# Supplementary material for: Salt stress perception and metabolic regulation network analysis of a marine probiotic Meyerozyma guilliermondii GXDK6
Source: Front Microbiol. 2023 Jul 17;14:1193352. doi: 10.3389/fmicb.2023.1193352 (PMC10387536; doi:10.3389/fmicb.2023.1193352)
Supplement: Supplementary file 2 [file Data_Sheet_2.zip › Table_S1.XLSX]

## Sheet: Table S1
Supplementary material Table S1. The annotated salt-tolerant related genes in GXDK6 according to the known Saccharomyces Genome Database (SGD) . (309 genes)
Gene ID	Gene name	0% NaCl-1	0% NaCl-2	0% NaCl-3	5% NaCl-1	5% NaCl-2	5% NaCl-3	10% NaCl-1	10% NaCl-2	10% NaCl-3	0% NaCl-Avg	5% NaCl-Avg	10% NaCl-Avg	0%-vs-5%-log2fc	0%-vs-5%-pvalue	0%-vs-10%-log2fc	0%-vs-10%-pvalue	5%-vs-10%-log2fc	5%-vs-10%-pvalue
scaffold4.g172	AYR1	86.31	87.81	85.43	11.56	14.62	12.13	12.3	15.29	12.67	86.5167	12.77	13.42	-2.76022	1.25856e-65	-2.68859	1.16574e-72	0.0716261	0.271908
scaffold1.g132	OXA1	56.15	53.99	58.67	110.45	121.62	107.71	276.45	236.21	252.19	56.27	113.26	254.95	1.0092	6.22609e-17	2.17978	1.00127e-44	1.17058	2.62912e-15
scaffold4.g57	PMS1	192.92	194.81	181.6	72.62	101.59	59.8	85.47	107.38	91	189.777	78.0033	94.6167	-1.28269	7.59844e-16	-1.00414	9.50198e-19	0.278559	0.791314
scaffold8.g141	MRPL51	58.43	52.97	62.03	119.32	138.79	134.31	201.8	168.44	176.51	57.81	130.807	182.25	1.17805	2.67195e-15	1.65653	1.52694e-19	0.478483	0.0902181
scaffold5.g186	CLB2	24.53	23.8	28.96	54.11	56.54	51.53	45.08	50.05	48.12	25.7633	54.06	47.75	1.06924	1.79139e-14	0.890181	1.75565e-06	-0.179061	9.38542e-05
scaffold1.g582	ERG6	209.67	202.04	197	367.38	381.4	339.44	425.64	418.87	416.94	202.903	362.74	420.483	0.838143	2.89387e-14	1.05126	9.556e-13	0.213113	0.667802
scaffold6.g382	COX11	21.17	16.47	15.78	46.68	43.65	47.65	99	80.61	92.65	17.8067	45.9933	90.7533	1.36901	1.36653e-13	2.34953	7.69563e-31	0.980526	7.23527e-07
scaffold9.g55	ERG24	20.79	25.72	20.17	4.49	9.65	4.03	2.51	2.6	2.4	22.2267	6.0567	2.5033	-1.8757	2.32217e-13	-3.15037	2.1102e-55	-1.27467	4.04582e-08
scaffold1.g828	HNM1	15.16	15.53	13.74	30.93	30.4	34.38	23.9	18.7	21.88	14.81	31.9033	21.4933	1.10714	4.33765e-13	0.537318	0.0197746	-0.569818	5.80825e-08
scaffold4.g427	MRS4	27.13	26.45	30.82	58.59	54.41	55.42	109.38	91.92	108.85	28.1333	56.14	103.383	0.996749	9.09726e-12	1.87765	2.0506e-26	0.880903	5.22444e-06
scaffold7.g73	CTT1	149.88	298.39	155.65	61.55	94.59	54.48	32.44	46.11	28.88	201.307	70.2067	35.81	-1.51972	1.22153e-11	-2.49096	5.04947e-38	-0.971246	1.13242e-13
scaffold3.g491	GPP1	1705.07	2672.9	2456.46	3887.07	4290.71	4369	5775.47	5206.74	5760.94	2278.14	4182.26	5581.05	0.876424	3.04651e-11	1.29268	4.6738e-16	0.416254	0.182899
scaffold3.g6	SPS22	46.41	82.89	53.24	23.81	31.27	18.78	12.93	19.94	16.1	60.8467	24.62	16.3233	-1.30535	6.22165e-10	-1.89824	3.30835e-26	-0.592895	4.1798e-07
scaffold4.g470	SIF2	52.67	56.78	58.75	97.69	90.51	90.58	93.3	120.68	129.77	56.0667	92.9267	114.583	0.728949	6.95876e-10	1.03118	1.47285e-09	0.302233	0.779382
scaffold9.g60	MRF1	10.43	11.53	16.4	27.62	28.33	27.93	48.39	47.15	51.6	12.7867	27.96	49.0467	1.12872	7.64583e-10	1.93951	4.1259e-21	0.810791	1.96178e-05
scaffold4.g105	CDC24	83.28	80.76	96.83	163.49	140.65	152.99	169.8	177.94	181.24	86.9567	152.377	176.327	0.809273	8.09722e-10	1.01988	1.66787e-10	0.210609	0.654672
scaffold2.g275	ste20	5.97	6.71	5.25	1.94	2.74	1.98	2.53	2.91	2.18	5.9767	2.22	2.54	-1.42878	1.15227e-09	-1.23451	8.09001e-11	0.194269	0.779399
scaffold1.g573	PCP1	32.47	25.36	32.49	55.54	68.9	55.43	102.17	90.95	90.48	30.1067	59.9567	94.5333	0.993837	1.40793e-09	1.65074	9.36482e-17	0.656903	0.00108303
scaffold2.g773	ZDS1	6.61	7.51	6.72	2.98	3.3	2.54	0.34	0.65	0.58	6.9467	2.94	0.5233	-1.2405	1.63507e-09	-3.73052	2.03526e-50	-2.49001	8.28637e-27
scaffold1.g1024	RPL26B	397.09	400.6	516.71	671.65	825.1	719.68	1978.46	1826.72	1826.61	438.133	738.81	1877.26	0.753833	2.69077e-09	2.09919	1.5236e-39	1.34536	3.37693e-24
scaffold1.g1025	TIM21	22.88	23.2	27.9	45.76	47.6	43.45	91.37	76.51	86.25	24.66	45.6033	84.71	0.886966	7.68661e-09	1.78036	2.15121e-21	0.893393	1.60861e-06
scaffold8.g147	SPO14	3.54	6.37	2.9	1.29	1.79	0.95	2.53	3.53	2.79	4.27	1.3433	2.95	-1.66842	8.4722e-09	-0.533521	0.00677137	1.1349	5.94977e-06
scaffold4.g490	RPL15B	1244.41	1187.27	1290.12	1776.12	2002.28	1822.21	4087.69	4265.95	4302.98	1240.6	1866.87	4218.87	0.589583	1.5854e-08	1.76582	3.29427e-37	1.17624	4.59456e-21
scaffold3.g748	ARL3	492.71	434.66	403.22	242.29	221.47	239.41	170.29	168.85	139.36	443.53	234.39	159.5	-0.920121	3.28153e-08	-1.47548	7.29503e-28	-0.555355	5.39139e-11
scaffold7.g181	AQY1	1292.43	1210.63	1325.87	636.5	700.61	757.56	21.19	27.3	25.14	1276.31	698.223	24.5433	-0.870218	4.55395e-08	-5.7005	0	-4.83029	0
scaffold2.g515	SWH1	82.45	87.26	94.33	44.68	62.56	38.01	45.35	63.98	47.21	88.0133	48.4167	52.18	-0.862218	7.8511e-08	-0.754225	3.98381e-10	0.107993	0.325752
scaffold3.g796	GPP1	1787.97	2114.71	2429.87	1063.4	1261.58	1216.72	2816.88	2565.1	2414.45	2110.85	1180.57	2598.81	-0.838345	9.02101e-08	0.300027	0.205493	1.13837	3.40613e-14
scaffold2.g618	SCO1	26.43	43.95	35.42	58.64	67.01	51.53	66.63	73.05	67.44	35.2667	59.06	69.04	0.743876	4.14232e-07	0.969127	5.53855e-08	0.225251	0.80715
scaffold2.g733	FPS1	62.77	55.97	65.64	91.32	105	84.02	151.94	142.81	147.86	61.46	93.4467	147.537	0.604495	9.61399e-07	1.26335	5.29701e-14	0.658858	0.000159098
scaffold1.g127	INP53	18.39	20.1	13.75	8.8	10.61	8.44	14.87	13.71	12.59	17.4133	9.2833	13.7233	-0.907478	1.78302e-06	-0.343561	0.0057044	0.563916	0.0147465
scaffold2.g818	NHA1	85.82	76.39	86.46	126.12	120.23	112.16	94.81	108.27	95.74	82.89	119.503	99.6067	0.527781	5.099e-06	0.265044	0.357354	-0.262737	8.9123e-07
scaffold5.g255	NPR1	20.54	28.12	18.57	9.86	14.61	9.75	15.38	18.59	15.64	22.41	11.4067	16.5367	-0.974265	2.29418e-05	-0.438474	0.00231531	0.535791	0.0776322
scaffold1.g738	PEP5	5.26	6.11	6.2	2.5	3.83	2.37	4.87	5.99	4.97	5.8567	2.9	5.2767	-1.01403	2.39306e-05	-0.150453	0.136919	0.863574	0.000737838
scaffold6.g467	HOM6	135.69	146.91	161.85	198.17	207.66	189.59	348.81	322.5	321.48	148.15	198.473	330.93	0.421887	2.90669e-05	1.15947	8.87621e-15	0.737581	7.06675e-06
scaffold4.g456	SSK2	12.87	19.09	15.13	9.14	11.02	7.7	22.27	20.75	19.17	15.6967	9.2867	20.73	-0.757225	3.31594e-05	0.401262	0.0464042	1.15849	4.02276e-13
scaffold3.g37	IDH1	2272.36	2499.69	3141.28	3707.22	3619.78	3820.59	5297.37	4723.47	5185.08	2637.78	3715.86	5068.64	0.494375	3.66923e-05	0.942276	4.91243e-08	0.447901	0.122172
scaffold1.g746	SNF1	40.09	59.51	48.89	27	34.9	28.23	47.15	54.47	41.12	49.4967	30.0433	47.58	-0.720286	4.02903e-05	-0.0569761	0.229371	0.66331	0.000945081
scaffold4.g226	ERG4	380.32	310.29	339.32	479.83	512.04	441.34	391.78	411.38	387.35	343.31	477.737	396.837	0.476704	4.23333e-05	0.209033	0.628689	-0.26767	2.87702e-08
scaffold6.g30	GGA2	22.63	31.39	21.71	15.24	15.94	11.92	12.74	18.45	16.44	25.2433	14.3667	15.8767	-0.813177	4.7023e-05	-0.668994	5.9772e-06	0.144183	0.456563
scaffold4.g557	YNR029C	11.28	20.12	11.93	6.22	6.96	7.09	6.82	6.1	5.48	14.4433	6.7567	6.1333	-1.09602	4.99018e-05	-1.23566	1.16832e-08	-0.13964	0.044186
scaffold2.g707	ERG3	1155.78	1366.99	1382.3	1630.55	1891.91	1493.67	853.83	1089.76	994.54	1301.69	1672.04	979.377	0.361226	5.20872e-05	-0.41045	1.33384e-05	-0.771677	7.71822e-23
scaffold4.g474	VPS15	3.84	5.66	3.32	2.25	2.43	1.47	4.87	5	4.42	4.2733	2.05	4.7633	-1.05974	5.55889e-05	0.15661	0.813704	1.21635	1.69882e-08
scaffold1.g458	BIM1	14.49	15.47	18.11	24.47	29.13	24.77	33.4	30.49	28.07	16.0233	26.1233	30.6533	0.705165	6.01075e-05	0.93587	6.0424e-05	0.230705	0.883703
scaffold1.g291	NCL1	11.27	17.29	16.69	7.32	9.93	7.69	8.44	8.36	8.85	15.0833	8.3133	8.55	-0.859456	6.5536e-05	-0.818959	3.69822e-07	0.0404974	0.175309
scaffold6.g451	RTS1	32.39	35.04	27.05	19.89	18.47	18.59	38.59	39.41	33.78	31.4933	18.9833	37.26	-0.730313	7.58864e-05	0.242581	0.421085	0.972894	1.69161e-08
scaffold6.g107	RPL19A	1313.16	1108.24	1377.05	1687.39	1843.46	1658.84	2796.82	2660.41	2768.28	1266.15	1729.9	2741.84	0.450238	8.09527e-05	1.11469	5.99305e-11	0.664457	5.60782e-05
scaffold1.g224	SUR7	55.34	45.12	71.42	26.69	40.48	26.2	50.08	63.14	44.16	57.2933	31.1233	52.46	-0.880371	9.55804e-05	-0.127149	0.176285	0.753221	0.00126107
scaffold7.g348	SNF2	1.57	4.74	1.3	0.77	1.19	0.47	1.57	1.73	1.67	2.5367	0.81	1.6567	-1.64694	0.000111855	-0.614651	0.0440257	1.03229	0.00135845
scaffold3.g92	GRX5	171.6	166.06	207.88	242	249.37	275.77	383.61	290.44	341.56	181.847	255.713	338.537	0.491805	0.000134398	0.89659	5.29834e-06	0.404785	0.317268
scaffold3.g799	VMA16	149.34	175.26	173.02	225.41	206.49	249.58	206.88	179.99	222.29	165.873	227.16	203.053	0.453627	0.000185275	0.291777	0.232599	-0.16185	0.00397189
scaffold3.g401	VPS74	503.9	461.42	431.38	717.68	550.9	725.73	801.84	724.64	797.54	465.567	664.77	774.673	0.513868	0.00020223	0.7346	2.24514e-05	0.220733	0.741
scaffold1.g577	STE50	6.26	14.18	6.4	3.97	3.8	3.17	3.81	4.95	3.96	8.9467	3.6467	4.24	-1.29477	0.000203413	-1.07729	7.801e-05	0.217486	0.84806
scaffold3.g569	TAZ1	15.36	12.68	12.98	20.57	22.48	18.3	35.15	34.12	34.06	13.6733	20.45	34.4433	0.580736	0.000287289	1.33286	1.96357e-11	0.752124	7.79585e-05
scaffold2.g544	TOD6	81.29	95.94	101.35	144.67	108.76	132.38	157.19	190.25	174.9	92.86	128.603	174.113	0.469799	0.000320049	0.906898	1.49797e-09	0.437099	0.259995
scaffold3.g696	ZUO1	139.26	144.72	144.76	177.53	195.57	163.47	208.23	228.63	222.61	142.913	178.857	219.823	0.323663	0.000321009	0.621204	5.27614e-05	0.297541	0.661516
scaffold2.g170	GSF2	19.31	18.38	18.4	23.32	35.59	23.83	29.29	24.14	23.62	18.6967	27.58	25.6833	0.560841	0.000358696	0.458051	0.0689202	-0.10279	0.0290408
scaffold2.g736	SWI3	37.87	45.79	45.77	26.03	33.33	27.27	38.28	39.81	35.31	43.1433	28.8767	37.8	-0.579233	0.000388517	-0.190751	0.0169966	0.388482	0.229939
scaffold4.g377	DCR2	4.72	9.16	4.8	2.97	3.73	1.76	2.35	3.77	3.55	6.2267	2.82	3.2233	-1.14276	0.000395713	-0.949907	9.76747e-05	0.192858	0.841581
scaffold7.g97	PHO87	37.67	40.75	32.36	45.29	52.77	45.67	43.64	43.71	39	36.9267	47.91	42.1167	0.375664	0.000421311	0.189728	0.635714	-0.185936	2.96796e-05
scaffold3.g142	PUT2	65.71	73.03	74.04	41.59	60.91	37.6	57.34	61.45	55.52	70.9267	46.7	58.1033	-0.602906	0.000507391	-0.287707	0.000953137	0.315198	0.569014
scaffold4.g173	AYR1	14.85	13.37	10.53	4.9	9.26	4.51	4.83	5.73	5.44	12.9167	6.2233	5.3333	-1.05347	0.000508269	-1.27612	3.55752e-08	-0.22265	0.0737825
scaffold3.g769	MSH2	6.98	7.82	6.88	3.44	5.25	3.95	8.88	9.55	6.9	7.2267	4.2133	8.4433	-0.778368	0.000521799	0.224482	0.589065	1.00285	9.65161e-06
scaffold2.g719	YPL150W	4.03	6.31	4.25	1.92	2.8	2.62	3.61	3.84	3.09	4.8633	2.4467	3.5133	-0.991128	0.000533969	-0.469105	0.0097275	0.522023	0.196265
scaffold5.g445	OXR1	21.06	21.84	14.44	10.95	12.31	7.61	8.37	12.02	6.24	19.1133	10.29	8.8767	-0.893336	0.000569122	-1.10649	6.28973e-07	-0.213153	0.0333904
scaffold1.g220	RPO41	6.19	10.68	5.94	4.29	4.52	3.79	4.64	4.94	4.16	7.6033	4.2	4.58	-0.856243	0.000635446	-0.731284	5.09775e-05	0.124958	0.383017
scaffold2.g560	SQS1	4.94	7.92	3.74	2.45	3.22	2.4	3.35	4.14	3.19	5.5333	2.69	3.56	-1.04054	0.000709232	-0.636272	0.00378499	0.404271	0.456053
scaffold4.g337	MON2	0.63	2.23	0.72	0.33	0.51	0.29	0.81	0.93	0.99	1.1933	0.3767	0.91	-1.66364	0.000713877	-0.391059	0.236894	1.27258	0.000613117
scaffold5.g157	FMP41	76.94	65.89	70.17	86.88	107.24	90.35	138.11	119.77	130.52	71	94.8233	129.467	0.417423	0.000781598	0.86669	5.75635e-06	0.449267	0.101258
scaffold3.g501	ATP5	1809.52	1704.89	1606.45	2130.22	2210.39	2041.61	2607.22	2731.91	2542.85	1706.95	2127.41	2627.33	0.317672	0.000931246	0.622172	0.00013246	0.3045	0.639495
scaffold3.g746	RPL29	72.8	55.28	74.54	96.09	100.06	114.54	183.34	230.77	205.55	67.54	103.563	206.553	0.616699	0.000946187	1.6127	4.23247e-14	0.996001	8.85543e-07
scaffold1.g590	GPA2	6.41	13.12	6.41	3.25	4.63	3.65	8.22	8.24	4.83	8.6467	3.8433	7.0967	-1.16979	0.00100887	-0.285003	0.201886	0.884783	0.0131298
scaffold4.g192	ARO2	509.91	495.85	541.65	674.93	610.88	683.74	814.37	744.46	804.74	515.803	656.517	787.857	0.348011	0.00115407	0.611112	0.000343437	0.263102	0.994372
scaffold3.g565	ERG24	185.15	183.56	180.63	123.03	139.46	126.72	44	46.8	48	183.113	129.737	46.2667	-0.497151	0.00116535	-1.98469	9.22396e-58	-1.48754	9.25605e-59
scaffold1.g84	ACO1	1560.36	1996.46	1533.11	1197.15	1289.29	1115.17	1589.03	1604.58	1370.52	1696.64	1200.54	1521.38	-0.499004	0.00125766	-0.157306	0.024869	0.341698	0.401638
scaffold2.g101	BDF1	9.67	22.95	9.74	8.53	7.02	5.45	4.9	8.59	6.88	14.12	7	6.79	-1.01231	0.00149261	-1.05626	2.30369e-05	-0.0439433	0.132525
scaffold9.g32	SOD1	10441.6	9049.61	11942.4	12983.4	13290.5	14315.1	11574.7	11195.8	11332.2	10477.9	13529.7	11367.6	0.368784	0.00181438	0.117583	0.911793	-0.251201	9.82846e-06
scaffold1.g222	WHI3	32.7	32.2	30.53	39.84	41.64	38.1	37.65	39.31	35.45	31.81	39.86	37.47	0.325461	0.00213117	0.236256	0.450205	-0.0892057	0.00168419
scaffold1.g1019	PSY2	0.96	3.35	1.24	0.9	0.38	0.54	1.09	1.19	1.09	1.85	0.6067	1.1233	-1.60855	0.00268267	-0.719739	0.0471401	0.88881	0.0869887
scaffold2.g864	TPD3	244.87	211.76	248.5	289.78	299.17	285.89	358.27	339.76	313.15	235.043	291.613	337.06	0.31113	0.00273028	0.520079	0.00833735	0.208949	0.64287
scaffold8.g21	VPS1	92.3	125.39	103.36	72.65	90.98	64.34	67.17	90.55	75.66	107.017	75.99	77.7933	-0.493954	0.00300362	-0.460117	1.01104e-05	0.0338369	0.0685086
scaffold1.g116	gyp1	7.38	10.3	12.37	13.78	15.85	12.84	17.44	16.74	13.71	10.0167	14.1567	15.9633	0.499079	0.00311705	0.672359	0.00791484	0.17328	0.579018
scaffold3.g837	SLN1	8.89	11.9	7.36	4.83	7.31	5.35	5.21	6	5.62	9.3833	5.83	5.61	-0.686605	0.00324445	-0.7421	3.17135e-06	-0.0554951	0.0493912
scaffold8.g104	STO1	927.95	1455.97	1314.16	893.14	976.43	654.18	797.18	1112.67	977.73	1232.69	841.25	962.527	-0.551207	0.00355499	-0.356916	0.00139581	0.194292	0.659352
scaffold4.g102	CLN3	9.81	10.57	9.74	5.33	6.14	6.47	4.51	5.34	5.39	10.04	5.98	5.08	-0.747542	0.00382965	-0.982859	4.37925e-07	-0.235317	0.0144107
scaffold6.g300	MRPS12	17.22	16.21	16.49	20.1	30.26	25.21	39.92	39.98	40.7	16.64	25.19	40.2	0.598196	0.00511297	1.27254	1.15953e-07	0.674344	0.0130534
scaffold6.g328	DBF2	16.27	18.51	19.65	22.67	24.56	20.74	23.15	24.33	20.3	18.1433	22.6567	22.5933	0.320496	0.00521343	0.316458	0.223329	-0.00403849	0.0333035
scaffold8.g73	ARR3	53.54	62.22	55.02	62.17	70.91	79.23	78.19	83.75	83.89	56.9267	70.77	81.9433	0.314033	0.00574596	0.525522	0.00163526	0.211489	0.689899
scaffold5.g368	SNF7	41.05	39.13	47.15	27.27	35.74	20.02	30.54	48.36	32.71	42.4433	27.6767	37.2033	-0.616868	0.00625745	-0.190106	0.0871536	0.426762	0.3315
scaffold1.g701	FPR1	392.95	321.07	408.77	434.37	461.35	526.64	614.55	566.29	649.6	374.263	474.12	610.147	0.341199	0.00673366	0.705102	0.000420463	0.363904	0.453337
scaffold1.g414	ARO7	14.87	14.83	18.11	17.57	26.14	22.4	29.72	31.69	24.91	15.9367	22.0367	28.7733	0.467556	0.0070869	0.852382	0.000219261	0.384826	0.410965
scaffold3.g36	FMC1	45.98	70.82	73.98	73.6	87.82	89.98	93.37	89.34	90.72	63.5933	83.8	91.1433	0.398075	0.00709412	0.519262	0.0233794	0.121187	0.316512
scaffold4.g319	RIM8	0.63	1.94	0.38	0.38	0.19	0.18	0.74	1.06	0.61	0.9833	0.25	0.8033	-1.97575	0.00714612	-0.291682	0.492272	1.68407	0.00486467
scaffold6.g202	TOP1	0.92	3.79	0.55	0.41	0.68	0.56	2.23	1.64	1.67	1.7533	0.55	1.8467	-1.6726	0.007507	0.0748232	0.963442	1.74742	6.40693e-06
scaffold2.g97	CSF1	0.4	2.47	0.25	0.22	0.13	0.09	0.72	0.6	0.53	1.04	0.1467	0.6167	-2.82597	0.00802842	-0.754021	0.385437	2.07195	2.5369e-07
scaffold1.g709	YIH1	3.55	3.98	2.13	6.35	5.72	5.03	6.9	7.78	6.17	3.22	5.7	6.95	0.823901	0.00806256	1.10995	0.00268892	0.286051	0.915543
scaffold2.g533	UGA2	188.36	177.77	175.98	129.17	142.95	129.86	189.44	176.41	171.39	180.703	133.993	179.08	-0.431462	0.00816363	-0.0130189	0.294543	0.418443	0.127336
scaffold2.g50	MDS3	2.15	6.08	0.94	0.66	0.74	0.85	0.79	1.46	1.15	3.0567	0.75	1.1333	-2.027	0.00934456	-1.43139	0.0343861	0.59561	0.238401
scaffold1.g523	CAM1	1296.23	1524.7	1411.27	1742.61	1522.91	1740.16	2337.5	2280.25	2271.35	1410.73	1668.56	2296.37	0.242158	0.00938617	0.702908	2.69476e-07	0.460749	0.123193
scaffold2.g550	PIN4	117.87	103.41	106.82	133.77	137.33	122.28	149.31	148.9	127.04	109.367	131.127	141.75	0.261788	0.00948965	0.374176	0.104737	0.112388	0.18633
scaffold5.g323	SAT4	46.28	56.84	53.1	33.32	39.81	39.04	80.41	80.18	65.78	52.0733	37.39	75.4567	-0.477892	0.00985778	0.535104	0.00251666	1.013	4.30222e-09
scaffold4.g543	HDA1	12.43	14.21	15.01	9.05	11.93	8	17.61	19.02	14.94	13.8833	9.66	17.19	-0.523259	0.00991711	0.308216	0.251049	0.831474	3.41525e-05
scaffold2.g196	KAP122	1.09	2.4	0.93	0.46	0.59	0.67	2.17	2.59	2.41	1.4733	0.5733	2.39	-1.36164	0.0105578	0.697927	0.0927162	2.05956	7.61087e-09
scaffold1.g173	PLC1	2.65	3.18	2.13	1.38	1.19	1.07	1.4	1.54	0.91	2.6533	1.2133	1.2833	-1.12883	0.0120903	-1.04791	0.00337308	0.08092	0.632679
scaffold2.g366	ERV1	52.47	46.2	56.33	61.54	77.24	59.63	51.44	58.51	47.86	51.6667	66.1367	52.6033	0.356217	0.0125744	0.0259204	0.554672	-0.330296	2.13225e-05
scaffold4.g416	VRP1	72.99	64.56	68.99	49.74	54.76	48.26	72.43	77.8	54.56	68.8467	50.92	68.2633	-0.435154	0.0127366	-0.0122759	0.345671	0.422878	0.206036
scaffold4.g100	OTU2	12.27	11.68	12.86	16.71	19.99	13.17	16.61	22.1	18.24	12.27	16.6233	18.9833	0.438074	0.0128979	0.629598	0.0160415	0.191524	0.71214
scaffold1.g283	SRV2	202.42	223.04	214.13	164.85	139.06	159.03	210.21	206.33	196.7	213.197	154.313	204.413	-0.466322	0.0129966	-0.0606956	0.118303	0.405627	0.28743
scaffold3.g87	ATP7	1735.17	1658.36	1694.46	1866.14	1988.1	2099	2246.18	2140.33	1953.89	1696	1984.41	2113.47	0.226579	0.013052	0.317478	0.154651	0.0908988	0.145779
scaffold4.g511	TPO4	65.15	62.25	67.58	73.85	82.82	70.04	68.42	67.73	62.3	64.9933	75.57	66.15	0.217522	0.013847	0.0254494	0.442964	-0.192072	1.50121e-05
scaffold5.g381	SKO1	23.73	23.63	28.46	30.65	32.85	28.31	79.6	85.73	74.86	25.2733	30.6033	80.0633	0.276073	0.0147829	1.66353	3.54537e-25	1.38745	2.42268e-25
scaffold4.g182	GTS1	22.11	47.89	30.82	21.86	23.16	20.22	34.9	38.24	35.03	33.6067	21.7467	36.0567	-0.627953	0.0150624	0.101519	0.98808	0.729472	8.04878e-05
scaffold6.g468	EXG2	7.15	12.43	8.57	6.05	6.09	5.3	7.86	8.13	6.36	9.3833	5.8133	7.45	-0.690735	0.0151015	-0.33286	0.0491493	0.357875	0.592358
scaffold1.g990	SIT4	34.8	27.73	38.06	40.42	44.84	41.33	59	57.52	64.77	33.53	42.1967	60.43	0.331677	0.0156336	0.849812	8.99943e-05	0.518136	0.03492
scaffold3.g763	CHO1	696.03	698.67	722.69	526.43	504.03	546.6	335.56	361.95	352.43	705.797	525.687	349.98	-0.425049	0.0170395	-1.01198	1.5432e-20	-0.586931	2.37125e-13
scaffold8.g134	him1	6.85	7.23	6.24	9.84	8.36	8.85	10.03	8.82	9.2	6.7733	9.0167	9.35	0.412728	0.0171862	0.4651	0.103845	0.0523722	0.226408
scaffold3.g218	NHX1	10.86	10.4	11.75	12.81	17.14	11.53	27.3	24.97	23.37	11.0033	13.8267	25.2133	0.329513	0.0195274	1.19625	1.86112e-10	0.866733	6.45845e-06
scaffold2.g612	YPL225W	102.32	115	117.2	123.12	147.46	119.91	184.24	210.59	185.92	111.507	130.163	193.583	0.223193	0.0195745	0.795825	6.63194e-07	0.572632	0.00346763
scaffold2.g415	NCE102	2144.09	2849.61	2759.35	1804.87	2195.13	1898.85	1352.96	1541.14	1258.82	2584.35	1966.28	1384.31	-0.39433	0.0197139	-0.900638	1.60038e-16	-0.506308	7.10214e-14
scaffold1.g897	VPS35	14.36	18.63	14.08	10.36	14.27	8.65	12.07	15.39	12.06	15.69	11.0933	13.1733	-0.500152	0.0205085	-0.252225	0.017555	0.247928	0.988665
scaffold4.g510	TPO4	14.32	13.08	12.84	9.08	9.09	9.71	3.39	3.42	3.14	13.4133	9.2933	3.3167	-0.5294	0.021415	-2.01586	5.4071e-26	-1.48646	6.38908e-23
scaffold2.g192	CDH1	22.78	23.56	24.77	30.73	26.55	27.6	35.81	31.95	36.54	23.7033	28.2933	34.7667	0.255372	0.0240667	0.552615	0.00630749	0.297243	0.794574
scaffold4.g516	CHS5	6.72	19.4	10.76	6.58	9.97	5.15	12.42	15.68	14.16	12.2933	7.2333	14.0867	-0.765144	0.0242671	0.196454	0.678186	0.961598	5.84983e-05
scaffold5.g110	COX6	85.75	66.97	99.04	85.6	124.96	113.15	103.84	125.45	123.78	83.92	107.903	117.69	0.362653	0.0244373	0.487905	0.0754739	0.125252	0.376408
scaffold4.g84	AUR1	134.14	178.4	133.74	107.73	103.35	117.01	61.93	68.38	63.66	148.76	109.363	64.6567	-0.443858	0.0293979	-1.20212	4.138e-25	-0.758258	2.42247e-16
scaffold3.g456	MOG1	11.87	15.49	19.02	18.07	23.94	20.55	17.2	20.83	17.6	15.46	20.8533	18.5433	0.431738	0.0303998	0.26236	0.583767	-0.169377	0.0171277
scaffold2.g409	RIM20	0.54	2.1	0.44	0.2	0.6	0.27	0.63	0.81	0.92	1.0267	0.3567	0.7867	-1.52532	0.0316087	-0.384143	0.415615	1.14118	0.0513246
scaffold6.g393	CLB4	6.85	9.94	7.87	5.45	6.2	4.66	4.26	5.48	5.01	8.22	5.4367	4.9167	-0.596416	0.0326442	-0.741458	0.000187004	-0.145042	0.045713
scaffold5.g347	PDE2	6.95	12.58	5.97	5.43	6.08	4.62	6.59	7.5	6.52	8.5	5.3767	6.87	-0.660751	0.0327424	-0.307153	0.0871378	0.353598	0.555488
scaffold1.g55	NUT1	0.56	1.65	0.89	0.35	0.53	0.5	1.8	2.32	1.51	1.0333	0.46	1.8767	-1.1676	0.0349752	0.860867	0.0415827	2.02847	3.42554e-08
scaffold5.g411	VMA11	409.76	418.98	465.23	520.02	438.84	539.51	412.32	381.37	415.77	431.323	499.457	403.153	0.21159	0.035917	-0.0974411	0.10538	-0.309031	4.3839e-05
scaffold8.g166	gal1	111.46	178.24	150.3	109.45	112.6	106.54	141.08	160.7	155.54	146.667	109.53	152.44	-0.421215	0.0385075	0.0557005	0.689107	0.476915	0.0397486
scaffold2.g104	SKN7	16.52	19.66	19.65	21.74	22.18	21.02	23.64	29.39	27.46	18.61	21.6467	26.83	0.218067	0.0401626	0.527769	0.00969064	0.309702	0.711968
scaffold3.g783	RPH1	7.87	10.75	6.7	4.3	8.2	4.62	4.78	7.72	4.84	8.44	5.7067	5.78	-0.564595	0.0433979	-0.546174	0.00237095	0.0184212	0.287581
scaffold3.g502	TED1	43.89	48.09	54.31	35.35	44.54	32.56	35.93	41.9	36.91	48.7633	37.4833	38.2467	-0.379547	0.0468482	-0.350463	0.000872058	0.0290848	0.0588182
scaffold3.g78	sla1	3.6	7.05	5.81	6.64	10.46	6.29	9.22	11.7	10.77	5.4867	7.7967	10.5633	0.506928	0.0494893	0.945063	0.00223456	0.438136	0.341183
scaffold5.g59	MRN1	13.69	13.8	12.12	7.72	11.56	9.35	6.84	7.53	5.81	13.2033	9.5433	6.7267	-0.468337	0.0498975	-0.972939	8.37754e-09	-0.504601	1.06081e-05
scaffold1.g142	VPS45	1.3	3.57	2.25	1.22	1.33	1.29	2.21	3.15	3	2.3733	1.28	2.7867	-0.890771	0.0536184	0.231626	0.69858	1.1224	0.0016449
scaffold2.g15	GSP1	1552.34	1278.62	1520.03	1712.06	1516.11	1739.12	2098.14	1931.76	2233.55	1450.33	1655.76	2087.82	0.191115	0.0583378	0.525614	0.0115233	0.334499	0.600177
scaffold3.g417	HNM1	27.24	24.78	25.06	29.72	29.11	29.11	18.6	20.54	16.95	25.6933	29.3133	18.6967	0.190163	0.0598782	-0.458613	0.000219244	-0.648776	9.91e-13
scaffold1.g456	UBC9	4.96	9.23	5.71	4.25	4.72	3.88	5.85	7.66	5.25	6.6333	4.2833	6.2533	-0.631	0.0604479	-0.0851086	0.446636	0.545891	0.171809
scaffold8.g155	PET100	1.27	1.23	2.65	3.19	4.4	5.64	8.85	5.62	3.89	1.7167	4.41	6.12	1.36117	0.0605292	1.83392	0.0193891	0.472753	0.655492
scaffold3.g313	STE20	14.03	16.19	12.55	9.34	13.68	9.31	15.58	16.01	13.58	14.2567	10.7767	15.0567	-0.403726	0.0615928	0.0787657	0.770473	0.482491	0.084913
scaffold4.g392	SLA1	42.58	49.67	39.25	33.9	40.14	29.83	42.9	51.56	36.65	43.8333	34.6233	43.7033	-0.340284	0.0636607	-0.00428507	0.347092	0.335999	0.510768
scaffold1.g955	GUT1	69.24	79.94	86.78	84.62	86.81	88.81	180.82	203.03	173.38	78.6533	86.7467	185.743	0.1413	0.0658875	1.23973	3.12072e-18	1.09843	4.89544e-14
scaffold1.g64	GLY1	47.51	42.47	49.33	36.83	37.17	33.07	41.95	41.39	33.93	46.4367	35.69	39.09	-0.379745	0.0703169	-0.248465	0.0214762	0.13128	0.331251
scaffold7.g404	rsc1	8.25	15.47	7.74	5.78	10.4	4.76	7.86	10.06	8.12	10.4867	6.98	8.68	-0.587257	0.0717106	-0.272789	0.10277	0.314468	0.693488
scaffold1.g689	ARP2	121.28	132.81	152.6	151.26	170.54	127.84	157.06	175.2	163.56	135.563	149.88	165.273	0.144841	0.0721636	0.285887	0.238468	0.141046	0.284624
scaffold2.g42	PRO2	54.56	56.46	65.49	61.28	75.99	59.26	74.51	91.18	80.85	58.8367	65.51	82.18	0.155	0.0727659	0.482072	0.0141017	0.327072	0.503053
scaffold6.g66	RTG3	14.13	15.55	13.13	9.39	13.64	8.63	9.25	12.62	10.73	14.27	10.5533	10.8667	-0.435287	0.0811195	-0.393076	0.00596155	0.0422107	0.23825
scaffold7.g156	NAT3	10.97	14.74	16.68	9.5	9.06	9.84	5.04	8.78	6.32	14.13	9.4667	6.7133	-0.577833	0.0813141	-1.07366	2.82014e-05	-0.495827	0.00190069
scaffold7.g172	SDH1	1092.95	1108.87	1204.38	1310.13	1181.67	1215.2	1555.24	1520.52	1504.15	1135.4	1235.67	1526.64	0.122089	0.0820875	0.427156	0.0168198	0.305067	0.714748
scaffold4.g421	PHO86	15.34	16.67	13.95	17.62	17.88	17.99	10.73	10.76	7.91	15.32	17.83	9.8	0.21889	0.0833788	-0.644563	0.000239942	-0.863453	3.38603e-11
scaffold8.g25	SHE3	0.61	2.65	1.19	0.31	1.27	0.31	0.95	1.48	1.37	1.4833	0.63	1.2667	-1.23542	0.0908286	-0.227806	0.562315	1.00761	0.120037
scaffold4.g64	GLR1	240.04	289.53	299.27	289.85	300.3	301.69	310.72	306.48	295.02	276.28	297.28	304.073	0.105691	0.0928962	0.138288	0.892191	0.0325969	0.0346293
scaffold9.g77	FZO1	8.96	13.05	8.15	7.39	8.51	6.51	8.68	11	9.33	10.0533	7.47	9.67	-0.428494	0.0943613	-0.0560861	0.346808	0.372408	0.408609
scaffold1.g893	LAP3	166.92	142.93	169.92	119.7	154.29	109.73	36.83	48.54	42.33	159.923	127.907	42.5667	-0.322289	0.0981125	-1.90958	9.32051e-40	-1.5873	1.32817e-52
scaffold6.g195	HRB1	173.03	160.78	216.5	202.72	198.13	211.13	267.43	246.86	276.53	183.437	203.993	263.607	0.15324	0.100703	0.523105	0.0145202	0.369865	0.382714
scaffold2.g772	SCS7	797.46	867.55	951.17	880.92	1056.53	855.18	475.85	532.57	449.5	872.06	930.877	485.973	0.0941626	0.105233	-0.84355	5.5173e-15	-0.937713	7.90998e-35
scaffold5.g275	GCN1	20.94	21.96	16.17	15.64	15.18	15.49	22.66	23.04	21.67	19.69	15.4367	22.4567	-0.351102	0.109233	0.189681	0.654896	0.540783	0.0139802
scaffold3.g823	SWF1	11.49	13.88	16.35	18.1	18.83	13.93	15.41	15.36	13.99	13.9067	16.9533	14.92	0.285792	0.109235	0.101471	0.925504	-0.184321	0.0170223
scaffold3.g474	LAS17	31.69	23.49	29.05	29.98	35.97	29.4	52.1	54.2	44.67	28.0767	31.7833	50.3233	0.178899	0.111414	0.841856	5.69225e-05	0.662957	0.000328684
scaffold2.g188	CKB1	91.4	87.2	119.58	109.57	109.82	111.47	114.24	118.53	125.4	99.3933	110.287	119.39	0.150037	0.11529	0.264461	0.416939	0.114424	0.214829
scaffold7.g78	PPZ1	13.81	21.89	17.31	13.38	16.22	10.39	14.25	16.51	13.46	17.67	13.33	14.74	-0.406625	0.116245	-0.261566	0.0350553	0.14506	0.496215
scaffold7.g174	VMA8	35.12	50.31	44.7	47.86	57.39	39.59	54.49	75.07	63.02	43.3767	48.28	64.1933	0.154506	0.125645	0.565504	0.00539575	0.410998	0.244588
scaffold3.g320	CDS1	28.45	25.44	27.26	26.37	33.11	30.78	19.57	23.24	20.48	27.05	30.0867	21.0967	0.153496	0.126094	-0.358614	0.00291174	-0.512109	5.09469e-09
scaffold8.g165	SKS1	183.81	353.78	220.09	180.84	231.56	170.04	180.49	201	172.6	252.56	194.147	184.697	-0.379479	0.126995	-0.451468	0.000860673	-0.0719891	0.00208077
scaffold3.g434	HIR2	0.89	3.17	1.9	0.84	1.71	1	2.49	1.96	2.53	1.9867	1.1833	2.3267	-0.747493	0.131886	0.227915	0.688819	0.975408	0.00807044
scaffold6.g258	PAC10	13.72	17.63	19.58	19.8	24.7	16	27.74	36.52	31.69	16.9767	20.1667	31.9833	0.248419	0.138347	0.913767	0.000156182	0.665348	0.0125712
scaffold1.g327	YOX1	39.29	40.81	39.57	46.45	45.21	39.13	103.53	76.41	67.17	39.89	43.5967	82.37	0.128191	0.139295	1.04609	4.85129e-07	0.917901	4.12886e-05
scaffold6.g280	WHI2	77.3	62.38	73.23	78.33	78.3	76.82	108.49	94.08	102.84	70.97	77.8167	101.803	0.13287	0.142813	0.520504	0.0203426	0.387634	0.295206
scaffold4.g246	RIM9	12.5	9.5	14.35	15	15.97	12.19	17.76	20.62	21.01	12.1167	14.3867	19.7967	0.24774	0.147299	0.708265	0.0119196	0.460525	0.186754
scaffold2.g297	PMS1	0.24	0.1	0.07	0.02	0.03	0.05	0.38	0.44	0.48	0.1367	0.0333	0.4333	-2.03562	0.154712	1.66482	0.044059	3.70044	0.00011243
scaffold6.g298	PBS2	22.47	22.41	21.94	16.96	21.66	15.47	31.35	27.72	25.82	22.2733	18.03	28.2967	-0.304918	0.166054	0.345315	0.164958	0.650233	0.00282776
scaffold3.g667	SNF8	39.64	41.45	30.46	30.3	29.23	27.31	22.96	25.71	22.81	37.1833	28.9467	23.8267	-0.361259	0.167231	-0.642079	3.24678e-05	-0.28082	0.000220928
scaffold1.g987	PRO1	11.07	16.39	10.74	8.6	11.34	9.11	14.3	16.8	9.95	12.7333	9.6833	13.6833	-0.395034	0.172811	0.10381	0.943629	0.498844	0.190774
scaffold4.g419	apm2	10.02	11.18	11.29	12.16	13.48	10.46	19.92	20.27	16.78	10.83	12.0333	18.99	0.152003	0.177408	0.810207	0.000102782	0.658204	0.00495972
scaffold7.g252	VPS62	247.67	254.05	307.56	229.23	199.3	222.94	169.93	174.01	174.07	269.76	217.157	172.67	-0.31294	0.177792	-0.643659	3.04092e-08	-0.330719	2.00014e-06
scaffold3.g264	YDR124W	0.79	2.31	0.6	0.33	1.14	0.2	0.39	0	0.06	1.2333	0.5567	0.15	-1.14768	0.178136	-3.03953	0.00188014	-1.89185	0.0402003
scaffold6.g54	UME6	99.69	83.01	90.26	68.21	75.38	77.06	36.1	31.68	30.98	90.9867	73.55	32.92	-0.30693	0.178641	-1.46669	7.01143e-22	-1.15976	1.15205e-26
scaffold4.g374	STE11	3.36	5.27	2.74	3.02	3.07	2.02	4.12	5.75	5.64	3.79	2.7033	5.17	-0.487458	0.180447	0.447966	0.182008	0.935425	0.0008407
scaffold3.g461	RPL9B	1165.58	939.28	922.93	1110.96	1232.15	930.28	2415.55	2356.74	2318.61	1009.26	1091.13	2363.63	0.11252	0.181495	1.2277	9.75744e-13	1.11518	4.60295e-17
scaffold2.g839	XPT1	14.23	21.73	20.82	21.47	25.81	17.66	25.93	28.92	32.82	18.9267	21.6467	29.2233	0.193725	0.182057	0.6267	0.0140596	0.432976	0.255576
scaffold1.g59	SPS19	131.72	130.58	145.96	140.43	153.66	135.62	75.61	80.29	83.71	136.087	143.237	79.87	0.0738751	0.182376	-0.7688	2.10636e-10	-0.842675	3.74192e-24
scaffold3.g102	VPS25	8.5	13.26	10.78	11.12	19.47	9.46	6.93	9.28	5.04	10.8467	13.35	7.0833	0.299588	0.18558	-0.614751	0.0142021	-0.914339	8.16152e-06
scaffold3.g523	CAP2	52.37	45.93	53.06	54.99	59.12	49.23	69.22	71.79	67.06	50.4533	54.4467	69.3567	0.109894	0.185885	0.459085	0.0381007	0.349191	0.402678
scaffold3.g684	SKI6	13.73	12.08	19.88	16.92	24.53	14.64	16.53	21.7	19.33	15.23	18.6967	19.1867	0.295865	0.187918	0.333188	0.484674	0.037323	0.305616
scaffold8.g171	ABP140	1.71	1.45	2.45	2.28	3.88	1.87	4.81	4	4.38	1.87	2.6767	4.3967	0.517399	0.194774	1.23337	0.00434325	0.715973	0.0961798
scaffold1.g639	DUS3	1.93	3.41	2.93	3.28	4.48	2.43	4.03	6.42	5.56	2.7567	3.3967	5.3367	0.301195	0.195587	0.953014	0.0022166	0.651819	0.0656981
scaffold7.g256	PUF3	41.06	45.63	43.74	44.86	51.71	39.81	49.6	58.38	54.2	43.4767	45.46	54.06	0.0643564	0.197592	0.31432	0.13333	0.249964	0.976163
scaffold6.g173	RVS167	120.53	111.63	114.91	96.24	104.95	88.84	151.79	142.46	128.23	115.69	96.6767	140.827	-0.259025	0.200539	0.283656	0.281269	0.542681	0.00855293
scaffold2.g410	MOD5	3.93	5.2	5.87	5.17	6.2	6.35	11.21	9.33	11.86	5	5.9067	10.8	0.240416	0.207815	1.11103	6.74209e-05	0.870615	0.00178718
scaffold1.g525	SIS2	27.36	34.58	25.94	23.79	25.35	22.26	21.5	29.34	24.17	29.2933	23.8	25.0033	-0.299611	0.208754	-0.228452	0.0252036	0.0711589	0.14607
scaffold1.g1018	SPS19	103.34	110.57	127.74	118.3	127.17	112.62	118.9	119.41	122.1	113.883	119.363	120.137	0.0678031	0.211383	0.0771199	0.728968	0.00931681	0.0207879
scaffold1.g202	THR4	66.18	83.06	68.74	57.82	73.99	49.64	91.72	100.07	88.29	72.66	60.4833	93.36	-0.264624	0.218401	0.361643	0.047498	0.626267	0.00102325
scaffold2.g820	TRE1	10.97	13.31	12.45	10.04	12.45	7.37	16.55	22.8	18.11	12.2433	9.9533	19.1533	-0.298745	0.24026	0.645599	0.000882928	0.944344	5.84014e-06
scaffold4.g243	DHR2	1.41	3.01	1.76	1.28	1.79	1.26	2.34	2.74	2.7	2.06	1.4433	2.5933	-0.51324	0.241123	0.332163	0.435842	0.845403	0.010989
scaffold2.g489	TRM10	4.47	7.76	7.88	7.19	9.01	7.11	11.48	11.76	14.7	6.7033	7.77	12.6467	0.213036	0.242027	0.915807	0.00148512	0.702771	0.0147365
scaffold7.g32	FEN2	20.88	25.42	18.58	23.85	19.17	27.05	21.65	19.51	18.65	21.6267	23.3567	19.9367	0.111023	0.242189	-0.117387	0.162946	-0.22841	0.00361531
scaffold3.g357	RBK1	68.49	82.38	76.59	58.84	67.29	62.87	57.12	64.13	64.29	75.82	63	61.8467	-0.267227	0.242276	-0.293883	0.00244123	-0.026656	0.0179418
scaffold3.g516	MDJ1	8.32	10.42	9.68	9.52	13.37	8.53	34.13	36.61	30.12	9.4733	10.4733	33.62	0.144777	0.247423	1.82738	2.97896e-26	1.6826	2.88271e-23
scaffold2.g23	GUF1	6.29	6.34	6.42	7.11	8	6.04	8.2	7.38	8.86	6.35	7.05	8.1467	0.150867	0.248377	0.359453	0.268545	0.208587	0.823812
scaffold5.g472	MAL31	0.05	0	0.04	0.09	0.28	0.04	0.04	0.09	0.04	0.03	0.1367	0.0567	2.18763	0.250848	0.917538	0.738031	-1.27009	0.272373
scaffold5.g369	RPO41	0.5	1.71	0.47	0.5	0.53	0.61	1.03	0.97	1.33	0.8933	0.5467	1.11	-0.708537	0.251276	0.313289	0.5613	1.02183	0.0100935
scaffold2.g198	ISA1	26.44	18.54	25.18	24.99	31.27	23.03	47.84	55.05	45.59	23.3867	26.43	49.4933	0.17649	0.252504	1.08155	9.38619e-06	0.905058	7.68078e-06
scaffold1.g931	XRN1	16.64	26.86	20.57	17.05	21.18	14.33	22.92	29.58	24.03	21.3567	17.52	25.51	-0.285684	0.253169	0.256376	0.344514	0.54206	0.0188267
scaffold8.g184	BUD6	1.92	4.63	1.39	1.58	2.5	1.3	2.81	4.87	3.43	2.6467	1.7933	3.7033	-0.561533	0.257095	0.484648	0.280061	1.04618	0.00180038
scaffold2.g888	LDB19	29.38	24.1	25.22	20.42	19.84	23.32	19.9	14.37	14.39	26.2333	21.1933	16.22	-0.307791	0.259363	-0.693627	3.0525e-05	-0.385837	0.000159659
scaffold4.g87	DID4	134.96	126.39	139.8	116.67	124.41	96.38	75.59	94.59	84.25	133.717	112.487	84.81	-0.249425	0.261088	-0.656873	7.45277e-08	-0.407448	1.98822e-08
scaffold1.g628	GCD7	14.63	18.38	18.08	17.83	21.94	15.27	28.43	32.96	31.16	17.03	18.3467	30.85	0.10744	0.265805	0.857192	6.89256e-06	0.749753	0.000251457
scaffold5.g200	PPE1	35.87	45.08	40.62	42.95	41.59	41.4	37.61	35.1	31.27	40.5233	41.98	34.66	0.0509493	0.277946	-0.225481	0.0213438	-0.276431	4.77825e-05
scaffold1.g518	SKY1	1.08	1.73	1.28	1.78	2.13	1.13	2.06	2.49	2.36	1.3633	1.68	2.3033	0.301323	0.291127	0.756585	0.0528437	0.455262	0.430946
scaffold3.g455	HOC1	16.05	16.93	17.41	18.02	23.01	13.44	22.41	26.53	19.09	16.7967	18.1567	22.6767	0.112324	0.302828	0.433034	0.0893782	0.320709	0.649072
scaffold5.g403	ERG2	104.49	93.67	122.47	105.29	120.68	108.52	101.7	98.06	97.22	106.877	111.497	98.9933	0.0610537	0.307004	-0.110544	0.134927	-0.171597	0.000157939
scaffold6.g154	BMH1	805.67	808.45	748.49	789.79	797.09	819.82	928.82	928.07	844.69	787.537	802.233	900.527	0.0266748	0.307998	0.193422	0.603236	0.166747	0.385238
scaffold6.g453	PIL1	1362.79	1644.27	1909.62	1642.45	1817.36	1562.74	1831.57	1920.14	1894.86	1638.89	1674.18	1882.19	0.0307356	0.312172	0.19969	0.574002	0.168955	0.355234
scaffold6.g271	HEL2	2.03	3.72	2.27	1.99	2.43	1.55	2	3.15	2.94	2.6733	1.99	2.6967	-0.425871	0.334565	0.0125375	0.751424	0.438409	0.47369
scaffold2.g109	NUC1	23.61	33.36	22.91	20.76	23.96	21.07	33.01	26.46	27.08	26.6267	21.93	28.85	-0.279966	0.338492	0.115699	0.968337	0.395666	0.329868
scaffold3.g804	STP2	102.65	142.77	120.63	124.15	120.31	126.2	88.68	111.69	105.82	122.017	123.553	102.063	0.0180557	0.34523	-0.257614	0.0045657	-0.275669	9.7939e-06
scaffold8.g191	ALG9	37.57	38.09	33.2	35.27	38.71	37.16	38.98	40.14	30.8	36.2867	37.0467	36.64	0.0299042	0.362837	0.01398	0.450705	-0.0159242	0.0309728
scaffold6.g159	TPS2	980.81	953.49	1028.01	1036.33	898.89	1070.95	869.77	944.62	899.67	987.437	1002.06	904.687	0.021204	0.36858	-0.12627	0.0378922	-0.147474	0.00112467
scaffold4.g587	MAL31	0.5	0.61	0.39	0.81	0.75	0.51	0.3	0.46	0.48	0.5	0.69	0.4133	0.464668	0.369381	-0.274622	0.556246	-0.739291	0.0493716
scaffold5.g170	HNM1	8.46	7.41	7.5	7.93	7.91	8.98	2.71	4.25	4.67	7.79	8.2733	3.8767	0.0868454	0.379753	-1.00681	9.85678e-06	-1.09365	1.2813e-10
scaffold4.g355	VPS33	1.78	3.45	2.91	1.69	2.58	1.97	3.68	4.03	3.76	2.7133	2.08	3.8233	-0.383483	0.380182	0.494765	0.157385	0.878247	0.00399849
scaffold2.g69	MUP3	17.28	18.32	20.21	15.35	14.65	16.11	7.4	9.34	8.5	18.6033	15.37	8.4133	-0.275444	0.388889	-1.14481	4.2558e-10	-0.869368	1.45357e-10
scaffold6.g306	CHS7	62.51	52.34	45.48	39.26	40.57	50.84	30.99	31.34	35.26	53.4433	43.5567	32.53	-0.295116	0.393227	-0.716239	7.12772e-05	-0.421123	0.000165387
scaffold2.g316	FBP26	17.38	21.17	21.7	20.57	26.72	15.43	19.38	29.71	23.39	20.0833	20.9067	24.16	0.0579643	0.426272	0.266622	0.439856	0.208657	0.812082
scaffold3.g775	AKR1	66.76	53.5	64.37	62.32	66.5	59.01	69.25	77.5	70.17	61.5433	62.61	72.3067	0.0247905	0.426291	0.232526	0.550579	0.207736	0.611118
scaffold1.g762	SNF5	19.63	22.37	23.89	22.77	23.82	20.08	26.54	28.93	24.84	21.9633	22.2233	26.77	0.0169782	0.431457	0.28552	0.285006	0.268542	0.926501
scaffold1.g488	GLG2	7.04	9.38	6.96	6.47	7.51	5.47	5.89	7.95	6.39	7.7933	6.4833	6.7433	-0.265505	0.435398	-0.208779	0.113566	0.0567262	0.256907
scaffold2.g325	VAC14	0.21	1.09	0.12	0.26	0.38	0.22	0.16	0.25	0.13	0.4733	0.2867	0.18	-0.723482	0.435688	-1.39486	0.0763438	-0.671377	0.13814
scaffold9.g49	BDH2	7.77	6.3	6.74	5.94	7.76	3.26	5.07	4.92	4.84	6.9367	5.6533	4.9433	-0.295141	0.44147	-0.488758	0.0167983	-0.193618	0.0826289
scaffold2.g934	RRM3	6.78	5.84	4.51	5.19	7.23	5.83	8.06	8.21	7.64	5.71	6.0833	7.97	0.0913713	0.443745	0.481089	0.113884	0.389718	0.388421
scaffold2.g467	SAC1	201.19	180.13	216.33	207.57	198.13	193.95	250.71	266.6	249.17	199.217	199.883	255.493	0.00481983	0.450035	0.358947	0.109513	0.354127	0.387951
scaffold1.g793	SUR7	1095.45	1134.52	1286.62	1165.39	1167.95	1159.72	1115.64	1171.6	1119.48	1172.2	1164.35	1135.57	-0.00968572	0.45686	-0.0457938	0.167587	-0.036108	0.00408453
scaffold2.g155	VPS28	14.65	16.62	19.46	13.54	16.33	12.86	18.33	20.55	19.68	16.91	14.2433	19.52	-0.24759	0.462297	0.207076	0.684333	0.454666	0.195066
scaffold4.g570	SYS1	20.04	27.48	23.8	27.12	22.68	23.5	24.83	40.94	33.86	23.7733	24.4333	33.21	0.0395065	0.467504	0.482274	0.0891778	0.442767	0.355969
scaffold3.g488	MCK1	30.63	36.99	33.1	34.95	33.65	32.29	61.46	61.44	54.56	33.5733	33.63	59.1533	0.002433	0.468802	0.817144	6.65604e-07	0.814711	7.7503e-06
scaffold1.g759	HPC2	1.21	3.08	0.49	0.9	1.2	1.06	0.61	1.12	1.33	1.5933	1.0533	1.02	-0.597086	0.475362	-0.643479	0.274638	-0.0463929	0.545
scaffold3.g380	ATG18	23.85	24.83	28.68	20.28	21.69	24.18	34.94	33.01	33.92	25.7867	22.05	33.9567	-0.225847	0.477565	0.39707	0.077797	0.622916	0.00856
scaffold7.g106	SUR2	82.33	118.46	108.36	81.27	113.4	74.37	131.24	133.99	132.28	103.05	89.68	132.503	-0.200486	0.490312	0.362684	0.066212	0.56317	0.00841044
scaffold1.g877	SPO7	0	0	0.2	0	0	0.79	0.38	0	0.19	0.0667	0.2633	0.19	1.98185	0.492691	1.51096	0.673512	-0.470891	0.676609
scaffold3.g76	IRC3	2.65	3.59	4.07	2.5	3.8	2.05	2.1	2.97	2.48	3.4367	2.7833	2.5167	-0.304196	0.49687	-0.449496	0.0640625	-0.1453	0.143879
scaffold4.g408	AIM23	0.2	2.02	0.62	0.92	1.8	0.94	1.57	0.99	1.3	0.9467	1.22	1.2867	0.365953	0.501528	0.44271	0.569966	0.0767572	0.740317
scaffold7.g65	ACT1	3573.08	3515.77	3106.85	3490.88	3117.51	3490.1	3540.46	3708.92	3780.47	3398.57	3366.16	3676.62	-0.0138212	0.509291	0.113452	0.904825	0.127274	0.252955
scaffold3.g386	GRX1	69.24	53.45	72.54	59.55	77.57	63.2	108.28	126.08	99.7	65.0767	66.7733	111.353	0.0371317	0.527725	0.774932	0.00101467	0.737801	0.000402908
scaffold3.g399	RIM9	7.47	9.52	6.95	8.96	8.99	6.55	9.57	11.41	12.89	7.98	8.1667	11.29	0.0333586	0.53224	0.500585	0.059726	0.467226	0.210338
scaffold6.g405	BEM3	8.94	13.07	10.29	8.89	8.99	9.58	11.39	9.85	8.38	10.7667	9.1533	9.8733	-0.234203	0.53447	-0.124963	0.214843	0.10924	0.353023
scaffold6.g125	VPS34	40.58	43.52	45.05	43.39	41.39	42.24	32.06	33.95	32.46	43.05	42.34	32.8233	-0.023992	0.536137	-0.391291	4.94831e-05	-0.3673	4.32028e-08
scaffold4.g362	ARO1	67.5	57.55	57.17	64	62.99	54.29	80.69	86.58	72.53	60.74	60.4267	79.9333	-0.00746155	0.543292	0.39615	0.0763582	0.403612	0.178982
scaffold1.g977	RFC4	16.95	15.31	14.54	16.62	17.21	13.68	24.16	23.8	19.45	15.6	15.8367	22.47	0.0217227	0.55804	0.526454	0.0407927	0.504731	0.101527
scaffold3.g668	DEG1	29.6	29.12	23.88	23.42	24.9	23.8	24.63	25.46	21.31	27.5333	24.04	23.8	-0.195742	0.567703	-0.210218	0.0422704	-0.0144753	0.0364624
scaffold4.g277	PUS7	2.86	4.5	3.18	2.95	3.56	2.34	3.94	3.14	3.64	3.5133	2.95	3.5733	-0.252126	0.569486	0.02443	0.756107	0.276556	0.861588
scaffold3.g624	TDA9	1.32	1.24	0.88	0.78	1.01	1	2.47	1.98	1.7	1.1467	0.93	2.05	-0.302143	0.581394	0.838178	0.0273508	1.14032	0.00083873
scaffold2.g132	CNB1	155.38	136.9	145.87	129.4	137.2	122.06	91.14	102.01	99.89	146.05	129.553	97.68	-0.172916	0.589238	-0.580327	2.59859e-06	-0.407411	3.50492e-09
scaffold3.g602	OXR1	6.32	7.16	5.33	3.69	7.05	5.22	14.96	11.72	10.76	6.27	5.32	12.48	-0.237039	0.590523	0.993081	0.000130078	1.23012	2.96093e-06
scaffold4.g120	RIM21	17.2	18.3	18.37	19.31	14.92	19.33	14.84	17.76	17.18	17.9567	17.8533	16.5933	-0.0083261	0.59154	-0.113916	0.168004	-0.10559	0.0279789
scaffold6.g250	KCS1	160.85	165.43	191.03	180.56	142.07	184.57	199.83	194.65	203.03	172.437	169.067	199.17	-0.0284743	0.593809	0.207934	0.548585	0.236408	0.809218
scaffold6.g232	LYS9	242.7	211.86	229.6	225.82	228.1	217.76	467.66	432.5	487.28	228.053	223.893	462.48	-0.0265597	0.598683	1.02002	1.35372e-09	1.04658	4.32958e-12
scaffold1.g711	RRT12	0	0.23	0.16	0.16	0.35	0.11	0.48	0.35	0.26	0.13	0.2067	0.3633	0.668794	0.601035	1.48278	0.253994	0.813988	0.491306
scaffold4.g242	PNG1	8.5	9.29	11.85	10.25	10.43	9.26	12.27	15.24	13.08	9.88	9.98	13.53	0.0145288	0.605464	0.453579	0.135276	0.43905	0.278046
scaffold7.g92	BUD16	13.8	20.4	13.23	13.13	16.56	11.33	10.52	15.48	11.86	15.81	13.6733	12.62	-0.209472	0.60916	-0.325125	0.0398055	-0.115653	0.0352716
scaffold5.g222	ung1	8.8	9.22	8.48	7.09	9.49	6.36	11.3	12.23	8.74	8.8333	7.6467	10.7567	-0.208127	0.61101	0.284201	0.490186	0.492328	0.204239
scaffold1.g149	CCM1	0.17	1.08	0.13	0.4	0.63	0.57	1.94	1.79	1.54	0.46	0.5333	1.7567	0.213404	0.630366	1.93313	0.00115646	1.71973	2.96453e-05
scaffold1.g367	NAM8	4.19	4.67	5.1	4.4	5.56	4.39	7.27	5.29	4.6	4.6533	4.7833	5.72	0.0397518	0.636201	0.297751	0.547013	0.257999	0.960491
scaffold3.g530	AAT2	1.62	3.2	1.82	1.68	2.38	1.46	55.42	51.17	48.28	2.2133	1.84	51.6233	-0.266515	0.70012	4.54373	8.65284e-94	4.81025	9.53618e-123
scaffold5.g52	COG5	2.13	1.95	3.08	1.94	3.22	2.27	4.2	5.01	4.93	2.3867	2.4767	4.7133	0.0534026	0.724656	0.981751	0.0110821	0.928348	0.00859823
scaffold1.g27	AIP1	332.84	274.2	320.98	286.56	265.08	282.44	276.75	304.2	282.45	309.34	278.027	287.8	-0.15397	0.72479	-0.104127	0.0960239	0.0498433	0.0584867
scaffold6.g249	BDH2	1124.13	1023.63	1343.31	1105.72	1166.65	1093.12	268.43	431.3	342.96	1163.69	1121.83	347.563	-0.0528527	0.744804	-1.74336	8.41977e-29	-1.69051	1.03797e-47
scaffold1.g761	AYR1	30.4	26.82	31.31	25.39	31.04	23.64	35.64	38.62	33.32	29.51	26.69	35.86	-0.144905	0.748899	0.281172	0.396644	0.426076	0.183242
scaffold2.g567	RTT106	9.23	10.77	6.83	8.29	8.29	9.54	10.32	11.99	10.14	8.9433	8.7067	10.8167	-0.0386922	0.753732	0.274371	0.478403	0.313064	0.793461
scaffold3.g123	BUD32	65.97	58.04	69.77	63.44	61.11	51.04	65.55	78.81	68.37	64.5933	58.53	70.91	-0.142209	0.767027	0.134604	0.983448	0.276813	0.889683
scaffold1.g443	PRO2	18.35	18.03	26.4	16.03	25.86	20.09	42.3	36.85	38.09	20.9267	20.66	39.08	-0.0185023	0.769324	0.901088	0.000319706	0.91959	6.59642e-05
scaffold5.g367	sed5	29.13	23.77	31.26	29.1	27.1	25.4	55.14	56.42	52.92	28.0533	27.2	54.8267	-0.0445656	0.772999	0.966706	1.76869e-06	1.01127	2.90246e-09
scaffold3.g694	ARL1	32.55	27.59	43.08	35.5	32.15	32.73	62.43	60.33	55.11	34.4067	33.46	59.29	-0.0402507	0.775309	0.785101	0.00139496	0.825351	9.01862e-05
scaffold9.g90	MAL31	0.16	0.2	0.11	0.15	0.2	0.19	0.04	0.04	0.22	0.1567	0.18	0.1	0.200299	0.787639	-0.647698	0.544106	-0.847997	0.266056
scaffold3.g390	UBP6	21.91	23.32	31.32	22.31	27.47	24.06	45.17	51.85	43.45	25.5167	24.6133	46.8233	-0.0519998	0.791644	0.875788	1.10401e-05	0.927788	1.78784e-08
scaffold1.g314	DCS1	4.24	9.22	8.9	6.21	8.69	4.92	8.69	11.52	10.39	7.4533	6.6067	10.2	-0.173963	0.807031	0.452611	0.219045	0.626575	0.0672794
scaffold3.g636	SCH9	15.64	18.98	11.42	13.6	15.63	14.93	11.17	13.1	12.72	15.3467	14.72	12.33	-0.0601477	0.809106	-0.315753	0.0193024	-0.255605	0.000115083
scaffold4.g561	DUG3	22.18	21.77	23.51	19.66	27.17	18.59	33.56	32.61	29.05	22.4867	21.8067	31.74	-0.0443006	0.813095	0.497232	0.0282052	0.541533	0.0368999
scaffold3.g536	SMP1	5.63	7.16	7.01	7.08	7.11	5.02	14.46	15.11	15.09	6.6	6.4033	14.8867	-0.0436429	0.817703	1.17348	8.14528e-08	1.21713	9.14961e-09
scaffold5.g310	TRM44	10.87	11.53	11.31	10.15	13.07	9.33	9.05	9.54	7.47	11.2367	10.85	8.6867	-0.0505191	0.821066	-0.37134	0.00750393	-0.32082	0.000276481
scaffold1.g659	MDL2	1.19	2.16	1.27	1.68	1.77	1.09	3.24	3.63	3.31	1.54	1.5133	3.3933	-0.0252006	0.834491	1.13977	0.000411092	1.16497	7.73521e-05
scaffold3.g237	IDH2	2149.19	2345.85	1916.97	1947.94	1840.6	2035.17	2154.83	2124.68	2066.69	2137.34	1941.24	2115.4	-0.138838	0.835663	-0.0148837	0.257272	0.123954	0.233304
scaffold2.g770	URA5	75.24	85.76	92.58	67.71	100.46	65.22	59.13	60.35	56.82	84.5267	77.7967	58.7667	-0.119698	0.836675	-0.524408	9.65099e-06	-0.40471	2.08459e-06
scaffold8.g86	PUS1	1.79	3.84	2.5	1.55	3.78	1.94	3.14	4.64	3.18	2.71	2.4233	3.6533	-0.1613	0.852398	0.430921	0.329077	0.592221	0.216825
scaffold1.g1040	RSC1	23.24	29.07	23.43	25.1	24.61	21.86	34.56	37.47	31.26	25.2467	23.8567	34.43	-0.0817004	0.866799	0.447573	0.0156313	0.529274	0.0218322
scaffold3.g697	SDO1	0.37	1.25	0.86	0.84	1.46	0.35	1.66	1.64	2.91	0.8267	0.8833	2.07	0.0956522	0.873085	1.32425	0.151726	1.2286	0.143013
scaffold2.g41	MET8	80.35	73.65	98.74	73.04	85.92	81.34	73.74	70.41	73.31	84.2467	80.1	72.4867	-0.0728174	0.875132	-0.216904	0.036491	-0.144087	0.000912194
scaffold8.g72	ARR3	11.01	9.8	8.93	11.51	9.2	6.42	12	17.7	11.26	9.9133	9.0433	13.6533	-0.132516	0.88008	0.461811	0.150314	0.594327	0.11338
scaffold5.g68	PUF6	0.39	1.63	0.43	0.51	1.6	0.37	1.42	1.85	1.13	0.8167	0.8267	1.4667	0.0175584	0.88357	0.844722	0.131183	0.827163	0.128614
scaffold3.g412	APM2	0.17	0.65	0.04	0.19	0.42	0.12	0.38	0.79	0.74	0.2867	0.2433	0.6367	-0.23644	0.890584	1.15116	0.199459	1.3876	0.0627349
scaffold3.g726	GLY1	93.63	113.2	106.12	95.18	100.77	91.66	80.63	82.98	89.62	104.317	95.87	84.41	-0.121818	0.890669	-0.305484	0.00101871	-0.183666	8.13653e-05
scaffold4.g322	TRP1	2.81	3.07	4.17	2.97	4.71	2.22	4.2	4.76	3.86	3.35	3.3	4.2733	-0.0216951	0.897143	0.351201	0.55275	0.372896	0.657335
scaffold3.g161	SER2	15.82	21.48	13.88	15.41	19.15	14.11	19.8	22.91	17.99	17.06	16.2233	20.2333	-0.0725474	0.898246	0.246116	0.516441	0.318664	0.668718
scaffold4.g197	AAT2	139.86	125.6	135.76	126.57	131.87	121	119.15	128.11	126.98	133.74	126.48	124.747	-0.0805217	0.90097	-0.10043	0.0935924	-0.019908	0.00709746
scaffold2.g629	TRF5	0.65	2.41	1.24	1.29	2.16	0.75	2.89	3.54	3.66	1.4333	1.4	3.3633	-0.0339473	0.903872	1.23052	0.00260016	1.26446	0.000357498
scaffold6.g178	RVS161	274.87	243.93	326.65	259.15	285.2	255.81	269.42	293.64	285.03	281.817	266.72	282.697	-0.0794309	0.910448	0.00449794	0.392805	0.0839289	0.0792452
scaffold2.g174	NDT80	3.21	5.91	3.73	3.42	4.4	3.8	3.32	4.37	2.53	4.2833	3.8733	3.4067	-0.145158	0.911102	-0.330373	0.161785	-0.185215	0.0716054
scaffold2.g315	UBC9	153.29	176.78	241.55	167.4	170.74	196.39	266.92	188.21	224.77	190.54	178.177	226.633	-0.0967855	0.929975	0.250266	0.490647	0.347052	0.57971
scaffold1.g844	FIS1	43.98	33.62	57.26	38.56	46.39	40.19	91.33	104.6	81.61	44.9533	41.7133	92.5133	-0.107919	0.936476	1.04123	1.97607e-05	1.14915	3.64433e-11
scaffold6.g133	MAP1	256.73	261.59	244.24	238.58	253.23	216.4	237.17	261.73	243.54	254.187	236.07	247.48	-0.106674	0.940401	-0.0385764	0.167046	0.0680972	0.0513965
scaffold2.g850	HIR3	2.08	2.77	2.35	1.9	2.76	2.14	2.06	2.92	2.82	2.4	2.2667	2.6	-0.0824622	0.948283	0.115477	0.970007	0.197939	0.763022
scaffold5.g122	HOG1	116.45	112.75	120.41	112.33	106.81	104.6	204.06	195.03	192.2	116.537	107.913	197.097	-0.110911	0.950551	0.758119	2.96215e-06	0.86903	9.52588e-08
scaffold2.g809	ATP2	22024.6	16323.7	11557.5	16860.2	11914.3	17890.1	15314.2	13303.8	16161.7	16635.3	15554.9	14926.6	-0.0968802	0.954467	-0.156364	0.153283	-0.0594834	0.052759
scaffold3.g398	TLG2	2.43	1.28	2.46	2.42	2.04	1.45	2.38	3.33	2	2.0567	1.97	2.57	-0.0621124	0.966641	0.32146	0.719487	0.383573	0.733524
scaffold6.g461	FHL1	5.37	6.08	3.19	4.5	4.85	4.37	2.26	2.63	3.01	4.88	4.5733	2.6333	-0.0936351	0.967637	-0.889991	0.000303784	-0.796356	1.1501e-07
scaffold3.g459	APL2	33.36	45.88	35.98	35.05	38.63	33.05	52.61	52.21	49.79	38.4067	35.5767	51.5367	-0.110425	0.972787	0.424242	0.0194331	0.534668	0.00840245
scaffold1.g779	ADK1	277.11	333.48	350.64	542.55	550.2	544.22	839.73	728.4	822.98	320.41	545.657	797.037	0.768074	9.81767e-12	1.31473	4.59e-18
scaffold1.g309	ASC1	1394.4	1138.69	1140.53	1735.74	1427.82	1687.16	3122.93	2658.92	3194.13	1224.54	1616.91	2991.99	0.400997	0.00202403	1.28887	7.22e-13
