# Supplementary material for: Salt stress perception and metabolic regulation network analysis of a marine probiotic Meyerozyma guilliermondii GXDK6
Source: Front Microbiol. 2023 Jul 17;14:1193352. doi: 10.3389/fmicb.2023.1193352 (PMC10387536; doi:10.3389/fmicb.2023.1193352)
Supplement: Supplementary file 2 [file Data_Sheet_2.zip › Table_S2.xlsx]

## Sheet: Table S2
Supplementary material Table S2. The significantly differentially expressed genes (DEGs) in GXDK6 when stressed by 10% NaCl for 16 h. ( 1220 genes, the "--" means unknown gene name)
Gene ID	Gene name	0% NaCl-1	0% NaCl-2	0% NaCl-3	10% NaCl-1	10% NaCl-2	10% NaCl-3	0% NaCl-Avg	10% NaCl-Avg	log2(fc)	P-value
scaffold7.g181	AQY1	0	0	0	0.56	0.68	0.2	0.001	0.48	8.90689	0.00446331
scaffold3.g109	CAR1	0.8	0.78	1.25	38.28	41.98	38.33	0.943333	39.53	5.38904	4.21586e-63
scaffold4.g14	--	0	0.06	0.12	1.66	2	2.51	0.06	2.05667	5.0992	7.41366e-07
scaffold7.g77	--	0	0.16	0.1	2.23	2.72	3.21	0.0866667	2.72	4.97199	1.5632e-09
scaffold7.g173	YALI0B16192g	0.8	1.05	0.9	24.97	26.93	30.51	0.916667	27.47	4.90532	5.01954e-86
scaffold7.g144	GPD	1.62	3.2	1.82	55.42	51.17	48.28	2.21333	51.6233	4.54373	8.66012e-94
scaffold7.g58	--	0	0	0.24	1.18	2.84	1.38	0.08	1.8	4.49185	0.0119203
scaffold4.g376	STL1	25.55	33.24	35.6	523.73	476.57	546.91	31.4633	515.737	4.03489	1.11201e-154
scaffold8.g193	GSM1	108.92	102.97	134.37	1705.55	1653.04	2176.24	115.42	1844.94	3.99861	2.64953e-119
scaffold7.g422	RAG1	67.85	76.17	84.87	888.15	1018.21	1150.41	76.2967	1018.92	3.73928	1.66935e-138
scaffold3.g530	AAT2	3.28	1.27	4.27	32.46	44.57	26.27	2.94	34.4333	3.54992	9.50693e-19
scaffold9.g10	GPD	27.39	23.15	27.83	237.72	315.19	342.77	26.1233	298.56	3.51461	5.55193e-86
scaffold3.g578	--	0.27	0.09	0.58	3.78	2.29	2.59	0.313333	2.88667	3.20363	1.47497e-05
scaffold3.g524	PHO89	186.15	177.65	192.45	1404.84	1493.65	1592.14	185.417	1496.88	3.01311	2.76265e-105
scaffold1.g788	CWP1	0	0.12	0.04	0.44	0.28	0.54	0.0533333	0.42	2.97728	0.0124895
scaffold6.g297	YCR061W	84.29	39.59	47.47	470.03	416.14	462.85	57.1167	449.673	2.97689	3.62486e-11
scaffold1.g993	FLU1	7.17	9.89	5.85	57.25	64.68	51.85	7.63667	57.9267	2.92321	1.61799e-60
scaffold5.g49	TKPR1	4.21	8.28	7.04	38	55.52	53.59	6.51	49.0367	2.91313	2.4844e-41
scaffold1.g143	DEHA2E01232g	17.42	14.73	17.02	124.57	129.01	113.81	16.39	122.463	2.90146	6.07621e-64
scaffold8.g142	JLP1	5.13	10.41	7.04	51.88	61.58	52.2	7.52667	55.22	2.87511	1.52925e-53
scaffold3.g740	YWP1	2.6	3.13	2.13	14.91	19.85	18.72	2.62	17.8267	2.7664	3.59048e-27
scaffold2.g965	--	20.38	17.79	22.1	143.7	154.66	108.89	20.09	135.75	2.7564	1.68565e-48
scaffold1.g706	gsy-1	2.06	2.67	2.4	17.17	14.81	15.3	2.37667	15.76	2.72926	3.58665e-20
scaffold2.g92	--	1.38	4.99	3.12	24.31	24.83	13.08	3.16333	20.74	2.7129	1.34538e-16
scaffold4.g172	AYR1	65.23	85.28	103.4	601.62	489.16	566.61	84.6367	552.463	2.70652	2.13611e-51
scaffold5.g207	PIR1	12.03	9.95	11.54	81.41	59.24	70.76	11.1733	70.47	2.65695	4.75315e-37
scaffold7.g154	HAK1	140.52	164.98	149.26	998.2	908.53	948.84	151.587	951.857	2.6506	1.0171e-96
scaffold4.g10	FDH1	0.61	0.86	1.13	4.88	6.28	4.76	0.866667	5.30667	2.61426	1.33141e-09
scaffold5.g72	CRP1	0.75	0.89	0.95	4.55	3.51	7.69	0.863333	5.25	2.60433	2.21456e-12
scaffold5.g36	YJR096W	59.55	64.48	81.7	382.16	494.32	363.59	68.5767	413.357	2.5916	9.90266e-54
scaffold9.g76	SPCC663.08c	62.08	70.55	71.43	400.63	493.99	316.05	68.02	403.557	2.56874	4.8766e-62
scaffold1.g956	SPCC663.06c	0.12	0.68	0.55	2.86	1.85	3.1	0.45	2.60333	2.53236	0.00119515
scaffold3.g774	--	14.61	11.62	13.41	88.14	73.44	66.49	13.2133	76.0233	2.52445	2.72942e-41
scaffold6.g83	ERG1	36.61	37.1	25.46	188.99	203.32	166.58	33.0567	186.297	2.49459	9.35429e-36
scaffold4.g62	ALS1	8.4	8.93	10.97	54.76	53.91	50.39	9.43333	53.02	2.4907	1.71166e-34
scaffold8.g93	--	15.81	10.5	18.85	84.78	82.61	85.04	15.0533	84.1433	2.48277	2.3308e-24
scaffold8.g123	SPCC550.07	16.79	18.78	16.05	118.03	87.32	82.28	17.2067	95.8767	2.47821	4.6065e-34
scaffold1.g812	YCR061W	79.6	68.49	84.22	464.93	365.22	448.59	77.4367	426.247	2.4606	2.31604e-44
scaffold6.g443	STL1	3.42	1.11	0.79	7.7	13.47	8	1.77333	9.72333	2.45499	0.000327698
scaffold2.g578	HPA2	60.85	74.52	89.33	322.42	519.6	379.2	74.9	407.073	2.44225	4.32036e-42
scaffold1.g297	PPH3	535.31	506.36	605.13	2581.62	3119.93	3174.86	548.933	2958.8	2.43031	1.80634e-58
scaffold1.g160	ARO4	12.82	11.98	15.98	69.46	76.61	73.14	13.5933	73.07	2.42638	3.02696e-41
scaffold1.g250	PTR2	73.6	71.29	62.37	363.07	348.1	382.07	69.0867	364.413	2.3991	1.18043e-58
scaffold2.g345	ARDH	0.71	0.52	0.42	2.65	2.82	3.06	0.55	2.84333	2.37008	0.00015516
scaffold3.g565	ERG24	55.73	44.74	53.14	301.49	241.98	247.82	51.2033	263.763	2.36493	3.2896e-40
scaffold9.g98	lamA	0.35	0.11	0.44	1.59	1.27	1.75	0.3	1.53667	2.35677	0.0157551
scaffold2.g285	HHT1	21.17	16.47	15.78	99	80.61	92.65	17.8067	90.7533	2.34953	7.69835e-31
scaffold9.g55	ERG24	0.27	0.44	0.29	1.66	1.77	1.65	0.333333	1.69333	2.34483	3.63247e-05
scaffold2.g138	SPBC1703.13c	39.81	54.21	44.62	218.3	296.83	182.77	46.2133	232.633	2.33168	2.46075e-47
scaffold2.g248	YNL234W	0.58	0.77	0.89	3.15	3.39	4.55	0.746667	3.69667	2.30769	1.54084e-07
scaffold4.g563	--	302.32	249.42	318.12	1549.87	1313.7	1441.54	289.953	1435.04	2.30719	1.6987e-41
scaffold5.g417	ARO10	335.91	321.28	452.67	1973.59	1505.03	1945.21	369.953	1807.94	2.28893	1.67385e-33
scaffold3.g665	--	59.98	50	74.06	330.79	246.41	314.99	61.3467	297.397	2.27733	2.50187e-28
scaffold9.g2	--	3.71	4.6	6.73	23.92	22.52	25.2	5.01333	23.88	2.25196	2.28555e-17
scaffold1.g1008	--	7.37	7.19	6.68	32.43	35	33.16	7.08	33.53	2.24363	3.31234e-37
scaffold1.g474	Ppp1r3a	21.27	20.21	25.41	111.13	102.67	99.85	22.2967	104.55	2.22929	5.55833e-38
scaffold2.g74	elo-3	10.5	8.59	9.52	46.79	42.11	43.61	9.53667	44.17	2.21151	1.59827e-21
scaffold5.g301	HHT1	330.25	373.49	397.55	1819.64	1630.15	1613.48	367.097	1687.76	2.20087	1.8844e-55
scaffold2.g817	CAR2	6.07	5.89	5.64	25.73	29.4	25.52	5.86667	26.8833	2.1961	2.84844e-10
scaffold2.g773	ZDS1	1.05	1.39	1.6	5.84	6.3	6.36	1.34667	6.16667	2.1951	5.05823e-07
scaffold3.g311	--	16.24	10.76	15.69	70.06	58.45	65.18	14.23	64.5633	2.18178	1.44834e-18
scaffold4.g181	FAO3	56.15	53.99	58.67	276.45	236.21	252.19	56.27	254.95	2.17978	1.00225e-44
scaffold6.g219	SPAC25B8.10	3.46	1.15	2.34	3.62	15.82	11.46	2.31667	10.3	2.15252	0.00792462
scaffold6.g53	BEM1	45.57	42.26	44.4	214.52	165.33	206.19	44.0767	195.347	2.14795	2.19503e-29
scaffold1.g90	AO-I	2.26	3.04	3	12.92	13.01	10.8	2.76667	12.2433	2.14578	1.05055e-23
scaffold2.g93	SPAC977.14c	28.26	24.72	31.23	135.17	109.48	127.65	28.07	124.1	2.1444	1.89347e-31
scaffold1.g345	--	13.64	6.62	15.01	58.96	52.86	43.1	11.7567	51.64	2.13501	5.10932e-11
scaffold5.g373	--	6.18	3.48	6.67	25.05	23.88	22.47	5.44333	23.8	2.1284	8.80541e-12
scaffold6.g445	SPAC513.07	10.38	10.46	15.79	51.7	51.12	57.25	12.21	53.3567	2.12761	2.96907e-19
scaffold4.g61	ALS1	16.54	16.43	16.92	79.04	62.38	76.09	16.63	72.5033	2.12426	1.75327e-27
scaffold5.g11	GRP2	397.09	400.6	516.71	1978.46	1826.72	1826.61	438.133	1877.26	2.09919	1.52495e-39
scaffold2.g64	ASH1	745.74	613.31	604.95	2991.05	2616.45	2787.28	654.667	2798.26	2.0957	1.96579e-36
scaffold1.g259	CIT	1.42	1.83	3.37	8.5	10.39	9.39	2.20667	9.42667	2.09488	9.32658e-06
scaffold1.g132	OXA1	327.95	243.06	300.76	1301.3	1277.53	1124.11	290.59	1234.31	2.08665	5.90224e-32
scaffold3.g58	MRPL3	7.12	9.58	8.39	40.7	33.5	32.25	8.36333	35.4833	2.08499	7.95609e-21
scaffold2.g90	DAL2	0.77	0.66	1.71	5.48	4.76	3.05	1.04667	4.43	2.0815	0.000199535
scaffold2.g165	FAS2	14.81	14.08	18.42	68.17	63.24	67.35	15.77	66.2533	2.07081	4.0146e-31
scaffold1.g94	BGL2	1.36	2.06	2.61	8.49	7.78	9.02	2.01	8.43	2.06834	2.09613e-08
scaffold3.g737	DLD1	27.33	22.66	26.12	113.29	87.2	115.69	25.37	105.393	2.05459	9.11779e-25
scaffold4.g373	YIM1-1	0.55	0.32	0.77	2.32	2.27	2.22	0.546667	2.27	2.05396	0.000194669
scaffold1.g124	rnh201	15.25	18.3	20.66	64.05	86.58	70.4	18.07	73.6767	2.02761	1.06367e-34
scaffold5.g402	SPCC4B3.13	1.14	1.56	1.12	6.17	3.71	5.66	1.27333	5.18	2.02434	1.83268e-10
scaffold7.g13	SPCC622.11	710.1	744.4	766.08	3320.64	2782.21	2925.02	740.193	3009.29	2.02345	5.03109e-45
scaffold7.g226	CRZ2	4.99	6.7	4.2	22.55	22.21	19.8	5.29667	21.52	2.02252	1.65722e-26
scaffold3.g178	RNR2	2.13	3.25	3.39	10.68	10.19	14.68	2.92333	11.85	2.0192	0.000240377
scaffold2.g911	PUT1	11.97	12.06	10.22	52.01	40.19	46.58	11.4167	46.26	2.01862	3.08581e-24
scaffold1.g694	MJ0827	46.54	48.11	50.19	207.69	180.57	197.52	48.28	195.26	2.0159	7.20153e-33
scaffold7.g338	--	126.01	98.58	127.5	453.24	486.21	482.73	117.363	474.06	2.01409	3.45047e-30
scaffold5.g24	RPL7	296.37	325.66	354.78	1335.63	1290.95	1311.85	325.603	1312.81	2.01147	1.27757e-50
scaffold2.g662	--	33.21	29.48	32.7	133.62	118.05	125.72	31.7967	125.797	1.98415	8.51763e-31
scaffold5.g235	AZR1	9.02	12.36	15.8	63.28	35.81	47.84	12.3933	48.9767	1.98253	4.49792e-15
scaffold1.g911	NBP35	0.34	1.33	0.61	2.59	3	3.4	0.76	2.99667	1.97929	2.8471e-06
scaffold1.g906	MRM1	2.63	3.79	2.37	11.75	11.46	11.29	2.93	11.5	1.97266	1.86361e-17
scaffold7.g69	CYB2	2.93	2.21	4	11.93	12.25	11.62	3.04667	11.9333	1.96969	1.1626e-09
scaffold7.g292	WHS11	695.03	552.84	714.41	2653.87	2433.4	2558.17	654.093	2548.48	1.96207	1.98594e-30
scaffold4.g555	GDHA	0.65	1	0.36	2.56	2.17	3.06	0.67	2.59667	1.95443	0.00866567
scaffold5.g351	MIA40	10.43	11.53	16.4	48.39	47.15	51.6	12.7867	49.0467	1.93951	4.12677e-21
scaffold1.g893	LAP3	0.17	1.08	0.13	1.94	1.79	1.54	0.46	1.75667	1.93313	0.00115644
scaffold1.g1024	RPL26B	409.99	294.24	366.88	1440.89	1309.55	1331.69	357.037	1360.71	1.93022	7.59136e-26
scaffold1.g40	IME2	4.04	4.34	5.63	15.33	17.34	20.39	4.67	17.6867	1.92117	8.01597e-09
scaffold3.g704	CRH1	53.59	55.74	59.44	213	225.84	198.68	56.2567	212.507	1.91741	3.36874e-40
scaffold7.g66	osm1	5.83	6.54	5.22	18.73	21.86	25.66	5.86333	22.0833	1.91316	1.91314e-18
scaffold7.g73	CTT1	4.45	7.72	5.52	24.45	21.96	19.92	5.89667	22.11	1.90673	7.96422e-24
scaffold3.g363	MRPS9	6.68	8.49	4.59	25.78	24.94	23.02	6.58667	24.58	1.89986	1.3154e-20
scaffold3.g175	VPS73	99.73	73.53	128.72	371.97	383.72	370.54	100.66	375.41	1.89898	1.3932e-18
scaffold1.g837	--	231.08	179.6	245.96	843.57	782.85	815.15	218.88	813.857	1.89463	1.01726e-25
scaffold4.g490	RPL15B	254.64	215.92	236.93	878.09	908.66	822.8	235.83	869.85	1.88302	5.73111e-35
scaffold6.g118	chiA1	27.13	26.45	30.82	109.38	91.92	108.85	28.1333	103.383	1.87765	2.05144e-26
scaffold1.g519	--	23.73	19.27	21.4	75.01	74.65	86.87	21.4667	78.8433	1.87689	1.67966e-21
scaffold7.g53	--	3.34	4.3	4.12	14.67	13.9	14.6	3.92	14.39	1.87614	5.07482e-15
scaffold2.g374	RPS3	2.03	2.91	2.53	10.96	7.68	8.74	2.49	9.12667	1.87394	2.67624e-11
scaffold1.g712	ACC1	16.95	16.94	17.55	63.05	63.31	61.32	17.1467	62.56	1.86731	1.83954e-32
scaffold6.g462	LTE1	30.18	15.84	26.67	89.08	82.61	92.03	24.23	87.9067	1.85918	1.71042e-11
scaffold9.g1	THI72	14.32	11.86	15.22	52.78	50.1	47.09	13.8	49.99	1.85697	6.25998e-23
scaffold3.g827	GRP2	1.08	1.44	0.9	4.03	4.58	3.76	1.14	4.12333	1.85478	7.51554e-10
scaffold6.g323	PUT4	771.76	716.86	901.49	2991.85	2736.52	2915.17	796.703	2881.18	1.85455	1.47034e-31
scaffold4.g196	RPS27B	387.56	349.57	416.5	1474.57	1436.11	1253.69	384.543	1388.12	1.85192	2.49391e-32
scaffold9.g11	GRP2	15.94	19.11	17.22	64.18	62.14	62.34	17.4233	62.8867	1.85173	9.56928e-16
scaffold1.g452	PGA4	86.45	89.75	103.99	377.65	348.25	283.49	93.3967	336.463	1.84901	9.5779e-30
scaffold6.g220	--	3.13	1.82	6.97	12.67	14.48	15.64	3.97333	14.2633	1.84389	0.00103392
scaffold4.g30	PHO84	11.76	15.19	12.68	50.44	43.61	47.95	13.21	47.3333	1.84123	4.97375e-25
scaffold6.g130	SLY1	559.14	472.05	532.75	2003.99	1873.13	1724.26	521.313	1867.13	1.8406	1.29174e-30
scaffold1.g851	--	82.5	64.24	69.26	280.31	242.09	249.85	72	257.417	1.83804	4.38742e-25
scaffold4.g164	--	8.56	9.25	12.16	32.98	34.47	39.55	9.99	35.6667	1.83602	2.21123e-19
scaffold3.g457	SPAC27D7.08c	44.26	36.07	59.71	152.34	173.67	173.55	46.68	166.52	1.83482	2.02202e-16
scaffold3.g489	MRPS18	0.21	0.55	0.39	1.81	1.06	1.23	0.383333	1.36667	1.83399	0.000438448
scaffold6.g227	MSC1	1.27	1.23	2.65	8.85	5.62	3.89	1.71667	6.12	1.83392	0.0193888
scaffold6.g32	ECM33	2.58	2.37	2.96	7.94	9.69	10.53	2.63667	9.38667	1.8319	4.99677e-09
scaffold4.g573	PUT4	8.32	10.42	9.68	34.13	36.61	30.12	9.47333	33.62	1.82738	2.97986e-26
scaffold2.g284	ahsb4	26.71	28.87	39.81	110.86	112.95	112.74	31.7967	112.183	1.81891	2.68259e-22
scaffold8.g71	EBP1	1.29	2.09	1.6	5.62	6.85	5.1	1.66	5.85667	1.8189	1.79787e-06
scaffold4.g24	FDH1	7.17	8.15	10.29	26.91	31.52	31.76	8.53667	30.0633	1.81626	5.58069e-17
scaffold2.g183	TMA10	1349.02	1373.68	1658.89	5269.02	4732.26	5417.57	1460.53	5139.62	1.81517	2.67865e-31
scaffold1.g475	PPM2	84.5	84.99	100.95	343.08	278.77	328.12	90.1467	316.657	1.81257	5.78547e-27
scaffold1.g323	MRPS16	54.78	61.65	66.84	214.32	242.17	186.51	61.09	214.333	1.81085	4.27741e-27
scaffold2.g256	SPBC1347.09	61.59	53.31	67.05	228.35	185.52	220.38	60.65	211.417	1.80151	6.67821e-23
scaffold6.g309	ISW1	4.37	4.8	5.1	15.95	17.63	15.71	4.75667	16.43	1.78831	4.12769e-22
scaffold7.g299	PLT6	295.22	253.33	277.16	1027.48	920.63	899.48	275.237	949.197	1.78603	3.26586e-28
scaffold5.g329	BCS1	176.65	129.87	157.41	603.15	425.16	571.5	154.643	533.27	1.78592	9.12194e-18
scaffold6.g78	RPS17B	17.18	15.52	23.13	68.98	62.64	60.82	18.61	64.1467	1.7853	2.59636e-13
scaffold3.g543	COQ1	1836.67	1616.63	1684.47	6107.94	5271.36	6282.5	1712.59	5887.27	1.78142	3.21968e-28
scaffold3.g730	MRPS5	9.47	7.66	10.55	32.29	29.84	32.96	9.22667	31.6967	1.78045	3.16539e-16
scaffold7.g353	RPS10B	22.88	23.2	27.9	91.37	76.51	86.25	24.66	84.71	1.78036	2.15176e-21
scaffold7.g324	GOT2	44	43.54	54.94	167.88	159.09	160.31	47.4933	162.427	1.77399	1.16231e-23
scaffold2.g238	RPS7A	207.33	194.07	237.96	798.81	603.42	784	213.12	728.743	1.77374	1.27568e-22
scaffold1.g643	HOM2	27.56	31.4	34.33	119.79	93.04	106.14	31.0967	106.323	1.77363	3.77616e-23
scaffold1.g563	MRP1	249.81	260.86	228.91	824.37	902.64	795.84	246.527	840.95	1.77028	1.13451e-42
scaffold7.g365	RPL20A	95.07	83.3	107.09	354.87	291	327.54	95.1533	324.47	1.76976	4.08525e-23
scaffold6.g363	MTG2	10.76	10.05	11.48	34.79	40.03	35.13	10.7633	36.65	1.76769	5.60681e-11
scaffold5.g174	SDL1	1244.41	1187.27	1290.12	4087.69	4265.95	4302.98	1240.6	4218.87	1.76582	3.29771e-37
scaffold4.g113	STI1	619.21	598.15	600.4	2217.8	1715.54	2229.2	605.92	2054.18	1.76136	5.46353e-26
scaffold6.g382	COX11	128.16	114.75	122.04	465.27	360.37	407.29	121.65	410.977	1.75632	1.34835e-24
scaffold3.g720	--	94.3	104.75	114.91	379.59	330.64	349.84	104.653	353.357	1.75551	4.57188e-32
scaffold3.g106	RSM26	1.79	3.28	1.8	6.79	7.8	8.6	2.29	7.73	1.75512	2.47199e-13
scaffold4.g59	RPS11A	17.16	23.16	24.56	77.62	68.03	73.05	21.6267	72.9	1.75311	9.89142e-22
scaffold5.g265	Os10g0369500	80.41	93.56	104.7	340.35	281.07	315.79	92.89	312.403	1.74981	5.96136e-27
scaffold6.g261	RPS19B	382.29	324.64	307.7	1154.99	1208.48	1040.22	338.21	1134.56	1.74615	3.47653e-27
scaffold9.g96	dur3-1	62.74	55.03	76.61	255.48	173.74	222.41	64.7933	217.21	1.74517	7.95977e-16
scaffold3.g725	TPO3	34.11	28.35	31.71	110.52	90.77	113.24	31.39	104.843	1.73986	1.92335e-17
scaffold3.g336	RPL30	534.15	452.23	480.17	1629.41	1797.52	1466.71	488.85	1631.21	1.73848	2.74631e-28
scaffold1.g239	YME2	53.37	49.82	55.33	194.19	159.82	173.14	52.84	175.717	1.73355	2.87286e-24
scaffold3.g122	--	0.36	1.36	0.64	2.41	2.99	2.43	0.786667	2.61	1.73023	2.84953e-05
scaffold4.g342	EFG1	441	378.72	494.32	1503.56	1262.9	1586.43	438.013	1450.96	1.72796	1.41673e-21
scaffold1.g795	RPL32	2.07	3.34	1.47	6.92	8.32	7.55	2.29333	7.59667	1.72792	1.72932e-11
scaffold7.g325	KHT2	1.26	0.47	1.53	4.26	3.14	3.39	1.08667	3.59667	1.72675	0.00345649
scaffold4.g85	MRP17	62.83	45.6	54.72	179.94	186.91	171.26	54.3833	179.37	1.7217	3.45975e-17
scaffold2.g72	RPL8B	1.34	1.3	1.49	4.99	3.96	4.62	1.37667	4.52333	1.71621	0.000245252
scaffold6.g249	BDH2	3.03	4.74	4.2	12.47	14.13	12.64	3.99	13.08	1.7129	1.46275e-11
scaffold1.g179	BN863_21900	652.01	448.3	493.2	1878.32	1642.88	1702.39	531.17	1741.2	1.71283	1.44781e-18
scaffold3.g157	ALD5	3.35	5.18	3.34	11.13	13.33	14.41	3.95667	12.9567	1.71134	3.64011e-14
scaffold1.g334	GPH1	526.17	439.34	569.71	1769.84	1646.05	1578.14	511.74	1664.68	1.70176	8.67238e-24
scaffold1.g216	--	11.4	11.43	9.14	30.53	32.89	40.56	10.6567	34.66	1.70152	4.59714e-15
scaffold3.g477	SPAPB1E7.08c	3.19	2.47	2.96	10.13	10.25	7.64	2.87333	9.34	1.7007	0.000747062
scaffold3.g376	RPL27	12.54	12.12	16.53	43.27	40.16	50.23	13.73	44.5533	1.6982	8.92771e-17
scaffold5.g281	RPS4	77.86	59.83	91.89	243.7	251.28	248.16	76.5267	247.713	1.69464	1.40721e-18
scaffold1.g546	HTB1	60.12	70.78	67.11	217.92	199.24	223.18	66.0033	213.447	1.69326	5.59875e-32
scaffold5.g232	FRE7	240.47	212.66	216.74	753.89	738.07	672.66	223.29	721.54	1.69216	9.18708e-28
scaffold4.g394	MPO1	64.18	63.63	88.34	242.06	224.48	230.56	72.05	232.367	1.68933	5.22771e-22
scaffold3.g656	-	42.05	49.57	53.48	156.89	162.83	147.64	48.3667	155.787	1.68749	4.54599e-31
scaffold4.g198	RTA1	73.94	63.16	89.49	232.9	241.54	253.89	75.53	242.777	1.68451	3.88612e-19
scaffold9.g30	ams1	24.39	29.47	21.94	80.95	88.75	73.33	25.2667	81.01	1.68086	1.50268e-28
scaffold1.g556	NAG4	16.79	22.86	14.57	56.99	56.62	59.7	18.0733	57.77	1.67646	2.24585e-21
scaffold2.g396	POX9	11.92	13.2	11.28	38.88	40.87	35.89	12.1333	38.5467	1.66763	1.73913e-19
scaffold3.g748	ARL3	12.03	12.58	11.53	36.37	39.5	38.75	12.0467	38.2067	1.66519	8.38796e-26
scaffold1.g622	GIT3	23.73	23.63	28.46	79.6	85.73	74.86	25.2733	80.0633	1.66353	3.54707e-25
scaffold3.g490	RPL25	11.71	13.15	16.44	42.6	47.07	40.71	13.7667	43.46	1.65851	7.27634e-10
scaffold4.g265	SOL1	136.14	150.42	190.55	522.9	451.93	530.56	159.037	501.797	1.65774	1.34911e-21
scaffold3.g368	--	58.43	52.97	62.03	201.8	168.44	176.51	57.81	182.25	1.65653	1.52736e-19
scaffold1.g915	--	22.25	22.45	18.93	68.11	69	63.37	21.21	66.8267	1.65568	6.25893e-27
scaffold4.g303	KNS1	17.98	14.82	18	47.16	60.46	52.19	16.9333	53.27	1.65346	5.10739e-18
scaffold2.g310	RPS20	4.33	3.02	3.54	10.76	10.41	13.07	3.63	11.4133	1.65268	0.000101084
scaffold3.g82	SWD2	32.47	25.36	32.49	102.17	90.95	90.48	30.1067	94.5333	1.65074	9.36664e-17
scaffold4.g285	--	91.93	114.35	125.12	368.03	314.54	356.64	110.467	346.403	1.64884	1.10047e-24
scaffold2.g512	ECM21	3.08	2.82	3.58	10.03	9.69	9.98	3.16	9.9	1.6475	5.61065e-09
scaffold4.g136	ERG11	454.03	291.59	422.51	1218.03	1273.59	1147.64	389.377	1213.09	1.63944	7.62937e-16
scaffold1.g633	RPL31	7.62	10.07	6.58	26.09	22.64	26.73	8.09	25.1533	1.63654	1.93696e-13
scaffold7.g266	ALDH6A1	62.05	56.53	64.53	196.56	172.01	198.31	61.0367	188.96	1.63033	2.11007e-21
scaffold4.g400	RSM25	16.99	18.95	20.51	60.06	54.85	59.78	18.8167	58.23	1.62975	4.16286e-20
scaffold7.g121	MHR1	1090.45	1029.75	1274.07	3620.71	3370.48	3495.16	1131.42	3495.45	1.62734	1.84748e-25
scaffold2.g647	RGI1	0.83	1.09	0.94	3.38	2.78	2.64	0.953333	2.93333	1.62149	2.11825e-05
scaffold7.g356	ARB1	56.12	76.88	71.71	228.81	186.4	213.32	68.2367	209.51	1.6184	3.31364e-24
scaffold4.g445	Acot9	72.8	55.28	74.54	183.34	230.77	205.55	67.54	206.553	1.6127	4.23296e-14
scaffold1.g585	CAP1	948.76	964.45	1242.76	3158.85	3035.18	3430.9	1051.99	3208.31	1.60869	8.20441e-23
scaffold5.g390	RPS1	136.48	88.72	142.55	387.42	341.55	391.5	122.583	373.49	1.60731	2.76608e-13
scaffold1.g782	--	520.48	523.12	491.5	1697.19	1564.16	1411.43	511.7	1557.59	1.60595	3.71005e-29
scaffold1.g862	gpi2	479.77	292.74	422.1	1340.73	1110.98	1170.76	398.203	1207.49	1.60043	1.83966e-13
scaffold4.g98	--	15.69	18.13	17.52	47.88	52.59	55.09	17.1133	51.8533	1.59932	2.03041e-23
scaffold7.g406	MSF1	737.86	644.92	704.55	2241.27	2032.02	2044.63	695.777	2105.97	1.59779	2.1772e-24
scaffold4.g427	MRS4	1.16	1.27	1.51	3.4	4.83	3.68	1.31333	3.97	1.59591	1.61757e-06
scaffold7.g280	ITR1	565.23	531.35	554.48	1637.67	1768.51	1568.55	550.353	1658.24	1.59123	1.07662e-29
scaffold3.g516	MDJ1	2010.61	1787.47	2302.03	6466.36	5482.7	6337.19	2033.37	6095.42	1.58385	3.17433e-20
scaffold3.g6	SPS22	142.05	168.67	130.52	455.1	478.61	387.47	147.08	440.393	1.58219	5.18262e-28
scaffold4.g510	TPO4	12.93	11.59	15.69	40.27	39.1	41.02	13.4033	40.13	1.58209	3.9732e-16
scaffold1.g387	MNP1	60.76	52.88	63.13	185.82	164.51	177.26	58.9233	175.863	1.57754	2.2303e-20
scaffold5.g98	--	2.08	2.32	2.01	6.26	6.77	6.1	2.13667	6.37667	1.57744	6.23734e-09
scaffold4.g183	HSP104	5.9	10.05	9.13	20.11	30.98	23.67	8.36	24.92	1.57573	4.98483e-07
scaffold1.g565	--	64.52	58.14	73.66	200.34	186.47	196.07	65.44	194.293	1.56999	1.04873e-20
scaffold6.g42	RPS22A	12.77	13.78	15.49	41.92	39.22	42.67	14.0133	41.27	1.55829	9.53947e-18
scaffold8.g194	ABCG11	17.49	16.9	18.56	56.76	52.73	46.09	17.65	51.86	1.55495	2.62512e-17
scaffold1.g347	RPL34A	378.11	271.39	422	1031.06	1062.44	1053.52	357.167	1049.01	1.55435	4.76347e-15
scaffold3.g640	BAT2	1439.4	1417.21	1649.55	4387.53	4343.41	4479.9	1502.05	4403.61	1.55175	1.1911e-26
scaffold1.g137	SPCC1672.03c	2.96	2.87	2.96	7.53	10.14	8.06	2.93	8.57667	1.54952	1.54481e-06
scaffold1.g632	PEX6	10.49	18.39	18.88	46.63	50.85	42.18	15.92	46.5533	1.54804	4.98342e-10
scaffold2.g377	FMP42	54.33	65.37	68.19	190.51	176.87	180.83	62.63	182.737	1.54484	1.79746e-26
scaffold1.g894	RPS8A	12.51	19.02	13.08	54.11	37.69	38.23	14.87	43.3433	1.54341	4.49457e-13
scaffold2.g903	ADH2	0.31	1.34	0.63	1.86	2.43	2.35	0.76	2.21333	1.54215	0.000224536
scaffold4.g207	YHR112C	9.92	11.26	11.66	30.59	31.17	33.84	10.9467	31.8667	1.54156	3.59589e-18
scaffold2.g293	--	14.96	14.14	20.44	49.72	48.8	45.38	16.5133	47.9667	1.5384	4.63025e-15
scaffold1.g433	--	31.95	21.13	29.36	71.26	97.64	69.45	27.48	79.45	1.53167	9.0633e-08
scaffold5.g381	SKO1	142.03	128.28	133.05	367.12	433.12	365.6	134.453	388.613	1.53123	1.42127e-24
scaffold7.g1	CYP52A12	129.18	128.94	161.26	430.23	350.01	428.63	139.793	402.957	1.52733	1.82267e-17
scaffold4.g84	AUR1	10.55	9.14	8.75	26.49	30.41	24.79	9.48	27.23	1.52224	1.24643e-15
scaffold4.g318	NSR1	475.86	444.56	494.7	1463.15	1301.87	1295.72	471.707	1353.58	1.52082	6.12377e-23
scaffold3.g689	HGH1	2.03	1.27	2.56	7.39	4.46	4.95	1.95333	5.6	1.51949	0.000320731
scaffold8.g203	--	7.78	6.73	10.03	22.21	24.39	23.37	8.18	23.3233	1.5116	4.03975e-09
scaffold1.g725	CRC1	88.69	83.4	88.8	259.41	249.61	234.67	86.9633	247.897	1.51126	1.20522e-24
scaffold3.g472	rplQ	156.58	97.63	184.93	383.86	457.54	408.4	146.38	416.6	1.50894	2.68714e-10
scaffold1.g455	ILV3	1119.15	1034.04	933.18	3084.12	2749.69	2931.63	1028.79	2921.81	1.50592	4.87439e-22
scaffold3.g121	RNY1	9.73	15.18	9.56	32.34	35.2	30.31	11.49	32.6167	1.50523	5.06783e-14
scaffold1.g233	MRPL7	392.01	299.35	490.72	1072.56	1124.47	1158.48	394.027	1118.5	1.5052	7.9227e-14
scaffold8.g78	ADH7	551.03	539.38	538.38	1676.37	1443.12	1492.81	542.93	1537.43	1.50169	1.21875e-23
scaffold5.g363	RPL13	4.01	4.53	5.93	15.7	11.28	13.98	4.82333	13.6533	1.50115	1.01661e-07
scaffold5.g388	RPL6A	0.86	1.49	0.68	2.71	2.66	3.18	1.01	2.85	1.49661	0.00203167
scaffold1.g672	RPS22A	1.8	2.03	1.68	5.53	5.23	4.75	1.83667	5.17	1.49307	4.95774e-06
scaffold4.g155	SPB1	0.79	1.28	2.57	4.74	4.28	4.04	1.54667	4.35333	1.49296	0.0123981
scaffold3.g635	MRPL24	0.11	0.57	0.1	0.94	0.66	0.59	0.26	0.73	1.48938	0.02
scaffold3.g598	MME1	28.88	34.82	39.49	100.25	94.25	94.83	34.3967	96.4433	1.48741	1.81835e-20
scaffold5.g103	MRPL35	88.68	84.53	74.31	261.01	210.86	221.7	82.5067	231.19	1.4865	4.53794e-16
scaffold1.g861	--	153.19	132.85	121.09	331.76	453.57	354.26	135.71	379.863	1.48495	1.86903e-16
scaffold2.g642	ATG8	246.53	206.42	349.67	717.69	766.48	761.6	267.54	748.59	1.48442	5.27568e-13
scaffold5.g22	UGA4	23.99	20.63	24.94	64.89	65.18	64.44	23.1867	64.8367	1.48351	5.93017e-14
scaffold7.g166	SPAC12G12.12	63.98	48.85	60.16	170.93	153.19	159.06	57.6633	161.06	1.48187	4.50269e-14
scaffold7.g315	kap104	11.75	5.99	6.85	23.49	22.57	22.37	8.19667	22.81	1.47656	6.147e-05
scaffold3.g156	RPS24A	1.14	2.55	3.72	6.89	6.87	6.82	2.47	6.86	1.4737	0.00146505
scaffold1.g954	UAP1	71.69	50.32	85.74	202.66	188.25	185.93	69.25	192.28	1.47332	1.79586e-10
scaffold8.g133	IFM1	11.97	12.76	11.01	34.03	34.31	30.67	11.9133	33.0033	1.47003	6.17852e-11
scaffold3.g304	MRPL23	22.16	33.48	25.24	71.82	71.73	80.48	26.96	74.6767	1.46984	2.73058e-19
MSTRG.1027	RPP2A	128.39	120.5	136.3	374.34	340	352.15	128.397	355.497	1.46923	5.81354e-21
scaffold6.g318	--	10.11	14.3	11.53	33.76	34.15	31.59	11.98	33.1667	1.46911	3.36885e-17
scaffold2.g141	--	327.85	240.22	274.33	800.13	802.84	729	280.8	777.323	1.46897	1.60723e-15
scaffold7.g327	SUP45	1.55	2.59	1.38	4.37	6.4	4.5	1.84	5.09	1.46796	1.05975e-06
scaffold5.g287	--	120.98	145.53	133.84	356.8	378.33	371.65	133.45	368.927	1.46703	1.57384e-31
scaffold2.g677	KSP1	41.14	33.89	38.42	114.78	100.75	97.91	37.8167	104.48	1.46613	2.28368e-12
scaffold1.g316	SPCC417.10	0.22	0.38	0.27	1.02	0.6	0.78	0.29	0.8	1.46395	0.0103362
scaffold3.g247	CTS1	11.15	10.28	10.56	30.03	32.16	25.8	10.6633	29.33	1.45972	3.15784e-14
scaffold2.g279	ITP1	7.61	6.96	10.92	21.73	24	24.33	8.49667	23.3533	1.45866	1.0549e-07
scaffold2.g813	MET17	1898.32	2094.98	2457.95	6193.91	5162.4	6344.96	2150.42	5900.42	1.4562	9.83625e-19
scaffold2.g532	AAD16	112.55	63.02	98.04	266.64	279.1	204.29	91.2033	250.01	1.45483	9.89871e-09
scaffold7.g275	MRPL10	4.71	8.64	6.97	15	22.05	18.52	6.77333	18.5233	1.45141	1.89286e-06
scaffold4.g539	mge1	27.5	25.76	24.09	67.43	76.05	67.88	25.7833	70.4533	1.45023	2.86565e-17
scaffold2.g622	--	0.53	1.16	0.37	1.43	2.68	1.51	0.686667	1.87333	1.44793	0.0236764
scaffold2.g511	--	1.39	2.48	1.98	6.53	3.89	5.52	1.95	5.31333	1.44614	0.00231299
scaffold3.g337	RPL24	15.98	14.47	17.21	43.17	46.45	39.5	15.8867	43.04	1.43786	1.31326e-10
scaffold3.g644	DUR1,2	8.68	10.84	8.72	26.37	25.82	24.3	9.41333	25.4967	1.43753	1.28663e-16
scaffold6.g409	YTM1	467.32	453.03	549.02	1407.71	1178.32	1393.28	489.79	1326.44	1.43732	1.00655e-17
scaffold1.g735	MRPL11	4.31	10.98	8.07	16.01	25.01	22.17	7.78667	21.0633	1.43566	1.66502e-07
scaffold8.g182	EFB1	461.98	472.9	544.99	1277.13	1341.94	1380.44	493.29	1333.17	1.43435	1.93993e-22
scaffold3.g564	--	880.76	891.4	987.94	2526.25	2460.62	2470.38	920.033	2485.75	1.43392	2.02204e-24
scaffold6.g245	MRPL32	0.56	1.06	0.85	2	2.6	2.07	0.823333	2.22333	1.43318	0.000589034
scaffold2.g812	SUB2	2.12	3.17	3.93	6.58	11.56	6.75	3.07333	8.29667	1.43273	0.00590599
scaffold3.g101	RPL43	34.07	51.47	56.32	135.4	123.82	123.74	47.2867	127.653	1.43273	5.03476e-14
scaffold3.g221	FAH12	0.69	2	0.77	2.78	3.28	3.26	1.15333	3.10667	1.42956	0.000336178
scaffold1.g896	--	16.42	17.41	23.42	48.91	52.02	53.05	19.0833	51.3267	1.4274	1.84559e-14
scaffold3.g525	YPL107W	62.04	62.66	76.86	189.17	178.8	171.91	67.1867	179.96	1.42143	1.38493e-18
scaffold5.g47	YNL134C	10.92	11.82	13.39	31.95	36.11	28.46	12.0433	32.1733	1.41763	2.20845e-16
scaffold8.g204	PRB1	8.67	6.64	8.77	25.2	17.68	21.35	8.02667	21.41	1.41541	1.11491e-05
scaffold1.g771	--	37.92	35.84	39	104.08	94.97	101.02	37.5867	100.023	1.41204	9.7481e-18
scaffold1.g325	RPP0	30.18	27.3	37.33	82.45	87.44	82.15	31.6033	84.0133	1.41054	9.28175e-10
scaffold7.g398	--	1731.3	1633.54	1735.52	4505.42	4354.91	4675.04	1700.12	4511.79	1.40806	4.68106e-22
scaffold2.g245	RPS2	12.8	21.68	15.16	38.43	48.96	44.21	16.5467	43.8667	1.40658	1.4499e-15
scaffold6.g12	MAS1	26.97	26.6	25.49	74.8	68.05	66.12	26.3533	69.6567	1.40228	2.9199e-18
scaffold6.g54	UME6	5.81	8.71	6.93	16.22	21.07	19.4	7.15	18.8967	1.40212	8.12822e-10
scaffold2.g114	MRPL1	10.58	14.3	11.26	34.51	30.37	30.14	12.0467	31.6733	1.39463	5.37184e-11
scaffold9.g93	FUB8	59.25	61.18	54.28	160.29	164.19	134.76	58.2367	153.08	1.39429	3.24133e-21
scaffold7.g185	HFD1	8.43	5.72	10.29	20.48	21.58	22.08	8.14667	21.38	1.39198	5.39238e-06
scaffold3.g445	GUK1	1.21	1.56	1.49	4.06	3.26	3.83	1.42	3.71667	1.38812	9.96367e-06
scaffold1.g729	RPL22B	483.16	364.04	438.84	1151.9	1074.13	1138.04	428.68	1121.36	1.38727	2.58412e-14
scaffold6.g236	--	2.07	3.23	2.28	7.93	6.75	5.08	2.52667	6.58667	1.38231	6.45858e-05
scaffold3.g541	MRPL6	3.2	2.93	2.36	6.95	7.97	7.2	2.83	7.37333	1.38151	1.03101e-05
scaffold5.g65	TMBIM4	0.45	1.38	0.54	2.03	2.41	1.73	0.79	2.05667	1.38038	0.00133646
scaffold7.g407	MRPL16	106.89	115.95	125.78	334.09	296.62	276.82	116.207	302.51	1.38029	1.94749e-19
scaffold1.g1025	TIM21	472.88	573.81	573.9	1458.13	1413.2	1346.49	540.197	1405.94	1.37998	1.09053e-25
scaffold1.g798	TIF3	5.02	5.98	7	13.82	17.65	15.22	6	15.5633	1.37512	8.19333e-10
scaffold2.g157	ASN1	546.31	443.98	677.09	1511.43	1342.96	1469.16	555.793	1441.18	1.37463	2.09448e-12
scaffold1.g246	--	0.8	2.01	1.14	2.63	4.22	3.39	1.31667	3.41333	1.37429	0.000970892
scaffold5.g118	PAN1	1.4	1.94	1.49	2.66	6.3	3.51	1.61	4.15667	1.36837	0.000379189
scaffold5.g291	ATG1	7.78	18.01	9.83	26.28	33.89	31.66	11.8733	30.61	1.36628	1.13477e-08
scaffold6.g229	--	2.56	4.57	3.8	6.82	10.38	10.95	3.64333	9.38333	1.36484	0.00021877
scaffold9.g60	MRF1	7.44	11.18	9.49	21.35	28.86	22.18	9.37	24.13	1.36471	9.21678e-11
scaffold5.g398	VPS27	29.2	61.88	45.64	117.04	123.57	111.14	45.5733	117.25	1.36333	6.5005e-12
scaffold3.g542	rplC	2.75	4.13	3.06	7.79	5.95	11.8	3.31333	8.51333	1.36144	0.0021239
scaffold1.g684	--	8.49	13.78	9.69	25	27.54	29.3	10.6533	27.28	1.35654	3.33684e-09
scaffold8.g110	YHB1	4.36	5.2	4.19	9.95	12.46	12.75	4.58333	11.72	1.3545	2.20952e-08
scaffold1.g329	YML6	9.88	10.23	11.83	28.15	27.49	26.01	10.6467	27.2167	1.35409	1.80373e-12
scaffold3.g500	RML2	1.35	2.16	1.26	3.65	4.13	4.39	1.59	4.05667	1.35127	0.00132755
scaffold4.g333	MEF1	5.75	8.62	7.87	18.82	18.76	19.16	7.41333	18.9133	1.35121	3.16228e-08
scaffold3.g763	CHO1	1.57	2.76	3.83	8.75	5.9	6.12	2.72	6.92333	1.34786	0.00184696
scaffold1.g1	gliT	1.97	4.81	2.98	8	8.54	8.25	3.25333	8.26333	1.34481	7.17644e-05
scaffold3.g758	PFS2	2645.45	2157.28	2425.09	6451.23	5565.47	6320.27	2409.27	6112.32	1.34312	1.03618e-14
scaffold7.g128	SSU1	3.84	7.28	8.92	13.04	18.91	18.83	6.68	16.9267	1.34138	0.000389124
scaffold6.g477	MPG1	4.41	5.31	6.36	13.97	14.83	11.88	5.36	13.56	1.33905	0.000172249
scaffold1.g328	RPS18A	476.46	420.16	364.96	1220.6	1075.4	887.72	420.527	1061.24	1.33548	2.47391e-13
scaffold7.g268	GDB1	0.55	1.36	0.41	1.95	2.33	1.57	0.773333	1.95	1.33431	0.000855181
scaffold1.g439	RSM7	15.36	12.68	12.98	35.15	34.12	34.06	13.6733	34.4433	1.33286	1.96379e-11
scaffold2.g103	ROT2	26.62	22.31	42.3	71.91	78.21	79.43	30.41	76.5167	1.33123	1.2186e-06
scaffold7.g321	MRPS28	10.45	14.93	15.62	27.92	38.05	37.12	13.6667	34.3633	1.33021	8.24953e-12
scaffold1.g593	MRX10	12.22	17.03	13.92	33.5	37.11	37.81	14.39	36.14	1.32853	3.2525e-11
scaffold3.g136	POL31	0.95	1.67	0.55	1.97	3.85	2.13	1.05667	2.65	1.32647	0.0130465
scaffold7.g224	orc4	59.5	68.84	71.87	172.26	156.48	172.96	66.7367	167.233	1.32531	5.60945e-17
scaffold9.g92	aldA	103.29	138.54	130.36	331.01	274.29	327.17	124.063	310.823	1.32502	1.09774e-16
scaffold4.g396	--	14.78	6.84	20.3	24.5	43.36	37.15	13.9733	35.0033	1.32482	0.00236443
scaffold2.g353	SYN8	6.83	7.23	6.67	15.69	15.79	20.42	6.91	17.3	1.32401	8.96019e-08
scaffold4.g350	XBP1	83.92	78.34	96.22	227.41	209.36	209.38	86.16	215.383	1.32182	5.6892e-16
scaffold1.g21	UGA4	1678.14	1164.07	1334.49	3690.5	3036.23	3703.05	1392.23	3476.59	1.32027	8.53636e-11
scaffold7.g52	NIT2	526.41	513.54	559.46	1369.54	1325.29	1297.38	533.137	1330.74	1.31965	2.57821e-20
scaffold1.g235	--	21.89	20.55	25.37	61.04	52.99	55.21	22.6033	56.4133	1.3195	3.44559e-11
scaffold4.g562	--	4.25	5.38	3.95	10.03	11.82	11.96	4.52667	11.27	1.31597	4.15669e-10
scaffold8.g141	MRPL51	3.5	5.34	4.07	7.82	11.52	12.78	4.30333	10.7067	1.31498	7.33538e-06
scaffold3.g233	AMO	277.11	333.48	350.64	839.73	728.4	822.98	320.41	797.037	1.31473	4.58504e-18
scaffold1.g722	RPA43	64.89	60.72	76.33	185.29	155	161.95	67.3133	167.413	1.31445	1.10877e-12
scaffold2.g207	vps901	9.77	5.76	10.06	23.88	20.11	19.6	8.53	21.1967	1.31322	0.000195952
scaffold3.g838	ALS4	43.89	32.55	44.35	99.55	94	105.47	40.2633	99.6733	1.30774	1.30193e-09
scaffold2.g71	RRT5	14.32	17.96	16.22	39.93	40.22	39.91	16.1667	40.02	1.3077	6.65205e-14
scaffold5.g150	SLM3	0.31	0.76	0.29	0.83	1.1	1.43	0.453333	1.12	1.30485	0.00552302
scaffold1.g278	NAM9	67.15	48.77	85.09	172.6	171.12	151.1	67.0033	164.94	1.29964	2.34749e-07
scaffold1.g675	MRPL27	68.43	58.3	68.11	170.84	154.93	153.64	64.9467	159.803	1.29897	3.02632e-14
scaffold2.g68	SAP2	15.78	15.65	16.2	38.18	39.89	38.84	15.8767	38.97	1.29546	1.45225e-12
scaffold5.g277	SGS1	728.93	658.53	685.46	1796.6	1654.18	1636.95	690.973	1695.91	1.29536	5.30421e-17
scaffold7.g196	man9	1705.07	2672.9	2456.46	5775.47	5206.74	5760.94	2278.14	5581.05	1.29268	4.67548e-16
scaffold4.g161	HTB1	16.5	19.51	19.68	42.14	51.72	42.57	18.5633	45.4767	1.29267	4.73481e-16
scaffold2.g716	ENV9	55.52	57.44	79.76	185.71	142.33	143.77	64.24	157.27	1.2917	8.77012e-10
scaffold7.g401	CG5902	1638.43	1491.45	1786.39	4336.77	3656.4	4038.1	1638.76	4010.42	1.29115	1.05824e-14
scaffold4.g201	YMR295C	13.64	12.52	19.49	39.38	35.25	36.99	15.2167	37.2067	1.28991	5.68367e-09
scaffold3.g690	CPS1	53.51	53.96	65.4	151.41	132.35	138.9	57.6233	140.887	1.28981	1.21551e-14
scaffold3.g734	--	1394.4	1138.69	1140.53	3122.93	2658.92	3194.13	1224.54	2991.99	1.28887	7.21948e-13
scaffold4.g57	PMS1	16.32	12.84	14.69	42.85	30.3	33.93	14.6167	35.6933	1.28804	5.76692e-06
scaffold6.g57	--	42.92	62.15	44.81	131.63	121.65	112.35	49.96	121.877	1.28658	2.53666e-15
scaffold4.g316	RPL16B	15.21	18.89	21.21	46.89	44.71	43.24	18.4367	44.9467	1.28564	2.2429e-12
scaffold9.g97	lamB	21.12	20.44	21.03	51.24	34.57	66.75	20.8633	50.8533	1.28537	1.39362e-07
scaffold2.g522	--	51.71	48.25	55.54	111.95	135.8	131.04	51.8333	126.263	1.28448	9.17078e-16
scaffold2.g362	ERT1	1.05	3.16	1.25	4.4	4.53	4.37	1.82	4.43333	1.28445	0.00992706
scaffold2.g266	PUB1	2.98	3.23	2.56	7.02	7.71	6.63	2.92333	7.12	1.28426	4.55173e-08
scaffold2.g180	RPL38	61.83	55.59	76.09	143.57	168.62	158.53	64.5033	156.907	1.28246	1.61719e-11
MSTRG.1617	RPS29	377.01	387.42	373.18	952.32	813.4	990.34	379.203	918.687	1.2766	2.7275e-16
scaffold6.g315	YMR210W	154.99	138.37	195.5	387.68	361.41	434.4	162.953	394.497	1.27555	4.62244e-11
scaffold6.g321	RPL21A	5.93	8.4	5.82	18.41	14.96	15.37	6.71667	16.2467	1.27433	2.46329e-07
scaffold4.g130	MRPL36	17.22	16.21	16.49	39.92	39.98	40.7	16.64	40.2	1.27254	1.15953e-07
scaffold5.g241	TRM82	802.71	634.97	818.19	1861.22	1701.67	1881.3	751.957	1814.73	1.27103	2.40856e-12
scaffold4.g489	CTR1	11.4	11.19	10.33	31.82	25.34	22.26	10.9733	26.4733	1.27054	2.49129e-10
scaffold8.g84	--	21	20.13	24.66	51.68	54.57	52.35	21.93	52.8667	1.26945	2.13576e-11
scaffold1.g955	GUT1	446.49	493.88	581.39	1293.82	1141.17	1232.56	507.253	1222.52	1.26908	1.04773e-15
scaffold8.g83	MRH4	99.53	118.33	145.04	281.52	311.59	280.96	120.967	291.357	1.26818	9.92315e-15
scaffold2.g835	SLC7A9	257.74	299.74	287.42	689.51	666.7	676.45	281.633	677.553	1.26652	1.52548e-22
scaffold1.g568	--	3.07	3.76	4.04	7.52	8.29	10.32	3.62333	8.71	1.26536	4.32134e-05
scaffold4.g417	gdh-1	4.04	6.78	5.01	12.7	13.33	11.99	5.27667	12.6733	1.2641	8.76937e-07
scaffold1.g779	ADK1	214.3	233.12	152.22	484	533.78	422.22	199.88	480	1.2639	5.86836e-13
scaffold2.g320	PGA26	62.77	55.97	65.64	151.94	142.81	147.86	61.46	147.537	1.26335	5.29839e-14
scaffold5.g427	RAD14	6.11	11.63	7.11	19.21	20.58	19.69	8.28333	19.8267	1.25916	3.15637e-07
scaffold6.g127	MSC2	171.68	153.52	242.03	418.02	483.89	455.18	189.077	452.363	1.25851	1.15449e-09
scaffold2.g691	--	93.63	106.84	120.87	280.74	235.36	251.51	107.113	255.87	1.25627	3.90222e-14
scaffold1.g665	--	588.57	505	531.42	1302.83	1345.15	1233	541.663	1293.66	1.25599	9.50257e-16
scaffold7.g296	BNA4	9.94	8.88	10.5	22.34	24.44	23.23	9.77333	23.3367	1.25568	8.5113e-12
scaffold5.g211	--	924.31	710.61	755.05	2031.98	1734.38	1936.33	796.657	1900.9	1.25465	1.50567e-11
scaffold6.g490	SAPT1	29.41	31.16	27.9	77.89	67.86	65.18	29.49	70.31	1.2535	5.73283e-13
scaffold6.g52	--	9.28	10.48	13.1	23.58	27.03	27.73	10.9533	26.1133	1.25342	1.43799e-10
scaffold4.g473	FCA1	15.69	12.02	18.92	39.3	37.41	34.42	15.5433	37.0433	1.25292	7.29651e-07
scaffold5.g83	MRP4	119.32	104.4	114.37	280.03	248.35	277.13	112.697	268.503	1.2525	1.3684e-13
scaffold8.g186	RBG1	31.74	22.38	41.85	82.56	74.16	71.4	31.99	76.04	1.24914	2.63755e-06
scaffold1.g646	CPR3	15.89	8.99	11.08	29.6	28.05	27.69	11.9867	28.4467	1.24683	0.000266972
scaffold6.g486	--	105.48	104.2	107.55	261.05	236.56	255.21	105.743	250.94	1.24678	3.58103e-16
scaffold1.g99	M2	17.8	16.62	20.55	44	49.78	36.59	18.3233	43.4567	1.2459	6.05096e-10
scaffold1.g492	CRL1	13.65	16.26	19.61	39.06	40.46	37.87	16.5067	39.13	1.24523	4.44966e-11
scaffold1.g651	MRPS8	44.08	51.37	66.89	119.68	132.97	131.83	54.1133	128.16	1.24389	1.26606e-11
scaffold2.g780	GEP3	1056.62	723.26	786.88	2227	2118.02	1733.65	855.587	2026.22	1.24381	1.49959e-09
scaffold1.g407	IMG1	6	7.37	7.6	18.45	16.21	15	6.99	16.5533	1.24376	2.94927e-10
scaffold1.g229	--	1.3	2.04	1.43	3.85	4.21	3.23	1.59	3.76333	1.24298	0.000138649
scaffold4.g108	MRPL17	142.29	328.43	223.51	538.23	580.96	523.03	231.41	547.407	1.24216	6.72345e-10
scaffold2.g945	--	19.91	15.28	18.3	48.49	40.84	37.03	17.83	42.12	1.2402	3.04682e-08
scaffold6.g223	MMT2	69.24	79.94	86.78	180.82	203.03	173.38	78.6533	185.743	1.23973	3.12223e-18
scaffold3.g370	BRX1	7.67	10.87	10.72	22.09	26.38	20.6	9.75333	23.0233	1.23913	3.62476e-10
scaffold5.g9	SPAC869.04	2.27	3.38	2.98	6.83	7.55	5.98	2.87667	6.78667	1.23831	5.24647e-06
scaffold5.g257	IPI3	212.28	212.24	203.62	565.9	433.23	478.76	209.38	492.63	1.23438	1.60792e-13
scaffold6.g482	TIM8	1.71	1.45	2.45	4.81	4	4.38	1.87	4.39667	1.23337	0.00434317
scaffold5.g61	GRP2	15.36	16.13	16.74	43.31	33.92	36.14	16.0767	37.79	1.23304	2.59545e-11
scaffold7.g91	MGA2	4.79	5.65	4.81	12	12.36	11.47	5.08333	11.9433	1.23236	0.000262009
scaffold6.g459	RPL11A	0.65	2.41	1.24	2.89	3.54	3.66	1.43333	3.36333	1.23052	0.00260012
scaffold3.g588	PHO13	57.64	49.8	67.07	135.23	133.68	140.48	58.17	136.463	1.23017	1.7448e-09
scaffold1.g400	--	1165.58	939.28	922.93	2415.55	2356.74	2318.61	1009.26	2363.63	1.2277	9.75999e-13
scaffold1.g860	HXK2	15.07	13.24	16.48	32.07	30.73	41.99	14.93	34.93	1.22625	1.29897e-05
scaffold3.g323	PRMT5	34.06	35.27	42.59	96.31	83.31	82.07	37.3067	87.23	1.22539	7.75144e-11
scaffold3.g388	FMP30	0.77	1.97	1.36	2.9	3.24	3.44	1.36667	3.19333	1.2244	0.0111538
scaffold1.g91	RBR2	2.43	2.35	3.83	7.16	6.34	6.58	2.87	6.69333	1.22167	0.000291118
scaffold1.g573	PCP1	1.51	1.38	2.39	3.99	4.98	3.34	1.76	4.10333	1.22122	0.0136125
scaffold3.g327	--	2.92	5.83	5.59	9.44	12.36	11.61	4.78	11.1367	1.22023	0.00330573
scaffold6.g420	DBP2	14.94	7.34	11.3	34.61	20.21	23.25	11.1933	26.0233	1.21717	0.00161008
scaffold5.g264	MRPL22	2.88	5.59	3.91	8.49	8.98	11.28	4.12667	9.58333	1.21555	0.000171414
scaffold3.g532	NEM1	130.16	123.72	114.15	322.87	244.47	286.8	122.677	284.713	1.21465	1.18843e-11
scaffold1.g359	NAG4	209.91	206.08	245.69	498.77	503.18	532.52	220.56	511.49	1.21353	9.80994e-15
scaffold1.g838	--	243.19	286.83	261.75	578.21	637.1	619.69	263.923	611.667	1.21263	1.97918e-22
scaffold1.g12	ATG22	0.83	1.64	1.05	3.09	2.31	2.75	1.17333	2.71667	1.21122	0.00377715
scaffold2.g88	GAP2	3352.27	3208.4	3007.63	8429	6292.19	7407.69	3189.43	7376.29	1.2096	2.41905e-12
scaffold1.g880	RPL33A	30.36	24.8	35.53	71.56	68.72	69.34	30.23	69.8733	1.20876	2.07567e-08
scaffold7.g34	TIM9	19.26	15.71	19.32	43.06	37.63	44.71	18.0967	41.8	1.20778	9.69537e-09
scaffold7.g60	SLC8B1	2.1	3.78	2.18	5.93	7.1	5.55	2.68667	6.19333	1.2049	5.5881e-05
scaffold1.g618	HAP5	410.15	385.26	405.61	839.42	878.66	1048.99	400.34	922.357	1.2041	1.10117e-13
scaffold3.g767	CYP3A12	10.7	13.68	15.63	31.74	28.87	31.53	13.3367	30.7133	1.20347	5.03371e-08
scaffold3.g810	MRPL15	81.3	86.78	102.59	222.85	182.45	217.94	90.2233	207.747	1.20325	9.60229e-12
scaffold2.g727	RIM2	147.92	153.54	173.84	345.65	374.67	373.8	158.433	364.707	1.20286	1.01954e-16
scaffold7.g125	GRS1	2058.56	1531.99	1682.96	4414.55	3747.68	3973.39	1757.84	4045.21	1.20241	2.41877e-10
scaffold3.g430	PNP1	27.11	33.99	23.91	59.06	79.81	56.71	28.3367	65.1933	1.20205	1.2699e-12
scaffold8.g67	CBP3	9.4	6.64	9.17	18.07	19.55	20.26	8.40333	19.2933	1.19907	5.02398e-05
scaffold1.g104	HI_0418	4.69	5.05	3.65	10.9	9.91	9.88	4.46333	10.23	1.19661	0.00012165
scaffold7.g390	--	10.86	10.4	11.75	27.3	24.97	23.37	11.0033	25.2133	1.19625	1.86133e-10
scaffold9.g40	SPAC11D3.18c	73.53	71.57	75.72	157.43	179.95	168.5	73.6067	168.627	1.19592	9.24116e-16
scaffold2.g319	--	1613.04	1220.58	1326.22	3392.49	2873.03	3264.26	1386.61	3176.59	1.19591	2.5587e-10
scaffold1.g441	MRP2	22.32	16.75	20.35	46.11	44.92	44.94	19.8067	45.3233	1.19427	2.64689e-09
scaffold3.g491	GPP1	6.41	7.98	5.85	15.25	13.71	17.31	6.74667	15.4233	1.19287	9.51433e-05
scaffold4.g63	ALS1	5.53	6.64	5.22	13.04	13.91	12.68	5.79667	13.21	1.18834	4.74871e-10
scaffold3.g351	SIP2	7.96	7.79	7.7	17.74	18	17.69	7.81667	17.81	1.18806	1.453e-07
scaffold7.g222	GCD11	3.6	5.82	6.49	10.23	14.11	11.83	5.30333	12.0567	1.18486	4.82394e-05
scaffold1.g489	RPS21	846.95	863.86	975.04	2127.57	1927.74	2038.08	895.283	2031.13	1.18187	8.67346e-15
scaffold4.g457	--	19.48	20.37	26.78	59.12	44.12	47.9	22.21	50.38	1.18164	4.60047e-07
scaffold7.g190	prp16	10.87	10.4	10.03	20.33	26.17	24.46	10.4333	23.6533	1.18084	1.53943e-07
scaffold8.g198	YJR096W	9.81	7.77	9.34	16.2	20.4	24.4	8.97333	20.3333	1.18013	3.23679e-06
scaffold3.g281	GAP1	44.52	52.92	65.76	132.17	106.61	130.67	54.4	123.15	1.17874	5.35412e-09
scaffold3.g404	ARO3	110.83	117.45	152.32	301.41	270.22	289.39	126.867	287.007	1.17777	2.38303e-11
scaffold5.g419	TOM40	20.39	21.24	19.83	47.88	45.47	45.67	20.4867	46.34	1.17757	7.77045e-13
scaffold9.g18	TIM13	8.25	10.8	11.8	24.32	22.24	23.21	10.2833	23.2567	1.17734	4.55823e-08
scaffold3.g646	LSP1	22.01	35.6	22.83	52.25	73.28	56.3	26.8133	60.61	1.17661	2.33152e-10
scaffold2.g941	CYP52A12	3.38	4.19	4.18	7.43	9.24	9.88	3.91667	8.85	1.17605	0.0108444
scaffold7.g351	--	5.63	7.16	7.01	14.46	15.11	15.09	6.6	14.8867	1.17348	8.14545e-08
scaffold1.g36	ATP25	29.9	29.22	31.59	70.98	68.62	64.93	30.2367	68.1767	1.17298	1.10371e-12
scaffold6.g235	--	1.55	1.75	1.15	3.53	3.51	2.99	1.48333	3.34333	1.17244	0.00366571
scaffold6.g126	--	293.68	306.55	248.61	557.62	747.27	602.6	282.947	635.83	1.16811	1.35747e-13
scaffold6.g116	RPS15	7.92	7.89	8.47	17.78	19.4	17.28	8.09333	18.1533	1.16543	4.02104e-08
scaffold4.g107	NRD1	469.15	389.93	402.23	922.77	921.02	982.54	420.437	942.11	1.16401	6.43972e-12
scaffold5.g379	ECM38	3.26	4.22	4.29	9.67	8.01	8.69	3.92333	8.79	1.16378	7.55407e-07
scaffold1.g340	SPBPB7E8.02	8.77	12.71	11.88	23.93	24.99	25.78	11.12	24.9	1.16299	1.33562e-08
scaffold3.g308	SIA1	100.3	86.39	126.16	214.28	233.82	252.13	104.283	233.41	1.16236	5.92879e-08
scaffold2.g921	--	70.79	58.85	71.56	148.67	159.29	142.34	67.0667	150.1	1.16226	8.83873e-10
scaffold4.g499	--	40.47	39.55	46.1	96.06	97.69	88.51	42.04	94.0867	1.16223	8.06252e-14
scaffold1.g227	rnhA	261.92	220.55	250.25	552.28	542.64	543.51	244.24	546.143	1.16098	4.82313e-12
scaffold2.g531	SPAC11D3.09	8.15	13.93	12.97	22.74	27.89	27.74	11.6833	26.1233	1.16089	3.98051e-08
scaffold1.g717	YOR338W	7.5	5.61	5.21	13.28	13.59	14.08	6.10667	13.65	1.16044	9.87934e-05
scaffold5.g213	OAC1	135.69	146.91	161.85	348.81	322.5	321.48	148.15	330.93	1.15947	8.87933e-15
scaffold3.g216	--	31.79	35.63	42.76	76.44	84.81	84.55	36.7267	81.9333	1.15762	2.92943e-08
scaffold2.g264	SAM50	2202.43	2018.24	2382.01	5030.77	4589.16	5091.46	2200.89	4903.8	1.15581	9.96427e-13
scaffold2.g816	--	118.62	100.53	91.83	245.6	219.12	226.84	103.66	230.52	1.15303	1.14863e-09
scaffold4.g40	RPL37	65.7	57.9	71.04	146.57	149.81	136.43	64.88	144.27	1.15293	9.24089e-09
scaffold4.g268	--	99.13	86.92	103.86	213.73	210.74	219.69	96.6367	214.72	1.15181	8.66398e-12
scaffold3.g718	RPS0	9.87	7.99	11.22	20.22	23.4	20.94	9.69333	21.52	1.15061	6.6842e-07
scaffold1.g14	ATG22	77.65	71.23	80.32	170.29	159.99	178.3	76.4	169.527	1.14987	1.22363e-10
scaffold7.g399	--	111.78	74.09	71.48	209.49	184.07	177.05	85.7833	190.203	1.14877	2.45352e-07
scaffold1.g626	ACP1	31.42	33.98	30.32	74.27	71.03	66.83	31.9067	70.71	1.14806	3.2967e-13
scaffold6.g467	HOM6	846.83	669.72	652.98	1573.73	1683.93	1544.26	723.177	1600.64	1.14623	6.58257e-11
scaffold1.g1035	PMM1	14.12	15.43	15.14	38.53	31.82	28.49	14.8967	32.9467	1.14514	8.05223e-09
scaffold5.g406	ATG3	52.63	46.03	56.85	113.32	120.32	110.22	51.8367	114.62	1.14481	4.2742e-11
scaffold6.g308	GPX2	1.69	3.03	1.88	6.06	4.78	3.74	2.2	4.86	1.14345	0.000480831
scaffold5.g364	RPS16	319.66	317.73	330.93	717.54	710.06	711.5	322.773	713.033	1.14345	3.37681e-16
scaffold7.g151	RPS23A	32.52	32.09	43.47	77.26	82.46	79.01	36.0267	79.5767	1.14328	3.44115e-09
scaffold5.g348	VTS1	14.9	19.52	24.37	43.82	43.79	42.1	19.5967	43.2367	1.14165	2.07755e-08
scaffold2.g714	PACTA	28.69	13.7	29.13	54.24	51.53	51.9	23.84	52.5567	1.14049	0.000488921
scaffold5.g292	SAK1	72.48	72.21	91.92	189.42	162.77	169.34	78.87	173.843	1.14024	1.55481e-09
scaffold2.g967	FLU1	1.19	2.16	1.27	3.24	3.63	3.31	1.54	3.39333	1.13977	0.000411086
scaffold3.g314	--	1.98	3.23	1.66	6.22	3.84	5.05	2.29	5.03667	1.13712	0.00411196
scaffold2.g356	MSE1	378.48	293.55	353.02	705.3	816.37	731.29	341.683	750.987	1.13613	4.06788e-10
scaffold7.g389	RGA2	11.14	12.39	13.9	30.36	26.01	25.83	12.4767	27.4	1.13494	2.47723e-07
scaffold1.g691	-	13.85	11.89	10.96	27.7	27.23	25.6	12.2333	26.8433	1.13375	1.79003e-07
scaffold2.g655	--	2590.39	2368.33	2564.5	5662.46	5095.53	5747.57	2507.74	5501.85	1.13353	1.16129e-12
scaffold6.g117	RPP2B	1.41	2.18	1.12	3.26	2.73	4.34	1.57	3.44333	1.13304	0.00320265
scaffold5.g40	ERG9	7.37	10.46	8.84	17.91	20.46	20.1	8.89	19.49	1.13248	1.02924e-06
scaffold2.g837	SNG1	7.88	14.56	16.04	26.68	35.48	22.06	12.8267	28.0733	1.13005	0.00544716
scaffold5.g28	DPB11	332.44	391.95	443.46	920.28	765.39	861.58	389.283	849.083	1.12509	1.69138e-11
scaffold1.g951	FIP1	245.72	201.48	194.59	495.93	475.99	426.58	213.93	466.167	1.12371	2.27843e-10
scaffold3.g746	RPL29	62.74	57.34	55.08	123.43	129.91	128.2	58.3867	127.18	1.12316	2.32636e-10
scaffold5.g91	--	2.07	3.14	2.62	4.93	6.24	5.87	2.61	5.68	1.12184	9.10627e-06
scaffold1.g210	NHP2	98.05	114.59	186.84	372.12	263.04	234.06	133.16	289.74	1.1216	0.00888554
scaffold9.g9	--	730.87	752.91	721.47	1676.01	1492.79	1627.46	735.083	1598.75	1.12097	1.26175e-14
scaffold3.g85	PRY1	20.54	20.92	21.51	42.36	47.72	46.79	20.99	45.6233	1.12007	1.36767e-10
scaffold2.g160	--	37.79	42.67	42.53	86.25	93.14	87.88	40.9967	89.09	1.11976	1.95439e-13
scaffold1.g902	MRP51	1.4	2.64	2.6	3.42	6.35	4.63	2.21333	4.8	1.11681	0.0112766
scaffold2.g733	FPS1	1313.16	1108.24	1377.05	2796.82	2660.41	2768.28	1266.15	2741.84	1.11469	5.9944e-11
scaffold8.g54	RRS1	101.94	108.03	122.2	243.04	216.7	259.26	110.723	239.667	1.11407	3.04908e-11
scaffold3.g135	SSD1	3.93	5.2	5.87	11.21	9.33	11.86	5	10.8	1.11103	6.74206e-05
scaffold3.g310	SPCC663.08c	3.55	3.98	2.13	6.9	7.78	6.17	3.22	6.95	1.10995	0.00268888
scaffold3.g511	RPN8	228.39	193.86	182.68	437.26	414.27	454.13	201.643	435.22	1.10994	1.54176e-10
scaffold2.g4	bglI	17.34	18.38	13.52	26.07	41.72	38.46	16.4133	35.4167	1.10956	2.17077e-07
scaffold2.g689	CMK2	7.75	6.51	10.12	22.41	12.92	17.27	8.12667	17.5333	1.10936	0.00225666
scaffold3.g518	RPS25	98.65	92.53	81.46	184.79	196.65	205.46	90.88	195.633	1.10612	4.62028e-12
scaffold9.g43	OSH3	14.29	11.04	13.64	29.03	27.66	27.08	12.99	27.9233	1.10407	2.72202e-05
scaffold2.g48	ADH2	0.84	1.5	0.7	2.2	2.63	1.69	1.01333	2.17333	1.1008	0.0235504
scaffold4.g379	RPL21A	1515.89	1700.41	1415.38	3405.68	3136.42	3387.95	1543.89	3310.02	1.10027	5.43247e-15
scaffold3.g470	MRPL4	2.91	3.55	4.4	6.3	8.28	8.69	3.62	7.75667	1.09945	0.00531527
scaffold4.g225	--	65.71	73.22	74.31	167.19	140.55	148.87	71.08	152.203	1.09848	5.08662e-10
scaffold1.g777	GGC1	50.67	46.03	54.6	103.91	109.02	110.8	50.4333	107.91	1.09738	4.34014e-10
scaffold3.g573	SGT1	0.66	3.3	1.14	2.93	4.51	3.46	1.7	3.63333	1.09576	0.00780196
scaffold7.g86	NPR2	28.72	29.31	37.64	82.17	63.09	58.97	31.89	68.0767	1.09406	1.86208e-07
scaffold3.g710	RPL35A	2.11	1.73	2.01	4.96	3.33	4.19	1.95	4.16	1.09311	9.26779e-05
scaffold7.g306	RPC40	12.03	10.38	11.81	23.08	28.1	21.71	11.4067	24.2967	1.09088	2.37631e-05
scaffold1.g449	HIS1	13.88	6.58	15.48	25.26	25.82	25.43	11.98	25.5033	1.09006	0.0104793
scaffold4.g564	HACD2	14.46	18.01	17.94	33.49	37.67	36.1	16.8033	35.7533	1.08933	7.73549e-09
scaffold9.g50	--	23.19	18.05	24.09	43.6	48.14	47.23	21.7767	46.3233	1.08896	1.51483e-07
scaffold7.g370	--	2.81	4.09	4.68	7.75	9.49	7.36	3.86	8.2	1.08702	0.000234791
scaffold4.g380	RPS9B	12.73	15.97	14.96	32.06	31.7	28.95	14.5533	30.9033	1.08641	5.1387e-11
scaffold3.g537	SEC16	50.34	40.75	68.7	127.02	105.64	106.38	53.2633	113.013	1.08528	8.56111e-06
scaffold1.g991	RSM18	1236.41	1028.97	1662.96	2795.79	2633.71	2902.68	1309.45	2777.39	1.08477	1.33041e-07
scaffold1.g463	RPL34A	3.08	7.78	5.16	10.55	11.85	11.54	5.34	11.3133	1.08311	0.0016452
scaffold1.g105	--	1.92	2.59	2.56	5.26	5.31	4.4	2.35667	4.99	1.08229	0.000456238
scaffold3.g727	--	14.95	11.42	13.75	28	29.23	27.71	13.3733	28.3133	1.08212	3.14034e-06
scaffold6.g218	MNN15	3.04	3.78	5	9.02	8.86	7.14	3.94	8.34	1.08185	0.000417346
scaffold8.g64	GCV1	26.44	18.54	25.18	47.84	55.05	45.59	23.3867	49.4933	1.08155	9.38643e-06
scaffold7.g44	PNC1	14.28	18.6	17.5	34.21	36.58	35.72	16.7933	35.5033	1.08007	7.86073e-10
scaffold3.g340	SPAC1527.03	9.42	9.91	10.97	21.75	21.81	20.4	10.1	21.32	1.07785	3.37335e-07
scaffold1.g975	HMI1	17.81	17.81	22.14	43.58	32.29	45.83	19.2533	40.5667	1.07519	1.17099e-05
scaffold1.g603	DEHA2G01892g	5.89	5.1	6.84	10.61	13.47	13.48	5.94333	12.52	1.07489	0.0118181
scaffold5.g302	ahsb4	3.03	3.77	2.16	4.89	6.19	7.76	2.98667	6.28	1.07223	0.00545997
scaffold3.g332	CLCN3	3.29	3.91	3.56	8.29	7.22	7.08	3.58667	7.53	1.07001	0.000662812
scaffold4.g283	DGA1	4.88	5.95	4.06	11.01	10.82	9.42	4.96333	10.4167	1.06951	1.11828e-06
scaffold6.g10	RSM24	6.84	11.18	11.38	20.75	21.47	19.44	9.8	20.5533	1.06852	0.000860206
scaffold6.g385	RPL5	2.07	2.06	2.65	4.81	4.8	4.6	2.26	4.73667	1.06755	0.00227996
scaffold7.g333	sepH	87.98	85.73	101.1	187.26	199.26	188.74	91.6033	191.753	1.06578	1.00181e-11
scaffold4.g94	FTR1	71.49	84.45	84.02	164.5	162.68	174.53	79.9867	167.237	1.06406	1.72139e-12
scaffold2.g951	SEO1	0.68	1.89	0.57	2.01	2.2	2.35	1.04667	2.18667	1.06293	0.00337193
scaffold1.g309	ASC1	29.04	32.97	40.8	70.86	72.24	71.62	34.27	71.5733	1.06248	5.38616e-10
scaffold8.g99	ALG11	3.46	5.1	4.45	10.75	7.52	8.9	4.33667	9.05667	1.06239	0.000119525
scaffold7.g281	BUR1	56.09	39.33	47.22	117.6	93.02	86.64	47.5467	99.0867	1.05935	9.65416e-07
scaffold8.g150	HMA4	5.5	10.75	4.83	13.81	15.69	14.43	7.02667	14.6433	1.05933	1.09664e-05
scaffold1.g641	--	2.24	3.8	2.81	6.12	6.97	5.35	2.95	6.14667	1.05909	3.00786e-05
scaffold1.g11	fap2	4.44	6.86	4.46	12.13	8.14	12.55	5.25333	10.94	1.05831	0.000202799
scaffold3.g577	APL6	706.43	671.69	538.34	1405.74	1292.2	1292.2	638.82	1330.05	1.058	4.18551e-10
scaffold1.g582	ERG6	91.63	84.97	118.84	204.8	203.06	207.08	98.48	204.98	1.05758	1.10257e-08
scaffold3.g461	RPL9B	286.44	236.04	268.35	549.54	575.09	519.98	263.61	548.203	1.05631	1.07008e-09
scaffold2.g735	RPL17	26.22	27.35	35.27	56.31	71.1	57.32	29.6133	61.5767	1.05614	4.6927e-07
scaffold5.g123	slp1	6.02	7.78	7.77	14.65	16.8	13.4	7.19	14.95	1.05608	0.000318717
scaffold1.g109	COA1	36.86	42.94	39.12	90.27	79.7	77.29	39.64	82.42	1.05604	1.92851e-09
scaffold3.g747	RPL2	226.44	266.17	328.44	562.89	571.38	572.72	273.683	568.997	1.05591	2.65046e-10
scaffold6.g369	MIS1	189.51	193.6	246.98	456.8	441.27	411.86	210.03	436.643	1.05586	9.0165e-10
scaffold8.g114	IMO32	47.75	46.73	49.58	104.54	89.39	105.45	48.02	99.7933	1.05531	2.20281e-09
scaffold4.g444	AXL2	202.12	177.59	189.19	423.1	360.32	398.77	189.633	394.063	1.05521	8.37842e-10
scaffold8.g152	--	23.44	24.46	27.55	56.53	51.47	48.73	25.15	52.2433	1.05469	2.73137e-10
scaffold3.g283	CIR1	35.48	50.44	41.05	86.27	98.84	78.44	42.3233	87.85	1.05359	1.02831e-09
scaffold3.g292	AGP1	18.13	23.76	19.53	38.7	44.93	43.73	20.4733	42.4533	1.05213	3.21602e-10
scaffold2.g962	YCT1	209.67	202.04	197	425.64	418.87	416.94	202.903	420.483	1.05126	9.55905e-13
scaffold5.g48	cpo	80.79	75.46	105.74	189.09	172.65	180.77	87.33	180.837	1.05014	2.64782e-07
scaffold1.g69	YNR064C	9.42	9.34	13	24.13	22.52	19.08	10.5867	21.91	1.04934	2.05294e-05
scaffold1.g982	LTV1	123.74	109.06	131.76	262.6	232.78	259.05	121.52	251.477	1.04923	8.25914e-09
scaffold3.g634	RPL36	20.38	22.9	19.38	42.31	43.22	44.02	20.8867	43.1833	1.04789	2.98764e-10
scaffold4.g592	ARN1	54.63	52.4	50.94	102.09	123.69	100.8	52.6567	108.86	1.04779	6.29689e-11
scaffold6.g143	trp4	39.11	40.4	42.55	85.88	87.41	79.05	40.6867	84.1133	1.04778	1.28583e-11
scaffold5.g442	MPC1	7.5	7.89	7.38	14.9	17.86	14.3	7.59	15.6867	1.04737	4.12597e-08
scaffold6.g395	RPP1B	475.17	388.12	310.15	789.6	868.22	766.58	391.147	808.133	1.04688	6.21054e-08
scaffold6.g260	RPL18A	47.34	52.31	54.8	102.32	110.75	106.01	51.4833	106.36	1.04678	3.64037e-12
scaffold1.g1007	CDA2	39.29	40.81	39.57	103.53	76.41	67.17	39.89	82.37	1.04609	4.85165e-07
scaffold1.g1020	ATP12	9.43	12.42	10.33	20.39	22.04	23.95	10.7267	22.1267	1.04458	0.000130638
scaffold2.g385	AVT4	15.4	17.4	16.81	34.5	34.23	33.6	16.5367	34.11	1.04453	8.42165e-13
scaffold1.g713	STL1	36.02	31.6	48.74	76.89	82.05	80.75	38.7867	79.8967	1.04257	3.32106e-06
scaffold5.g361	HOL1	137.51	117.08	131	285.7	263.12	244.72	128.53	264.513	1.04124	1.87791e-09
scaffold1.g286	--	43.98	33.62	57.26	91.33	104.6	81.61	44.9533	92.5133	1.04123	1.97615e-05
scaffold8.g200	FCY2	2.59	2.79	1.3	3.16	5.04	5.54	2.22667	4.58	1.04046	0.0204187
scaffold1.g696	TOM22	31.81	29.2	37.53	70.49	57.37	74.61	32.8467	67.49	1.03893	3.34336e-06
scaffold3.g246	INO1	128.51	149.31	152.85	305.86	263.67	313.51	143.557	294.347	1.0359	9.30681e-11
scaffold1.g832	MTP3	90.2	90.39	128.88	234.89	193.57	206.03	103.157	211.497	1.0358	5.81936e-07
scaffold8.g122	MNN12	64.16	65.52	64.98	115.74	141.72	141.29	64.8867	132.917	1.03453	1.35999e-11
scaffold2.g392	EGD1	299.19	346.12	327.04	694.53	601.4	692.35	324.117	662.76	1.03197	7.01729e-12
scaffold5.g423	SUI3	17.43	19.89	19.94	44.85	39.74	32.49	19.0867	39.0267	1.0319	2.29885e-08
scaffold2.g616	PHO88	99.49	91.94	145.04	221.92	251.19	214.84	112.157	229.317	1.03183	8.96852e-07
scaffold6.g362	SRR1	52.67	56.78	58.75	93.3	120.68	129.77	56.0667	114.583	1.03118	1.47311e-09
scaffold7.g357	PWP1	8.23	7.54	9.45	16.15	19.92	15.44	8.40667	17.17	1.03028	0.000451972
scaffold2.g322	TSR1	79.74	84.87	89.44	176.51	169.5	172.78	84.6833	172.93	1.03004	9.03201e-12
scaffold2.g753	URE2	24.59	29.79	24.79	50.63	56.83	54.06	26.39	53.84	1.02869	5.33138e-12
scaffold8.g85	NIP7	25.76	26.65	23.25	54.51	51.08	48.73	25.22	51.44	1.02832	1.86149e-09
scaffold1.g379	LIA1	18.83	16.51	21.32	41.95	35.41	38.2	18.8867	38.52	1.02824	5.36371e-07
scaffold2.g46	OCA5	13.24	13.1	11.51	24.22	26.87	25.96	12.6167	25.6833	1.0255	1.4864e-07
scaffold2.g769	SEC65	43.91	27.92	49.39	70.43	101.43	74.8	40.4067	82.22	1.0249	0.000956033
scaffold1.g23	RBE1	13.44	15.09	15.88	29.98	33.06	27.15	14.8033	30.0633	1.02208	1.22965e-09
scaffold9.g63	RPN6	316.4	235.33	257.28	565.5	568.41	507.55	269.67	547.153	1.02075	1.22674e-07
scaffold6.g317	SSC1	77.53	55.57	72.77	147.27	139.71	130.58	68.6233	139.187	1.02025	7.68061e-06
scaffold4.g38	EMG1	10.23	10.89	12.49	19.17	30.35	18.64	11.2033	22.72	1.02003	2.33612e-05
scaffold1.g251	--	242.7	211.86	229.6	467.66	432.5	487.28	228.053	462.48	1.02002	1.35399e-09
scaffold9.g62	OMS1	83.28	80.76	96.83	169.8	177.94	181.24	86.9567	176.327	1.01988	1.66825e-10
scaffold3.g326	NVJ2	38.54	48.9	49.59	92.47	90.36	94.95	45.6767	92.5933	1.01945	1.18036e-10
scaffold7.g219	GAP6	29.96	30.01	38.71	63.84	71.3	64.86	32.8933	66.6667	1.01917	8.55344e-09
scaffold1.g829	dsc1	165.53	168.04	202.51	378.93	339.83	367.47	178.693	362.077	1.01881	9.85015e-10
scaffold6.g41	RPS14	13.49	15.84	12.14	28.39	28.52	27.06	13.8233	27.99	1.01781	1.70784e-06
scaffold2.g792	TIF11	134.62	153.01	159.83	307.78	295.44	302.53	149.153	301.917	1.01735	2.28966e-11
scaffold7.g87	HTZ1	22.18	18.31	18.77	43.51	40.98	35.44	19.7533	39.9767	1.01706	1.08254e-05
scaffold7.g400	--	5.22	3.74	3.96	8.63	9.99	7.52	4.30667	8.71333	1.01665	0.000665343
scaffold1.g545	HTA1	237.96	211.19	313.85	538.05	481.77	520.72	254.333	513.513	1.01368	5.91325e-07
scaffold2.g950	RAT1	34.25	30.42	26.7	56.9	69.46	57.97	30.4567	61.4433	1.0125	6.35939e-09
scaffold3.g569	TAZ1	29.78	27.05	28.38	59.5	51.91	60.32	28.4033	57.2433	1.01105	7.58923e-08
scaffold5.g105	YIL166C	40.17	58.2	95.4	128.47	127.87	134.01	64.59	130.117	1.01042	8.10677e-05
scaffold2.g510	rhlG	16.05	14.11	15.08	30.58	30.97	29.55	15.08	30.3667	1.00985	3.54616e-07
scaffold6.g444	CYP52A12	11.16	9.83	9.19	21.36	22.35	17.04	10.06	20.25	1.00929	1.60343e-05
scaffold2.g557	SPAC11D3.15	777.75	728.11	694.77	1475.63	1509.45	1442.73	733.543	1475.94	1.00868	1.03486e-11
scaffold6.g111	YRA1	32.68	27.9	27.4	63.15	50.07	63.59	29.3267	58.9367	1.00695	1.69231e-05
scaffold9.g95	prnB	23.05	24.48	27	51.48	52.76	45.4	24.8433	49.88	1.0056	1.14056e-05
scaffold2.g534	KRE9	7.5	4.96	8.9	13.94	15.73	13.17	7.12	14.28	1.00405	0.00928311
scaffold7.g436	SPBC1271.10c	3.68	4.14	3.56	6.76	6.38	9.68	3.79333	7.60667	1.0038	0.0257539
scaffold5.g370	PSD1	29.18	28.65	32.41	58.55	67.73	54.67	30.08	60.3167	1.00375	9.57566e-09
scaffold1.g536	MSD1	23.01	30.45	32.43	54.04	59.38	58.71	28.63	57.3767	1.00294	5.81453e-07
scaffold5.g64	--	76.46	71.41	74.06	142.83	156.64	145.16	73.9767	148.21	1.0025	8.71299e-07
scaffold3.g279	MDE1	687.47	658.96	805	1468.81	1443.23	1395.87	717.143	1435.97	1.00169	3.6889e-10
scaffold1.g9	CDR1	5.68	12.7	6.67	4.44	4.27	3.81	8.35	4.17333	-1.00058	0.00047858
scaffold2.g827	MRPS17	25.6	33.52	28.19	16.04	15.53	12.03	29.1033	14.5333	-1.00182	5.02582e-13
scaffold9.g94	dapA	45.48	47.24	54.76	23.68	21.5	28.42	49.16	24.5333	-1.00274	6.83286e-09
scaffold3.g193	PNO1	4.01	6.5	4.46	2.2	2.54	2.73	4.99	2.49	-1.00289	6.81029e-07
MSTRG.6032	ART2	192.92	194.81	181.6	85.47	107.38	91	189.777	94.6167	-1.00414	9.50652e-19
MSTRG.5913	IFF9	4.22	6.2	3.52	2.06	2.96	1.93	4.64667	2.31667	-1.00415	6.64587e-06
scaffold4.g146	rnc1	20.55	23.05	20.1	10.03	11.32	10.37	21.2333	10.5733	-1.0059	1.67499e-14
scaffold8.g106	SPAC11D3.15	8.46	7.41	7.5	2.71	4.25	4.67	7.79	3.87667	-1.00681	9.85674e-06
scaffold2.g768	--	13.57	11.9	13.88	5.59	8.34	5.65	13.1167	6.52667	-1.00698	9.86775e-09
scaffold4.g162	HTA2	696.03	698.67	722.69	335.56	361.95	352.43	705.797	349.98	-1.01198	1.54409e-20
scaffold4.g4	SPAC922.05c	323.79	358.47	324.29	156.66	170.65	171.67	335.517	166.327	-1.01236	3.34743e-22
scaffold2.g182	ATE1	41.92	40.67	52.4	22.87	22.99	21.02	44.9967	22.2933	-1.01321	3.58643e-07
scaffold4.g25	MRPL44	6.55	5.66	6.51	3.13	3.63	2.51	6.24	3.09	-1.01394	3.06127e-05
scaffold1.g479	AIM9	2.21	3.79	2.65	1.37	1.59	1.32	2.88333	1.42667	-1.01509	0.000126336
scaffold6.g471	MGM101	1.9	6.48	1.8	1.52	1.8	1.71	3.39333	1.67667	-1.01711	0.0021564
scaffold3.g126	SPT4	0.79	1.58	0.49	0.44	0.47	0.5	0.953333	0.47	-1.02032	0.0125105
scaffold6.g107	RPL19A	69.19	98.65	72.99	35.07	43.32	40.28	80.2767	39.5567	-1.02106	3.56584e-16
scaffold3.g309	FCF1	328.08	309.42	390.49	161.24	186	158.76	342.663	168.667	-1.02262	1.0085e-14
scaffold1.g695	EPT1	706.81	659.52	625.33	302.56	360.68	316.78	663.887	326.673	-1.02309	5.84517e-18
scaffold3.g3	ALS1	43.47	41.8	45.01	20.61	22.63	20.63	43.4267	21.29	-1.02841	1.90084e-12
scaffold3.g563	RPL3	1.42	3.93	1.79	1.32	0.82	1.36	2.38	1.16667	-1.02857	0.0109277
scaffold1.g473	sconB	40.8	39.68	34.24	20.44	17.54	18.17	38.24	18.7167	-1.03076	3.04117e-13
scaffold2.g280	URA2	31.68	44.65	38.09	16.16	24.19	15.64	38.14	18.6633	-1.0311	9.59241e-12
scaffold7.g23	--	114.13	105.67	125.25	49.53	68.65	50.16	115.017	56.1133	-1.03543	7.56663e-14
scaffold2.g283	--	7.91	10.68	12.75	4.42	6.05	4.79	10.4467	5.08667	-1.03825	8.19722e-07
scaffold2.g275	ste20	55.05	48.93	33.73	22.1	25.86	18.88	45.9033	22.28	-1.04285	7.33235e-11
scaffold2.g39	rps1201	1.62	2.17	1.59	0.86	1.17	0.58	1.79333	0.87	-1.04356	0.010244
scaffold4.g6	SAPT1	0.88	1.19	0.57	0.38	0.5	0.4	0.88	0.426667	-1.04439	0.0178092
scaffold4.g361	Os01g0164600	50.74	52.67	71.14	26.76	31.12	26.62	58.1833	28.1667	-1.04662	7.56724e-13
scaffold8.g105	SHO1	2.65	3.18	2.13	1.4	1.54	0.91	2.65333	1.28333	-1.04791	0.00337301
scaffold1.g522	-	9.15	10.57	6.88	3.79	5.1	3.96	8.86667	4.28333	-1.04966	6.54602e-06
scaffold2.g378	RPB8	60.07	62.41	56.68	28.46	31.21	26.77	59.72	28.8133	-1.05148	4.16019e-20
scaffold1.g303	COX20	17.42	15.25	12.93	8.15	7.35	6.5	15.2	7.33333	-1.05153	8.65656e-08
scaffold2.g732	EBP2	8.05	12.57	10.65	4.79	4.3	5.99	10.4233	5.02667	-1.05214	0.000536215
scaffold2.g492	--	528.78	490.18	486.67	216.33	285.3	224.28	501.877	241.97	-1.0525	4.40049e-18
scaffold1.g681	res2	16.12	16.09	21.35	8.59	8.26	8.94	17.8533	8.59667	-1.05434	3.04287e-09
scaffold4.g22	ENG1	2516.15	2252.02	1613.02	1045.79	1228.03	796.73	2127.06	1023.52	-1.05533	4.02577e-11
scaffold3.g533	SPAC2F3.16	9.67	22.95	9.74	4.9	8.59	6.88	14.12	6.79	-1.05626	2.30373e-05
scaffold5.g125	HEM2	1.38	2.97	1.56	0.93	1.09	0.82	1.97	0.946667	-1.05727	0.000350384
scaffold5.g79	ERG5	44.53	41.74	44.2	20.31	22	20.26	43.49	20.8567	-1.06018	2.14843e-15
scaffold4.g105	CDC24	9.46	12.53	6.97	4.32	5.1	4.44	9.65333	4.62	-1.06313	2.08913e-08
scaffold3.g681	TIM10	13.3	11.36	9.36	5.33	6.19	4.76	11.34	5.42667	-1.06328	1.14015e-06
scaffold3.g88	PHO2	9.08	8.67	8.57	4.66	4.01	3.92	8.77333	4.19667	-1.06388	2.35002e-09
scaffold4.g258	--	4055.58	3699.73	4624.64	1756.66	2176.8	1987.47	4126.65	1973.64	-1.06411	6.12208e-17
scaffold3.g218	NHX1	24.86	25.75	28.97	11.82	12.79	13.45	26.5267	12.6867	-1.06413	1.80765e-10
scaffold7.g165	NOP1	2.42	6.3	4.04	1.64	2.33	2.12	4.25333	2.03	-1.06711	0.00141678
scaffold2.g84	YAH1	1533.88	1370.86	1502.4	637.36	724.4	738.88	1469.05	700.213	-1.06901	4.61569e-18
scaffold3.g55	DEHA2F26422g	21.53	23.42	28.25	10.52	12.8	11.55	24.4	11.6233	-1.06986	4.76031e-11
scaffold1.g578	RPL12A	16.95	20.32	21.89	10.41	9.59	8.16	19.72	9.38667	-1.07097	4.62051e-08
scaffold3.g539	--	0.93	1.73	1.29	0.74	0.53	0.61	1.31667	0.626667	-1.07112	0.00389977
scaffold5.g62	RPL23A	12.13	12.67	14.29	5.4	6.9	6.29	13.03	6.19667	-1.07227	6.67516e-11
scaffold6.g15	UPS2	10.97	14.74	16.68	5.04	8.78	6.32	14.13	6.71333	-1.07366	2.82009e-05
scaffold7.g25	--	44.89	49.33	46.39	21.51	25.51	19.75	46.87	22.2567	-1.07443	2.01499e-15
scaffold1.g457	RPS28B	31.96	45.7	49.55	16.8	23.79	19.75	42.4033	20.1133	-1.07603	8.93945e-13
scaffold5.g239	SEC1	6.26	14.18	6.4	3.81	4.95	3.96	8.94667	4.24	-1.07729	7.80094e-05
scaffold1.g101	lyrm4b	3.76	3.41	2.69	1.22	1.88	1.57	3.28667	1.55667	-1.07817	0.00193245
scaffold2.g847	--	2.92	4.21	2.72	1.51	1.64	1.51	3.28333	1.55333	-1.07979	2.93873e-07
scaffold2.g419	SPBC887.13c	494.96	504.28	577.13	227.33	258.38	259.6	525.457	248.437	-1.08069	5.86736e-19
scaffold2.g964	--	7.26	8.78	6.16	3.17	4.04	3.28	7.4	3.49667	-1.08154	2.73559e-06
scaffold7.g297	TIM44	16.32	16.43	18.32	8.1	8.33	7.7	17.0233	8.04333	-1.08165	6.97305e-14
scaffold2.g884	TAF6	501.62	661.09	842.27	273.5	347.16	325.57	668.327	315.41	-1.08333	3.93157e-13
scaffold2.g163	STM1	2.5	2.27	3.2	1.33	1.17	1.26	2.65667	1.25333	-1.08385	0.000768107
scaffold8.g44	XYL2	27.16	44.54	16.33	12.67	17.77	11.07	29.3433	13.8367	-1.08454	0.00180312
scaffold3.g443	--	30.19	34.26	29.32	15.25	15.57	13.34	31.2567	14.72	-1.08639	2.73257e-12
scaffold2.g400	MSS116	58.24	95.99	56.79	34.54	39.84	24.95	70.34	33.11	-1.08708	1.54305e-10
scaffold1.g810	RPL44	1885.25	1682.48	1709.88	846.22	800.25	836.77	1759.2	827.747	-1.08766	1.28127e-18
scaffold2.g69	MUP3	1.01	2.58	1.03	0.65	0.83	0.69	1.54	0.723333	-1.0902	0.000127047
scaffold4.g358	vht1	1.48	5.04	0.87	0.78	1.41	1.28	2.46333	1.15667	-1.09064	0.0112852
scaffold3.g280	--	135.36	154.44	143.64	57.24	74.42	71.62	144.48	67.76	-1.09236	4.32178e-18
scaffold2.g688	gatA	7.75	18.62	6.04	4.77	5.66	4.77	10.8033	5.06667	-1.09237	0.00709426
scaffold2.g300	--	27.16	24.28	19.25	10.32	11.96	10.73	23.5633	11.0033	-1.0986	5.60448e-13
scaffold5.g32	dapA	1.88	2.1	3.11	1.31	0.97	1.03	2.36333	1.10333	-1.09895	0.00320201
scaffold2.g539	mrpl38	130.67	197.26	140.1	72.73	75.31	69.93	156.01	72.6567	-1.10247	1.4359e-18
scaffold4.g49	PGUG_03318	11.34	9.98	10.83	4.63	5.41	4.9	10.7167	4.98	-1.10564	6.57743e-09
scaffold1.g985	BPL1	21.06	21.84	14.44	8.37	12.02	6.24	19.1133	8.87667	-1.10649	6.2898e-07
scaffold4.g425	URH1	8.08	10.59	4.76	3.6	3.46	3.81	7.81	3.62333	-1.10801	6.17165e-06
scaffold1.g462	SPAC17G6.02c	1.1	6.39	2.15	1.4	1.65	1.42	3.21333	1.49	-1.10876	0.00688775
scaffold8.g12	YHB1	1.18	1.5	1.12	0.7	0.45	0.61	1.26667	0.586667	-1.11042	0.0031183
scaffold1.g138	--	3.07	4.92	2.99	1.31	1.91	1.86	3.66	1.69333	-1.11198	1.75831e-05
scaffold6.g216	MRPL37	4	6.68	7.7	2.26	3.67	2.53	6.12667	2.82	-1.11941	0.000908806
scaffold5.g12	AMF1	30.77	24.08	23.87	10.73	13.94	11.56	26.24	12.0767	-1.11955	1.50288e-12
scaffold1.g258	ISM1	14.54	21.08	17.8	7.18	9.62	7.75	17.8067	8.18333	-1.12166	8.66369e-09
scaffold6.g21	--	17	15.87	18.82	6.56	9.09	8.1	17.23	7.91667	-1.12196	1.51332e-05
scaffold2.g235	TMA46	8.19	15.22	8.07	4.34	4.48	5.63	10.4933	4.81667	-1.12337	1.58569e-06
scaffold1.g434	--	35.88	34.76	34.24	16.31	16.34	15.47	34.96	16.04	-1.12403	3.83927e-16
scaffold4.g281	MEU1	7.58	8.78	6.18	3.83	3.12	3.39	7.51333	3.44667	-1.12425	4.20851e-05
scaffold1.g1056	NRT1	2.59	2.79	1.83	0.85	1.31	1.14	2.40333	1.1	-1.12753	0.0004449
scaffold7.g27	UBC2	1024.98	962.76	1094.92	458.81	480.99	470.15	1027.55	469.983	-1.12853	1.89364e-21
scaffold6.g96	MRPL28	503.49	540.52	477.4	200.72	251.08	242.5	507.137	231.433	-1.13178	2.60194e-23
scaffold3.g260	UBC4	3.57	5.13	2.07	1.89	2.01	1.01	3.59	1.63667	-1.13322	0.00363926
scaffold6.g286	COA3	10.69	11.52	10.39	5.43	4.92	4.51	10.8667	4.95333	-1.13344	5.96712e-09
scaffold1.g139	RBF1	43.96	45.58	56.02	22.69	20.49	23.04	48.52	22.0733	-1.13628	1.89189e-12
scaffold2.g384	--	123.99	120.95	94.12	45.79	60.79	47.64	113.02	51.4067	-1.13655	4.54055e-17
scaffold1.g1034	RPL10	4.73	5.4	3.62	2.29	1.95	2.01	4.58333	2.08333	-1.1375	3.86757e-07
scaffold2.g53	SPAC18B11.09c	98.56	101.62	133.74	44.73	56.84	50	111.307	50.5233	-1.13952	4.3224e-14
scaffold7.g81	SPAC23C4.09c	109.8	102.84	104.01	40.53	55.44	47.76	105.55	47.91	-1.13953	5.84686e-18
scaffold3.g371	ATP19	1.31	2.6	1.27	0.66	1.09	0.6	1.72667	0.783333	-1.14029	0.0138453
scaffold2.g175	LEU5	17.28	18.32	20.21	7.4	9.34	8.5	18.6033	8.41333	-1.14481	4.2559e-10
scaffold3.g836	DAP2	1.95	5.06	1.88	1.11	1.64	1.27	2.96333	1.34	-1.14499	0.0109178
scaffold1.g741	GNA1	3.43	4.44	3.92	1.74	1.9	1.69	3.93	1.77667	-1.14536	0.000719885
scaffold3.g839	GRP2	114.54	138.93	138.6	58	65.58	53.58	130.69	59.0533	-1.14606	3.37164e-21
scaffold6.g232	LYS9	244.29	276.2	294.22	124.41	117.57	124.08	271.57	122.02	-1.15421	9.56342e-23
scaffold4.g470	SIF2	1.23	2.1	0.79	0.47	0.8	0.58	1.37333	0.616667	-1.15512	0.00796259
scaffold4.g332	RPL14B	7.81	7.63	6.5	3.31	4.17	2.37	7.31333	3.28333	-1.15537	2.05987e-06
scaffold5.g67	TRX3	142.37	162.01	155.01	71.27	74.1	59.63	153.13	68.3333	-1.1641	1.01677e-23
scaffold2.g954	--	5.39	7.58	5.34	2.42	3.04	2.71	6.10333	2.72333	-1.16422	3.39354e-09
scaffold8.g164	HGT1	25.59	19.03	19.9	10.46	8.73	9.59	21.5067	9.59333	-1.16468	4.29524e-10
scaffold3.g243	--	36.97	45.89	34.53	16.36	20.24	15.74	39.13	17.4467	-1.16532	3.49845e-21
scaffold5.g155	NCR1	963.34	990.95	1025.5	432.5	484.94	410.32	993.263	442.587	-1.16622	4.27567e-27
scaffold1.g669	ZRT1	2.17	5.37	2.5	1.28	2.21	0.98	3.34667	1.49	-1.16741	0.00725225
scaffold3.g255	MSS51	5.82	7.12	6.23	2.68	3.3	2.55	6.39	2.84333	-1.16823	7.29187e-06
scaffold3.g675	TIF34	14.39	24.51	23.16	7.56	9.22	10.81	20.6867	9.19667	-1.16952	1.60823e-08
scaffold1.g703	YHR122W	16.86	23.29	14.36	7.28	8.88	7.94	18.17	8.03333	-1.17749	1.85228e-14
scaffold2.g167	--	3.7	5.44	4.15	2.24	2.45	1.18	4.43	1.95667	-1.17891	0.000391491
scaffold2.g729	GDT1	10.38	12.55	12.02	5.89	3.62	5.88	11.65	5.13	-1.1833	0.000239944
scaffold5.g33	STL1	943.56	1305.76	1164.27	484.94	567.95	446.01	1137.86	499.633	-1.18739	6.9047e-26
scaffold4.g11	--	3.56	4.3	4.03	1.97	1.53	1.72	3.96333	1.74	-1.18763	3.27399e-05
scaffold4.g217	CLCN5	0.59	1.07	0.87	0.3	0.56	0.25	0.843333	0.37	-1.18858	0.00279766
scaffold2.g482	SEN54	7.42	10.86	11.02	4.15	5.07	3.62	9.76667	4.28	-1.19026	2.06383e-07
scaffold2.g424	ICP55	9.16	11.79	10.97	4.58	4.97	4.42	10.64	4.65667	-1.19213	8.78842e-16
scaffold1.g253	EXO5	2.58	7.44	2.15	1.37	2.2	1.75	4.05667	1.77333	-1.19383	0.00122642
scaffold3.g831	--	6.45	7.82	5.93	2.3	3.11	3.42	6.73333	2.94333	-1.19387	1.23807e-05
scaffold2.g784	RSM10	4.68	9.02	5.33	2.11	2.76	3.44	6.34333	2.77	-1.19536	5.08785e-05
scaffold2.g129	--	1.78	4.3	1.94	1.72	0.97	0.81	2.67333	1.16667	-1.19625	0.00849031
scaffold2.g445	RCR2	2.6	3.36	3.45	1.45	1.46	1.19	3.13667	1.36667	-1.19857	0.0151653
scaffold3.g572	RRP15	134.14	178.4	133.74	61.93	68.38	63.66	148.76	64.6567	-1.20212	4.14064e-25
scaffold4.g463	--	223.26	215.83	239.51	90.23	102.24	101.18	226.2	97.8833	-1.20846	4.56656e-23
scaffold3.g54	apc10	1222.1	1271.92	1107.14	437.66	616.46	503.77	1200.39	519.297	-1.20887	3.0716e-23
scaffold1.g397	--	2.8	6.53	2.04	1.14	1.84	1.93	3.79	1.63667	-1.21144	0.00404568
scaffold2.g338	--	2.27	4.66	2.22	1.3	1.04	1.61	3.05	1.31667	-1.21192	0.000519796
scaffold1.g1054	ARMGADRAFT_1018437	53.58	42.79	49.22	14.89	31.89	16.05	48.53	20.9433	-1.21239	1.5813e-09
scaffold6.g413	erg12	1.35	1.97	1.92	0.93	0.63	0.7	1.74667	0.753333	-1.21324	0.00219306
scaffold5.g14	MCH2	103.46	133.66	120.51	51.75	57.83	44.58	119.21	51.3867	-1.21404	7.65088e-25
scaffold2.g429	--	32.96	40.92	40.87	14.3	17.45	17.68	38.25	16.4767	-1.21504	5.88801e-19
scaffold3.g661	vrtL	1.93	2.6	1.84	0.84	0.85	1.05	2.12333	0.913333	-1.21712	4.82806e-05
scaffold3.g394	ENA2	45.78	54.55	43.71	20.59	23.6	17.76	48.0133	20.65	-1.21729	4.35091e-21
scaffold4.g208	mfs1	5.74	8.93	4.75	2.85	3.23	2.26	6.47333	2.78	-1.21942	6.2879e-07
scaffold3.g290	--	228.95	213.25	197.94	91.9	101.98	80.91	213.38	91.5967	-1.22006	7.44197e-20
scaffold3.g597	QRI7	10.9	15.73	14.81	5.6	5.89	6.28	13.8133	5.92333	-1.22158	3.79368e-12
scaffold6.g208	--	1.97	2.76	1.83	0.49	1.4	0.92	2.18667	0.936667	-1.22313	0.00162258
scaffold4.g67	MCP2	1779.64	1815.39	1669.81	791.33	733.19	728.22	1754.95	750.913	-1.22471	7.33363e-27
scaffold1.g440	SDH4	37.66	47.79	39.71	16.99	19.1	17.41	41.72	17.8333	-1.22616	1.66395e-17
scaffold5.g180	PTM1	31.4	33.08	37.24	11.87	17.08	14.51	33.9067	14.4867	-1.22684	1.62064e-13
scaffold4.g206	YJR149W	2.36	9.4	2.19	1.64	2.55	1.77	4.65	1.98667	-1.22688	0.00168453
scaffold6.g110	--	10.57	15.32	9.67	4.81	5.18	5.2	11.8533	5.06333	-1.22713	2.68273e-10
scaffold1.g1011	NMA1	1.66	5.87	1.54	1.33	1.3	1.24	3.02333	1.29	-1.22877	0.000441524
scaffold4.g189	ACE2	1.89	2.35	2.44	1.27	0.93	0.65	2.22667	0.95	-1.22889	0.00665791
scaffold4.g450	PPG1	40.12	59.65	47.81	17.92	22.47	22.57	49.1933	20.9867	-1.22899	1.11253e-16
scaffold3.g431	--	0.97	1.41	1.02	0.51	0.52	0.42	1.13333	0.483333	-1.22948	0.0138527
scaffold6.g332	--	10.09	14.53	16.04	6.21	6.07	5.05	13.5533	5.77667	-1.23034	4.48302e-10
scaffold5.g112	--	9.38	8.32	12.7	3.14	5.68	4.12	10.1333	4.31333	-1.23223	0.000131656
scaffold5.g387	FPR3	5.97	6.71	5.25	2.53	2.91	2.18	5.97667	2.54	-1.23451	8.09017e-11
scaffold4.g557	YNR029C	11.28	20.12	11.93	6.82	6.1	5.48	14.4433	6.13333	-1.23566	1.16834e-08
scaffold7.g423	BMT3	2.13	5.04	2.11	1	1.55	1.39	3.09333	1.31333	-1.23593	1.43891e-05
scaffold2.g874	TRY6	3.02	3.2	2.27	1.03	1.57	1	2.83	1.2	-1.23777	0.000123872
scaffold1.g178	CIMG_00151	86.27	87.18	90.04	38.48	40.38	32.82	87.83	37.2267	-1.23838	9.1444e-20
scaffold4.g2	rgn	107.4	133.86	113.2	46.22	57.43	46.46	118.153	50.0367	-1.2396	1.01089e-26
scaffold2.g545	PTH2	40.4	35.94	33.51	12.05	20.31	14.14	36.6167	15.5	-1.24023	1.44179e-13
scaffold2.g47	NOP13	5.84	15.66	5.03	2.1	4.92	4.19	8.84333	3.73667	-1.24284	0.00167011
scaffold7.g176	--	90.89	101.58	95.62	38.34	42.21	41	96.03	40.5167	-1.24497	2.6708e-28
scaffold6.g367	HMO1	12.73	27.61	14.55	5.08	9.2	8.86	18.2967	7.71333	-1.24615	9.96159e-08
scaffold1.g172	ENP1	2.16	3.71	1.06	0.91	1.29	0.72	2.31	0.973333	-1.24689	0.00147414
scaffold9.g72	PTP2	5.7	4.47	5.34	2.1	2.39	2.04	5.17	2.17667	-1.24804	2.74848e-06
scaffold5.g13	asm-2	1.38	3.78	1.92	0.81	1.3	0.87	2.36	0.993333	-1.24844	3.79108e-05
scaffold8.g167	gal10	18.51	20.17	15	6.6	8.22	7.77	17.8933	7.53	-1.2487	1.92649e-12
scaffold4.g423	CBP6	1.15	1.82	1.31	0.65	0.59	0.56	1.42667	0.6	-1.24961	0.00506183
scaffold7.g291	TMP1	1.42	1.71	1.67	1	0.57	0.44	1.6	0.67	-1.25584	0.00296218
scaffold5.g26	KDM5B	15.71	20.51	20.83	7.67	9.29	6.92	19.0167	7.96	-1.25642	1.83465e-15
scaffold5.g405	--	0.7	2.15	0.74	0.27	0.69	0.54	1.19667	0.5	-1.25902	0.00556651
scaffold2.g204	--	8.38	6.04	5.5	2.5	3.61	2.2	6.64	2.77	-1.2613	3.89365e-06
scaffold4.g173	AYR1	0.21	1.27	0.18	0.23	0.28	0.18	0.553333	0.23	-1.26651	0.019142
scaffold2.g665	CEG1	31.28	53.44	37.93	16.1	17.95	16.89	40.8833	16.98	-1.26768	1.45551e-14
scaffold2.g747	MSI1	2.32	1.97	2.53	1.36	0.91	0.56	2.27333	0.943333	-1.26897	0.00354558
scaffold6.g293	RIX1	0.83	3.03	0.92	0.55	0.77	0.66	1.59333	0.66	-1.27151	0.000284356
scaffold2.g154	--	8.88	9.97	5.29	2.57	4.03	3.39	8.04667	3.33	-1.27287	1.75479e-09
scaffold4.g287	MNN12	6.89	11.65	6.96	3.02	3.67	3.86	8.5	3.51667	-1.27325	9.63294e-09
scaffold5.g341	--	748.55	691.1	782.08	307.52	305.7	305.81	740.577	306.343	-1.2735	2.59056e-25
scaffold2.g669	--	78.53	80.18	107.7	39.87	41.98	28.16	88.8033	36.67	-1.27601	1.74309e-15
scaffold7.g26	GEP7	14.85	13.37	10.53	4.83	5.73	5.44	12.9167	5.33333	-1.27612	3.55747e-08
scaffold1.g348	RPS28B	3.19	4.51	2.94	1.34	1.6	1.45	3.54667	1.46333	-1.27721	2.34213e-07
scaffold3.g535	RPS6	1.33	4.06	0.77	0.49	0.78	1.27	2.05333	0.846667	-1.2781	0.0112637
MSTRG.4562	--	7.57	9.23	8.07	3.18	3.44	3.62	8.29	3.41333	-1.28019	1.48897e-10
scaffold2.g574	MAL61	4.79	5.03	3.57	2.2	2.31	0.99	4.46333	1.83333	-1.28365	4.65164e-06
scaffold3.g19	YGR012W	8.26	10.45	5.66	3.63	3.48	2.89	8.12333	3.33333	-1.28511	1.45665e-10
scaffold3.g536	SMP1	7.01	6.64	6.12	3.2	2.3	2.61	6.59	2.70333	-1.28554	7.29597e-07
scaffold1.g1055	--	23.96	24.06	24.96	9.4	10.94	9.58	24.3267	9.97333	-1.28639	2.89752e-15
scaffold7.g197	--	12.54	15	11.5	5.3	6.47	4.22	13.0133	5.33	-1.28778	3.8383e-12
scaffold3.g170	SPAC22H12.03	11.53	15.72	13.65	4.8	5.36	6.58	13.6333	5.58	-1.2888	3.75071e-07
scaffold6.g43	RPL39	0.96	3.2	1.07	0.66	0.74	0.74	1.74333	0.713333	-1.2892	0.000289619
scaffold6.g161	ROD1	98.1	105.93	93.1	42.24	39.61	39.29	99.0433	40.38	-1.29442	5.5847e-27
scaffold2.g488	SPCC1281.04	495	526.89	534.21	197.44	214.59	220.97	518.7	211	-1.29766	1.45206e-31
scaffold2.g145	NOP16	0.72	1.96	0.86	0.34	0.71	0.39	1.18	0.48	-1.29768	0.00882058
scaffold4.g16	SPAC1039.04	18.39	24.08	21.29	7.24	9.13	9.52	21.2533	8.63	-1.30026	3.87648e-19
scaffold6.g300	MRPS12	3.81	4.22	2.86	1.36	1.73	1.33	3.63	1.47333	-1.30089	3.577e-05
scaffold3.g812	ATP20	25.85	25.28	30.62	10.38	12.5	10.3	27.25	11.06	-1.3009	5.03206e-14
scaffold3.g664	--	25.14	32.93	24.76	11.89	13.01	8.68	27.61	11.1933	-1.30255	2.09235e-15
scaffold1.g22	UGA4	10.02	12.93	11.82	4.45	5.13	4.49	11.59	4.69	-1.30522	1.52529e-12
scaffold8.g22	psk1	61.97	64.76	82.29	23.66	30.14	30.64	69.6733	28.1467	-1.30764	4.28349e-18
scaffold4.g260	CYC1	40.52	47.75	62.86	19.1	21.09	20.81	50.3767	20.3333	-1.30891	1.97454e-13
scaffold5.g158	FTR1	2.63	3.9	3.16	1.3	1.57	1.04	3.23	1.30333	-1.30933	0.00010666
scaffold2.g788	DET1	1.65	2.65	2.31	0.97	1.19	0.5	2.20333	0.886667	-1.31322	0.00410729
scaffold2.g135	sim3	30.99	45.43	40.36	14.55	18.16	14.24	38.9267	15.65	-1.3146	4.17723e-17
scaffold2.g56	VAN1	57.81	55.4	68.23	23.81	21.83	27.28	60.48	24.3067	-1.31511	2.5486e-15
scaffold7.g313	ftrA	17.65	24.02	12.15	6.46	8.83	6.31	17.94	7.2	-1.31711	2.50512e-13
scaffold2.g785	TRM7	9.61	18.53	10.81	4.55	5.86	5.22	12.9833	5.21	-1.31731	7.43367e-06
scaffold7.g282	FTH1	338.64	272.53	303.69	123.23	129.79	114.09	304.953	122.37	-1.31734	2.24736e-22
scaffold6.g190	MRPL2	0.75	2.23	1.73	0.39	0.74	0.76	1.57	0.63	-1.31734	0.00512485
scaffold1.g1046	--	51.77	46.35	55.07	21.48	20.24	19.75	51.0633	20.49	-1.31737	6.26964e-18
scaffold3.g819	VPS10	139.71	132.5	166.45	58.99	60.08	56.94	146.22	58.67	-1.31745	1.40015e-19
scaffold2.g247	--	9.68	23.63	10.72	4.91	7.07	5.64	14.6767	5.87333	-1.32127	2.79902e-08
scaffold2.g949	--	46.96	63.48	75.47	25.79	24.32	24.25	61.97	24.7867	-1.32201	1.28222e-15
scaffold3.g43	ADE4	2.1	3.83	2.4	1.04	1.03	1.26	2.77667	1.11	-1.32279	3.93973e-05
scaffold6.g403	ATG23	1.67	3.61	1.6	0.95	1.31	0.49	2.29333	0.916667	-1.32298	0.00419757
scaffold1.g126	TOM7	54.41	58.63	59.75	17.54	31.86	19.49	57.5967	22.9633	-1.32665	1.16542e-15
scaffold6.g3	SPBC460.03	4.19	10.17	6.93	2.45	2.83	3.2	7.09667	2.82667	-1.32804	4.2598e-05
scaffold3.g739	YWP1	5.37	7.65	8.74	2.97	3.4	2.29	7.25333	2.88667	-1.32924	1.31584e-07
scaffold7.g287	RPF2	66.87	77.4	95.69	29.65	33.59	31.95	79.9867	31.73	-1.33391	6.20781e-15
scaffold3.g116	SDT1	68.39	118.54	75.4	35.21	38.34	30.51	87.4433	34.6867	-1.33397	5.47889e-18
scaffold3.g493	MZM1	241.71	274.72	247.49	84.02	117.92	98.17	254.64	100.037	-1.34793	1.91385e-27
scaffold7.g414	SPAC11D3.15	1.33	2.95	1.26	0.78	0.72	0.67	1.84667	0.723333	-1.35219	6.1683e-05
scaffold3.g20	CTF1-ALPHA	16.81	16.45	15.2	5.82	7.19	5.94	16.1533	6.31667	-1.3546	3.44085e-11
scaffold1.g423	-	14.21	18.26	12.61	6.69	5.32	5.59	15.0267	5.86667	-1.35691	1.83372e-12
scaffold1.g33	MTG1	2.91	5.4	2.5	1.11	1.56	1.55	3.60333	1.40667	-1.35705	7.72712e-06
scaffold7.g10	DPH1	3.87	8.08	3.01	2.35	2.14	1.35	4.98667	1.94667	-1.35707	3.36088e-05
scaffold2.g565	--	13.81	20.88	12.44	6.11	6.76	5.44	15.71	6.10333	-1.36401	1.21858e-15
scaffold9.g78	DAL3	1.43	1.73	1.59	0.45	0.7	0.69	1.58333	0.613333	-1.36822	0.0120279
scaffold2.g407	EFR3	2.79	4.53	2.52	1.14	1.63	1.04	3.28	1.27	-1.36887	1.30069e-06
scaffold1.g813	MHT1	18.46	25.18	15.98	7.1	8.91	7.01	19.8733	7.67333	-1.37291	3.417e-20
scaffold2.g933	BNR1	9.09	8.24	8.94	4.23	3.16	2.75	8.75667	3.38	-1.37336	4.39356e-07
scaffold2.g178	uaZ	63	88.71	67.97	32.74	25.13	26.88	73.2267	28.25	-1.37412	4.22605e-19
scaffold3.g673	--	3.53	5.31	4.23	1.4	1.91	1.73	4.35667	1.68	-1.37476	2.78232e-08
scaffold1.g887	SPBC1709.19c	6688.41	6896.75	7245.22	2676.12	2591.58	2733.55	6943.46	2667.08	-1.38039	8.97517e-34
scaffold6.g435	--	0.99	1.6	1.11	0.67	0.53	0.22	1.23333	0.473333	-1.38163	0.00668581
scaffold1.g549	MRP8	2.33	2.48	2.55	1.07	0.99	0.76	2.45333	0.94	-1.38401	0.000135419
scaffold1.g327	YOX1	3.66	4.64	4.49	1.52	1.48	1.89	4.26333	1.63	-1.38711	2.00339e-06
scaffold1.g971	COX16	9.07	10.08	10.49	3.49	4.5	3.34	9.88	3.77667	-1.3874	5.67293e-09
scaffold2.g781	--	40.17	67.51	31.59	15.08	21.66	16.46	46.4233	17.7333	-1.38839	6.1097e-14
scaffold2.g108	FAS1	33.42	30.88	29.46	12	12.35	11.37	31.2533	11.9067	-1.39224	6.43035e-20
scaffold3.g133	HER2	9.02	8.5	8.22	2.21	3.28	4.3	8.58	3.26333	-1.39463	3.35015e-06
scaffold6.g121	TOP3	1.76	4.29	1.71	1.29	0.65	1.01	2.58667	0.983333	-1.39534	0.000834889
scaffold7.g415	--	1.4	4.63	1.03	0.57	1.19	0.92	2.35333	0.893333	-1.39744	0.00199416
scaffold3.g295	not2	18.78	26.91	21.92	8.26	8.53	8.84	22.5367	8.54333	-1.3994	6.44981e-19
scaffold2.g358	cdc4	0.34	0.98	0.27	0.19	0.09	0.32	0.53	0.2	-1.40599	0.0235855
scaffold7.g375	NHP6	129.85	137.83	163.32	53.52	61.6	47.33	143.667	54.15	-1.40769	2.67478e-26
scaffold1.g144	sit2	117.6	114.61	149.27	51.06	44.61	48.06	127.16	47.91	-1.40825	5.56828e-20
scaffold5.g445	OXR1	1.02	1.47	0.78	0.24	0.46	0.53	1.09	0.41	-1.41063	0.00140769
scaffold3.g814	ELP4	236.71	287.55	291.32	104.2	110.59	91.49	271.86	102.093	-1.41298	1.34275e-34
scaffold2.g458	--	48.41	35.3	42.13	13.46	17.01	16.78	41.9467	15.75	-1.4132	2.85385e-11
scaffold2.g21	--	60.95	53.1	55.62	23.99	20.82	18.63	56.5567	21.1467	-1.41927	1.10479e-19
scaffold4.g174	gfo	4.1	6.68	3.53	1.73	1.81	1.81	4.77	1.78333	-1.41941	4.31667e-11
scaffold5.g391	spg1	17.51	16.99	14.25	7.58	6.42	4.22	16.25	6.07333	-1.41988	3.00119e-10
scaffold1.g607	--	16.43	22.67	21.1	7.95	7.77	6.67	20.0667	7.46333	-1.42691	9.80873e-12
scaffold1.g2	--	15.46	20.58	17.56	7.2	7.35	5.35	17.8667	6.63333	-1.42946	2.21044e-17
scaffold8.g154	PDC2	42.47	52.96	53.43	18.22	19.4	17.64	49.62	18.42	-1.42965	2.25406e-23
scaffold1.g952	BUD4	40.08	42.28	36.3	13.8	15.56	14.47	39.5533	14.61	-1.43684	4.41085e-30
scaffold3.g187	CTM1	1.57	2.72	2.39	0.53	0.75	1.18	2.22667	0.82	-1.44119	0.00166574
scaffold2.g89	ATP18	46.83	56.56	63.91	21.08	20.55	19.89	55.7667	20.5067	-1.44331	2.33678e-23
scaffold6.g4	--	319.11	321.93	323.56	126.28	129.71	98.63	321.533	118.207	-1.44366	2.83536e-30
scaffold3.g160	PDR16	6641.9	6147.39	6676.54	2076.81	2848.11	2229.65	6488.61	2384.86	-1.44401	1.57415e-29
scaffold6.g387	ISU1	1.84	2.68	0.77	0.52	0.72	0.7	1.76333	0.646667	-1.44721	0.000763618
scaffold9.g17	YIL166C	11.33	14.85	13.2	3.4	6.46	4.57	13.1267	4.81	-1.44839	6.88227e-13
scaffold4.g531	MCM6	3.75	2.77	4.17	0.95	1.45	1.5	3.56333	1.3	-1.45472	0.000476296
scaffold2.g309	ATP10	144.97	104.3	140.38	47.94	56.76	37.15	129.883	47.2833	-1.45781	4.68208e-15
scaffold8.g58	--	69.57	68.59	73.76	31.67	23.28	22.16	70.64	25.7033	-1.45853	1.35885e-18
scaffold3.g353	--	174.96	299.65	178.88	90.89	79.47	67.06	217.83	79.14	-1.46072	2.62531e-18
scaffold4.g335	OPS4	212.28	187.78	219.77	68.79	82.71	73.39	206.61	74.9633	-1.46265	3.87989e-24
scaffold3.g526	--	67.9	79.92	77.8	28.29	27.05	26.3	75.2067	27.2133	-1.46655	2.16856e-34
scaffold6.g147	SPO71	99.69	83.01	90.26	36.1	31.68	30.98	90.9867	32.92	-1.46669	7.01378e-22
scaffold8.g206	MDR1	1.94	4.05	1.66	0.75	1.2	0.81	2.55	0.92	-1.47079	3.30194e-05
scaffold2.g431	SPAC6G10.03c	33.03	33.16	38.7	11.26	16.09	10.43	34.9633	12.5933	-1.47318	3.70457e-21
scaffold2.g791	--	6.53	7.31	6.65	2.51	2.51	2.36	6.83	2.46	-1.47323	6.4255e-10
scaffold6.g373	--	13.32	19.97	16.65	8.69	4.53	4.76	16.6467	5.99333	-1.4738	4.40549e-08
scaffold2.g166	--	0.88	1.82	1.47	0.47	0.52	0.51	1.39	0.5	-1.47508	0.00816981
scaffold5.g15	STB4	492.71	434.66	403.22	170.29	168.85	139.36	443.53	159.5	-1.47548	7.2997e-28
scaffold1.g924	NSA2	8.11	7.81	10.18	2.66	3.02	3.7	8.7	3.12667	-1.47639	2.88674e-09
scaffold5.g433	SPCP31B10.05	23690	18374	22504.7	7190.69	7951.46	8061.54	21522.9	7734.56	-1.47648	1.94814e-25
scaffold1.g331	--	34.33	37.75	34.11	12.9	13	12.23	35.3967	12.71	-1.47765	1.37142e-25
scaffold3.g372	IRA2	4.88	16.56	4.59	2.68	3.51	3.15	8.67667	3.11333	-1.47868	0.005023
scaffold4.g505	RRF1	3.59	4.96	6.72	2.09	1.74	1.64	5.09	1.82333	-1.48109	1.51588e-06
scaffold2.g963	fmo1	3.14	8.19	2.8	1.38	1.94	1.74	4.71	1.68667	-1.48155	1.80303e-07
scaffold1.g948	--	479.19	362.21	364.8	90.1	134.99	205.07	402.067	143.387	-1.48752	6.25022e-05
scaffold1.g226	--	16.84	19.52	14.99	6.07	5.58	6.65	17.1167	6.1	-1.48852	1.38792e-17
scaffold6.g200	RPB11	108.27	106.29	103.52	40.9	36.75	35.55	106.027	37.7333	-1.49052	7.84844e-31
scaffold4.g352	PCF11	87.96	74.86	85.32	26.81	33.34	28.09	82.7133	29.4133	-1.49165	5.54165e-28
scaffold7.g373	--	0.93	1.32	1.61	0.28	0.49	0.6	1.28667	0.456667	-1.49442	0.0115657
scaffold1.g88	HDA3	851.83	1117.87	917.3	303.61	402.13	317.33	962.333	341.023	-1.49667	2.62829e-38
scaffold1.g34	kti12	358.55	230.86	261.64	109.73	94.51	94.72	283.683	99.6533	-1.50929	2.44131e-17
scaffold5.g354	CDC73	6.18	10.82	7.27	3	3.02	2.5	8.09	2.84	-1.51025	2.44033e-09
scaffold6.g272	ZIM17	0.31	1.68	0.29	0.28	0.15	0.37	0.76	0.266667	-1.51096	0.0258371
scaffold3.g540	IMP3	34.16	36.96	45.21	11.2	16.59	12.98	38.7767	13.59	-1.51264	8.59586e-13
scaffold1.g901	ATO2	1.38	3.88	1.51	0.49	0.97	0.91	2.25667	0.79	-1.51427	0.0013251
scaffold1.g436	CAG1	8.91	4.78	6.54	1.27	3.93	1.85	6.74333	2.35	-1.5208	0.00399512
scaffold9.g46	cnsO	2.09	4.55	3.26	0.77	1.35	1.33	3.3	1.15	-1.52083	3.44439e-05
scaffold5.g464	PPR1	1.27	1.34	1.61	0.73	0.34	0.4	1.40667	0.49	-1.52143	0.00632191
scaffold6.g51	--	1.1	1.8	0.81	0.41	0.45	0.43	1.23667	0.43	-1.52405	0.00197227
scaffold5.g2	--	446.79	446.18	562.52	185.13	164.43	155.67	485.163	168.41	-1.52649	1.56092e-27
scaffold2.g952	YKL162C	0.47	0.87	0.84	0.13	0.37	0.25	0.726667	0.25	-1.53937	0.0260162
scaffold7.g309	CDC7	360.29	527.05	380.07	151.79	169.1	114.94	422.47	145.277	-1.54005	7.11668e-28
scaffold7.g169	--	94.89	95.96	92.87	32.73	30.99	33.8	94.5733	32.5067	-1.5407	1.07772e-33
scaffold3.g622	TAF13	5.77	12.66	6.06	2.29	2.9	3.21	8.16333	2.8	-1.54373	1.21274e-08
scaffold2.g436	TRM112	1.3	3.19	0.85	0.67	0.8	0.36	1.78	0.61	-1.545	0.000407205
scaffold6.g134	BGL1B	261.73	230.45	202.33	78.75	79.06	80.04	231.503	79.2833	-1.54594	5.24511e-28
scaffold1.g176	GPT1	3.13	7.3	3.47	1.25	2.09	1.41	4.63333	1.58333	-1.54909	3.11511e-07
scaffold3.g680	GPB2	0.44	0.73	0.27	0.11	0.17	0.21	0.48	0.163333	-1.55522	0.0150829
scaffold7.g329	AER	5.24	7.72	5.23	1.4	3.25	1.53	6.06333	2.06	-1.55747	0.00178679
scaffold1.g155	HTATSF1	2.51	4.01	2.99	0.98	1.19	1.06	3.17	1.07667	-1.55791	1.75371e-06
scaffold3.g662	--	425.71	481.55	501.02	126.08	206.13	145.85	469.427	159.353	-1.55867	2.25973e-28
scaffold3.g458	--	12.22	16.22	13.71	3.76	5.52	4.97	14.05	4.75	-1.56457	1.71831e-19
scaffold1.g460	PET117	2.22	3.28	2.55	1	0.69	1.02	2.68333	0.903333	-1.5707	0.000154907
scaffold5.g57	SWE1	9.76	14.87	7.8	3.16	3.82	3.93	10.81	3.63667	-1.57168	4.43161e-12
scaffold4.g251	--	10.52	13.89	11.43	3.63	4.47	3.95	11.9467	4.01667	-1.57254	1.47593e-25
scaffold2.g38	ERV14	989.61	915.38	1120.39	315.15	383.9	316.24	1008.46	338.43	-1.57522	5.13148e-34
scaffold1.g150	NAM2	0.65	1.99	1.09	0.51	0.47	0.27	1.24333	0.416667	-1.57725	0.00467183
scaffold4.g68	FYV7	2.11	4.83	1.96	0.83	0.96	1.19	2.96667	0.993333	-1.57849	0.000207163
scaffold2.g198	ISA1	82.36	62.64	81.42	25.45	26.3	23.73	75.4733	25.16	-1.58484	9.05283e-17
scaffold7.g339	--	3.54	7.27	4.14	1.25	1.97	1.74	4.98333	1.65333	-1.59173	2.22689e-11
scaffold5.g170	HNM1	0.62	4.31	0.72	0.45	0.55	0.87	1.88333	0.623333	-1.59521	0.00536865
scaffold1.g726	SPC98	10.04	14.62	8.68	3.24	3.43	4.35	11.1133	3.67333	-1.59713	8.75905e-11
scaffold2.g142	YIA6	2.97	4.73	4.01	1.44	1.14	1.29	3.90333	1.29	-1.59734	4.6418e-09
scaffold5.g215	ERV25	7.02	4.54	9.37	1.71	2.74	2.44	6.97667	2.29667	-1.603	0.000173735
scaffold7.g24	YTA12	3.89	4.19	3.75	1.07	1.57	1.25	3.94333	1.29667	-1.60461	1.44518e-10
scaffold7.g274	--	5.89	10.42	7.05	2.6	2.69	2.39	7.78667	2.56	-1.60486	5.62895e-13
scaffold1.g380	RPA12	0.83	1.71	1.08	0.46	0.29	0.44	1.20667	0.396667	-1.60503	0.000507154
scaffold6.g452	SYM1	0.51	1.43	0.95	0.29	0.38	0.28	0.963333	0.316667	-1.60507	0.0248011
scaffold2.g326	--	49.3	67.31	75.05	20.13	23.92	18.85	63.8867	20.9667	-1.60742	1.48697e-23
scaffold5.g42	CBC2	0.14	0.78	0.18	0.11	0.13	0.12	0.366667	0.12	-1.61143	0.00162305
scaffold4.g311	OPT2	10.08	13.17	9.63	2.06	5.56	3.14	10.96	3.58667	-1.61153	1.49427e-08
scaffold2.g227	RAV1	1.14	3.73	0.85	0.47	0.71	0.69	1.90667	0.623333	-1.61298	0.00582925
scaffold1.g204	SAP30	24.83	27.04	27.98	8.38	8.59	9.13	26.6167	8.7	-1.61324	7.50021e-33
scaffold8.g207	SAY1	1.49	3.26	1.65	0.88	0.51	0.7	2.13333	0.696667	-1.61457	0.000355927
scaffold1.g102	SPCC24B10.20	42.28	43.41	46.58	15.97	15.04	12.18	44.09	14.3967	-1.61472	8.55721e-28
scaffold1.g196	--	10.13	14.96	9.1	4.56	3.22	3.36	11.3967	3.71333	-1.61783	1.41093e-07
scaffold2.g335	--	2.51	5	1.53	0.61	1.14	1.19	3.01333	0.98	-1.62051	7.6244e-07
scaffold8.g45	--	11.98	17.6	7.98	3.47	4.58	4.15	12.52	4.06667	-1.62232	1.26622e-14
scaffold2.g416	NOP14	8.27	23.02	8.03	5.48	5.03	2.24	13.1067	4.25	-1.62477	3.26589e-05
scaffold7.g283	CFL1	701.26	978.22	810.84	276.01	272.32	259.05	830.107	269.127	-1.62501	1.93352e-46
scaffold5.g263	--	1.36	4.3	2.54	0.31	1.34	1	2.73333	0.883333	-1.62963	0.00920234
scaffold6.g1	YIL166C	1.82	2.08	3.19	0.68	0.95	0.66	2.36333	0.763333	-1.63044	0.00501019
scaffold1.g844	FIS1	1.26	1.98	1.59	0.35	0.47	0.74	1.61	0.52	-1.63048	5.6519e-05
scaffold1.g657	SWC5	1.72	2.5	2	0.73	0.8	0.46	2.07333	0.663333	-1.64415	0.000114883
scaffold2.g841	sgm1	2.48	4.18	2.38	0.99	0.88	1.02	3.01333	0.963333	-1.64525	3.26661e-08
scaffold2.g101	BDF1	3.5	3.52	2.56	0.9	1.23	0.93	3.19333	1.02	-1.64649	2.84044e-05
scaffold8.g74	EBP1	9.79	21.23	8.85	3.99	4.88	3.83	13.29	4.23333	-1.65048	5.21308e-13
scaffold3.g423	NFU1	11.65	17.74	12.99	4.09	5.4	3.99	14.1267	4.49333	-1.65256	7.70888e-17
scaffold3.g702	--	66.43	88.26	68.95	20.96	28.18	21.87	74.5467	23.67	-1.65508	2.28346e-33
scaffold3.g510	COX10	3.48	4.39	4.09	1.24	1.1	1.44	3.98667	1.26	-1.66176	4.69716e-06
scaffold7.g156	NAT3	42.15	33.11	36.06	12.4	11.91	10.82	37.1067	11.71	-1.66394	4.48536e-16
scaffold5.g401	HGC1	200.78	295.94	237.71	78.14	82.21	70.62	244.81	76.99	-1.66892	1.37548e-42
scaffold5.g219	DOT1	25.18	21.29	25.51	8.02	7.34	7.25	23.9933	7.53667	-1.67064	2.32923e-16
scaffold3.g284	alp14	59.15	80.5	62.77	20.2	21.82	21.35	67.4733	21.1233	-1.67548	7.28986e-33
scaffold9.g75	YMR155W	18.98	24.16	28.1	6.85	9.2	6.25	23.7467	7.43333	-1.67564	5.04349e-18
scaffold9.g14	CTR3	2.74	4.62	3.51	0.74	1.51	1.15	3.62333	1.13333	-1.67675	4.83459e-06
scaffold4.g95	SPBC947.06c	191.02	187.81	206.95	49.65	74.05	59.29	195.26	60.9967	-1.67859	4.60613e-33
scaffold2.g675	YSP2	6.21	13.4	7.24	3.07	2.4	2.78	8.95	2.75	-1.70246	6.2049e-09
scaffold1.g477	--	10.85	19.15	12.1	3.61	5.29	3.95	14.0333	4.28333	-1.71205	3.03065e-13
scaffold3.g773	--	28.43	51.69	42.5	11.43	13.66	12.17	40.8733	12.42	-1.71849	1.79087e-20
scaffold2.g206	--	19.41	20.21	22.66	5.92	6.99	5.94	20.76	6.28333	-1.7242	5.74941e-20
scaffold1.g351	Ppp1r3b	1.62	2.36	1.67	0.34	0.6	0.77	1.88333	0.57	-1.72425	1.83737e-05
scaffold4.g588	--	43.54	23.63	60.37	13.62	14.9	10.04	42.5133	12.8533	-1.72577	4.54547e-07
scaffold8.g9	SPAC11D3.15	12.67	35.88	14.04	7.76	5.86	5.3	20.8633	6.30667	-1.72602	7.41925e-10
scaffold2.g208	taf2	59.51	75.34	95.73	23.31	24.39	21.97	76.86	23.2233	-1.72666	6.2958e-21
scaffold2.g754	PTR2	15.42	16.4	16.29	4.42	5.12	4.99	16.0367	4.84333	-1.7273	2.84735e-23
scaffold4.g278	SSP2	22.17	25.01	21.04	6.79	8.14	5.66	22.74	6.86333	-1.72825	1.48917e-25
scaffold1.g845	TAD1	6.03	7.66	5.92	2.68	1.42	1.79	6.53667	1.96333	-1.73525	6.83944e-07
scaffold4.g506	IPI1	8.66	10.17	9.29	3.44	2.63	2.37	9.37333	2.81333	-1.73628	1.46106e-16
scaffold6.g47	--	6.61	9.97	6.36	2.48	2.45	1.95	7.64667	2.29333	-1.73738	1.74325e-13
scaffold4.g66	--	1124.13	1023.63	1343.31	268.43	431.3	342.96	1163.69	347.563	-1.74336	8.42447e-29
scaffold1.g698	--	45.4	56.69	51.59	13.11	18.33	14.38	51.2267	15.2733	-1.74588	4.06328e-38
scaffold1.g140	RAV2	16.03	18.86	22.76	4.05	6.79	6.34	19.2167	5.72667	-1.74659	3.35546e-15
scaffold4.g363	CCA1	38.79	48.55	49.31	12.84	14.21	13.18	45.55	13.41	-1.76414	4.36761e-34
scaffold4.g384	MNN4	21.58	27.11	31.64	6.87	9.3	7.47	26.7767	7.88	-1.76471	2.85401e-22
scaffold2.g224	PET191	550.33	501.54	526.94	183.17	130.78	150.25	526.27	154.733	-1.76602	4.98719e-30
scaffold3.g131	PSD2	9.78	7.34	16.64	4.65	2.36	2.91	11.2533	3.30667	-1.7669	3.52689e-05
MSTRG.6033	TAR1	35.05	44.16	47.02	14.43	8.35	14.21	42.0767	12.33	-1.77085	1.0113e-16
scaffold4.g269	RRD2	4.07	3.17	3.17	1.11	0.7	1.24	3.47	1.01667	-1.77109	5.49783e-07
scaffold2.g410	MOD5	27.98	31.82	35.97	8.59	9.29	10.16	31.9233	9.34667	-1.77209	5.41729e-19
scaffold6.g76	BIG1	89.81	89.76	78.99	26.07	24.39	25.21	86.1867	25.2233	-1.77271	1.63597e-37
scaffold7.g102	--	3.09	4.92	4.6	1.14	1.44	1.11	4.20333	1.23	-1.77288	2.12016e-09
scaffold1.g577	STE50	1364.34	1273.12	1282.36	364.31	370.47	412.22	1306.61	382.333	-1.77292	3.26869e-44
scaffold5.g108	kapC	11.3	14.31	13.41	3.48	4.32	3.57	13.0067	3.79	-1.77898	1.34351e-21
scaffold4.g143	--	0.35	1.77	0.32	0.23	0.28	0.2	0.813333	0.236667	-1.78099	0.000233355
scaffold5.g271	PGUG_04845	1.48	2.76	0.81	0.42	0.78	0.26	1.68333	0.486667	-1.79032	9.76618e-05
MSTRG.5914	--	24.11	51.1	32.83	12.98	10.96	7.18	36.0133	10.3733	-1.79565	6.53091e-14
scaffold7.g199	--	3.63	3.18	3.09	0.92	0.92	1.01	3.3	0.95	-1.79647	1.12584e-07
scaffold7.g7	--	49.5	45.79	50.07	13.75	14.71	13.2	48.4533	13.8867	-1.8029	3.58448e-24
scaffold3.g611	DUN1	37.5	31.94	29.48	8.94	9.43	9.98	32.9733	9.45	-1.80291	6.13151e-24
scaffold3.g13	CBF1	637.98	630.45	759.61	196.77	190.41	192.43	676.013	193.203	-1.80693	5.23203e-44
scaffold4.g437	vid27	1.62	3.62	1.68	0.66	0.72	0.59	2.30667	0.656667	-1.81258	1.60235e-06
scaffold2.g825	FUN26	0.88	3	0.73	0.37	0.4	0.54	1.53667	0.436667	-1.8152	1.80264e-06
scaffold1.g733	grt1	2.72	6.76	3.95	1.49	1.44	0.87	4.47667	1.26667	-1.82139	5.26025e-06
scaffold5.g288	MCH1	1506.7	1618.43	2009.91	372.31	669.77	403.35	1711.68	481.81	-1.82888	6.07973e-27
scaffold2.g423	--	16.55	22.74	16.82	7.13	3.75	4.87	18.7033	5.25	-1.83291	7.07577e-12
scaffold4.g175	YDR444W	95.43	93.04	120.86	31.35	27.6	27.67	103.11	28.8733	-1.83637	5.15809e-28
scaffold4.g28	--	1.4	2.8	2.47	0.67	0.81	0.38	2.22333	0.62	-1.84238	7.91496e-06
scaffold2.g234	TAO3	1101.74	1230.51	1248.26	331.85	357.42	307.9	1193.5	332.39	-1.84425	5.19816e-63
scaffold1.g972	SPBC215.06c	200.05	162.67	240.42	45.5	62.61	58.92	201.047	55.6767	-1.85239	1.28382e-28
scaffold3.g59	--	5.31	7.4	6.07	1.15	2.28	1.77	6.26	1.73333	-1.85261	1.77652e-09
scaffold5.g272	ecdD	310.57	298.59	278.33	87.8	79.92	77.2	295.83	81.64	-1.85742	2.81058e-46
scaffold6.g377	ATG7	4.61	6	6.44	1.74	1.48	1.47	5.68333	1.56333	-1.86211	2.25162e-13
scaffold2.g255	--	39.06	44.68	38.72	10.7	11.52	11.27	40.82	11.1633	-1.87051	4.67379e-44
scaffold7.g245	SPCC663.08c	9.53	10.71	8.28	2.35	2.88	2.56	9.50667	2.59667	-1.87228	4.03097e-27
scaffold1.g369	MED4	7.71	8.73	7.78	1.94	2.65	2	8.07333	2.19667	-1.87785	1.41749e-16
scaffold8.g190	YPD1	5.52	4.31	5.46	0.84	1.48	1.82	5.09667	1.38	-1.88489	4.36545e-07
scaffold1.g493	--	3.2	6.72	3.34	1.18	1.38	1.03	4.42	1.19667	-1.88503	6.75673e-10
scaffold7.g207	ro-4	8.24	11.29	10.1	2.4	3.11	2.51	9.87667	2.67333	-1.88538	2.48775e-24
scaffold1.g682	--	6.18	6.19	7.45	1.3	2.18	1.85	6.60667	1.77667	-1.89475	3.62389e-19
scaffold3.g282	TDA10	46.41	82.89	53.24	12.93	19.94	16.1	60.8467	16.3233	-1.89824	3.30939e-26
scaffold2.g8	RSB1	166.92	142.93	169.92	36.83	48.54	42.33	159.923	42.5667	-1.90958	9.32778e-40
scaffold1.g749	NUF2	30.63	26.85	25.04	8.11	8.07	5.7	27.5067	7.29333	-1.91513	3.78977e-21
scaffold1.g128	YAF9	0.58	1.47	1.2	0.13	0.35	0.38	1.08333	0.286667	-1.91803	0.0125229
scaffold4.g93	--	79.85	96.12	86.71	22.11	23.45	23.92	87.56	23.16	-1.91864	1.40439e-58
scaffold7.g238	SPAC3H5.09c	1131.56	1313.16	1069.77	255.11	361.6	294.25	1171.5	303.653	-1.94786	5.2225e-55
scaffold1.g704	--	2.72	4.37	2.75	0.96	1.17	0.42	3.28	0.85	-1.94816	0.000581523
scaffold5.g208	mrm2	15.4	15.53	14.49	4.04	3.64	4.07	15.14	3.91667	-1.95067	1.64991e-23
scaffold4.g449	HUB1	1.91	3.1	1.81	0.6	0.61	0.55	2.27333	0.586667	-1.9542	9.02485e-07
scaffold7.g424	SPCC663.06c	23.62	16.52	18.38	4.7	5.99	4.36	19.5067	5.01667	-1.95917	8.9147e-16
scaffold2.g405	--	2.88	2.32	2.22	0.88	0.64	0.38	2.47333	0.633333	-1.96542	1.46381e-05
scaffold3.g324	CKS1	3.32	4.63	3.33	0.96	0.91	1.01	3.76	0.96	-1.96963	2.32676e-09
scaffold3.g400	FAB1	1179.6	1147.66	1191.13	296.96	313.47	287.75	1172.8	299.393	-1.96984	4.57125e-64
scaffold5.g337	ATG26	25.85	25.14	30.75	5.16	9.47	6.23	27.2467	6.95333	-1.9703	4.84385e-22
scaffold2.g556	OpS4	154.28	185.1	217.25	50.66	46.65	44.7	185.543	47.3367	-1.97073	2.02118e-43
scaffold3.g521	--	729.45	625.95	704.44	164.63	196.94	162.49	686.613	174.687	-1.97473	4.08503e-50
scaffold7.g88	SPBC1703.11	185.15	183.56	180.63	44	46.8	48	183.113	46.2667	-1.98469	9.23731e-58
scaffold7.g183	SPBC29A3.11c	2049.76	2081.33	2004.19	552.44	456.89	539.79	2045.09	516.373	-1.98568	2.84302e-50
scaffold2.g389	--	1.94	2.41	2.03	0.44	0.42	0.75	2.12667	0.536667	-1.9865	7.20393e-05
scaffold1.g71	GRC3	3.02	2.63	2.76	0.61	0.82	0.69	2.80333	0.706667	-1.98804	7.39054e-07
scaffold1.g428	HRQ1	10.93	11.61	12.14	3.42	2.72	2.6	11.56	2.91333	-1.9884	4.15444e-16
scaffold1.g1057	YDR338C	34	35.13	34.81	7.28	12.19	6.64	34.6467	8.70333	-1.99308	5.55935e-28
scaffold3.g94	BUL2	3.93	5.4	5.69	1.03	1.74	1	5.00667	1.25667	-1.99425	3.1908e-13
scaffold4.g441	--	1.12	0.88	1.12	0.47	0.04	0.27	1.04	0.26	-2	0.00233716
scaffold2.g388	GLN3	113.53	97.74	119	25.17	32.78	24.42	110.09	27.4567	-2.00346	5.66347e-42
scaffold3.g181	PGUG_02975	94.56	77.65	88.57	19.62	21.24	23.83	86.9267	21.5633	-2.01122	1.31841e-30
scaffold1.g659	MDL2	14.32	13.08	12.84	3.39	3.42	3.14	13.4133	3.31667	-2.01586	5.40767e-26
scaffold6.g386	HER1	6871.37	4687.65	3533.67	1118.76	1278.86	1324.7	5030.9	1240.77	-2.01958	3.76062e-10
scaffold7.g148	dbr1	52.64	46.57	52.84	11.63	14.5	11.37	50.6833	12.5	-2.01958	3.11867e-39
scaffold3.g570	--	2.58	2.46	2.83	0.6	0.5	0.82	2.62333	0.64	-2.03526	6.9706e-08
scaffold3.g618	YPK9	6.43	4.25	4.08	1.18	1.01	1.41	4.92	1.2	-2.03562	8.92283e-05
scaffold1.g413	--	1.78	2.28	0.59	0.41	0.51	0.2	1.55	0.373333	-2.05373	0.00118383
scaffold2.g437	--	5.49	5.35	3.99	1.32	1.1	1.15	4.94333	1.19	-2.05452	4.72495e-16
scaffold3.g482	--	4.66	5.52	4.22	1.82	0.89	0.72	4.8	1.14333	-2.06979	8.52943e-10
scaffold1.g989	--	97.65	91.22	104.07	22.02	28.42	19.24	97.6467	23.2267	-2.07179	3.35803e-43
scaffold3.g722	--	3.66	5.66	5.08	1.1	1.42	0.87	4.8	1.13	-2.08671	2.18695e-11
scaffold7.g314	BUD14	11.32	10.85	11.71	2.66	3.01	2.3	11.2933	2.65667	-2.08778	3.23561e-36
scaffold5.g133	--	11.39	13.8	12.33	3.06	3.18	2.56	12.5067	2.93333	-2.09208	3.57611e-25
scaffold2.g937	YEN1	4.07	6.48	7.29	0.78	2	1.4	5.94667	1.39333	-2.09354	1.83825e-05
scaffold9.g15	YIL166C	18.74	16.76	17.12	4.2	4.27	3.81	17.54	4.09333	-2.0993	1.19658e-19
scaffold1.g994	--	469.76	537.34	571.91	113.94	130.64	123.15	526.337	122.577	-2.1023	1.19562e-72
scaffold3.g485	--	1.06	0.8	1.15	0.32	0.17	0.21	1.00333	0.233333	-2.10434	0.00317235
scaffold1.g559	SPCC757.04	12.95	15.81	13.49	2.36	3.85	3.58	14.0833	3.26333	-2.10957	2.5009e-27
scaffold9.g16	YIL166C	3.42	9.49	2.12	0.82	1.6	1.06	5.01	1.16	-2.11069	0.000414775
scaffold1.g690	MPS1	18.53	19.35	24.8	3.98	5.18	5.35	20.8933	4.83667	-2.11096	3.63331e-23
scaffold4.g434	MFG1	0.73	1.07	1.53	0.08	0.45	0.24	1.11	0.256667	-2.11259	0.0142539
scaffold4.g439	cys-3	4.06	10.21	3.86	1.58	1.31	1.29	6.04333	1.39333	-2.1168	1.33395e-11
scaffold2.g469	--	60.59	56.58	63.46	11.67	14.9	15.06	60.21	13.8767	-2.11734	3.57214e-41
scaffold2.g672	VAC7	4.94	7.55	6.55	1.14	1.92	1.29	6.34667	1.45	-2.12995	8.78457e-13
scaffold7.g350	SPR3	905.8	828.58	638.83	151.36	217.83	171.91	791.07	180.367	-2.13287	3.27769e-44
scaffold7.g124	NGR_a03290	547.11	562.74	845.53	127.36	187.21	131.2	651.793	148.59	-2.13308	4.7029e-33
scaffold1.g743	SEF1	1.72	2.07	1.7	0.27	0.7	0.27	1.83	0.413333	-2.14647	0.0021457
scaffold4.g70	TOF1	1337.01	1314.74	1439.89	278.02	370.28	269.59	1363.88	305.963	-2.15629	5.47963e-61
scaffold7.g284	SRX1	32.65	24.13	29.25	7.82	5.89	5.55	28.6767	6.42	-2.15923	5.35609e-23
scaffold1.g929	CWC26	10.68	11.42	14.38	2.49	3.24	2.43	12.16	2.72	-2.16046	3.25153e-19
scaffold1.g660	--	3.1	9.03	4.4	1.32	1.11	1.26	5.51	1.23	-2.16339	5.48991e-12
scaffold3.g801	ECM25	275.48	576.1	296.72	80.05	80.2	95.49	382.767	85.2467	-2.16675	5.47427e-31
scaffold1.g510	COA4	136.24	165.17	154.41	29.43	38.67	33.07	151.94	33.7233	-2.17168	1.10599e-73
scaffold1.g149	CCM1	717.92	689.24	920.64	140.63	210.67	165.2	775.933	172.167	-2.17213	1.30866e-40
scaffold2.g710	--	0.87	0.89	0.81	0.08	0.34	0.15	0.856667	0.19	-2.17273	0.00150796
MSTRG.1307	--	25.17	23.24	24.03	5.55	5.77	4.67	24.1467	5.33	-2.17962	1.41332e-26
scaffold1.g106	ARB_00147	5.17	5.72	6.09	1.05	1.58	1.09	5.66	1.24	-2.19046	4.82175e-10
scaffold8.g113	--	1.95	3.34	2.04	0.26	0.66	0.68	2.44333	0.533333	-2.19574	8.48924e-08
scaffold9.g51	GRP2	160.27	202.22	205.89	40.03	39.14	44.84	189.46	41.3367	-2.1964	4.31478e-54
scaffold2.g417	ATG9	1.83	2.49	1.7	0.27	0.77	0.27	2.00667	0.436667	-2.2002	4.10949e-06
scaffold4.g366	--	3.73	5.22	4.48	1.12	1.3	0.49	4.47667	0.97	-2.20637	2.32132e-11
scaffold5.g311	RMD5	55.89	54.71	76.66	13	15.33	11.78	62.42	13.37	-2.22301	8.38122e-41
scaffold2.g232	RRT14	326.87	301.79	234	58.72	65.32	60.68	287.553	61.5733	-2.22345	1.85495e-51
scaffold7.g417	UBP13	1.05	4.13	1.08	0.44	0.4	0.5	2.08667	0.446667	-2.22393	3.1542e-08
scaffold9.g54	SPCC757.13	139.83	187.38	92.52	24.55	34.32	29.97	139.91	29.6133	-2.24018	2.88836e-36
scaffold2.g20	SMD2	131.85	184.25	204.29	32.66	39.83	37.52	173.463	36.67	-2.24196	9.84179e-50
scaffold7.g437	nfdA	0.86	1.76	1.17	0.27	0.35	0.18	1.26333	0.266667	-2.24413	0.000290103
scaffold6.g262	nudA	0.82	1.71	0.47	0.18	0.31	0.14	1	0.21	-2.25154	0.000590162
scaffold3.g495	--	52.39	41.96	48.19	9.83	10.89	8.86	47.5133	9.86	-2.26867	4.03067e-27
scaffold2.g476	FRE8	163.38	129.39	167.49	37.77	30.3	27.36	153.42	31.81	-2.26993	6.88485e-37
scaffold1.g747	Ythdf	4.37	3.71	3.91	1.09	0.66	0.73	3.99667	0.826667	-2.27342	2.4276e-11
scaffold2.g267	UBP1	2.01	3.83	2.44	0.84	0.53	0.34	2.76	0.57	-2.27563	2.62293e-05
scaffold5.g168	--	17.7	19.11	16.56	3.18	4	3.83	17.79	3.67	-2.27721	4.22814e-44
scaffold4.g467	CDR1	44.87	47.2	48.98	9.46	9.52	9.88	47.0167	9.62	-2.28906	2.32374e-53
MSTRG.5105	SLX9	70.34	136.17	34.65	14.84	19.12	15.01	80.3867	16.3233	-2.30002	5.10688e-07
scaffold3.g264	YDR124W	6031.55	5120.91	6257.49	1012.21	1213.77	1205	5803.32	1143.66	-2.34322	7.45604e-63
scaffold1.g372	YNL134C	19.39	13.55	14.98	3.28	3.37	2.74	15.9733	3.13	-2.35143	1.19927e-19
scaffold7.g435	ARN1	2.31	3.12	2.45	0.54	0.47	0.53	2.62667	0.513333	-2.35527	6.25872e-23
scaffold7.g352	--	11.56	14.8	19.02	2.16	3.57	3.12	15.1267	2.95	-2.35831	1.19692e-19
scaffold5.g308	--	299.7	328.91	340.55	58.97	62.98	67.01	323.053	62.9867	-2.35865	7.21512e-86
scaffold1.g708	--	4.08	3.42	6.01	0.95	1.08	0.6	4.50333	0.876667	-2.36089	4.74679e-11
scaffold4.g179	SOD6	2.65	4.82	4.1	0.79	0.87	0.58	3.85667	0.746667	-2.36882	9.75718e-06
scaffold4.g257	UBP15	1.91	2.18	1.03	0.39	0.36	0.24	1.70667	0.33	-2.37064	4.68493e-07
scaffold3.g786	RLF2	0.76	1.91	0.61	0.17	0.21	0.25	1.09333	0.21	-2.38027	1.4147e-05
scaffold2.g822	SPC2	1.84	2.04	2.35	0.33	0.31	0.55	2.07667	0.396667	-2.38827	2.53442e-06
scaffold3.g61	erd1	59.73	59.75	62.77	8.52	13.94	12.18	60.75	11.5467	-2.39541	6.97662e-44
scaffold5.g424	YAR1	4.74	7.83	4.81	1.04	1.07	1.11	5.79333	1.07333	-2.4323	8.42181e-18
scaffold4.g591	DAL5	1.28	3.59	1.36	0.45	0.37	0.33	2.07667	0.383333	-2.4376	3.06419e-11
scaffold5.g19	--	109.59	148	137.97	21.65	27.38	22.48	131.853	23.8367	-2.46768	4.26275e-83
MSTRG.1308	--	8.24	9.02	9.92	1.96	1.63	1.31	9.06	1.63333	-2.47169	5.17832e-24
scaffold2.g629	TRF5	33.27	23.3	27.96	4.39	6.84	4	28.1767	5.07667	-2.47255	1.19425e-32
scaffold1.g709	YIH1	149.88	298.39	155.65	32.44	46.11	28.88	201.307	35.81	-2.49096	5.05243e-38
scaffold1.g594	--	0.25	1.51	0.38	0.15	0.09	0.14	0.713333	0.126667	-2.49354	3.89163e-05
scaffold3.g89	YOL075C	4.67	6.3	2.41	0.8	0.84	0.73	4.46	0.79	-2.49712	1.88475e-14
scaffold2.g2	--	14.71	28.25	19.82	3.34	5.2	2.54	20.9267	3.69333	-2.50235	4.82023e-28
scaffold2.g590	--	1.49	2.4	1.45	0.19	0.49	0.25	1.78	0.31	-2.52154	9.17282e-05
scaffold1.g850	--	2.57	10.11	5.48	0.95	1.64	0.53	6.05333	1.04	-2.54115	1.4445e-05
scaffold8.g143	JLP1	5.88	6.85	6.49	0.99	1.12	1.16	6.40667	1.09	-2.55525	7.43526e-20
scaffold1.g333	Xyl5	3.29	11.48	3.13	0.51	1.41	1.11	5.96667	1.01	-2.56257	0.000101385
scaffold1.g81	CDC23	9.57	13.15	9.54	1.54	1.96	1.9	10.7533	1.8	-2.57872	5.11024e-33
scaffold2.g663	GIM3	22.18	48.35	22.56	4.69	5.46	5.36	31.03	5.17	-2.58543	6.97288e-35
scaffold3.g627	DOP1	5.1	4.8	5.95	0.95	1.13	0.54	5.28333	0.873333	-2.59684	1.82377e-19
scaffold1.g173	PLC1	4.99	4.08	5.08	0.5	0.86	0.97	4.71667	0.776667	-2.6024	2.34831e-09
scaffold2.g52	at	4.53	5.73	5.11	1.05	0.85	0.63	5.12333	0.843333	-2.60291	1.88447e-14
scaffold2.g121	LSB1	0.88	1.29	0.67	0.15	0.16	0.15	0.946667	0.153333	-2.62619	0.00076391
scaffold3.g529	rst2	53.09	54.79	71.54	7.73	10.9	10.39	59.8067	9.67333	-2.62822	8.62561e-48
scaffold6.g50	psk1	44.74	39.02	38.61	7.46	6.87	5.37	40.79	6.56667	-2.63498	2.63478e-37
scaffold6.g285	YJR054W	5.61	4.59	5.42	1.05	0.93	0.51	5.20667	0.83	-2.64918	7.5489e-11
scaffold2.g402	--	115.26	62.34	59.86	10.9	15.44	11.38	79.1533	12.5733	-2.65428	2.62715e-25
scaffold1.g162	SPBC12C2.09c	8.37	8.48	8.4	1.25	1.63	1.13	8.41667	1.33667	-2.65461	2.33424e-30
scaffold3.g614	SPAC977.14c	86.31	87.81	85.43	12.3	15.29	12.67	86.5167	13.42	-2.68859	1.16703e-72
scaffold5.g273	--	1.54	2.22	1.92	0.44	0.2	0.23	1.89333	0.29	-2.7068	5.96042e-13
scaffold7.g257	--	75.39	86.16	82.93	15.84	11.61	9.77	81.4933	12.4067	-2.71557	6.42308e-52
scaffold2.g420	--	2.97	4.42	3.63	0.4	0.88	0.39	3.67333	0.556667	-2.7222	2.11743e-11
scaffold8.g171	ABP140	9.38	6.16	8.36	1.09	1.09	1.4	7.96667	1.19333	-2.73898	1.02603e-17
scaffold4.g29	RTM1	40.7	93.95	55.63	11.18	8.86	8.37	63.4267	9.47	-2.74365	3.44906e-35
scaffold2.g12	AFUA_2G04200	0.36	0.44	0.34	0.08	0.06	0.03	0.38	0.0566667	-2.74543	0.00274483
scaffold1.g648	SNU23	9.72	13.1	10.41	1.14	1.95	1.78	11.0767	1.62333	-2.77049	7.01104e-26
scaffold1.g320	--	55.68	62.28	73.71	8.2	9.7	10.01	63.89	9.30333	-2.77977	4.85017e-59
scaffold4.g574	CYB2	6.75	5.68	8.09	1.28	0.88	0.79	6.84	0.983333	-2.79824	3.03138e-17
scaffold1.g667	SRB4	13.21	13.15	13.79	1.97	2.76	0.98	13.3833	1.90333	-2.81384	1.20801e-24
scaffold9.g23	--	1.54	1.4	1.15	0.17	0.17	0.24	1.36333	0.193333	-2.81798	1.8751e-19
scaffold3.g261	UGA3	14.32	14.04	16.01	2.55	1.73	1.88	14.79	2.05333	-2.84858	2.95054e-25
scaffold4.g203	NOP10	209.63	211.93	237.95	25.79	35.67	28.21	219.837	29.89	-2.8787	6.04336e-97
scaffold7.g8	--	3.79	4.81	4.91	0.61	0.71	0.51	4.50333	0.61	-2.88411	2.67886e-16
scaffold1.g702	--	1.74	1.69	2.06	0.29	0.16	0.28	1.83	0.243333	-2.91084	0.00288032
scaffold4.g141	MHP1	121.64	138.73	175.7	19.36	17.06	20.13	145.357	18.85	-2.94696	9.47421e-60
scaffold6.g269	TRA1	8.79	7.66	8.45	1.02	1.17	0.99	8.3	1.06	-2.96905	1.26064e-21
scaffold4.g171	YDR286C	68.83	111.15	78.84	10.99	11.84	9.94	86.2733	10.9233	-2.9815	1.21519e-86
scaffold7.g3	SAP3	50.04	38.65	42.14	4.73	6.26	5.44	43.61	5.47667	-2.99329	7.217e-48
scaffold6.g325	--	6.55	6.98	8.27	1.19	0.67	0.86	7.26667	0.906667	-3.00265	2.38267e-23
scaffold6.g5	--	329.85	227.91	296.46	31.32	39.37	34.26	284.74	34.9833	-3.02491	1.71006e-70
scaffold7.g326	MAK5	23.93	26.88	31.97	3.01	3.88	3.25	27.5933	3.38	-3.02922	2.03587e-61
scaffold2.g372	INO80	26.44	46.14	13.33	3.16	4.51	2.83	28.6367	3.5	-3.03244	6.46524e-11
scaffold8.g205	--	65.11	59.9	68.21	7.16	8.83	7.59	64.4067	7.86	-3.03461	2.21562e-74
scaffold1.g555	MPH1	0.79	2.31	0.6	0.39	0	0.06	1.23333	0.15	-3.03953	0.00188009
scaffold8.g13	GRP2	61.71	89.76	60.81	5.11	12.43	8	70.76	8.51333	-3.05514	1.11637e-48
scaffold8.g14	--	90.04	74.26	96.17	9.91	10.35	10.72	86.8233	10.3267	-3.07171	5.13069e-69
scaffold9.g89	hypBA1	105.35	94.59	67.86	8.81	11.56	10.8	89.2667	10.39	-3.10293	8.06676e-72
scaffold2.g745	LPX1	20.79	25.72	20.17	2.51	2.6	2.4	22.2267	2.50333	-3.15037	2.11071e-55
scaffold7.g429	CIMG_00151	9.03	8.37	8.44	0.97	1.01	0.91	8.61333	0.963333	-3.16046	1.50864e-56
scaffold7.g158	--	11.3	14.16	11.61	1.5	1.03	1.59	12.3567	1.37333	-3.16954	9.23604e-36
scaffold2.g851	--	30.3	28.31	40.27	3.42	4.19	3.22	32.96	3.61	-3.19065	1.60176e-48
scaffold2.g3	--	49.18	88.05	37.98	6.13	5.89	6.34	58.4033	6.12	-3.25445	8.27857e-52
scaffold5.g320	SIS1	246.49	202.86	300.88	19.43	31.89	26.45	250.077	25.9233	-3.27005	1.13627e-61
scaffold7.g228	--	18.82	24.6	25.18	2.26	1.98	2.84	22.8667	2.36	-3.27639	5.6585e-49
scaffold3.g587	--	12.73	13.49	16.09	1.37	1.33	1.57	14.1033	1.42333	-3.30869	5.53148e-26
scaffold3.g406	DPB4	5.63	6.28	4.05	0.13	1.11	0.37	5.32	0.536667	-3.30933	1.24738e-07
scaffold2.g912	crb2	2.82	3.58	2.93	0.26	0.33	0.29	3.11	0.293333	-3.4063	5.83237e-15
scaffold2.g542	--	4.19	5.59	3.41	0.47	0.39	0.34	4.39667	0.4	-3.45834	1.24685e-07
scaffold1.g75	arf1	94.37	114.69	141.08	13.16	9.85	8.57	116.713	10.5267	-3.47085	3.9617e-78
scaffold4.g442	SOH1	1.23	1.16	1.07	0.07	0.08	0.14	1.15333	0.0966667	-3.57665	8.74594e-07
scaffold5.g415	SPCC965.10	452.89	294.95	272.67	24.63	32.26	26.56	340.17	27.8167	-3.61223	4.68458e-78
scaffold2.g61	HXT2	45.77	43.49	45.11	3.22	4.32	3.41	44.79	3.65	-3.61721	2.39899e-81
scaffold4.g369	TFB3	3.22	3.84	3.79	0.31	0.45	0.1	3.61667	0.286667	-3.65721	6.30446e-13
scaffold4.g364	csx2	14.23	20.11	13.04	1.23	1.62	0.84	15.7933	1.23	-3.68259	6.09753e-36
scaffold1.g51	IKI1	8.57	8.13	8.98	0.57	0.9	0.48	8.56	0.65	-3.7191	1.02586e-18
scaffold5.g166	BMT8	1.92	1.65	1.84	0.3	0.11	0	1.80333	0.136667	-3.72193	2.40028e-07
scaffold4.g151	--	6.61	7.51	6.72	0.34	0.65	0.58	6.94667	0.523333	-3.73052	2.0354e-50
scaffold9.g91	SUC1	2794.65	4781.66	3689.11	216.27	395.69	227.81	3755.14	279.923	-3.74576	2.15652e-93
scaffold7.g378	--	7.27	8.64	7.21	0.44	0.54	0.72	7.70667	0.566667	-3.76553	1.28985e-26
scaffold4.g498	CDC31	7.37	8.23	9.37	0.61	0.75	0.45	8.32333	0.603333	-3.78613	5.0827e-36
scaffold5.g375	--	0.4	2.08	0.44	0.06	0.07	0.08	0.973333	0.07	-3.79751	4.38615e-07
scaffold1.g649	PNKP	1.03	1.53	1.06	0.1	0.11	0.05	1.20667	0.0866667	-3.79941	7.51179e-06
scaffold5.g245	MAL11	240.78	595.23	303.74	24.01	25.01	22.37	379.917	23.7967	-3.99685	3.43877e-79
scaffold6.g239	HST6	17.14	36.37	30.02	1.4	1.88	1.82	27.8433	1.7	-4.03373	7.4525e-43
scaffold7.g310	--	4.95	3.77	3.34	0.26	0.29	0.17	4.02	0.24	-4.06609	1.11205e-09
scaffold4.g288	rhmD	0.46	0.6	0.29	0	0.08	0	0.45	0.0266667	-4.07682	0.0113703
scaffold3.g691	SPAC23H3.04	26.89	21.61	24.49	1.34	1.35	1.17	24.33	1.28667	-4.24103	2.86874e-116
scaffold1.g596	egt-2	22.42	21.93	21.88	1.13	0.97	1.38	22.0767	1.16	-4.25033	3.23303e-73
scaffold2.g960	STL1	9.37	3.99	4.94	0.31	0.45	0.2	6.1	0.32	-4.25267	7.36834e-18
scaffold4.g315	--	2.53	3.1	3.25	0	0.1	0.36	2.96	0.153333	-4.27085	4.44376e-12
scaffold7.g442	--	3.34	3.13	4.81	0	0.34	0.2	3.76	0.18	-4.38466	6.37703e-08
scaffold3.g365	VPH2	436.74	490.36	663.42	22.01	27.15	21.68	530.173	23.6133	-4.48879	1.15744e-153
MSTRG.1278	--	1.83	2.33	2	0.14	0.06	0.03	2.05333	0.0766667	-4.74322	4.85973e-14
scaffold2.g862	YDR089W	8.88	7.67	6.15	0.27	0.31	0.26	7.56667	0.28	-4.75616	5.42755e-53
scaffold1.g796	FMP27	4.58	2.77	3.11	0.11	0	0.22	3.48667	0.11	-4.98627	5.68241e-07
scaffold8.g155	PET100	0.98	0.59	0.99	0	0.08	0	0.853333	0.0266667	-5	1.85307e-05
scaffold1.g85	--	51.05	343.15	274.83	3.75	9.49	5.98	223.01	6.40667	-5.12139	5.28253e-12
scaffold5.g143	DIM1	80.52	89.33	77.66	1.6	2.65	1.73	82.5033	1.99333	-5.3712	1.35845e-152
scaffold1.g692	SCD5	1.02	1.69	0.95	0	0.04	0.04	1.22	0.0266667	-5.5157	1.31618e-06
scaffold6.g197	BUD3	8.68	10.32	10.21	0.16	0	0.47	9.73667	0.21	-5.53497	1.7098e-11
scaffold6.g166	--	1292.43	1210.63	1325.87	21.19	27.3	25.14	1276.31	24.5433	-5.7005	0
scaffold1.g13	DAO1	0.22	0.14	0.14	0	0	0	0.166667	0.001	-7.38082	0.00812873
scaffold1.g848	ALB1	0.36	0.28	0.33	0	0	0	0.323333	0.001	-8.33688	0.00829499
scaffold2.g608	UTP14	0.39	1.03	0.36	0	0	0	0.593333	0.001	-9.2127	0.00242086
scaffold1.g25	SPAC3H8.02	31.49	21.58	42.02	0	0	0	31.6967	0.001	-14.952	7.22889e-21
