# Supplementary material for: Salt stress perception and metabolic regulation network analysis of a marine probiotic Meyerozyma guilliermondii GXDK6
Source: Front Microbiol. 2023 Jul 17;14:1193352. doi: 10.3389/fmicb.2023.1193352 (PMC10387536; doi:10.3389/fmicb.2023.1193352)
Supplement: Supplementary file 2 [file Data_Sheet_2.zip › Table_S3.xlsx]

## Sheet: Table S3
Supplementary material Table S3. Total of proteins detected in GXDK6 incubated under 0%-10% NaCl for 16 h. (3604 proteins)
Protein ID	0% NaCl-1	0% NaCl-2	0% NaCl-3	5% NaCl-1	5% NaCl-2	5% NaCl-3	10% NaCl-1	10% NaCl-2	10% NaCl-3	0% NaCl-Avg	5% NaCl-Avg	10% NaCl-Avg	0%-vs-5%-log2(fc)	0%-vs-5%-P value	0%-vs-10%-log2(fc)	0%-vs-10%-P value
scaffold6.t443	49.8	51.1	55.3	85	64.8	74.6	168	171.4	179.9	52.0667	74.8	173.1	0.522678	0.0199623	1.73317	6.48094e-06
scaffold1.t713	54.1	53.8	61.8	69.4	65.4	72.7	164.4	174.3	184.1	56.5667	69.1667	174.267	0.290125	0.0200026	1.62327	4.7138e-05
scaffold4.t30	55.8	58.3	61.2	63.2	59.8	61.5	167.9	172.9	199.3	58.4333	61.5	180.033	0.0737948	0.17151	1.6234	0.000248881
scaffold2.t663	56.3	57.1	52.3	118.4	107.9	107.7	136.4	130.6	133.2	55.2333	111.333	133.4	1.01127	0.000126788	1.27215	4.02452e-06
scaffold3.t784	57.6	66.4	61.1	180.8	134	138.6	78.6	92	90.9	61.7	151.133	87.1667	1.29248	0.00408181	0.498506	0.0070107
scaffold7.t173	58.8	63	69.8	78.8	81.1	81.5	147	164.2	155.8	63.8667	80.4667	155.667	0.333328	0.0074382	1.28532	0.000100287
scaffold1.t788	59	60.4	62.3	54.9	56	48.7	200.5	166.4	192	60.5667	53.2	186.3	-0.187098	0.040413	1.62103	0.000257807
scaffold5.t352	59.6	66.5	67	136.3	183.7	214.7	51.8	54	66.4	64.3667	178.233	57.4	1.46938	0.00766387	-0.165263	0.246289
scaffold1.t126	60.2	54	44	117.7	101.4	102.8	160.2	162.9	165.2	52.7333	107.3	162.767	1.02486	0.00148787	1.62602	3.46194e-05
scaffold8.t178	60.2	58.7	73.3	71.1	69.9	78.6	153.7	133.8	132.5	64.0667	73.2	140	0.19227	0.16462	1.12778	0.000468538
scaffold3.t157	61.2	61.4	62.9	72.8	80.9	75.7	168.5	153.3	163.2	61.8333	76.4667	161.667	0.306446	0.00382772	1.38657	2.4147e-05
scaffold1.t892	61.3	63.8	68.5	107.6	109.8	100.9	130.1	127	131.1	64.5333	106.1	129.4	0.717308	0.000259534	1.00372	1.19962e-05
scaffold4.t483	62.1	69.9	97.5	81.6	73.4	78.2	88.8	228.4	120.2	76.5	77.7333	145.8	0.0230736	0.916121	0.930459	0.187365
scaffold3.t358	62.7	68.4	59.3	78.5	67.2	77.3	163.5	155.3	167.8	63.4667	74.3333	162.2	0.22801	0.0714671	1.3537	2.61436e-05
scaffold3.t109	63.4	62.5	63	92.3	93	91.3	135.5	157.4	141.6	62.9667	92.2	144.833	0.550178	7.9326e-07	1.20173	0.000232989
scaffold3.t538	63.4	66.9	71.6	68	67.8	66.9	166.9	161.4	167.1	67.3	67.5667	165.133	0.00570518	0.916864	1.29495	5.42618e-06
scaffold2.t558	64.2	59.9	55.3	134.7	101.9	102.3	126.9	124.3	130.3	59.8	112.967	127.167	0.91768	0.00889822	1.0885	2.65894e-05
scaffold6.t106	64.3	62.2	60.9	89.6	81.8	82.4	149.6	146.1	163.1	62.4667	84.6	152.933	0.437571	0.00119737	1.29174	6.7892e-05
scaffold3.t616	64.8	73.2	93.7	120.3	89.7	112	86.6	146.2	113.5	77.2333	107.333	115.433	0.474803	0.0742633	0.579764	0.118222
scaffold7.t344	65	76.2	81.4	119.1	109.5	117.7	79.1	130.2	121.8	74.2	115.433	110.367	0.637569	0.00192501	0.572813	0.0940981
scaffold2.t843	65.2	62.6	66.6	73.8	85.2	254.4	105.3	82.3	104.4	64.8	137.8	97.3333	1.08851	0.279472	0.58694	0.012909
scaffold1.t626	66	60.1	60.2	118.8	103.5	102.2	134.7	127.2	127.3	62.1	108.167	129.733	0.800591	0.00125285	1.06288	2.81002e-05
scaffold4.t449	66.4	69.6	74.2	69.9	64.3	78.9	155.8	143	177.9	70.0667	71.0333	158.9	0.0197679	0.850758	1.18132	0.00104699
scaffold3.t513	66.5	67.5	55	109.9	116	107.2	124.6	116.4	136.9	63	111.033	125.967	0.817569	0.000551944	0.999618	0.00093276
scaffold4.t592	66.6	72.2	58.7	55.5	81.8	87.4	156.1	138.4	183.2	65.8333	74.9	159.233	0.186147	0.439963	1.27425	0.00235645
scaffold4.t376	66.8	68.8	67.8	96.8	77.9	87.3	149	140.7	144.8	67.8	87.3333	144.833	0.365247	0.0235799	1.09504	6.24441e-06
scaffold5.t186	66.9	75	76.2	100.9	100.1	89.6	136.3	125.7	129.2	72.7	96.8667	130.4	0.414045	0.00661643	0.842917	0.000173949
scaffold6.t200	67.5	68.7	62.1	115.7	108.9	112.4	117.9	125.1	121.6	66.1	112.333	121.533	0.765064	8.14716e-05	0.87863	4.44585e-05
scaffold6.t452	67.5	76.2	66.4	96.7	77	98.7	104.6	173.7	139.2	70.0333	90.8	139.167	0.374651	0.0520441	0.9907	0.0266656
scaffold6.t113	68.3	71.7	59.5	119.4	105	120.2	85.7	137.4	132.8	66.5	114.867	118.633	0.788534	0.00139727	0.835083	0.0368591
scaffold6.t57	68.4	73.1	78.4	99.5	108.5	104	112.5	126	129.5	73.3	104	122.667	0.504698	0.00138729	0.742858	0.00114
scaffold1.t629	68.6	91.5	74	83.8	122.7	125.8	114.7	89.8	129.1	78.0333	110.767	111.2	0.505361	0.0972543	0.510994	0.0685574
scaffold3.t204	69.2	76.2	74.3	96.8	98.4	98.3	116.1	148.7	122	73.2333	97.8333	128.933	0.417826	0.000334777	0.816053	0.00555373
scaffold2.t925	69.2	68.8	74.1	96.2	102.3	95.3	131	129.9	133.3	70.7	97.9333	131.4	0.47009	0.000610045	0.894183	6.69801e-06
scaffold1.t753	69.4	68.5	66.5	76.1	63.1	68.1	156.6	160.8	170.8	68.1333	69.1	162.733	0.0203249	0.815602	1.25608	2.52158e-05
scaffold6.t258	69.5	68.3	56.6	108	111.2	107.8	112.4	121.1	127.3	64.8	109	120.267	0.750262	0.00048694	0.892171	0.000375111
scaffold3.t324	69.5	67.2	61.9	116.3	113.3	111	127.1	125	126.4	66.2	113.533	126.167	0.778213	6.43435e-05	0.930428	0.000122992
scaffold2.t48	70	63.1	64	80.8	91.7	78.8	184.6	128.6	138.5	65.7	83.7667	150.567	0.350483	0.0166024	1.19644	0.00816002
scaffold4.t354	70.1	57.9	59.2	111.4	135.9	110	136.8	158.1	150.1	62.4	119.1	148.333	0.932555	0.00359886	1.24922	0.000278668
scaffold3.t160	70.1	71.1	74.8	83.6	77	78.5	157.7	86.1	111.6	72	79.7	118.467	0.146583	0.0350222	0.718412	0.0580984
scaffold2.t221	70.5	80.8	86	102.6	90.4	94.8	125.6	120.9	128.5	79.1	95.9333	125	0.278354	0.0436888	0.660178	0.000821324
scaffold6.t412	70.8	73.4	78.4	92.9	89.5	91.6	133.7	133.6	136	74.2	91.3333	134.433	0.299722	0.00216724	0.8574	1.40876e-05
scaffold9.t61	71.2	66.8	70	117.4	101	103.6	118.2	119.4	132.5	69.3333	107.333	123.367	0.630477	0.00194126	0.831332	0.000344614
scaffold1.t101	71.5	70.9	62.8	117.7	118.2	111.7	118.4	112.5	116.2	68.4	115.867	115.7	0.760397	0.000170597	0.758321	0.000136251
scaffold7.t422	71.5	77.7	77	105.1	76.5	85.6	135.6	132.2	138.7	75.4	89.0667	135.5	0.240321	0.18971	0.845656	2.46214e-05
scaffold5.t174	71.7	69.1	79.8	107.8	124.3	111.7	113.1	107.1	115.4	73.5333	114.6	111.867	0.640137	0.00228283	0.60531	0.000703226
scaffold8.t188	71.8	72.2	64.8	117.7	116.3	109.6	120.5	111.6	115.4	69.6	114.533	115.833	0.718608	0.000204513	0.734891	0.00019499
scaffold3.t744	72.1	79.2	106.6	133.1	122.3	137.5	72.1	74.3	102.7	85.9667	130.967	83.0333	0.60735	0.0170845	-0.0500868	0.848662
scaffold7.t142	72.2	68.9	74	91.3	88.6	81.3	131.5	145.5	146.8	71.7	87.0667	141.267	0.280147	0.0100179	0.978376	0.000169908
scaffold5.t216	72.3	91.1	95.3	102.8	126.9	90.5	88.5	113.1	119.3	86.2333	106.733	106.967	0.307693	0.184982	0.310844	0.152861
scaffold3.t249	72.5	75.2	75.8	114	112.6	113.7	112.5	113.1	110.6	74.5	113.433	112.067	0.606532	3.80998e-06	0.589045	7.63313e-06
scaffold2.t768	72.7	71.8	74.1	125.3	103.5	125.6	105.2	104.8	117	72.8667	118.133	109	0.697085	0.00352344	0.580997	0.000878593
scaffold5.t197	72.7	77.5	82.8	85.8	80.5	77.8	144.9	138.9	139.1	77.6667	81.3667	140.967	0.0671423	0.37915	0.859987	5.61058e-05
scaffold8.t76	72.8	74.3	76.2	102.5	101.2	95.6	127.3	120.2	129.9	74.4333	99.7667	125.8	0.422609	0.000409079	0.757111	7.39255e-05
scaffold3.t508	72.9	70.8	60.3	100.9	120.5	98.5	147.4	103.8	124.8	68	106.633	125.333	0.649052	0.0084064	0.882164	0.0121523
scaffold6.t400	73	70.9	75.8	115.4	107.6	97.2	125.8	112.7	121.5	73.2333	106.733	120	0.543438	0.00357547	0.712462	0.000339639
scaffold6.t268	73.1	97.3	83.5	101.1	89.1	81	125.4	134.3	126.4	84.6333	90.4	128.7	0.0950968	0.561614	0.604714	0.00129647
scaffold8.t10	73.1	73.6	89.9	91.3	94.5	91.6	105.4	157.4	112	78.8667	92.4667	124.933	0.229518	0.0725008	0.663671	0.0861012
scaffold4.t76	73.3	77.7	79	107.9	105.2	105.5	110.9	123.8	116.8	76.6667	106.2	117.167	0.470112	0.000105233	0.611891	0.000593788
scaffold1.t441	73.3	75.5	69.1	107.1	107.9	105.4	121.3	121.3	119.2	72.6333	106.8	120.6	0.556208	7.11923e-05	0.731526	1.80555e-05
scaffold2.t447	73.5	73.9	76.2	94.2	83.8	89.5	142.1	130	136.8	74.5333	89.1667	136.3	0.258619	0.00940087	0.870828	6.78123e-05
scaffold6.t252	73.6	67.1	63	127.7	107.6	114.2	113	116.3	117.5	67.9	116.5	115.6	0.778846	0.00188756	0.767658	0.000144048
scaffold5.t18	73.9	76.7	72.1	109.6	108	108.9	120.2	116	114.6	74.2333	108.833	116.933	0.551981	1.66526e-05	0.655547	3.79173e-05
scaffold8.t128	73.9	85.6	131.3	123.8	86.8	102.9	69.7	114.6	111.4	96.9333	104.5	98.5667	0.108438	0.731104	0.024107	0.946122
scaffold1.t300	74	74.8	78.4	112.4	107.6	104	118.4	112.8	117.7	75.7333	108	116.3	0.512031	0.000316672	0.618851	5.28833e-05
scaffold3.t210	74	73.4	81.3	83.2	86.9	81.4	142.3	134.1	143.3	76.2333	83.8333	139.9	0.137102	0.0651002	0.875902	7.95557e-05
scaffold1.t844	74.2	73.4	68.6	107.7	117.3	112.8	118	113.3	114.7	72.0667	112.6	115.333	0.643803	0.000245942	0.678406	4.20332e-05
scaffold2.t581	74.7	71.3	73.7	132.8	112.6	158.2	87.3	91.6	97.7	73.2333	134.533	92.2	0.877391	0.00978374	0.332266	0.00397446
scaffold1.t454	74.9	77.5	80.7	114.7	104.7	101.6	105.4	120.5	120	77.7	107	115.3	0.461624	0.00241152	0.569406	0.00198099
scaffold2.t37	75.2	75.3	83.4	88.8	99	92.2	113.1	129.6	143.5	77.9667	93.3333	128.733	0.259535	0.0191408	0.723456	0.00525877
scaffold3.t289	75.3	73.8	51.9	114.6	118.5	110.9	127.8	112.9	114.4	67	114.667	118.367	0.775213	0.00375826	0.82103	0.00451682
scaffold1.t848	75.4	75.3	78	99.1	99.5	101	121.3	121	129.5	76.2333	99.8667	123.933	0.389581	2.36196e-05	0.70107	8.23678e-05
scaffold1.t401	75.5	128.3	94.8	92.4	84	88.9	118.5	115.7	101.9	99.5333	88.4333	112.033	-0.170589	0.51645	0.170676	0.484803
scaffold3.t548	75.6	73.4	66.9	103.8	101.7	101.9	128.8	124.6	123.2	71.9667	102.467	125.533	0.509754	0.000348014	0.80267	6.63973e-05
scaffold1.t124	75.7	73.3	76.6	95.2	104	88.1	120.2	109.3	116.5	75.2	95.7667	115.333	0.348791	0.0119387	0.617005	0.00298863
scaffold1.t660	75.7	74.9	55.9	126.6	113.7	107.3	125.4	128.2	133.4	68.8333	115.867	129	0.751286	0.00545454	0.906192	2.9478e-05
scaffold2.t440	75.8	95.1	65.8	157.3	86.7	107.6	100.6	103.5	107.6	78.9	117.2	103.9	0.570875	0.165891	0.397098	0.0473698
scaffold1.t318	75.9	76	64.2	123.4	121.6	121.9	108.3	103.4	105.3	72.0333	122.3	105.667	0.763688	0.000221002	0.552784	0.00128155
scaffold3.t530	76	76.9	81.7	95.4	101.7	98.1	126.2	126.3	117.7	78.2	98.4	123.4	0.33149	0.0013574	0.658102	0.000175541
scaffold3.t205	76	80.2	116.3	87.8	72.7	88.1	94.1	106.3	105.2	90.8333	82.8667	101.867	-0.13243	0.593757	0.165388	0.490585
scaffold1.t428	76	99.2	107.3	104.7	107.3	100	121.3	120	137.6	94.1667	104	126.3	0.143295	0.36447	0.423566	0.0642902
scaffold2.t12	76.1	86.4	94.4	136.8	115.3	134.4	75.9	88.4	92.4	85.6333	128.833	85.5667	0.589262	0.00743242	-0.00112359	0.993116
scaffold7.t382	76.2	76.2	85.3	98.5	101.5	93.3	124.6	120.7	123.8	79.2333	97.7667	123.033	0.303235	0.00867938	0.63487	0.000177128
scaffold7.t3	76.2	81.8	88.7	138.5	103.5	131.8	118.7	137.5	138.8	82.2333	124.6	131.667	0.599509	0.020067	0.679095	0.00127495
scaffold2.t268	76.2	80.8	76.6	91.1	85.6	94.7	60	90	75.2	77.8667	90.4667	75.0667	0.21638	0.0141235	-0.0528334	0.268301
scaffold1.t526	76.2	89.9	132.9	129.9	107.9	138	83.1	98.5	98	99.6667	125.267	93.2	0.32982	0.255434	-0.0967811	0.152263
scaffold5.t442	76.3	73.9	74.3	86.5	87.7	86.6	135.9	138.7	140	74.8333	86.9333	138.2	0.216228	0.000132474	0.885005	1.50511e-06
scaffold2.t493	76.4	77.8	82.6	102	103	99.8	115.7	122.6	120.1	78.9333	101.6	119.467	0.364194	0.00041929	0.597902	0.000124273
scaffold3.t12	76.5	77.7	87	105.3	98.1	105	108.8	121.8	119.8	80.4	102.8	116.8	0.354573	0.00530085	0.538773	0.00223842
scaffold1.t82	76.6	82.4	76.3	87.9	99.3	96.2	125	124.6	131.6	78.4333	94.4667	127.067	0.268338	0.0152285	0.696047	8.64383e-05
scaffold8.t190	76.6	72.7	59.8	116.3	112.7	116.9	109.1	116	119.8	69.7	115.3	114.967	0.726162	0.000962281	0.721985	0.00161706
scaffold2.t113	76.8	81.7	87.3	113.3	104.2	109.8	121.2	113.8	100.5	81.9333	109.1	111.833	0.413129	0.00251903	0.448828	0.0278034
scaffold1.t752	76.8	80.2	79.9	92	86.7	87	93.4	121.9	111.5	78.9667	88.5667	108.933	0.16552	0.00916699	0.46413	0.0381509
scaffold3.t389	76.8	89.7	91.6	90.5	115.4	100.4	127.4	133	137	86.0333	102.1	132.467	0.247015	0.135197	0.622662	5.72365e-05
scaffold3.t526	76.9	67.6	75.7	116.7	89.9	101.1	117.7	129.8	124.7	73.4	102.567	124.067	0.48271	0.0245992	0.757264	0.000374585
scaffold6.t99	77.1	80.3	89.4	98.8	98.9	95.8	112.9	122.7	124.2	82.2667	97.8333	119.933	0.250018	0.0151887	0.543853	0.00180734
scaffold2.t661	77.2	77.7	71.9	110.4	109.7	108.1	117.5	113.5	113.9	75.6	109.4	114.967	0.533155	6.859e-05	0.604757	6.26227e-05
scaffold7.t203	77.3	77.4	55.5	124	114.3	116.4	105.2	121.6	122	70.0667	118.233	116.267	0.754837	0.00358742	0.730637	0.00402001
scaffold3.t18	77.3	98	86.9	105.7	100.2	116	119.6	105.3	110.3	87.4	107.3	111.733	0.295945	0.0581313	0.354354	0.00771251
scaffold4.t279	77.3	79.9	85	92.4	120.2	96.5	101.5	115.4	99	80.7333	103.033	105.3	0.351875	0.0674644	0.383269	0.0850582
scaffold2.t510	77.4	82.4	76.9	105	121.4	100.1	114.3	111.5	111	78.9	108.833	112.267	0.464023	0.0109566	0.508832	8.0863e-05
scaffold4.t332	77.4	76.9	71.2	101.9	106.9	109.4	122.8	116.9	116.6	75.1667	106.067	118.767	0.496806	0.000481445	0.659965	0.000104084
scaffold1.t387	77.4	74.2	56.9	98.6	103.2	98.5	133.2	132.9	125.2	69.5	100.1	130.433	0.526357	0.00952291	0.908228	0.000899833
scaffold5.t329	77.5	79.8	83.1	89	101	95.3	126.9	125.6	121.7	80.1333	95.1	124.733	0.247043	0.0173921	0.638373	3.85086e-05
scaffold4.t152	77.9	86.1	80.3	104.3	108	103.2	109.1	114.7	116.4	81.4333	105.167	113.4	0.368986	0.00111222	0.477729	0.000624112
scaffold5.t19	77.9	77.3	76.5	106.8	101.4	108.2	111.7	122.9	117.4	77.2333	105.467	117.333	0.449492	0.000181204	0.603317	0.000250524
scaffold5.t100	78	77.1	61.1	102.8	107.3	99.4	142.2	111.7	120.4	72.0667	103.167	124.767	0.517573	0.00638642	0.791829	0.00764974
scaffold7.t95	78.1	86.7	91	119.2	106.1	116.3	116	127	119.4	85.2667	113.867	120.8	0.417292	0.00648245	0.502567	0.0131828
scaffold7.t134	78.1	81.6	101.4	91	87.7	97.8	124.1	125.6	125.1	87.0333	92.1667	124.933	0.082677	0.548351	0.521518	6.59474e-05
scaffold1.t552	78.1	80.5	86.4	89.1	101.1	89.9	77.7	115.8	109	81.6667	93.3667	100.833	0.19316	0.0634423	0.304153	0.275347
scaffold1.t96	78.2	91	80.3	124.4	191.4	84.1	84.1	82	84.6	83.1667	133.3	83.5667	0.680599	0.187178	0.00692218	0.92594
scaffold4.t203	78.3	80.2	65.6	108.3	104.8	98.5	130.3	116.3	117.6	74.7	103.867	121.4	0.475553	0.00571015	0.700588	0.00187424
scaffold3.t341	78.4	78.8	69.8	101.5	95	103.9	115.5	130	127.8	75.6667	100.133	124.433	0.404193	0.00348782	0.717643	0.00101708
scaffold5.t272	78.4	99.8	151.9	125.8	99.9	111.4	119.9	132.8	132	110.033	112.367	128.233	0.0302735	0.924325	0.220831	0.000748428
scaffold2.t579	78.4	78.9	87.1	92.8	84.7	93.3	123.1	127.1	122.3	81.4667	90.2667	124.167	0.147983	0.0906778	0.607996	0.0001232
scaffold6.t201	78.4	84.3	84.2	92	96.3	91.5	52.5	87.9	92.3	82.3	93.2667	77.5667	0.180469	0.0114096	-0.0854556	0.267101
scaffold3.t753	78.5	90.3	82.8	105.9	113.5	98.8	88.6	107.8	98	83.8667	106.067	98.1333	0.338802	0.0153516	0.226646	0.0282867
scaffold7.t289	78.5	81.7	75.2	120.1	118.9	131.1	113.6	124	121.5	78.4667	123.367	119.7	0.652801	0.000480383	0.609271	0.000753278
scaffold2.t123	78.5	82.9	87	96.4	94.3	101.8	92.8	106.7	130.6	82.8	97.5	110.033	0.235771	0.0114261	0.410238	0.086423
scaffold2.t433	78.6	78.8	66.9	117.3	105	106	112.9	117.2	117.3	74.7667	109.433	115.8	0.549585	0.00339429	0.631168	0.000610794
scaffold1.t986	78.6	100.5	101.6	109.6	146.5	110.4	79.1	92.3	81.2	93.5667	122.167	84.2	0.384784	0.115917	-0.152174	0.334149
scaffold3.t602	78.8	77.8	76	86.6	130.6	86.1	123.2	119.2	121.8	77.5333	101.1	121.4	0.382894	0.185896	0.64688	6.72502e-06
scaffold4.t468	78.9	77.7	85.7	125.7	128.7	128.7	90.8	78.5	105.3	80.7667	127.7	91.5333	0.660927	6.28081e-05	0.180537	0.256289
scaffold3.t756	79	78.1	74.8	107.2	106	103.9	119.7	116.9	114.4	77.3	105.7	117	0.451435	5.91866e-05	0.597968	3.75003e-05
scaffold1.t1021	79	77.7	74.7	108.7	104.6	104.1	119.9	115.8	115.6	77.1333	105.8	117.1	0.455913	0.000120876	0.602315	2.97669e-05
scaffold4.t498	79	80.1	61.4	119.1	111.2	110.2	110.2	119.1	109.7	73.5	113.5	113	0.626876	0.00391175	0.620507	0.00433369
scaffold4.t49	79.2	80	67.2	111.2	97.6	101.1	121.7	122.1	119.8	75.4667	103.3	121.2	0.452929	0.00871006	0.683478	0.000403866
scaffold1.t651	79.3	80	74.4	97.4	105.3	103.7	122.6	119.1	118.2	77.9	102.133	119.967	0.390759	0.00125394	0.622938	4.52477e-05
scaffold3.t178	79.3	84.6	74.2	89.2	95.5	94.9	123.4	134.4	124.4	79.3667	93.2	127.4	0.231797	0.0186159	0.68276	0.00048346
scaffold2.t741	79.4	81	121.9	95.2	99.5	95.9	105.1	110.6	111.4	94.1	96.8667	109.033	0.0418056	0.852682	0.212503	0.347687
scaffold1.t379	79.6	73.8	69.2	105.2	109.8	107	116.8	116.7	121.9	74.2	107.333	118.467	0.532607	0.000548824	0.67499	0.000216152
scaffold7.t121	79.7	83.2	74.7	103.2	100.8	100.3	100	116.2	116	79.2	101.433	110.733	0.356959	0.00106313	0.483517	0.00538568
scaffold9.t32	79.7	75.4	77.9	110.4	109.3	107.9	119.9	109.8	109.7	77.6667	109.2	113.133	0.491605	2.58371e-05	0.542657	0.000599177
scaffold5.t136	79.7	82.1	74.3	132.2	87.1	112.4	123.4	114.3	120.4	78.7	110.567	119.367	0.490481	0.074006	0.600964	0.000383512
scaffold2.t699	79.9	83.3	87.1	113	101.2	111.4	96.6	109.6	117.9	83.4333	108.533	108.033	0.379442	0.0040805	0.372781	0.0197302
scaffold2.t170	79.9	84.1	68.3	104	99.3	103.1	108.8	125.6	132.7	77.4333	102.133	122.367	0.399427	0.00748788	0.660184	0.00687937
scaffold5.t397	79.9	84.9	87.8	92	96.3	92.1	115.3	127	119.1	84.2	93.4667	120.467	0.150632	0.0267197	0.516742	0.00181674
scaffold3.t439	80	84.8	82.8	110.7	95.5	101.1	107.6	123.4	114.1	82.5333	102.433	115.033	0.311636	0.0128652	0.479003	0.00246643
scaffold4.t135	80	79.8	82.6	101.2	107.2	99.4	117.3	119.6	112.8	80.8	102.6	116.567	0.344604	0.000988996	0.528728	8.24389e-05
scaffold1.t780	80.1	75.7	76.3	99.3	100.9	98.9	120.2	124	124.5	77.3667	99.7	122.9	0.365881	0.00012071	0.667701	1.93032e-05
scaffold1.t348	80.2	76.2	76.3	104.5	107.9	103.2	119.6	113.6	118.6	77.5667	105.2	117.267	0.439626	0.000136272	0.596284	6.33882e-05
scaffold2.t38	80.2	74.1	69.8	117.8	97	102.5	120.4	128.7	127.3	74.7	105.767	125.467	0.501705	0.0108865	0.748124	0.000173232
scaffold5.t65	80.2	70.9	67.5	132.9	95.3	117.3	105.3	120.6	110.1	72.8667	115.167	112	0.660392	0.0215245	0.620168	0.00268193
scaffold2.t423	80.2	86.3	81.5	95.9	90.7	89.1	122.2	116.6	119.9	82.6667	91.9	119.567	0.152759	0.028907	0.532438	0.000196524
scaffold7.t378	80.3	79.9	80.9	98.5	108.4	99.2	100.5	105	103.4	80.3667	102.033	102.967	0.344371	0.00249126	0.357508	0.00112586
scaffold7.t424	80.3	84.2	75.9	114.1	127.5	109	119.7	112.5	120.6	80.1333	116.867	117.6	0.544389	0.0036391	0.553414	0.000133929
scaffold1.t821	80.3	79.4	82.1	92.7	88.9	97.9	117.9	125	136	80.6	93.1667	126.3	0.209034	0.00996401	0.648003	0.00101246
scaffold7.t113	80.4	86.1	74.6	105.9	108.6	113.5	117.9	103.9	105.1	80.3667	109.333	108.967	0.444064	0.00192274	0.439218	0.00303642
scaffold7.t34	80.4	79.4	80.6	98	101.5	133.3	106.6	111.9	112.5	80.1333	110.933	110.333	0.469219	0.0518292	0.461394	0.00141577
scaffold5.t220	80.6	82.7	82.8	95.5	100.1	99.1	119	118.2	121.9	82.0333	98.2333	119.7	0.260002	0.000497964	0.545141	9.3424e-06
scaffold4.t499	80.7	79.9	80.7	101.3	100.8	98.5	117.6	121.3	119.3	80.4333	100.2	119.4	0.317017	2.57116e-05	0.569937	3.81787e-06
scaffold9.t73	80.7	83.7	87.4	93.3	117.7	108.6	116.9	116.5	114.1	83.9333	106.533	115.833	0.343989	0.0375432	0.464735	0.0001435
scaffold1.t489	80.7	76.3	71.5	106.2	111.2	106.5	86.4	113.3	128.8	76.1667	107.967	109.5	0.503354	0.000516271	0.523699	0.111033
scaffold2.t100	80.8	84.4	89.9	93.1	97	97.5	114.4	119.1	123.9	85.0333	95.8667	119.133	0.173001	0.0222759	0.486477	0.000862738
scaffold8.t106	81	83.5	86.5	103	109.3	107.6	113.1	107.2	108.9	83.6667	106.633	109.733	0.349934	0.000736849	0.391277	0.000386391
scaffold4.t408	81	81.9	84.7	91.7	88.5	88.1	130.8	118.3	125.2	82.5333	89.4333	124.767	0.115836	0.0123459	0.596184	0.000440642
scaffold5.t369	81	82.6	86	90	93	93.3	128.2	128.5	127.6	83.2	92.1	128.1	0.146618	0.00797667	0.622615	2.3824e-06
scaffold7.t356	81	79.9	80.5	91.8	94.5	91.2	131	120.1	129.9	80.4667	92.5	127	0.201062	0.000347803	0.658365	0.000180705
scaffold4.t268	81.1	82.4	82.5	99.2	95.4	97.2	120.7	120.9	120.7	82	97.2667	120.767	0.246322	0.000210355	0.558526	1.14582e-07
scaffold9.t67	81.2	84.7	88.2	107.9	104.8	109	103.4	111.2	109.6	84.7	107.233	108.067	0.34032	0.000694281	0.351488	0.00170222
scaffold2.t953	81.2	77	75.4	111.6	104.9	108.7	108.8	115.1	119.9	77.8667	108.4	114.6	0.477287	0.000300291	0.557529	0.00691694
scaffold6.t53	81.2	84.7	95.5	99.7	98.1	96.9	113.7	120.9	106.6	87.1333	98.2333	113.733	0.172988	0.0643484	0.384359	0.00131539
scaffold6.t283	81.2	97.3	93.2	107.6	102	102.9	99.3	106.7	109.7	90.5667	104.167	105.233	0.201842	0.0570138	0.21654	0.062799
scaffold3.t184	81.3	82.5	84	117.8	107.6	119	94.2	112.8	100.8	82.6	114.8	102.6	0.474909	0.000959935	0.312817	0.0220354
scaffold2.t879	81.3	79.9	80.9	99.1	93.1	91.8	123.4	124.2	126.3	80.7	94.6667	124.633	0.230288	0.00363536	0.627049	1.36213e-06
scaffold2.t762	81.4	81.8	82.8	108	112.9	93.4	109.1	107.3	123.4	82	104.767	113.267	0.353484	0.0178793	0.466028	0.00361367
scaffold2.t541	81.4	79.7	85.1	87.8	90.4	91.4	128.7	127.3	128.2	82.0667	89.8667	128.067	0.13099	0.0153576	0.642027	9.75001e-06
scaffold9.t60	81.5	85.8	83.6	100.4	103.6	97.4	114.9	117.5	115.4	83.6333	100.467	115.933	0.264567	0.00151025	0.471145	2.57317e-05
scaffold1.t956	81.5	84.7	82.7	99	103.8	99.2	111.6	129.5	107.9	82.9667	100.667	116.333	0.278982	0.000631978	0.487661	0.00773549
scaffold4.t304	81.5	82.4	82.5	99.6	105.4	94.4	109.5	126.2	114.9	82.1333	99.8	116.867	0.281072	0.00521375	0.508824	0.00301425
scaffold3.t835	81.5	86.1	86.9	128.4	104.6	107.8	117.9	117.4	119	84.8333	113.6	118.1	0.42126	0.019726	0.477306	3.76795e-07
scaffold1.t576	81.5	81.4	86.8	101.1	98.4	100.1	81.7	117.7	105.3	83.2333	99.8667	101.567	0.262842	0.00103641	0.287194	0.192622
scaffold3.t531	81.6	83.1	81.7	109	105	107.9	101.9	116.9	112.8	82.1333	107.3	110.533	0.38561	4.03981e-05	0.428442	0.00322901
scaffold7.t81	81.6	71.2	66.3	109.3	108.9	107.8	119.5	117	118.3	73.0333	108.667	118.267	0.573282	0.00141527	0.695417	0.000583912
scaffold2.t32	81.7	82.2	86.4	108.2	105.2	109.7	100.3	114.8	111.5	83.4333	107.7	108.867	0.368322	0.000261011	0.383866	0.00536952
scaffold4.t345	81.7	79.5	81.6	109.9	103.8	103.5	111.7	116.3	112.1	80.9333	105.733	113.367	0.385624	0.000356012	0.486191	3.8261e-05
scaffold2.t573	81.7	86.7	102.1	87.1	96.4	83	89.1	174.6	99.3	90.1667	88.8333	121	-0.0214931	0.864094	0.424341	0.32729
scaffold6.t277	81.9	89	82.1	116.3	94	105	100.8	120.9	110	84.3333	105.1	110.567	0.317588	0.0386801	0.390742	0.0138043
scaffold7.t418	82	84.9	79.3	98.3	96.9	97.3	121.2	122.2	117.8	82.0667	97.5	120.4	0.248606	0.000761517	0.552967	5.24491e-05
scaffold4.t277	82.1	83.6	81.6	104.9	102.6	101.2	110.3	111.7	105.1	82.4333	102.9	109.033	0.319943	7.7575e-05	0.40347	0.00428147
scaffold2.t851	82.1	89.4	94.6	106.4	122	106.8	117	110.9	116.2	88.7	111.733	114.7	0.333054	0.0214948	0.370859	8.73851e-05
scaffold7.t45	82.1	91.3	96.4	111.8	128.2	123.7	116.9	110.8	115.6	89.9333	121.233	114.433	0.430859	0.0082668	0.34758	0.00104468
scaffold2.t365	82.1	79.5	69	102.4	116.2	107.6	114.3	116.4	110	76.8667	108.733	113.567	0.500364	0.00494869	0.563109	0.00130823
scaffold3.t816	82.1	78.3	67.8	110	111.4	109.8	74.3	95	97.1	76.0667	110.4	88.8	0.537404	0.00134072	0.223295	0.899105
scaffold1.t600	82.1	85.5	93	104.2	104.2	104	94.2	95.9	108.4	86.8667	104.133	99.5	0.261557	0.00584111	0.195894	0.134094
scaffold5.t366	82.2	85.2	68.7	115.9	115.7	109.1	104.4	121.8	103.6	78.7	113.567	109.933	0.529104	0.00326637	0.482193	0.0323035
scaffold2.t612	82.2	73.9	64.7	111.6	108.6	108.3	109.9	108.1	105.2	73.6	109.5	107.733	0.573153	0.00224726	0.549687	0.00524518
scaffold1.t958	82.2	87.9	56.2	113.5	116.5	120	114.7	104.9	104.1	75.4333	116.667	107.9	0.629118	0.0142594	0.516421	0.0347944
scaffold7.t62	82.2	84.2	89.2	91.1	88.5	91.4	118.3	121.9	118.6	85.2	90.3333	119.6	0.084405	0.0871405	0.489292	7.31725e-06
scaffold3.t211	82.2	83.8	89.1	91.6	90.4	92.6	120.8	123.9	128.8	85.0333	91.5333	124.5	0.106269	0.0406701	0.550045	0.000229674
scaffold2.t844	82.2	89.8	105.2	99	102.7	102.6	121	115	114.7	92.4	101.433	116.9	0.134567	0.259107	0.33931	0.00136354
scaffold1.t495	82.2	85.3	94.6	107.6	96	104.5	101.3	109.6	107.6	87.3667	102.7	106.167	0.233281	0.0394471	0.281176	0.128956
scaffold5.t133	82.2	83.3	81.8	102.9	95.8	95.2	103.9	160	106.3	82.4333	97.9667	123.4	0.249063	0.00348091	0.582043	0.105832
scaffold4.t552	82.3	82.1	86.4	107.4	111.1	121.5	86.6	105.3	117.3	83.6	113.333	103.067	0.438997	0.00260247	0.302003	0.097652
scaffold9.t72	82.4	85.6	95.3	103.7	107.7	106.7	77.3	124	99.2	87.7667	106.033	100.167	0.272773	0.0108316	0.190657	0.336878
scaffold6.t404	82.4	86.3	87.4	121.8	101.1	120.5	96	119.7	102.9	85.3667	114.467	106.2	0.423183	0.0132661	0.315039	0.0834927
scaffold6.t142	82.5	88.7	87.7	103.9	105.7	103.7	92.8	111.7	105.9	86.3	104.433	103.467	0.27515	0.000859193	0.261734	0.0266514
scaffold2.t817	82.5	80.1	82.3	97.5	106.9	105.3	96.3	115.5	116	81.6333	103.233	109.267	0.338679	0.0019813	0.420623	0.0273889
scaffold1.t191	82.5	82.6	83.8	106.4	109.6	108	115.6	105.1	106.4	82.9667	108	109.033	0.380428	1.5964e-05	0.394166	0.00143962
scaffold3.t196	82.5	86.8	80.8	118.3	111.1	110.1	113.7	124.7	114.1	83.3667	113.167	117.5	0.440907	0.000687802	0.495118	0.000948844
scaffold4.t50	82.5	83.7	65	107.3	111.6	108.9	117.1	115.1	113.1	77.0667	109.267	115.1	0.503674	0.00644079	0.578709	1.75127e-05
scaffold3.t421	82.5	92.7	93.6	110.8	92.9	97.4	115.1	112.3	113.5	89.6	100.367	113.633	0.16371	0.170265	0.342815	0.00388956
scaffold3.t472	82.5	85.7	85.8	98.6	96.8	98.1	96.2	125.6	108.3	84.6667	97.8333	110.033	0.208532	0.000403869	0.378075	0.0915804
scaffold1.t835	82.6	86.6	85.3	112.3	107.3	113.3	99.5	106.9	106.3	84.8333	110.967	104.233	0.387423	0.000286717	0.297114	0.00185066
scaffold1.t952	82.6	83	90.1	96.1	93.3	97	111.3	120	119.1	85.2333	95.4667	116.8	0.163579	0.0187746	0.454551	0.00048319
scaffold1.t531	82.6	84.1	87.3	99.6	97.3	98.7	112.5	121.5	123.7	84.6667	98.5333	119.233	0.218818	0.000840425	0.493922	0.00127
scaffold3.t225	82.6	87.3	86.7	131.3	80.2	94.8	87.7	136	113.5	85.5333	102.1	112.4	0.255424	0.338911	0.394083	0.128051
scaffold1.t164	82.7	95.9	102.1	131.8	130.9	93.7	86	87	89.8	93.5667	118.8	87.6	0.344468	0.141358	-0.0950638	0.364137
scaffold3.t7	82.8	94.3	88.2	93.1	86.4	84.4	113.5	119.4	119.3	88.4333	87.9667	117.4	-0.00763332	0.91761	0.40877	0.000256742
scaffold1.t161	82.8	80.2	79.6	85.9	91.1	87.6	109.4	135.3	126.1	80.8667	88.2	123.6	0.125234	0.015706	0.612062	0.0131679
scaffold6.t253	82.8	82	88	96.3	99.5	99.2	119.7	120.5	120	84.2667	98.3333	120.067	0.222718	0.00277147	0.510802	5.93833e-07
scaffold1.t259	82.8	83.4	81.3	94.8	100.3	97.3	125.2	133.3	134.3	82.5	97.4667	130.933	0.240515	0.000935304	0.666366	7.99968e-05
scaffold3.t189	82.9	84.5	87.9	103.8	105.8	106.7	107.9	110.9	109.6	85.1	105.433	109.467	0.3091	0.000283365	0.363261	0.000141221
scaffold9.t11	82.9	83.6	79.8	125.8	117.8	124.9	88.5	91.9	104.8	82.1	122.833	95.0667	0.581248	0.000127392	0.211557	0.063816
scaffold4.t39	82.9	93.9	96.5	94.5	90.5	107.1	95.7	140.7	98.3	91.1	97.3667	111.567	0.0959769	0.390306	0.292383	0.248595
scaffold1.t160	83.1	81	85.4	93	95.7	90.6	127.1	118.6	125.3	83.1667	93.1	123.667	0.162776	0.00695274	0.572379	0.000148664
scaffold5.t56	83.2	86.3	85.8	107.8	101.9	100.1	107	107.4	102.6	85.1	103.267	105.667	0.279144	0.0019517	0.312289	0.000306179
scaffold1.t499	83.2	85.4	81.5	107.3	111.5	114.1	108.1	116.3	110.3	83.3667	110.967	111.567	0.412584	0.000267196	0.420363	0.000550094
scaffold2.t729	83.2	83.3	83.1	99.3	90.8	94.8	113.6	115.1	118.1	83.2	94.9667	115.6	0.190838	0.00870319	0.474486	7.49635e-05
scaffold3.t351	83.2	85.8	87.4	98.9	101.2	96.7	109.7	117.8	120.5	85.4667	98.9333	116	0.211095	0.00165295	0.440691	0.00189794
scaffold2.t472	83.2	79.7	89.7	103.1	98.7	97.6	118.5	128.4	118.5	84.2	99.8	121.8	0.24522	0.00988874	0.532622	0.000305666
scaffold3.t483	83.3	85.6	99.4	99.9	133.3	94.3	100	101.4	102.9	89.4333	109.167	101.433	0.287648	0.208451	0.181647	0.0781304
scaffold7.t275	83.4	83.9	91	98.5	94.3	96.1	123.8	106.8	113.3	86.1	96.3	114.633	0.161523	0.0204088	0.412941	0.00380799
scaffold5.t243	83.4	84.2	84.2	97.4	93.2	95.9	109	129.3	114.5	83.9333	95.5	117.6	0.186257	0.000775851	0.486572	0.00854295
scaffold8.t45	83.4	85.5	84.7	95.6	107.4	99.4	123.9	118.8	118.9	84.5333	100.8	120.533	0.253903	0.00997928	0.51184	2.78248e-05
scaffold1.t935	83.5	82.3	99.7	122.6	108.5	102.8	113.6	109.1	110	88.5	111.3	110.9	0.330704	0.0486056	0.32551	0.000441485
scaffold1.t167	83.5	75.9	77.6	105.1	101.5	99.5	124.2	116.7	116.1	79	102.033	119	0.369116	0.00123366	0.591037	0.00032616
scaffold4.t251	83.5	90.7	103.2	119.5	101.5	100.1	87.6	108.2	105.6	92.4667	107.033	100.467	0.211055	0.161484	0.119712	0.408098
scaffold3.t360	83.5	89.4	88	101.8	100.6	104.1	87.8	114.7	98.1	86.9667	102.167	100.2	0.23239	0.00178122	0.204348	0.291523
scaffold8.t171	83.6	85.7	93.1	97	91.6	94.4	109.1	125.2	120.2	87.4667	94.3333	118.167	0.109034	0.104117	0.434018	0.00526007
scaffold4.t544	83.6	87.6	102.6	100.2	100.6	103.7	101.2	113.9	106.5	91.2667	101.5	107.2	0.15332	0.157202	0.232145	0.0807883
scaffold5.t391	83.7	81	73	97.1	95.1	98.6	125.9	112	108.4	79.2333	96.9333	115.433	0.290885	0.00627974	0.54288	0.00452365
scaffold7.t430	83.7	99.6	94.8	116.1	106.4	117.8	128.4	118.8	124.3	92.7	113.433	123.833	0.291203	0.024544	0.417758	0.0004658
scaffold1.t606	83.7	82.4	168.9	97.5	94.3	103.8	82.3	93.6	93.5	111.667	98.5333	89.8	-0.180515	0.671564	-0.314411	0.49088
scaffold1.t1056	83.7	98.7	123.1	113.8	111.7	119.4	65.8	92.7	91.2	101.833	114.967	83.2333	0.175006	0.324792	-0.290977	0.266664
scaffold1.t965	83.7	84.4	85.6	104.9	87.2	108	86.2	106.4	89.1	84.5667	100.033	93.9	0.24232	0.0761067	0.151036	0.886189
scaffold6.t458	83.8	89.4	90.2	105.1	113.5	122.6	132.3	129.7	124.3	87.8	113.733	128.767	0.373362	0.00885548	0.552466	0.00018533
scaffold8.t183	83.8	78	86.6	86.2	91.9	87.2	93.9	105.7	102.2	82.8	88.4333	100.6	0.0949595	0.141624	0.280928	0.426784
scaffold1.t103	83.8	93.8	105.3	98.4	105.7	111.1	82.3	105	108.2	94.3	105.067	98.5	0.155975	0.210153	0.062866	0.271588
scaffold2.t390	83.8	76.7	36.8	195.7	81.4	107.7	91	121	106	65.7667	128.267	106	0.963718	0.171167	0.688636	0.0770894
scaffold2.t681	83.9	87.9	68.3	113.9	97.5	109.1	102.1	99.2	102.1	80.0333	106.833	101.133	0.416689	0.0254475	0.337586	0.0208808
scaffold4.t163	83.9	82.8	71.3	106.4	105	107	114.5	117.2	116.2	79.3333	106.133	115.967	0.419879	0.00276062	0.547711	9.06889e-06
scaffold5.t110	83.9	82.4	63.5	124.9	123.4	118.6	108.1	120.2	111.1	76.6	122.3	113.133	0.675008	0.00260017	0.562608	0.00910901
scaffold2.t616	83.9	84.5	86.4	99.1	97.6	100.7	107.7	124.7	111.2	84.9333	99.1333	114.533	0.223039	0.000264442	0.431365	0.00583851
scaffold3.t722	84	96.4	95.4	113.3	111.1	142.4	109.2	107.3	105.5	91.9333	122.267	107.333	0.411371	0.0489289	0.223438	0.0302611
scaffold1.t719	84	86.5	77.3	117	109.7	116	97.2	109.7	102.6	82.6	114.233	103.167	0.46777	0.000898498	0.320763	0.0106056
scaffold2.t250	84	85.1	90.7	99.8	94.4	96.3	102.8	110.4	114.5	86.6	96.8333	109.233	0.161137	0.0172038	0.334974	0.00626864
scaffold4.t110	84	86.9	89.7	97.5	94.5	101.7	107.7	118.7	119.4	86.8667	97.9	115.267	0.172506	0.0142584	0.408101	0.00234453
scaffold4.t377	84	82.9	99.9	106.2	102.9	102.2	112	117	120.6	88.9333	103.767	116.533	0.222547	0.0578807	0.389947	0.000766301
scaffold4.t85	84	86.3	91.9	103.6	105.4	101.1	76.1	99.4	82	87.4	103.367	85.8333	0.242066	0.00385872	-0.0260953	0.490562
scaffold6.t318	84	88.2	90.4	133.3	152.3	96.6	80.8	88.3	85.8	87.5333	127.4	84.9667	0.541461	0.0725458	-0.0429355	0.425505
scaffold3.t35	84.1	81.1	90.5	96	113.4	115.8	92.3	108.9	118.1	85.2333	108.4	106.433	0.346875	0.0274408	0.32046	0.0578144
scaffold4.t58	84.2	87.5	87.4	107.6	103.3	106	101.5	116	106.6	86.3667	105.633	108.033	0.290519	0.000313399	0.32293	0.00779687
scaffold1.t854	84.2	83.1	95.9	106.9	115.4	114.4	103.6	114.2	111.5	87.7333	112.233	109.767	0.355304	0.00746776	0.323243	0.00881497
scaffold5.t179	84.2	85.1	67.9	111.3	111	111.3	117.8	119.2	119.9	79.0667	111.2	118.967	0.492015	0.00454092	0.589416	5.55765e-05
scaffold6.t464	84.2	82.1	88.2	93.4	99.2	96	90.6	101	108.6	84.8333	96.2	100.067	0.181406	0.00977165	0.238258	0.136482
scaffold6.t307	84.2	87.3	71.7	89.8	125.1	132.1	76.6	112.7	120.4	81.0667	115.667	103.233	0.512792	0.0679509	0.348728	0.196502
scaffold5.t222	84.3	85.7	95.4	100.5	103.6	98.8	109.6	109.3	112.8	88.4667	100.967	110.567	0.190673	0.0293139	0.321711	0.00381388
scaffold2.t360	84.3	88.3	83.3	102.4	99.2	100.5	112.3	112.9	117	85.3	100.7	114.067	0.239446	0.000998646	0.41926	0.000172254
scaffold3.t684	84.4	85.7	79.7	102	89.7	109.2	95.8	120.8	108.7	83.2667	100.3	108.433	0.268511	0.0464169	0.380997	0.0425324
scaffold1.t210	84.4	83.2	90.8	108.4	102.7	105.2	115.9	115.5	117.1	86.1333	105.433	116.167	0.291687	0.00257489	0.431553	2.08031e-05
scaffold2.t877	84.4	79.2	72.2	114.5	102.6	110.2	115	116.4	118	78.6	109.1	116.467	0.47305	0.00354634	0.567316	7.99172e-05
scaffold6.t482	84.4	83.3	87.5	99.7	100.4	96.2	111.5	115.6	109.9	85.0667	98.7667	112.333	0.21543	0.0016265	0.40112	0.00100317
scaffold2.t746	84.5	87.1	64.2	108.3	109.3	107	106.2	120.8	112	78.6	108.2	113	0.461099	0.0152009	0.523722	0.00750113
scaffold3.t750	84.5	79.3	83.7	84	85.7	84.7	121.4	107.4	110.8	82.5	84.8	113.2	0.0396701	0.245199	0.456408	0.0144906
scaffold6.t126	84.5	85.9	93.2	101.1	100.4	96	128.3	129.6	140.2	87.8667	99.1667	132.7	0.174539	0.0226457	0.594781	0.000255704
scaffold9.t13	84.6	86.5	92.8	106.2	102	113.4	107.5	121.8	127.3	87.9667	107.2	118.867	0.285276	0.00977254	0.434315	0.0143247
scaffold2.t284	84.6	94.2	80.9	114.2	119.9	124	120.3	119.9	146.6	86.5667	119.367	128.933	0.463517	0.0025452	0.574742	0.00645895
scaffold2.t856	84.6	94.9	103	95.7	100.9	95.1	93.2	97.3	91.8	94.1667	97.2333	94.1	0.0462345	0.61513	-0.00102174	0.154162
scaffold4.t548	84.6	80.9	82.1	89.4	87.8	88.5	106.1	113.7	106	82.5333	88.5667	108.6	0.101787	0.00700671	0.395975	0.0708345
scaffold8.t1	84.6	96.6	80.4	94.1	96.8	91	98.8	107.5	108.2	87.2	93.9667	104.833	0.107821	0.257987	0.265697	0.012501
scaffold4.t525	84.7	81.9	88.7	109.5	104.2	104.6	98	117.5	110.9	85.1	106.1	108.8	0.318194	0.00128977	0.354448	0.0173493
scaffold8.t135	84.7	84.9	83.7	103.1	104.4	109.9	101.8	116.7	110.8	84.4333	105.8	109.767	0.325455	0.000542098	0.378555	0.0043226
scaffold6.t212	84.7	89.5	139.9	107.3	97.5	99.5	81.7	105.7	94.2	104.7	101.433	93.8667	-0.0457296	0.864113	-0.157577	0.598427
scaffold2.t667	84.8	88.8	87.2	103.7	108.5	104.9	96.2	114.8	110.6	86.9333	105.7	107.2	0.281994	0.000534293	0.302324	0.0491959
scaffold8.t56	84.8	78.5	71.4	104	109.2	108.2	103.2	109.6	109.2	78.2333	107.133	107.333	0.453552	0.00230759	0.456243	0.00100758
scaffold2.t619	84.8	107.7	106.8	88.6	102.1	105.3	105.6	120.6	116.8	99.7667	98.6667	114.333	-0.0159951	0.909313	0.196616	0.00280639
scaffold3.t456	84.8	88.1	95.1	91	109.3	110.1	120.2	112	111.7	89.3333	103.467	114.633	0.211896	0.111293	0.359756	0.00158139
scaffold7.t208	84.8	85.5	82.9	101.9	98.7	103	97.1	105.6	101.9	84.4	101.2	101.533	0.261894	0.000367103	0.266639	0.833627
scaffold1.t634	84.9	92.5	83.3	104	108.3	106.3	112.7	108.9	119.9	86.9	106.2	113.833	0.289356	0.00338082	0.389495	0.0123176
scaffold6.t465	84.9	92.2	95.5	108.5	109.5	117.8	94.2	113.7	109	90.8667	111.933	105.633	0.300817	0.00805273	0.217242	0.0169401
scaffold5.t393	84.9	91.4	98.6	130.8	130.4	117.1	112.6	118.4	119.2	91.6333	126.1	116.733	0.460624	0.0045325	0.349272	0.000369011
scaffold2.t601	84.9	80.3	76.4	112.2	110.2	119.1	68.9	86.7	91.1	80.5333	113.833	82.2333	0.499265	0.000798482	0.0301373	0.297542
scaffold6.t266	84.9	90.8	120.5	103.4	98.6	89.8	101.8	102.3	107.9	98.7333	97.2667	104	-0.0215918	0.906397	0.0749744	0.662347
scaffold1.t459	84.9	85.6	98.8	96.3	96.2	96.6	86.4	106.1	99	89.7667	96.3667	97.1667	0.102354	0.218255	0.114282	0.391033
scaffold5.t241	84.9	88.8	90	98.8	91.3	96.1	98.2	120	102.5	87.9	95.4	106.9	0.118126	0.0488626	0.282327	0.0508314
scaffold9.t44	85	85.8	76.7	103.9	99.7	98.9	118.6	118.5	112.9	82.5	100.833	116.667	0.289507	0.00511923	0.499926	0.000593867
scaffold8.t194	85	86.9	84.7	87.5	91.5	87	125.7	122.7	123.2	85.5333	88.6667	123.867	0.0519051	0.118691	0.534229	6.32292e-06
scaffold8.t84	85	85.3	87.5	88	91.4	91.1	137.8	114.8	124.9	85.9333	90.1667	125.833	0.0693763	0.0344016	0.550224	0.00382937
scaffold2.t693	85	91.7	105.9	106.8	100	98.4	96.5	103.9	111.8	94.2	101.733	104.067	0.110993	0.32236	0.143709	0.263008
scaffold2.t758	85	94.9	94.9	109.1	98.9	103.3	91.1	114.6	108.1	91.6	103.767	104.6	0.179924	0.0515247	0.191463	0.168518
scaffold2.t520	85	91.6	81.1	128.2	86.2	95.3	88.2	135.1	109.3	85.9	103.233	110.867	0.265179	0.25695	0.368096	0.146968
scaffold8.t74	85.1	82	86.2	103	106.2	102.2	109	112.6	115.8	84.4333	103.8	112.467	0.297922	0.00038203	0.413613	0.000218108
scaffold1.t769	85.1	84	80.7	101.6	106.3	103.3	109.1	111.3	114.9	83.2667	103.733	111.767	0.317069	0.000426957	0.424679	0.000203667
scaffold4.t536	85.1	93	91.9	86.9	85.1	87.5	109	110.5	119.6	90	86.5	113.033	-0.0572249	0.245442	0.328751	0.00112578
scaffold5.t345	85.1	90.4	101.5	101.9	96.7	99.3	132.5	114.5	123.6	92.3333	99.3	123.533	0.104942	0.240587	0.419977	0.00431767
scaffold2.t923	85.1	86.8	85.7	96	95.1	97.3	112.3	121.1	120.6	85.8667	96.1333	118	0.162939	0.00022277	0.458617	0.000375662
scaffold1.t37	85.1	93.3	110.2	112.5	112.9	100.4	111.6	133.6	118.9	96.2	108.6	121.367	0.174915	0.216219	0.335263	0.00437411
scaffold8.t111	85.1	83.4	80.9	92.1	99.7	94.8	85.6	108.4	91.5	83.1333	95.5333	95.1667	0.200577	0.00811388	0.195029	0.923162
scaffold2.t251	85.1	87.1	84.6	102.4	101.5	101.9	109.4	109.3	106.5	85.6	101.933	108.4	0.251943	3.51665e-05	0.340682	0.0310055
scaffold8.t78	85.2	86.1	91.3	91.9	90.8	89.8	122.3	122.5	120.1	87.5333	90.8333	121.633	0.0533893	0.173536	0.474634	7.66268e-05
scaffold5.t254	85.2	82.8	77	86.5	91.9	91.7	122.8	116.8	115.6	81.6667	90.0333	118.4	0.140712	0.04975	0.53585	0.00034866
scaffold3.t541	85.2	83.9	81.7	91.3	95.5	92	126.4	120.6	123.6	83.6	92.9333	123.533	0.152693	0.00484122	0.563326	3.43776e-05
scaffold6.t216	85.2	81.6	88.3	98.5	93.6	97.5	134.6	124.3	125.9	85.0333	96.5333	128.267	0.182999	0.00929581	0.593046	0.000316619
scaffold5.t233	85.2	78.1	93.8	123.9	102.1	83.4	96.5	109	128.1	85.7	103.133	111.2	0.267144	0.237202	0.37579	0.0676125
scaffold3.t789	85.3	85.3	82.3	98.2	106.1	110.5	110.6	109.3	104.5	84.3	104.933	108.133	0.315869	0.00524227	0.359207	0.00234387
scaffold2.t28	85.3	84.8	96.6	127	109.3	126.7	111	107.2	110.9	88.9	121	109.7	0.444752	0.0101659	0.303308	0.00609374
scaffold3.t608	85.3	84.7	87.9	88.6	87	83.2	110.3	111	119.4	85.9667	86.2667	113.567	0.00502584	0.880858	0.40169	0.00656129
scaffold2.t376	85.3	86.7	88.4	95.6	82.8	91.3	106	114.3	120.3	86.8	89.9	113.533	0.0506261	0.467574	0.387349	0.0202557
scaffold2.t324	85.3	86.1	96.6	106.2	91.2	93.9	117	118.5	134.4	89.3333	97.1	123.3	0.120273	0.256988	0.464902	0.0029345
scaffold6.t462	85.3	83.2	99.2	97.2	97.1	97.4	114.7	111.3	134.3	89.2333	97.2333	120.1	0.123868	0.186302	0.428582	0.00748798
scaffold2.t869	85.3	88.9	96.9	102.1	97.3	100.4	128.9	122.9	131.5	90.3667	99.9333	127.767	0.145175	0.061183	0.499649	0.000106019
scaffold7.t375	85.3	83.3	83.8	99.3	93.7	94.3	84.4	93.8	92.2	84.1333	95.7667	90.1333	0.186846	0.00342658	0.0993832	0.810831
scaffold1.t694	85.3	89.8	92.3	108.9	94.4	105.1	80.2	109.5	95.9	89.1333	102.8	95.2	0.205803	0.0465199	0.0949965	0.871063
scaffold4.t269	85.3	96.6	98.8	115.6	105	113.2	91.4	106.7	134.2	93.5667	111.267	110.767	0.249955	0.0283609	0.243457	0.102839
scaffold7.t353	85.4	86	72.2	103.2	104.5	104.4	117.8	109.1	111	81.2	104.033	112.633	0.357494	0.00723793	0.472082	0.00066461
scaffold9.t76	85.4	83.6	88.7	121.5	126.3	115.4	124.7	117	120.3	85.9	121.067	120.667	0.495072	0.000545478	0.490297	0.000113205
scaffold6.t369	85.4	86.3	87.1	91.1	96.1	91.9	116.4	115.2	112.7	86.2667	93.0333	114.767	0.108945	0.0141426	0.411829	0.00192685
scaffold6.t248	85.4	84.8	87.7	102	99.3	102.9	91.3	93.8	93.9	85.9667	101.4	93	0.238208	0.000381526	0.113453	0.0144768
scaffold2.t807	85.4	89.5	93.3	102.8	111.2	105.6	97.6	111	103.8	89.4	106.533	104.133	0.252958	0.00699912	0.220085	0.0305417
scaffold8.t22	85.5	90.1	87.5	102.8	108.4	106.7	96.5	107.1	115.4	87.7	105.967	106.333	0.272962	0.00100869	0.277945	0.0296509
scaffold7.t371	85.5	87.8	79.7	119.4	115.4	114.5	112.6	119	115.5	84.3333	116.433	115.7	0.465329	0.000350041	0.456214	0.000169987
scaffold9.t14	85.5	87	83.3	86	82.4	87.6	128.5	126.6	133.1	85.2667	85.3333	129.4	0.00112755	0.973353	0.601784	3.70094e-05
scaffold3.t304	85.5	85.1	81	101.7	97.7	101.9	92	107.8	97.9	83.8667	100.433	99.2333	0.260069	0.00112592	0.242727	0.0457186
scaffold6.t332	85.6	80.5	77.4	76.2	71.8	64.6	103.8	110	112.3	81.1667	70.8667	108.7	-0.19578	0.067666	0.421393	0.00839304
scaffold5.t289	85.6	87.8	114.2	95.1	92.3	95.7	112.4	117.9	113.5	95.8667	94.3667	114.6	-0.0227519	0.879017	0.257506	0.000267175
scaffold8.t134	85.6	83.1	100.4	87	96	96.2	116.8	106.9	127.9	89.7	93.0667	117.2	0.0531566	0.615555	0.385793	0.0276133
scaffold2.t380	85.6	89.8	103	95.7	102.9	94	117.1	123.2	120.7	92.8	97.5333	120.333	0.0717706	0.468019	0.37484	6.47448e-05
scaffold1.t675	85.6	83.9	83.5	93.8	88	86.6	129	128.1	121.6	84.3333	89.4667	126.233	0.0852473	0.0890512	0.581918	6.51414e-05
scaffold7.t59	85.6	87.9	87.7	97.2	90.8	89.6	128	127.5	125.9	87.0667	92.5333	127.133	0.0878527	0.0913835	0.54615	1.23695e-05
scaffold4.t237	85.6	83.6	80.3	96.6	82.7	89.8	154	124.6	165.2	83.1667	89.7	147.933	0.109103	0.203303	0.83087	0.00565246
scaffold1.t1010	85.6	88.8	90.3	98.6	94.9	97.9	96.7	118.5	114	88.2333	97.1333	109.733	0.138643	0.00766044	0.314606	0.288503
scaffold2.t606	85.6	90.7	95.2	104.8	93.9	103.9	90.5	140	98.5	90.5	100.867	109.667	0.15646	0.0807467	0.277135	0.356922
scaffold6.t303	85.7	93.3	101.1	115	109.8	112.5	115.3	112	113.7	93.3667	112.433	113.667	0.26809	0.0153073	0.28383	3.26615e-05
scaffold6.t468	85.7	96.3	113.2	103.2	115.5	104	111.6	120.6	129.3	98.4	107.567	120.5	0.128501	0.36312	0.292303	0.00504815
scaffold3.t507	85.7	86.3	88.6	96.2	103.1	99.2	86.6	97.7	97.9	86.8667	99.5	94.0667	0.195894	0.00443986	0.114881	0.649502
scaffold6.t104	85.7	72.1	86.9	103	99.8	91	86.3	95.3	101.1	81.5667	97.9333	94.2333	0.26382	0.0513233	0.208258	0.8954
scaffold2.t215	85.8	82.4	176.2	92.1	96.4	101.8	101.6	115.7	115	114.8	96.7667	110.767	-0.246541	0.590159	-0.0515988	0.00935313
scaffold5.t377	85.8	92.7	91.4	93.2	95.9	96.7	111.8	111	109.9	89.9667	95.2667	110.9	0.0825809	0.0886992	0.301797	5.22124e-05
scaffold3.t769	85.8	90.7	88.2	99.3	101.5	102.3	107	124.7	112.7	88.2333	101.033	114.8	0.195436	0.00157517	0.379727	0.0115889
scaffold3.t49	85.8	89	89.3	99.7	102	101.6	86.3	91.5	87.7	88.0333	101.1	88.5	0.199661	0.000594545	0.00762756	0.440667
scaffold1.t539	85.8	91.9	94.2	108.7	100.9	104.4	101	107.8	105.4	90.6333	104.667	104.733	0.207688	0.0141223	0.208607	0.0116453
scaffold1.t63	85.8	90.1	91.6	109.3	99.6	102.7	95.8	119.2	105.9	89.1667	103.867	106.967	0.220156	0.011764	0.262585	0.0636738
scaffold6.t370	85.9	85.5	81.4	103.5	108.6	99.5	107.9	111.5	113.5	84.2667	103.867	110.967	0.301699	0.00283695	0.397092	0.00190246
scaffold3.t470	85.9	85.5	73.8	100.5	101.6	101.6	115.6	109.5	110.6	81.7333	101.233	111.9	0.308688	0.00808433	0.453214	0.000306554
scaffold4.t504	85.9	100.8	99.6	94.5	113.6	100.9	116.9	118.6	115.6	95.4333	103	117.033	0.110079	0.362706	0.294354	0.000965462
scaffold4.t360	85.9	89.2	94.2	96.9	102.1	98.7	90.2	102.9	111.6	89.7667	99.2333	101.567	0.144645	0.0294628	0.178175	0.477694
scaffold2.t930	85.9	91.6	92.4	104.9	102.7	104.2	95.3	111.3	111.8	89.9667	103.933	106.133	0.208196	0.00288061	0.238415	0.0492548
scaffold3.t666	86	78.8	88.2	111.3	114.2	102.7	106.4	107.3	105.2	84.3333	109.4	106.3	0.375438	0.00496728	0.333967	0.0016352
scaffold4.t267	86	90.1	95.6	96.9	87.8	94.8	110.5	112.6	112.5	90.5667	93.1667	111.867	0.0408337	0.54263	0.304728	0.000739486
scaffold5.t454	86	88	88	96.4	93	108	113.9	118.3	116.6	87.3333	99.1333	116.267	0.182838	0.0619025	0.412833	0.00110254
scaffold8.t149	86	85.3	93	97.6	100.3	102.2	126.1	116.8	115.1	88.1	100.033	119.333	0.183267	0.01299	0.437783	0.00103553
scaffold3.t489	86	87.2	79.9	92	98.8	98.1	114.7	127.4	123.1	84.3667	96.3	121.733	0.190863	0.0188171	0.528979	0.00108281
scaffold3.t368	86	83.4	76.3	98.1	97.6	93.3	102.9	132.6	105	81.9	96.3333	113.5	0.234172	0.0116244	0.470757	0.0525594
scaffold2.t664	86.1	85.6	76.4	111.1	117.2	120.1	92.9	108.4	102.2	82.7	116.133	101.167	0.489823	0.00125444	0.290775	0.028341
scaffold2.t474	86.1	87.5	88.9	96.8	97.1	95.1	114.3	116.5	117.7	87.5	96.3333	116.167	0.138752	0.000979423	0.408841	2.37088e-05
scaffold8.t64	86.1	83.9	83.1	93.9	95	93.7	122.1	118.1	124.1	84.3667	94.2	121.433	0.159054	0.000562942	0.525419	4.78187e-05
scaffold3.t571	86.2	88.2	94.3	109.3	110.5	104.3	107.9	112.7	112.9	89.5667	108.033	111.167	0.270443	0.00393237	0.31169	0.00471978
scaffold1.t887	86.2	83.3	86.1	103.9	105.6	101.2	110.7	112.3	112.3	85.2	103.567	111.767	0.281634	0.000324853	0.391565	0.000295106
scaffold1.t687	86.2	79.8	65.7	100.8	101.7	101.8	109.5	114	110.2	77.2333	101.433	111.233	0.393236	0.0162522	0.526294	0.000103748
scaffold7.t48	86.2	86.7	91	92.8	90.3	91	120.3	118	123.6	87.9667	91.3667	120.633	0.054711	0.115454	0.4556	0.000125817
scaffold7.t227	86.2	91.3	96.8	90.3	102.9	99	127.8	116.4	119.9	91.4333	97.4	121.367	0.0912016	0.283495	0.40858	0.00311873
scaffold1.t736	86.2	92.1	86.5	100.4	96.9	102.6	99.9	103.8	103.4	88.2667	99.9667	102.367	0.179578	0.00994041	0.213805	0.00942229
scaffold6.t154	86.3	82.5	66.8	108.4	116.1	110.8	110	106	111.7	78.5333	111.767	109.233	0.509113	0.00650202	0.476036	0.0407281
scaffold7.t116	86.3	106.2	116.2	110.7	100	115	112.5	110.3	117.8	102.9	108.567	113.533	0.0773382	0.596066	0.141873	0.00169736
scaffold3.t612	86.3	87.5	93.9	105.1	93.9	92.7	122.6	113.7	116.5	89.2333	97.2333	117.6	0.123868	0.156964	0.398233	0.000339333
scaffold1.t329	86.3	87.7	84.9	95.4	95.4	97.5	113.7	106	109.4	86.3	96.1	109.7	0.155176	0.000786842	0.346131	0.00808881
scaffold3.t622	86.3	84	105.9	103.8	104.1	101.4	81.6	94	90	92.0667	103.1	88.5333	0.163294	0.19015	-0.0564582	0.205662
scaffold3.t807	86.3	100.8	77.1	97.8	100.8	109.6	101.6	106.2	106.8	88.0667	102.733	104.867	0.222236	0.131525	0.251888	0.147481
scaffold1.t343	86.4	89.3	82.5	103.2	107.3	105.7	106.6	105.1	107.3	86.0667	105.4	106.333	0.292348	0.00110203	0.305067	5.44772e-05
scaffold5.t191	86.4	85.8	88.6	105.4	107.2	107.6	104.1	112.2	109.4	86.9333	106.733	108.567	0.296029	5.3482e-05	0.3206	0.00188066
scaffold2.t909	86.4	85.3	74.6	105.4	103.3	96.7	107.6	114.4	113.6	82.1	101.8	111.867	0.310283	0.0126909	0.446326	0.000563217
scaffold3.t193	86.4	88.8	91.7	91.3	91	92.7	109.2	114.8	118.3	88.9667	91.6667	114.1	0.0431323	0.17077	0.358962	0.000777657
scaffold7.t329	86.4	96.2	101.1	88.6	102.8	103.3	114	112.3	118.6	94.5667	98.2333	114.967	0.0548809	0.601338	0.281812	0.000163194
scaffold4.t298	86.4	87.2	90.2	93.9	88.7	98.8	116.3	118.7	123.2	87.9333	93.8	119.4	0.0931778	0.134813	0.441321	0.000276926
scaffold1.t152	86.4	95.3	104.6	97	109.8	108.3	108.5	125.3	121	95.4333	105.033	118.267	0.138282	0.221074	0.309478	0.0042129
scaffold6.t102	86.4	88.1	88.5	97.4	96.3	98.4	116.5	117.5	114.3	87.6667	97.3667	116.1	0.1514	0.000392672	0.405268	0.000935175
scaffold1.t612	86.4	86.8	89.9	101.2	96.3	96.9	100	97.6	101.1	87.7	98.1333	99.5667	0.162166	0.00534403	0.183086	0.483261
scaffold3.t728	86.4	94.1	96.5	117.8	90.5	106.9	85.5	113.8	108.6	92.3333	105.067	102.633	0.186382	0.208428	0.152576	0.32629
scaffold4.t361	86.4	85.9	89.7	100.6	100.9	100.9	98.3	118	105.4	87.3333	100.8	107.233	0.206891	0.000354771	0.296149	0.153397
scaffold3.t598	86.5	89.5	81.5	105.8	104.8	108.7	97.6	112.8	112.8	85.8333	106.433	107.733	0.31034	0.00139365	0.327855	0.01716
scaffold3.t543	86.5	87.8	85.6	89.2	93.8	92.3	117	112.2	113.4	86.6333	91.7667	114.2	0.083048	0.0265806	0.398569	0.000107368
scaffold3.t363	86.5	87.9	89.7	96.6	97.8	98.8	117.2	109.5	124	88.0333	97.7333	116.9	0.150801	0.000989602	0.409153	0.00195686
scaffold1.t784	86.5	87.3	84.6	93.9	98.8	98.3	116.4	123.6	124.8	86.1333	97	121.6	0.171413	0.00342637	0.4975	0.000204956
scaffold4.t441	86.5	92.6	99.5	107.2	109.4	112.2	86.1	105.3	101.3	92.8667	109.6	97.5667	0.239015	0.0141665	0.0712275	0.535974
scaffold6.t21	86.6	88.8	74.8	98.8	102.6	110.2	119.8	104.5	111.6	83.4	103.867	111.967	0.316613	0.0203153	0.42495	0.0085552
scaffold2.t414	86.6	84.6	66.2	115	114.7	103.9	109.4	112.7	115.1	79.1333	111.2	112.4	0.490799	0.0125949	0.506285	0.000178074
scaffold3.t340	86.6	86	87.5	93.9	94.1	91.6	108.9	110.1	118.9	86.7	93.2	112.633	0.104298	0.00205628	0.37753	0.00151665
scaffold1.t869	86.6	93.2	82.9	94.1	88.1	102	115.6	126	111.5	87.5667	94.7333	117.7	0.11349	0.227149	0.426661	0.00460597
scaffold7.t365	86.6	92.6	86.9	95.6	101.8	100.5	110.7	113.7	113.9	88.7	99.3	112.767	0.16286	0.017487	0.346335	0.00277349
scaffold2.t743	86.6	89.2	88.2	102.8	97.7	98.3	119	123.3	117.9	88	99.6	120.067	0.178642	0.00285388	0.44826	4.01338e-05
scaffold1.t36	86.6	88	88.8	98.4	97.6	102.6	116.7	101	111.3	87.8	99.5333	109.667	0.180959	0.00220408	0.320832	0.0185239
scaffold1.t823	86.7	90	85.4	100.4	106.7	109.6	99.3	110.8	111.1	87.3667	105.567	107.067	0.273	0.00391955	0.293355	0.00875456
scaffold2.t623	86.7	79.1	69	112.4	107	105	106.6	114.4	109	78.2667	108.133	110	0.466341	0.00588586	0.491034	0.000884054
scaffold3.t278	86.7	93.8	105.3	93.9	90.2	95.1	102.1	121.5	104.9	95.2667	93.0667	109.5	-0.033707	0.715238	0.200887	0.0224926
scaffold3.t510	86.7	92.3	102.2	102.7	87.6	94.7	111.6	111.1	116.5	93.7333	95	113.067	0.0193653	0.850217	0.27054	0.000333242
scaffold3.t103	86.7	88.9	90.5	94.6	93.8	96.8	112.3	113.6	114.9	88.7	95.0667	113.6	0.100005	0.0109727	0.356957	1.37972e-05
scaffold8.t136	86.7	85.8	86	95.7	94.9	96.1	114.1	116.1	118.6	86.1667	95.5667	116.267	0.149378	2.99483e-05	0.432236	8.56522e-05
scaffold6.t410	86.7	88	89	96.6	98.6	100.4	119.3	115.1	116	87.9	98.5333	116.8	0.164749	0.00115934	0.410105	5.30119e-05
scaffold1.t380	86.7	85.6	90.3	100.1	101.4	96.7	114.7	122.1	118	87.5333	99.4	118.267	0.183413	0.00400367	0.434139	0.000118879
scaffold1.t216	86.7	86.4	83.1	100.1	99.5	93.9	114	114.6	112.1	85.4	97.8333	113.567	0.19609	0.00555085	0.411231	0.00242639
scaffold1.t513	86.7	88.7	89.4	102.5	99.5	103.1	111.2	115.9	107.9	88.2667	101.7	111.667	0.204379	0.000617419	0.339258	0.049725
scaffold3.t801	86.7	90.6	91.2	101.5	107.6	103.8	96.5	111.8	106.7	89.5	104.3	105	0.22078	0.00285797	0.23043	0.0298224
scaffold2.t591	86.7	91.9	89.4	99.5	106.6	111	94.5	114	110.1	89.3333	105.7	106.2	0.242705	0.0111765	0.249513	0.0525607
scaffold3.t474	86.7	89.7	84.4	104.1	93.4	113.2	110.2	109.4	114.2	86.9333	103.567	111.267	0.252578	0.0484294	0.35604	0.0212621
scaffold3.t44	86.8	90.1	96.1	111.9	75.4	83.3	108.5	118.6	129.2	91	90.2	118.767	-0.0127391	0.947498	0.384192	0.0133887
scaffold6.t285	86.8	93.6	98.9	93.1	95.4	100.7	111.1	120.7	124.6	93.1	96.4	118.8	0.050252	0.472272	0.351682	0.00281878
scaffold3.t231	86.8	86.8	93.3	93.1	89.8	93.8	141.9	122.9	124.5	88.9667	92.2333	129.767	0.0520233	0.260275	0.544583	0.00219915
scaffold3.t32	86.8	84.5	77.5	89.8	91.1	81	92.7	105.2	103.6	82.9333	87.3	100.5	0.0740296	0.360152	0.277172	0.227146
scaffold1.t941	86.8	94.7	98	105.2	98.9	114.9	104	112.9	114.7	93.1667	106.333	110.533	0.190708	0.0826959	0.246596	0.022376
scaffold3.t836	86.8	89.8	93	104.5	100.4	103.8	112.1	103.4	106.3	89.8667	102.9	107.267	0.195385	0.00401804	0.255344	0.00507783
scaffold2.t256	86.9	88.7	86.5	76.1	79.2	75.6	114.5	115.8	113.6	87.3667	76.9667	114.633	-0.182849	0.00137734	0.391872	7.36795e-06
scaffold7.t253	86.9	90.8	105.2	96.4	87.1	89.3	115.7	117.4	115.6	94.3	90.9333	116.233	-0.0524485	0.617746	0.301694	9.04977e-06
scaffold1.t452	86.9	84.3	87	97.1	100.9	95.1	116.8	118.6	113.9	86.0667	97.7	116.433	0.182904	0.00372332	0.435978	0.000549532
scaffold3.t212	86.9	90.1	101.6	109.7	105.6	106.1	137.3	131.6	138.1	92.8667	107.133	135.667	0.206175	0.0372753	0.546834	2.34798e-05
scaffold1.t740	86.9	89	79.8	94.2	100.1	100.7	96.6	102.3	101.1	85.2333	98.3333	100	0.206263	0.0195374	0.23051	0.210563
scaffold2.t539	86.9	85.8	84.4	101.9	100.2	97	94.7	114.6	107.1	85.7	99.7	105.467	0.218298	0.000959057	0.29942	0.0453797
scaffold1.t698	86.9	89.4	88.4	96.5	107.2	110.6	89.9	126.8	104.2	88.2333	104.767	106.967	0.247784	0.0185212	0.277766	0.156833
scaffold2.t720	86.9	90	88.9	105.2	104.9	107.7	104.1	117.2	123	88.6	105.933	114.767	0.257778	0.000166535	0.373325	0.0603831
scaffold2.t631	86.9	92.3	83.7	132.6	79	103.7	91.1	125.4	105.4	87.6333	105.1	107.3	0.262211	0.328014	0.292098	0.127702
scaffold3.t36	87	87.6	68.5	108.4	109.7	109.1	105.2	125.3	109.3	81.0333	109.067	113.267	0.428623	0.0111286	0.483136	0.0187227
scaffold3.t216	87	88.5	89.8	97.6	98	91.7	109.1	113.9	112.7	88.4333	95.7667	111.9	0.114933	0.0286641	0.339548	0.0016058
scaffold1.t323	87	87.2	92.4	99	98.3	96.2	113.7	115.8	118	88.8667	97.8333	115.833	0.138684	0.0101802	0.382336	5.0329e-05
scaffold3.t139	87	90.4	79.8	105.1	102.9	99.2	108.7	112.5	108.6	85.7333	102.4	109.933	0.256288	0.00950646	0.358701	0.010689
scaffold4.t519	87.1	86.4	68.7	100.6	120.9	99.5	109.8	114.1	107.8	80.7333	107	110.567	0.406374	0.0461621	0.45368	0.00281024
scaffold1.t289	87.1	76.7	67.2	110.1	101.5	102.3	105.6	115.2	118.3	77	104.633	113.033	0.442412	0.0122568	0.553818	0.00688909
scaffold4.t347	87.1	88.5	94.7	94.8	96.9	98.8	121.2	114.8	117.1	90.1	96.8333	117.7	0.103977	0.0610408	0.385515	8.71057e-05
scaffold7.t274	87.1	86.9	85.5	100	98.4	89.1	122.7	117.6	114.9	86.5	95.8333	118.4	0.147827	0.0531562	0.452897	0.00259109
scaffold5.t112	87.1	94.6	86.2	103.1	95	102.5	91.4	104.7	107.6	89.3	100.2	101.233	0.16615	0.0429974	0.180952	0.155498
scaffold1.t85	87.1	95.8	88.5	100	103.3	106.1	93.6	114.4	102.7	90.4667	103.133	103.567	0.189052	0.0170868	0.195102	0.0912453
scaffold6.t422	87.1	89	97	105.2	104.5	113.3	104.5	104.2	110.5	91.0333	107.667	106.4	0.242105	0.0159501	0.225031	0.00929692
scaffold4.t128	87.1	93.3	88.4	102	105.6	112.9	131.8	104.4	100.7	89.6	106.833	112.3	0.253791	0.00979542	0.325787	0.0517502
scaffold3.t493	87.2	87.5	79.8	101.6	104.3	101.1	104.4	115.1	124.3	84.8333	102.333	114.6	0.270573	0.00294971	0.433904	0.0281217
scaffold6.t281	87.2	88.1	79.6	105.2	106.8	106.8	103.8	116	111.2	84.9667	106.267	110.333	0.32272	0.001493	0.3769	0.00484299
scaffold1.t25	87.2	88.3	88.9	114.6	129.9	118.1	111.5	113.4	116.4	88.1333	120.867	113.767	0.455657	0.0021551	0.368318	0.000188783
scaffold3.t687	87.2	91.4	98.4	89.3	92.3	97.6	106.4	111.3	108.6	92.3333	93.0667	108.767	0.011413	0.865747	0.236313	0.00144724
scaffold1.t445	87.2	85.3	94	97.5	96.5	95.9	118.8	109.8	115.1	88.8333	96.6333	114.567	0.12142	0.0437456	0.367014	0.00227831
scaffold1.t353	87.2	88.4	91.3	95.9	97.3	98.7	114.4	110.6	113.5	88.9667	97.3	112.833	0.129175	0.00466995	0.342857	0.000536682
scaffold7.t184	87.2	85.7	91.4	97.5	104.5	102.6	80.9	101	91.1	88.1	101.533	91	0.20474	0.00760012	0.0467245	0.648353
scaffold1.t42	87.3	87.3	80.9	94.5	86.1	92.1	106.9	113.1	112.2	85.1667	90.9	110.733	0.0939914	0.155867	0.378729	0.00271315
scaffold3.t38	87.3	87.6	89.4	91.1	97.6	94.1	110.7	110.4	112.3	88.1	94.2667	111.133	0.0976057	0.0362304	0.335078	0.00129622
scaffold2.t334	87.3	92.1	94.8	102.1	95.2	96.3	115.4	118	109.6	91.4	97.8667	114.333	0.0986234	0.102468	0.32298	0.000471643
scaffold7.t407	87.3	86.5	88.7	98	98.1	98.4	123.4	108.7	108.7	87.5	98.1667	113.6	0.16595	8.27303e-05	0.376608	0.00511153
scaffold3.t525	87.3	85.3	94.2	102.1	102.8	94.9	121.3	113.5	118	88.9333	99.9333	117.6	0.168242	0.0408125	0.403092	0.00023317
scaffold6.t367	87.3	86	83	104.1	97.1	101.8	114.3	119.8	119.7	85.4333	101	117.933	0.241484	0.0030117	0.465101	0.000800027
scaffold3.t620	87.3	85.6	76.5	101.7	95	100.1	126.8	118.8	126.3	83.1333	98.9333	123.967	0.25103	0.0156503	0.576453	0.000318759
scaffold3.t223	87.4	92.6	77.1	119.7	102.9	108.6	106.3	118.2	121.5	85.7	110.4	115.333	0.365373	0.0212214	0.428442	0.00595613
scaffold3.t689	87.4	84.2	76.1	107.7	105.1	109.9	103.7	114.3	111.7	82.5667	107.567	109.9	0.3816	0.0023481	0.41256	0.0041354
scaffold1.t59	87.4	87.5	92.5	98.1	90.1	98.6	96.4	99.6	96.5	89.1333	95.6	97.5	0.101046	0.115651	0.129437	0.984143
scaffold4.t86	87.4	85.2	119.2	107.1	106.9	101.7	93.2	113.3	105	97.2667	105.233	103.833	0.113574	0.513557	0.0942523	0.139838
scaffold5.t84	87.4	90.6	100.6	114.7	86.6	102.4	96.2	108.4	113.2	92.8667	101.233	105.933	0.124452	0.407665	0.189924	0.11214
scaffold1.t672	87.4	93.7	95.5	106.9	100.9	104.1	94	113.2	104.5	92.2	103.967	103.9	0.173282	0.0173244	0.172357	0.0643357
scaffold2.t791	87.5	83.9	84.3	104.3	101.7	103.5	108	112.2	114.1	85.2333	103.167	111.433	0.275487	0.000199115	0.386691	0.00174137
scaffold6.t89	87.5	90.4	99.7	89.8	91.3	82.8	114.6	112.7	112.5	92.5333	87.9667	113.267	-0.0730162	0.369195	0.291678	0.000565122
scaffold1.t79	87.5	90.4	95.8	97.5	78	95.5	103.3	112.8	105.3	91.2333	90.3333	107.133	-0.0143026	0.898942	0.231774	0.0117926
scaffold7.t83	87.5	93.6	104.9	110.3	89.3	101.7	124	109.7	124.7	95.3333	100.433	119.467	0.0751855	0.555895	0.325555	0.0116696
scaffold2.t545	87.5	94.8	89.7	87.2	108.7	92.2	126.2	109.6	119.5	90.6667	96.0333	118.433	0.082963	0.476915	0.385431	0.00729825
scaffold2.t180	87.5	89.6	88.5	95.1	96.2	96.6	113.3	110.7	122.5	88.5333	95.9667	115.5	0.116313	0.000594614	0.3836	0.00175391
scaffold1.t26	87.5	88.6	94.6	96.9	100.2	98.1	111	109.7	114.2	90.2333	98.4	111.633	0.124998	0.0274875	0.307035	0.000114207
scaffold1.t707	87.5	91.2	95	103.9	100.4	103.6	93.1	114.8	104.7	91.2333	102.633	104.2	0.169866	0.00947163	0.191722	0.334101
scaffold3.t650	87.5	91.9	84.4	101.1	97	125.9	100.2	107.6	110.6	87.9333	108	106.133	0.296549	0.0967959	0.271396	0.0168371
scaffold2.t16	87.5	87.9	73.7	128.1	101.8	99.7	105.2	103.4	103.6	83.0333	109.867	104.067	0.403991	0.0590915	0.325746	0.00200027
scaffold1.t407	87.6	92.2	98.7	95.6	95.9	97.5	108.8	112.8	113	92.8333	96.3333	111.533	0.0533922	0.345208	0.26476	0.00101265
scaffold2.t820	87.6	91	94.4	99.2	97	96.2	106.4	114.8	116.1	91	97.4667	112.433	0.0990424	0.0400864	0.305131	0.00374906
scaffold5.t316	87.6	87.4	94.1	100.2	98	95.5	116.2	116	122.4	89.7	97.9	118.2	0.126201	0.0338224	0.39805	0.000130177
scaffold2.t732	87.6	85.6	86.1	97.3	95	93.8	120.8	118.3	109.4	86.4333	95.3667	116.167	0.141897	0.0016837	0.426536	0.00375586
scaffold1.t704	87.6	92.2	103.2	103.2	107	109.3	87.9	103.5	106.1	94.3333	106.5	99.1667	0.175014	0.0701442	0.0720876	0.545627
scaffold7.t69	87.6	92.4	91.1	101.2	99.3	117.1	93.9	115	102.4	90.3667	105.867	103.767	0.228386	0.0562695	0.19948	0.100343
scaffold3.t500	87.6	88.6	76.1	97.1	95.5	106.8	112.2	109.7	110.6	84.1	99.8	110.833	0.246934	0.0424536	0.398214	0.00550108
scaffold6.t172	87.7	94.2	86.1	104.5	113.3	109.2	104.5	116.3	118.4	89.3333	109	113.067	0.287058	0.00518731	0.339903	0.00938937
scaffold2.t85	87.7	100.8	94.4	105	95.1	97.2	111.3	115.7	115.6	94.3	99.1	114.2	0.0716273	0.376984	0.276233	0.000242658
scaffold1.t957	87.7	90.7	94.3	96.4	101.5	90.2	90.3	98.2	95.6	90.9	96.0333	94.7	0.079255	0.246367	0.0590841	0.931589
scaffold2.t405	87.7	90.7	91.7	102.9	103.4	105	106	102.5	111.3	90.0333	103.767	106.6	0.204812	0.000538875	0.243676	0.0544355
scaffold6.t81	87.7	87.8	82.5	99.1	99.3	100.9	103.1	98.8	107.4	86	99.7667	103.1	0.214221	0.00170846	0.261636	0.0184398
scaffold7.t176	87.7	94.6	90.1	100.8	106.1	111.4	91.4	116.4	97	90.8	106.1	101.6	0.22466	0.0140159	0.162136	0.198575
scaffold3.t168	87.7	93.2	101.9	108.7	108.1	116.3	102.4	104.3	105.3	94.2667	111.033	104	0.236173	0.0268106	0.141764	0.000464016
scaffold2.t788	87.7	90.9	90.8	109.6	103.3	105.7	97.4	112.2	109	89.8	106.2	106.2	0.241996	0.00149058	0.241996	0.0254937
scaffold6.t295	87.8	89.6	90.2	116.3	106.3	109.3	110.3	102.7	105.6	89.2	110.633	106.2	0.310671	0.0021583	0.251668	0.00591456
scaffold8.t16	87.8	88.3	77.7	103.5	105	106.6	107.7	114.1	108.5	84.6	105.033	110.1	0.312118	0.00459845	0.380085	0.00108925
scaffold2.t692	87.8	88	100.4	82.2	95.4	89.5	106.1	115.7	112.8	92.0667	89.0333	111.533	-0.0483333	0.619912	0.276724	0.00122932
scaffold6.t469	87.8	89.5	92.3	100.5	98.1	101.6	130.6	106.4	119.7	89.8667	100.067	118.9	0.155103	0.00363689	0.403891	0.0300802
scaffold7.t235	87.8	88.9	87.7	106.3	95.4	99.2	113.5	109.9	107.8	88.1333	100.3	110.4	0.186562	0.0194086	0.32498	0.0025384
scaffold3.t386	87.8	83.9	76.3	99.2	99.2	91.4	117.1	114.1	121	82.6667	96.6	117.4	0.224717	0.0308031	0.506055	0.000299507
scaffold2.t359	87.8	83.8	80.9	100.1	92	103.2	123.7	104.9	133.6	84.1667	98.4333	120.733	0.225898	0.0214762	0.520503	0.0137227
scaffold2.t781	87.8	92	82.6	94.2	121.6	103.2	92.8	104.2	103.5	87.4667	106.333	100.167	0.281789	0.0908978	0.195597	0.0433439
scaffold1.t900	87.9	90.3	93.4	110.4	110.6	108.5	120.6	108.9	111.3	90.5333	109.833	113.6	0.278795	0.000364897	0.327442	0.0200824
scaffold6.t301	87.9	72.5	67.7	115.3	96.5	105.1	102.2	111.8	117.1	76.0333	105.633	110.367	0.474361	0.0222439	0.537601	0.00613164
scaffold1.t398	87.9	88.1	101.2	93	100.3	88.7	108.7	120.9	117.6	92.4	94	115.733	0.0247679	0.787528	0.32484	0.00215526
scaffold1.t1025	87.9	87.4	87.3	92.4	97.8	87	116.8	114.7	119.7	87.5333	92.4	117.067	0.0780603	0.194181	0.419426	3.9638e-05
scaffold4.t98	87.9	89.4	90.9	93.2	95.1	96.3	120.1	118.3	116.4	89.4	94.8667	118.267	0.0856264	0.0119623	0.403697	1.1836e-05
scaffold4.t65	87.9	90	100.8	98.4	99.2	99.1	131.5	106.3	122.4	92.9	98.9	120.067	0.0902919	0.208384	0.370085	0.0115615
scaffold3.t646	87.9	87.8	86.5	93.2	95.4	94.3	119.1	119.1	123	87.4	94.3	120.4	0.109624	0.000896673	0.46213	0.000160096
scaffold1.t373	87.9	93	94.7	106.1	95.3	100.5	125.5	122	107.5	91.8667	100.633	118.333	0.131495	0.0783871	0.365243	0.00674845
scaffold2.t488	87.9	87.5	86.4	90.9	99.8	96.2	91.1	104.9	107.4	87.2667	95.6333	101.133	0.132083	0.0332401	0.212756	0.393975
scaffold4.t452	87.9	90.9	104.2	97.4	113.6	102.6	89.3	103.6	111.2	94.3333	104.533	101.367	0.148124	0.214516	0.103744	0.280704
scaffold7.t290	87.9	95.6	94.9	103.1	105.1	109.4	86.3	108.1	104.6	92.8	105.867	99.6667	0.190052	0.0132648	0.102986	0.258756
scaffold2.t776	87.9	83.7	79.9	99	95.4	93	90.2	119.9	101.1	83.8333	95.8	103.733	0.192502	0.0144425	0.307284	0.202822
scaffold8.t80	87.9	91.5	91.8	107.2	100.4	109.9	107.3	105.1	112.2	90.4	105.833	108.2	0.227399	0.00753256	0.259306	0.0275378
scaffold1.t925	87.9	87	86.8	101.5	101.9	103.9	97.7	115.9	108.9	87.2333	102.433	107.5	0.231734	4.88485e-05	0.301385	0.0512628
scaffold2.t421	88	92.3	85	109.1	106.9	108.8	103	113	111	88.4333	108.267	109	0.291927	0.000879532	0.301666	0.00207946
scaffold3.t34	88	93.8	93.2	119.4	100.6	117.8	113.3	112.4	116.2	91.6667	112.6	113.967	0.296738	0.0292052	0.314143	0.000163467
scaffold1.t251	88	88.8	82.6	114.4	112	110.9	110	115.9	116.3	86.4667	112.433	114.067	0.378854	0.000297152	0.399661	0.00054102
scaffold3.t652	88	83	62.2	115.5	110.9	103	124.4	110.7	114	77.7333	109.8	116.367	0.498273	0.0211129	0.582073	0.00256025
scaffold1.t924	88	90	92.5	95.5	93.8	98.3	115.4	109.8	112.2	90.1667	95.8667	112.467	0.0884351	0.0367806	0.318831	0.0125762
scaffold3.t73	88	92.2	97	100.4	97.1	98.1	88.5	99.8	98.8	92.4	98.5333	95.7	0.092719	0.0918069	0.0506261	0.376089
scaffold1.t1045	88	87.2	91.8	100.4	95.3	95	105.8	102.3	101.7	89	96.9	103.267	0.122691	0.0248082	0.214497	0.00389458
scaffold6.t353	88	87.6	82.2	95.4	94.9	102.7	94.1	106.3	102.9	85.9333	97.6667	101.1	0.184648	0.0201538	0.234493	0.0238276
scaffold1.t33	88	86.7	86.4	103.8	104.1	103.9	105.2	112.2	109.8	87.0333	103.933	109.067	0.256018	4.52998e-06	0.32557	0.00733208
scaffold1.t948	88.1	90.3	86.1	101.2	107.8	113.2	107.6	112.6	111.7	88.1667	107.4	110.633	0.284689	0.00637281	0.327481	0.000324308
scaffold6.t76	88.1	96.3	103.2	90.7	93.5	98.2	108.5	114.9	118.8	95.8667	94.1333	114.067	-0.0263236	0.740493	0.250776	0.00126464
scaffold8.t85	88.1	87.9	90.5	95.8	101.5	93.9	99.7	102.5	101.6	88.8333	97.0667	101.267	0.127875	0.0276292	0.188986	0.0265743
scaffold1.t722	88.1	88.7	91.4	101.9	99.2	98.7	106	114.8	109.2	89.4	99.9333	110	0.160691	0.00176495	0.299157	0.0493112
scaffold4.t342	88.1	90.4	96.9	103.3	110.1	107.6	106.5	99.9	106.8	91.8	107	104.4	0.221045	0.00997991	0.185556	0.00315623
scaffold3.t423	88.1	87.1	92.2	101.1	104.3	107.7	99.1	113.2	107.1	89.1333	104.367	106.467	0.227624	0.00347204	0.256365	0.0165957
scaffold5.t70	88.2	91.7	92.4	106.7	123.7	105.1	109.6	106	114.9	90.7667	111.833	110.167	0.301116	0.0258552	0.279453	0.00468762
scaffold3.t708	88.2	88.8	72.2	108.8	112.1	111.6	99.8	113.5	116.1	83.0667	110.833	109.8	0.41605	0.00739018	0.402536	0.0209498
scaffold2.t778	88.2	95.4	86.2	129	118.8	114.3	108.8	103.8	105.7	89.9333	120.7	106.1	0.424498	0.00399696	0.238497	0.0149429
scaffold7.t202	88.2	90.7	94.4	95.9	88.1	91.4	115.2	116.3	119.8	91.1	91.8	117.1	0.0110431	0.820539	0.362218	0.000333325
scaffold1.t271	88.2	90	90	97.1	92.1	91.4	116.4	117	117.8	89.4	93.5333	117.067	0.0652058	0.0943014	0.388984	2.80377e-06
scaffold2.t897	88.2	90.6	96.9	97.2	102.6	95.4	74.8	103	90.3	91.9	98.4	89.3667	0.0985935	0.126645	-0.040328	0.950736
scaffold2.t14	88.2	91.4	95.1	102.9	97.4	94.5	101.7	98.5	92	91.5667	98.2667	97.4	0.10188	0.101999	0.0890993	0.101847
scaffold7.t199	88.2	91.8	97.8	101.1	98.6	103.7	100	104.9	106	92.6	101.133	103.633	0.127174	0.0542387	0.162404	0.013546
scaffold5.t177	88.2	93.7	86.9	91.4	100.6	109.7	99.8	114.7	104.2	89.6	100.567	106.233	0.166582	0.125658	0.245666	0.0596873
scaffold4.t506	88.2	91.8	95.5	101.5	107	105.1	97.7	115.8	105.2	91.8333	104.533	106.233	0.186873	0.00873876	0.210147	0.04379
scaffold1.t172	88.2	92.2	91.3	101.7	99.6	108.4	107.1	109.4	112.6	90.5667	103.233	109.7	0.188857	0.0122302	0.276511	0.0042719
scaffold2.t345	88.3	88.7	90.3	104	110.7	110.2	107.9	110.1	110.2	89.1	108.3	109.4	0.281536	0.00101711	0.296115	0.000358653
scaffold2.t315	88.3	91.1	92.5	110.5	114.2	122.3	109.3	112.4	106.1	90.6333	115.667	109.267	0.35186	0.00248137	0.26974	0.00141352
scaffold5.t48	88.3	95.2	93.2	120.6	120.3	120	114.1	107.4	115.9	92.2333	120.3	112.467	0.383276	0.000167072	0.286137	0.016953
scaffold4.t533	88.3	90.7	101.5	96.1	90.4	95.6	109.6	112.8	113.3	93.5	94.0333	111.9	0.0082059	0.910377	0.259172	0.000115062
scaffold6.t190	88.3	88.1	89.9	95.2	95.3	96.5	114.8	117.1	114.9	88.7667	95.6667	115.6	0.107998	0.000615201	0.381051	9.0469e-06
scaffold3.t279	88.3	88.1	86.8	95.4	95.8	96.3	110.8	114.1	118.4	87.7333	95.8333	114.433	0.127402	0.000112988	0.38331	0.0010862
scaffold6.t115	88.3	93.3	91.4	100.4	96.1	102.4	116.6	119.9	112.7	91	99.6333	116.4	0.130762	0.0216659	0.355153	0.000177423
scaffold6.t304	88.3	90.9	93.4	101.8	99.1	98.5	119.7	114.8	121.7	90.8667	99.8	118.733	0.135289	0.00751369	0.385902	0.000249959
scaffold6.t56	88.3	92.6	102.2	98.9	107.5	104.9	57	84.3	90.7	94.3667	103.767	77.3333	0.136994	0.123716	-0.287187	0.132539
scaffold4.t130	88.3	82.8	87.2	94.6	96.5	94.3	84.1	90.9	87.4	86.1	95.1333	87.4667	0.143938	0.00762781	0.0227201	0.168363
scaffold6.t192	88.3	93.5	93.9	98.7	103.1	104	94.6	92.5	92.8	91.9	101.933	93.3	0.149489	0.0146285	0.0218122	0.658464
scaffold3.t215	88.3	91.5	83.7	96.6	100.6	96	86.9	99.9	94.2	87.8333	97.7333	93.6667	0.154082	0.0210697	0.0927672	0.486348
scaffold2.t479	88.3	89.1	99.1	107.4	96	105.1	95.1	106.3	104.2	92.1667	102.833	101.867	0.157991	0.0959222	0.144365	0.234077
scaffold3.t129	88.3	100.6	87.9	127.2	85.7	98.4	86.9	114.1	110.9	92.2667	103.767	103.967	0.169462	0.425196	0.17224	0.287377
scaffold2.t235	88.3	86.8	90.4	101.2	99.2	98.5	98.8	107.7	108.5	88.5	99.6333	105	0.170951	0.00108462	0.24664	0.05123
scaffold6.t335	88.3	90.9	111	110.5	108.5	110.9	100.9	105.8	101.2	96.7333	109.967	102.633	0.184981	0.140386	0.0854143	0.0013469
scaffold2.t175	88.3	102.5	109.3	114.3	154.3	99.3	97.3	113.6	107.6	100.033	122.633	106.167	0.29387	0.267096	0.0858501	0.0486676
scaffold7.t374	88.4	93	99.4	99.4	88.8	91.9	111.9	110.6	116.5	93.6	93.3667	113	-0.00360095	0.960963	0.271742	0.00606953
scaffold5.t417	88.4	89.6	92.1	95.3	91.8	94.9	113.7	109.5	113.9	90.0333	94	112.367	0.0622015	0.0629997	0.319683	0.000346638
scaffold1.t725	88.4	92.6	87.6	91.3	94.6	95.3	112.5	112.3	118.4	89.5333	93.7333	114.4	0.0661373	0.101363	0.35359	0.000582119
scaffold3.t621	88.4	90.3	93	103.2	86.3	95.6	115.2	117.7	117.3	90.5667	95.0333	116.733	0.0694535	0.42772	0.366165	9.63948e-05
scaffold6.t472	88.4	88.9	92.7	97.5	98.2	97.2	116.4	115.2	112.7	90	97.6333	114.767	0.117449	0.00535262	0.350707	2.79043e-05
scaffold3.t302	88.4	87.8	86.2	101.3	98.2	93.9	101.3	104.6	106.1	87.4667	97.8	104	0.161101	0.00999039	0.249778	0.0145853
scaffold1.t439	88.4	91	96.9	100.1	105.7	105.9	99.7	107.2	101.3	92.1	103.9	102.733	0.173923	0.0200624	0.157631	0.00635218
scaffold5.t89	88.4	88.2	96.5	105.7	104.6	98.6	101.9	106.9	105.8	91.0333	102.967	104.867	0.177711	0.0273588	0.204089	0.00218572
scaffold5.t125	88.4	93.1	89.7	103	105.9	105.3	105.6	104.5	108.1	90.4	104.733	106.067	0.212326	0.000981638	0.230577	0.00686857
scaffold2.t371	88.4	91.5	89.8	111.4	107.3	103.4	128.6	121.5	97.7	89.9	107.367	115.933	0.256153	0.00213412	0.366902	0.0512108
scaffold2.t534	88.5	86.6	87.1	109.5	107.5	109.6	109.3	115.3	109.6	87.4	108.867	111.4	0.316857	1.74829e-05	0.350044	0.00170662
scaffold6.t298	88.5	87.7	90.1	92.8	89.7	89.5	117.6	121.2	122.8	88.7667	90.6667	120.533	0.0305542	0.211932	0.441342	4.737e-05
scaffold2.t262	88.5	92	94.6	104.3	86.6	99.8	103.1	107.5	105	91.7	96.9	105.2	0.0795749	0.40549	0.198141	0.0108641
scaffold2.t419	88.5	88.3	96.9	104	103.4	103.3	107.2	101.1	102.9	91.2333	103.567	103.733	0.182927	0.0122611	0.185247	0.000999654
scaffold3.t570	88.5	90.1	90.7	99.3	106.4	104.8	98	115	107.3	89.7667	103.5	106.767	0.205379	0.00363521	0.25021	0.0265712
scaffold7.t79	88.6	92	89.3	110.4	108.7	109.6	112.5	107.2	112.8	89.9667	109.567	110.833	0.284346	6.87852e-05	0.300929	0.00221354
scaffold3.t277	88.6	87.2	102	122.1	113.8	122.8	102.7	102.5	105.8	92.6	119.567	103.667	0.368731	0.00819428	0.162868	0.0149016
scaffold1.t414	88.6	89.4	75.3	111.3	115	109.4	115.7	113.5	100.6	84.4333	111.9	109.933	0.406325	0.00482585	0.380744	0.00892194
scaffold3.t766	88.6	91.6	80.4	120.2	117.4	111.5	110.4	113.3	118.8	86.8667	116.367	114.167	0.421803	0.00219645	0.394267	0.00304427
scaffold1.t132	88.6	89.7	92	92.4	88.7	93.7	122	115.5	117.4	90.1	91.6	118.3	0.0238205	0.451955	0.392851	0.000203821
scaffold7.t93	88.6	88.8	95.3	98.2	96.9	99.7	118.3	110.5	117.9	90.9	98.2667	115.567	0.112422	0.0347877	0.346373	0.000420862
scaffold1.t804	88.6	92.8	97.2	96.6	102.6	102.5	83.3	87.6	92.5	92.8667	100.567	87.8	0.114919	0.0725272	-0.0809399	0.425426
scaffold4.t41	88.6	83.6	94.3	91.9	101.4	97.6	94.9	102	93.5	88.8333	96.9667	96.8	0.126388	0.121205	0.123906	0.0799851
scaffold3.t106	88.6	87.9	87.2	96.2	101.9	91.4	96.8	104.6	100	87.9	96.5	100.467	0.134666	0.0483662	0.192782	0.013507
scaffold2.t587	88.6	91.5	98.3	104.4	101.6	101.6	100.1	106.1	107.7	92.8	102.533	104.633	0.143896	0.0322658	0.173146	0.0326802
scaffold4.t161	88.6	87.3	84.5	112.6	99.2	98	93.8	129.4	96.5	86.8	103.267	106.567	0.250608	0.0271047	0.295989	0.30696
scaffold1.t399	88.6	83.4	91.4	92.2	102.6	127.6	95	109.7	109.4	87.8	107.467	104.7	0.291596	0.141682	0.253969	0.0349489
scaffold5.t446	88.7	88.8	129.6	88.3	89.1	90.3	104.3	117.9	108.1	102.367	89.2333	110.1	-0.198091	0.389803	0.105068	0.00959586
scaffold5.t380	88.7	89.8	88.7	90.4	96.5	93	110.3	117.2	118.3	89.0667	93.3	115.267	0.0669915	0.0789088	0.372018	0.000536045
scaffold2.t418	88.7	87.2	90	93.4	97.3	97.5	112.8	115.8	114.4	88.6333	96.0667	114.333	0.116187	0.00888531	0.367325	1.34266e-05
scaffold2.t20	88.7	89.9	92.7	97.5	97.3	103.6	116.3	116.1	120.5	90.4333	99.4667	117.633	0.137358	0.0192577	0.37937	4.25348e-05
scaffold2.t5	88.7	87.3	86.8	99.2	100.3	94.8	98.4	114.1	112.7	87.6	98.1	108.4	0.163322	0.00408009	0.307362	0.698917
scaffold8.t164	88.8	94.6	96.2	72.2	69.6	67.1	108.4	105.3	111.5	93.2	69.6333	108.4	-0.420552	0.000932029	0.217963	0.000799518
scaffold3.t46	88.8	85.9	90.9	111.1	106.3	110.9	108.5	112.2	110.4	88.5333	109.433	110.367	0.30576	0.000610457	0.318012	0.00054137
scaffold2.t231	88.8	79.5	63.4	107	104	103.1	101.9	118.7	122.7	77.2333	104.7	114.433	0.438966	0.0216542	0.567212	0.0364907
scaffold5.t307	88.8	86.6	84.4	79.9	83.4	79.4	135.5	108	116.9	86.6	80.9	120.133	-0.0982273	0.0332779	0.472198	0.0148808
scaffold5.t83	88.8	86.9	114.1	92.7	94.4	92.1	138.7	125.8	147	96.6	93.0667	137.167	-0.0537587	0.708387	0.505835	0.0025856
scaffold3.t74	88.8	84.7	98.9	92.5	95.1	96.6	138.6	124.5	134.4	90.8	94.7333	132.5	0.0611799	0.420533	0.545228	0.000463904
scaffold2.t243	88.8	95.9	107.4	102	109.6	100.4	96.8	99.9	99.2	97.3667	104	98.6333	0.0950837	0.339192	0.0186473	0.829152
scaffold3.t30	88.8	82.5	86.9	99.6	94.7	87.1	87.3	108.5	95.9	86.0667	93.8	97.2333	0.124133	0.131427	0.175996	0.504881
scaffold1.t420	88.8	88.1	93.5	98.7	101	98.8	89.3	108.8	108.9	90.1333	99.5	102.333	0.142636	0.00722196	0.183144	0.299351
scaffold3.t272	88.8	95.1	97.9	107.2	99.7	104.2	98	104.6	111.3	93.9333	103.7	104.633	0.142707	0.0478068	0.155633	0.0422331
scaffold1.t834	88.8	91.6	95.5	106.1	96.8	107.2	112.1	109.2	109.6	91.9667	103.367	110.3	0.168588	0.0408254	0.26225	0.195072
scaffold2.t277	88.8	91.6	88.3	101.2	102	102.9	95.1	114.2	96.9	89.5667	102.033	102.067	0.188007	0.000394734	0.188478	0.0966498
scaffold7.t150	88.8	95.6	93.1	103.1	110.2	117.5	130.7	76.4	147.1	92.5	110.267	118.067	0.253471	0.0182022	0.352076	0.145306
scaffold6.t26	88.9	88.8	76.1	110.1	104.5	107.6	106.5	113.5	114.1	84.6	107.4	111.367	0.344264	0.00742242	0.396588	0.00195239
scaffold3.t220	88.9	97.4	92.8	92.6	90.8	91.8	113	124.2	108.5	93.0333	91.7333	115.233	-0.0203017	0.631979	0.308738	0.0135994
scaffold6.t336	88.9	90.1	100.9	97.1	96.5	95	105.3	111.2	113.1	93.3	96.2	109.867	0.0441598	0.494944	0.235805	0.00150692
scaffold6.t473	88.9	89	93.6	100	93.3	101	112	106.9	105.1	90.5	98.1	108	0.116335	0.0571896	0.255042	0.00775277
scaffold2.t660	88.9	88.2	83	101.3	104.5	104.4	64.5	92.3	86.8	86.7	103.4	81.2	0.254132	0.00144711	-0.0945523	0.150144
scaffold4.t480	88.9	100.7	108.8	130.4	109.2	118.4	106.2	113.1	112.1	99.4667	119.333	110.467	0.262712	0.0779283	0.151326	0.0172724
scaffold4.t286	88.9	94.2	82.2	118.6	97.1	104.4	98.5	112.8	103.2	88.4333	106.7	104.833	0.270898	0.0642791	0.245435	0.0397004
scaffold2.t124	89	84.4	90.4	105.9	103.1	109.9	98.2	114.3	104.9	87.9333	106.3	105.8	0.27366	0.0023702	0.266858	0.023437
scaffold7.t96	89	93.4	88.9	92	99.3	79	107.7	117.1	111.5	90.4333	90.1	112.1	-0.00532754	0.95917	0.30986	0.00408501
scaffold3.t542	89	92.2	95.7	95.7	95.1	96	105.7	110.1	115.9	92.3	95.6	110.567	0.05068	0.166312	0.260514	0.0032086
scaffold6.t10	89	89	95.2	97.3	98.8	95.8	112	110.4	112.4	91.0667	97.3	111.6	0.0955167	0.0497287	0.293342	0.000677551
scaffold3.t25	89	90.4	86	96	93.1	96	110.1	108.4	112.1	88.4667	95.0333	110.2	0.1033	0.015377	0.316918	5.33749e-05
scaffold6.t350	89	91	92.5	96.2	100.2	99.4	112.9	112.9	113.5	90.8333	98.6	113.1	0.118366	0.00809353	0.316305	5.92055e-07
scaffold2.t114	89	87.7	88	99.9	100.3	95.7	123.7	111.6	114.2	88.2333	98.6333	116.5	0.160752	0.00240392	0.400934	0.00198396
scaffold2.t101	89	89	90.2	102.1	100.4	98.6	112.3	118.7	127.4	89.4	100.367	119.467	0.166933	0.000542653	0.418261	0.00327586
scaffold6.t133	89	92.1	92.4	103.9	108.9	100.5	104.5	106.6	102	91.1667	104.433	104.367	0.196004	0.00766438	0.195083	0.00154061
scaffold4.t457	89	87.6	92.9	106	102.3	104.4	105.7	106.7	105.4	89.8333	104.233	105.933	0.214494	0.00166998	0.237834	0.000594663
scaffold1.t884	89.1	87.4	76	111.3	118.9	118.2	51.3	82.1	62.4	84.1667	116.133	65.2667	0.464461	0.00258872	-0.366903	0.030515
scaffold4.t382	89.1	89.1	67.7	116.5	115.2	116.5	109.2	117.6	115	81.9667	116.067	113.933	0.501844	0.00882985	0.475081	0.000569229
scaffold2.t784	89.1	88.6	89.5	90.2	95.6	90.1	116.4	121.1	109.8	89.0667	91.9667	115.767	0.0462254	0.189259	0.378262	0.00162485
scaffold4.t68	89.1	89	87.2	105.1	93.8	94.1	116.9	123.2	116.7	88.4333	97.6667	118.933	0.143276	0.0704392	0.427491	0.000155686
scaffold1.t404	89.1	89.5	84	96.9	94.6	98.7	98.2	102.2	98.7	87.5333	96.7333	99.7	0.144181	0.0124797	0.187761	0.0225237
scaffold2.t240	89.1	105.2	103.1	101.3	140.6	164.9	105.4	100.2	100.3	99.1333	135.6	101.967	0.451915	0.13043	0.0406555	0.0526655
scaffold1.t543	89.2	90.2	109	88.5	94.8	93.1	103.3	109.3	109.8	96.1333	92.1333	107.467	-0.0613135	0.58314	0.160781	0.00171205
scaffold2.t492	89.2	94.4	107.4	98.1	92.7	96.9	112.9	107.5	107.2	97	95.9	109.2	-0.0164539	0.855237	0.170916	0.00130257
scaffold7.t13	89.2	92.4	100.1	102.5	93	96.1	110.6	113	118.7	93.9	97.2	114.1	0.0498312	0.483353	0.281102	0.000944141
scaffold1.t1018	89.2	92.6	91.9	95.3	92.5	96	114.3	110	114.7	91.2333	94.6	113	0.0522792	0.0866143	0.30869	0.000411726
scaffold6.t181	89.2	90.1	83.6	94.5	95.3	93	112	113.6	114.6	87.6333	94.2667	113.4	0.105268	0.0363425	0.371869	1.582e-05
scaffold7.t125	89.2	90.9	89.1	93.2	99.4	98.1	112.4	113.7	114.7	89.7333	96.9	113.6	0.110853	0.0222205	0.340247	8.02064e-05
scaffold4.t108	89.2	87.2	92.5	101.1	98.1	92.9	116	117.9	115.6	89.6333	97.3667	116.5	0.119393	0.0533748	0.378223	2.52258e-05
scaffold5.t138	89.2	88.9	97.6	100.6	99.8	99.7	115.6	125.2	113.5	91.9	100.033	118.1	0.122344	0.0469455	0.361872	0.00180932
scaffold2.t145	89.2	86.4	85.4	96.3	95.8	97.4	89.3	107.7	100.2	87	96.5	99.0667	0.149514	0.00152014	0.187384	0.552065
scaffold4.t138	89.2	88.6	93.2	98.1	105.1	98.3	96.6	104.7	102.6	90.3333	100.5	101.3	0.153865	0.0200693	0.165304	0.0338165
scaffold3.t534	89.2	97.3	98.8	104.3	105.8	107.4	104.8	107.7	108.6	95.1	105.833	107.033	0.154277	0.0261058	0.170543	0.143952
scaffold3.t810	89.2	88.6	84.6	97.7	98.7	100.4	103.3	109.9	113.5	87.4667	98.9333	108.9	0.177723	0.00222623	0.316199	0.0271011
scaffold3.t683	89.2	91.6	87.4	112.1	89.6	107.6	115	107.1	113.2	89.4	103.1	111.767	0.205698	0.121199	0.322143	0.085174
scaffold6.t182	89.2	94.9	91.9	111.6	104.2	104.4	110.4	104.2	109.6	92	106.733	108.067	0.214305	0.00741672	0.232216	0.00943135
scaffold2.t827	89.3	88.4	92.3	93.9	95.6	95	113.5	114.6	110.6	90	94.8333	112.9	0.0754692	0.0194903	0.327049	0.000118848
scaffold3.t730	89.3	91.6	92.1	98.4	95	94.9	111.2	112.5	114.8	91	96.1	112.833	0.0786699	0.0238499	0.310255	6.19899e-05
scaffold2.t950	89.3	92.4	94.9	103.1	97.3	97.9	111.6	116.6	112.8	92.2	99.4333	113.667	0.108963	0.0419924	0.301971	0.000102217
scaffold8.t138	89.3	89.1	91.5	95.9	98.4	97.3	123.5	110.6	111.3	89.9667	97.2	115.133	0.111566	0.00237482	0.355843	0.00446024
scaffold3.t306	89.3	89.9	88.2	95.2	96.1	100.2	119.4	113	115.5	89.1333	97.1667	115.967	0.124496	0.0076666	0.379673	0.000642361
scaffold4.t476	89.3	91.4	91.8	98.2	98.7	104.3	90	114	102.9	90.8333	100.4	102.3	0.144466	0.0104326	0.171512	0.315106
scaffold3.t688	89.3	94.2	98	103.2	100.5	107.8	97.7	106.2	105.9	93.8333	103.833	103.267	0.146097	0.0387279	0.138202	0.020656
scaffold8.t96	89.3	89.4	82.3	96.2	99.7	95.2	109	108.2	107.8	87	97.0333	108.333	0.157465	0.0209781	0.31639	0.000624101
scaffold3.t335	89.3	89.8	90.7	110.8	96.3	100.8	115.4	104.4	102.5	89.9333	102.633	107.433	0.190572	0.0419532	0.256514	0.0123513
scaffold3.t401	89.3	92	94	104.2	104.1	106.6	108.2	107.6	110.5	91.7667	104.967	108.767	0.193889	0.00114454	0.245194	0.000107726
scaffold2.t808	89.4	92.6	81.7	109.2	98	122.3	103.9	107.4	110.1	87.9	109.833	107.133	0.321381	0.0470104	0.285472	0.000677301
scaffold3.t760	89.4	91.4	100.3	97.1	95.6	97	114	108	108.9	93.7	96.5667	110.3	0.0434762	0.444752	0.235312	0.000518508
scaffold2.t322	89.4	90.6	94	95.6	91.9	95.5	109.5	115.6	113.1	91.3333	94.3333	112.733	0.0466262	0.178005	0.303701	0.000254151
scaffold2.t847	89.4	90	89.4	95.2	88.3	94.7	111.6	114	117.4	89.6	92.7333	114.333	0.0495893	0.232758	0.351675	0.000452178
scaffold1.t553	89.4	89.1	91.8	94.8	94.5	96	104.2	118.8	121.5	90.1	95.1	114.833	0.0779182	0.00671142	0.349942	0.0104514
scaffold4.t400	89.4	90.1	91.1	97	96.9	97.3	92.2	98	103.2	90.2	97.0667	97.8	0.105849	0.000172979	0.116707	0.685871
scaffold8.t86	89.4	91	95.2	98.2	103.6	95.9	101.5	97.2	95.2	91.8667	99.2333	97.9667	0.111283	0.0618004	0.0927495	0.47597
scaffold6.t360	89.4	96.2	101.6	98.1	112.5	108.8	93.2	113.1	97.4	95.7333	106.467	101.233	0.153309	0.126585	0.0805912	0.305007
scaffold2.t714	89.4	88.7	91.2	98.1	103.7	98	97.1	101.3	100.6	89.7667	99.9333	99.6667	0.154786	0.00738745	0.150931	0.00933807
scaffold3.t171	89.4	92.9	90.4	103.6	97	103.2	102.6	104.7	104.6	90.9	101.267	103.967	0.155807	0.0120419	0.193769	0.00321868
scaffold4.t326	89.4	93.6	94.9	104.9	100.2	105	98	110.9	107.3	92.6333	103.367	105.4	0.158168	0.00945497	0.186272	0.0197796
scaffold4.t239	89.4	98.8	97.5	122.2	101.6	96.6	100.6	104.6	101.6	95.2333	106.8	102.267	0.165373	0.239058	0.102797	0.0141071
scaffold2.t363	89.4	96.6	95	109.9	94.3	111.2	104.6	107.2	117.4	93.6667	105.133	109.733	0.166613	0.121631	0.228394	0.0356746
scaffold7.t247	89.4	91.3	91.5	103.2	100.9	107.5	106.7	108	112	90.7333	103.867	108.9	0.195028	0.00303119	0.263299	0.00193106
scaffold1.t800	89.4	88.2	90.1	107	102.7	101.2	98.8	115.7	109.1	89.2333	103.633	107.867	0.215833	0.00139378	0.273594	0.0279006
scaffold1.t185	89.4	92.3	93.1	103.5	110	112.7	141.7	107.3	104.1	91.6	108.733	117.7	0.247375	0.00438689	0.361695	0.0798631
scaffold1.t906	89.5	92.6	89	91.7	102.9	92.3	112.7	109.4	111.1	90.3667	95.6333	111.067	0.0817229	0.238811	0.297563	5.4664e-05
scaffold2.t567	89.5	91.3	106.5	99.3	102.9	102.4	108.4	117.3	108.2	95.7667	101.533	111.3	0.0843579	0.354215	0.216858	0.00272545
scaffold1.t729	89.5	89.2	90.5	95.8	97.7	95.9	106.9	106.9	113.1	89.7333	96.4667	108.967	0.104387	0.000775158	0.280171	0.00108412
scaffold4.t146	89.5	89.9	92.4	95.5	97.7	101.1	111.3	112.9	117.7	90.6	98.1	113.967	0.114742	0.0158336	0.331029	0.000449839
scaffold2.t501	89.5	91.5	91	103.5	93.4	97.8	112.5	110.8	118	90.6667	98.2333	113.767	0.11564	0.0643158	0.327434	0.000404474
scaffold1.t584	89.5	93.2	97.1	104.3	102.3	104	95.2	99.6	113.3	93.2667	103.533	102.7	0.150662	0.010812	0.139003	0.416941
scaffold5.t150	89.5	95	94.6	104	105.7	101.8	100.3	105.3	104	93.0333	103.833	103.2	0.15845	0.00677482	0.149623	0.0201377
scaffold3.t45	89.5	90.9	90.5	103	102.1	104.7	101.1	106.8	101.6	90.3	103.267	103.167	0.193577	0.000117277	0.192179	0.0162883
scaffold2.t876	89.5	89.1	85.1	105.6	100.9	103.1	98.4	112.5	108.6	87.9	103.2	106.5	0.231508	0.00143537	0.276918	0.018537
scaffold2.t655	89.6	92.1	96.8	118.6	107.7	115.7	100.3	121.6	112.8	92.8333	114	111.567	0.296319	0.0055025	0.265191	0.0332105
scaffold1.t616	89.6	93.2	95.9	99.5	77.5	98.9	104.7	112	110.8	92.9	91.9667	109.167	-0.0145675	0.906496	0.232782	0.00110165
scaffold3.t817	89.6	93	101.3	94	91.9	96.8	110.7	113.4	111.6	94.6333	94.2333	111.9	-0.00611097	0.920264	0.24179	0.00155366
scaffold7.t335	89.6	91.7	93.4	94.6	89.8	95.9	103.7	127.3	114.4	91.5667	93.4333	115.133	0.0291148	0.435466	0.330411	0.0345765
scaffold4.t169	89.6	94	90.6	93.5	99.2	98.4	126.3	103.6	107.4	91.4	97.0333	112.433	0.0862863	0.0644886	0.298804	0.0342756
scaffold5.t153	89.6	95.7	86.7	104.4	93.7	94.1	112.6	115.7	116.7	90.6667	97.4	115	0.10335	0.200103	0.34299	0.000143625
scaffold3.t79	89.6	91	90.1	94.9	95.5	101.7	120.5	106.3	112.4	90.2333	97.3667	113.067	0.109767	0.0321254	0.325441	0.00439219
scaffold3.t359	89.6	94.5	98.6	101.6	104	102.5	91.7	95.3	92.6	94.2333	102.7	93.2	0.124127	0.0347554	-0.0159075	0.884618
scaffold2.t40	89.6	91.2	95.1	100.8	103.2	98	99.4	98.9	98.9	91.9667	100.667	99.0667	0.130403	0.017247	0.107289	0.0745975
scaffold2.t133	89.6	88.5	89.3	97.5	100.3	95.5	92	107	98.5	89.1333	97.7667	99.1667	0.133378	0.00379754	0.15389	0.264993
scaffold3.t595	89.6	90	97.5	104.6	98.1	101.6	97.5	106.7	105	92.3667	101.433	103.067	0.135088	0.0464507	0.158134	0.0829782
scaffold2.t91	89.6	93.5	92.6	99	110.1	97.9	101.8	105.4	107.5	91.9	102.333	104.9	0.155139	0.06244	0.190878	0.00454897
scaffold6.t312	89.6	92.1	94.7	113.4	92.7	102.9	100	105.9	103.1	92.1333	103	103	0.160849	0.15221	0.160849	0.00877886
scaffold2.t935	89.6	93.4	89.4	102.6	102.9	104	103.5	107.7	107.5	90.8	103.167	106.233	0.184213	0.000832161	0.226472	0.00887896
scaffold5.t410	89.6	87.7	90.2	104.1	101.9	98.9	100	107.3	110.1	89.1667	101.633	105.8	0.188797	0.00177962	0.246763	0.0126537
scaffold1.t787	89.6	97.1	94.6	116	104.4	101.1	109.5	105.4	107.1	93.7667	107.167	107.333	0.192709	0.0560768	0.194951	0.00160384
scaffold5.t304	89.6	95.1	94.6	112.4	105.1	105.6	101.9	109.1	107.1	93.1	107.7	106.033	0.210165	0.00764683	0.187665	0.00372039
scaffold1.t812	89.6	88.9	88.8	123.4	90.7	98.3	163.1	85.6	84.6	89.1	104.133	111.1	0.224935	0.20288	0.318361	0.564245
scaffold1.t720	89.6	94.1	87.1	107	109	104.2	98.8	117.2	104.1	90.2667	106.733	106.7	0.241746	0.00265562	0.241295	0.0324314
scaffold1.t76	89.7	88.1	81.8	101.3	106.1	104.8	114.4	110.1	113.4	86.5333	104.067	112.633	0.26618	0.00334056	0.380306	0.000368219
scaffold4.t235	89.7	102.6	98.6	101.4	103.4	94.5	101.1	115	110.9	96.9667	99.7667	109	0.041069	0.581045	0.168767	0.012638
scaffold7.t307	89.7	85.1	92.3	97.9	86.6	93.4	116.4	108.3	116	89.0333	92.6333	113.567	0.0571859	0.408333	0.351122	0.0011693
scaffold2.t210	89.7	91.4	94.3	92.3	96.4	98.1	112.7	111.3	116.2	91.8	95.6	113.4	0.0585165	0.156745	0.304855	0.000130897
scaffold3.t137	89.7	90.7	92.3	95.3	96.5	94.7	111.9	107.3	109.1	90.9	95.5	109.433	0.0712204	0.00759925	0.2677	0.0011487
scaffold1.t798	89.7	90.9	97.5	99.9	97.9	95.5	113.6	110	116.1	92.7	97.7667	113.233	0.0767733	0.137932	0.288657	0.000672592
scaffold4.t191	89.7	87.5	103.1	99.2	102	97.2	112.2	111.7	119.3	93.4333	99.4667	114.4	0.0902758	0.299824	0.292078	0.000534795
scaffold1.t278	89.7	89.7	91.6	95.3	97.4	96.1	114.7	117.3	123	90.3333	96.2667	118.333	0.0917779	0.00252898	0.389526	0.000819557
scaffold3.t62	89.7	96.9	104.6	99.5	104.8	107.8	92.7	102.9	101.2	97.0667	104.033	98.9333	0.099998	0.231216	0.0274807	0.744067
scaffold2.t608	89.7	89	87.6	98.1	96.4	95.9	102.2	107.8	99.8	88.7667	96.8	103.267	0.124989	0.000901113	0.218285	0.233164
scaffold3.t219	89.7	100.6	88.2	102.1	104.9	96.8	88.5	99.3	130	92.8333	101.267	105.933	0.125445	0.138903	0.190442	0.371611
scaffold1.t400	89.7	85.4	91.6	101.3	100.3	92	103.3	104.5	113.5	88.9	97.8667	107.1	0.138634	0.0611362	0.268703	0.0794186
scaffold6.t270	89.7	91.5	83	101.8	105.4	101.6	108.2	109.5	110.9	88.0667	102.933	109.533	0.225042	0.00657097	0.314702	0.00271718
scaffold4.t212	89.8	84.7	69.1	115.1	119.6	118.9	108.4	108.5	113.2	81.2	117.867	110.033	0.537604	0.00454774	0.438389	0.000607252
scaffold6.t382	89.8	97.4	106.3	95	83.9	89.3	102.5	100.7	99.6	97.8333	89.4	100.933	-0.130051	0.216028	0.0450047	0.0348337
scaffold2.t482	89.8	93.3	86.9	94.1	92.3	93.2	116.7	112.7	114.3	90	93.2	114.567	0.050405	0.171223	0.34819	5.43171e-05
scaffold7.t130	89.8	93.5	95	99.8	93.9	96.6	114.7	114.2	121.6	92.7667	96.7667	116.833	0.0609037	0.157165	0.332774	0.000887234
scaffold6.t406	89.8	93.5	102.1	103.2	99.1	100.5	111.7	121	114.6	95.1333	100.933	115.767	0.0853799	0.205165	0.283197	0.000951606
scaffold1.t542	89.8	90.2	93.3	100.4	98.1	97.9	100.5	99.6	98.5	91.1	98.8	99.5333	0.11706	0.00487813	0.127729	0.000766752
scaffold6.t245	89.8	86.8	88.2	103.7	94.3	93.3	101.5	108.4	102	88.2667	97.1	103.967	0.137603	0.0613433	0.23618	0.107223
scaffold1.t567	89.8	93.4	96.2	101.8	104.3	103	103.7	104.3	103.4	93.1333	103.033	103.8	0.145742	0.00759826	0.156437	0.00467975
scaffold2.t348	89.8	83.6	83.4	109.8	93.3	92.7	104.1	101.2	102.4	85.6	98.6	102.567	0.203977	0.0955308	0.260879	0.00126007
scaffold3.t738	89.8	91.9	93.4	106.1	106.4	104.9	98.2	108.8	102	91.7	105.8	103	0.206346	0.000245733	0.167651	0.0265543
scaffold2.t829	89.8	94.2	88.5	103.9	106.4	108.2	109.2	116.2	113.1	90.8333	106.167	112.833	0.225037	0.00196688	0.3129	0.0443139
scaffold8.t27	89.8	91.6	92.1	96.9	110	121	101.6	116.4	113.5	91.1667	109.3	110.5	0.261715	0.0606722	0.277468	0.0207184
scaffold6.t218	89.9	97.6	85.3	138.9	111.5	118.9	104.8	114.1	112.9	90.9333	123.1	110.6	0.43695	0.0227628	0.28247	0.00356446
scaffold3.t665	89.9	92.4	93.2	94.9	86.8	92.4	109.7	109.1	113.9	91.8333	91.3667	110.9	-0.00734999	0.86591	0.27217	0.000422715
scaffold6.t287	89.9	90.7	93.8	93.6	93.8	95.2	109.3	111.5	113	91.4667	94.2	111.267	0.042481	0.101739	0.282703	4.23295e-05
scaffold2.t840	89.9	90.9	92.8	96.6	89.6	96.1	114.3	110.8	118.1	91.2	94.1	114.4	0.0451609	0.295148	0.326981	0.000692102
scaffold5.t458	89.9	92	88.9	91.1	92	99.3	116.3	112.3	115.6	90.2667	94.1333	114.733	0.0605123	0.232763	0.346019	9.59382e-05
scaffold4.t165	89.9	92.2	93.1	97.5	96	99.4	112	112.5	125.9	91.7333	97.6333	116.8	0.0899277	0.0125648	0.348522	0.00585334
scaffold2.t424	89.9	93.3	91	96.7	100	96.3	118.6	109.7	118.6	91.4	97.6667	115.633	0.0956721	0.0152986	0.339291	0.00122094
scaffold8.t89	89.9	95.8	102.8	105.7	105.7	100.2	70.5	97	90.3	96.1667	103.867	85.9333	0.111124	0.137465	-0.162319	0.597361
scaffold6.t356	89.9	90.3	90.5	96.5	99.9	99.1	94	101.8	104.1	90.2333	98.5	99.9667	0.126463	0.00136346	0.147787	0.474657
scaffold1.t230	89.9	89.9	94	100.3	98.9	102.6	105.3	107.1	106.2	91.2667	100.6	106.2	0.14047	0.00584289	0.218624	0.00021404
scaffold1.t87	89.9	93.2	92.4	94.2	104.9	106.9	93.4	122	108.9	91.8333	102	108.1	0.151479	0.0667306	0.235277	0.1149
scaffold2.t765	89.9	91	90.3	103.9	100.3	103.4	104.2	103.7	113.5	90.4	102.533	107.133	0.181698	0.000489644	0.245013	0.00640714
scaffold3.t582	90	93	86.3	119.3	114.7	120.8	110.3	110.4	114.3	89.7667	118.267	111.667	0.397792	0.000435545	0.314947	0.000236192
scaffold3.t425	90	96.8	101.4	94.3	95.1	91.3	109.1	107.5	109.4	96.0667	93.5667	108.667	-0.0380413	0.515363	0.177802	4.6037e-05
scaffold4.t89	90	92.3	95.7	88	94.9	90.2	109.4	117.3	113.5	92.6667	91.0333	113.4	-0.0256556	0.567282	0.291298	0.000917599
scaffold6.t222	90	90	93.3	95.9	95.3	95.3	110	113.7	116.8	91.1	95.5	113.5	0.0680497	0.0170244	0.317169	0.000321252
scaffold7.t333	90	93.5	100.2	93.9	109.8	94.8	116.7	112.4	119.7	94.5667	99.5	116.267	0.0733648	0.454477	0.298034	0.000928907
scaffold2.t932	90	91.5	93.2	96.2	96.6	97.5	115	112.7	110.6	91.5667	96.7667	112.767	0.0796877	0.006542	0.300446	0.000264364
scaffold6.t399	90	90.8	90.9	98.3	91.3	98.3	73.8	102.6	99.6	90.5667	95.9667	92	0.0835532	0.0831916	0.0226537	0.822847
scaffold3.t833	90	95.2	95.6	93.3	102.4	103.6	91.3	110.7	103.9	93.6	99.7667	101.967	0.0920493	0.172588	0.123517	0.186771
scaffold5.t113	90	86.7	100.5	107.8	91.4	103.2	104.5	106.6	106.8	92.4	100.8	105.967	0.125531	0.260591	0.197646	0.0208443
scaffold4.t425	90	91.6	86.7	95.6	96.7	101.1	96.7	110.3	112.8	89.4333	97.8	106.6	0.129022	0.01947	0.253323	0.070847
scaffold4.t363	90	91.2	93.9	101.3	100.8	100.9	104.5	112.8	113.8	91.7	101	110.367	0.139362	0.00132749	0.267311	0.0321048
scaffold2.t858	90	93.5	94.5	107.2	101.2	107.8	99.7	117.9	102.7	92.6667	105.4	106.767	0.185752	0.00711729	0.204339	0.109518
scaffold2.t502	90	87.1	87.5	107.9	99.8	101.7	104.1	110.6	107.1	88.2	103.133	107.267	0.22566	0.00460845	0.282351	0.00211993
scaffold2.t450	90.1	96.4	109	101.6	94.9	102.5	110.5	114	114.7	98.5	99.6667	113.067	0.0169874	0.856511	0.198978	0.000613135
scaffold5.t315	90.1	91.2	95.6	93.4	94.2	96.3	109.9	109.2	105.7	92.3	94.6333	108.267	0.0360178	0.284502	0.230187	0.00380625
scaffold2.t224	90.1	93.4	88.5	95.6	90.7	94	111.1	113.3	110.5	90.6667	93.4333	111.633	0.0433651	0.246565	0.300124	2.37157e-05
scaffold1.t999	90.1	86.7	87.7	86.7	96.7	89.9	119.3	107.3	112.6	88.1667	91.1	113.067	0.0472177	0.399848	0.358868	0.00250403
scaffold4.t340	90.1	92.3	101.3	103.5	101.4	101	106.5	128.8	112.5	94.5667	101.967	115.933	0.108694	0.102878	0.293892	0.0207169
scaffold6.t127	90.1	93.1	91.8	102	88.7	106.9	108.2	109.9	116.8	91.6667	99.2	111.633	0.113943	0.243077	0.284299	0.00144161
scaffold3.t635	90.1	88.2	89.6	96.4	97.7	98.7	117.6	109.8	108.9	89.3	97.6	112.1	0.128221	0.000691033	0.328054	0.00152192
scaffold2.t466	90.1	88.3	88.7	99.6	99.4	98.9	131.8	113	117.3	89.0333	99.3	120.7	0.157448	6.15054e-05	0.439008	0.00488828
scaffold1.t803	90.1	86.9	84.2	104.3	95.4	102.7	90.7	109.3	105.4	87.0667	100.8	101.8	0.211303	0.0130926	0.225545	0.698788
scaffold3.t269	90.1	86.3	84	103.5	103	98	83.8	109.9	97.4	86.8	101.5	97.0333	0.225713	0.00417634	0.160785	0.589485
scaffold1.t328	90.1	91.8	81.7	105.1	104.7	101.8	99.1	103.2	108	87.8667	103.867	103.433	0.241345	0.00826646	0.235313	0.107262
scaffold3.t105	90.1	97.2	89.9	108.8	108.5	114.4	109.3	108.5	109.5	92.4	110.567	109.1	0.258952	0.00409995	0.239686	4.58311e-05
scaffold2.t343	90.2	91.8	88.3	111.1	105.7	126.4	110.8	109.7	111	90.1	114.4	110.5	0.344488	0.0180135	0.294447	1.51012e-05
scaffold5.t193	90.2	90.1	91.4	106.4	118.2	121.9	110.3	114.5	108.5	90.5667	115.5	111.1	0.350841	0.0060313	0.294807	0.00192873
scaffold6.t418	90.2	86	132	93.5	85.6	95.3	102	115.1	107.2	102.733	91.4667	108.1	-0.167586	0.49389	0.0734622	0.0109656
scaffold3.t365	90.2	93.6	100.2	98.5	88.2	96.3	111.7	109.5	116.4	94.6667	94.3333	112.533	-0.00508888	0.941832	0.249424	0.00211097
scaffold9.t82	90.2	95.9	102.7	101.7	93.8	96.9	112.1	113.2	111.3	96.2667	97.4667	112.2	0.0178726	0.793188	0.220964	0.000739357
scaffold2.t257	90.2	86.4	104.7	101.2	95	92.8	111.3	110.9	112.2	93.7667	96.3333	111.467	0.0389599	0.696316	0.249465	2.70165e-05
scaffold1.t243	90.2	89.9	96.2	93.3	98.2	94.6	113.1	105.6	110.1	92.1	95.3667	109.6	0.0502839	0.26484	0.250975	0.00108549
scaffold3.t203	90.2	94.4	100.1	97.3	99.2	98.4	109.5	115.1	105.3	94.9	98.3	109.967	0.0507833	0.309152	0.212586	0.00197809
scaffold4.t389	90.2	89.2	96	96.1	94.2	97.6	125.9	109.6	117.1	91.8	95.9667	117.533	0.0640392	0.149164	0.356504	0.00360278
scaffold7.t233	90.2	96.8	98.6	101.7	97.9	99	98	104.8	114.6	95.2	99.5333	105.8	0.0642182	0.195581	0.152306	0.852377
scaffold3.t681	90.2	88.8	95.5	102.3	95.4	94.4	86.2	99	96.6	91.5	97.3667	93.9333	0.0896562	0.142012	0.0378655	0.442103
scaffold3.t58	90.2	90.5	92.9	95.8	98.8	97.5	92.1	94.4	100	91.2	97.3667	95.5	0.0943941	0.00717362	0.0664669	0.102061
scaffold2.t374	90.2	92.3	91.9	96	98.9	99.2	104.7	108	106.2	91.4667	98.0333	106.3	0.100026	0.00553239	0.216824	0.0549463
scaffold5.t335	90.2	96.2	94.9	104.7	88.5	110	104.2	107	104.7	93.7667	101.067	105.3	0.10816	0.338349	0.167358	0.0199887
scaffold1.t460	90.2	86.2	86.5	92.6	97.7	94.3	88.4	117.7	109.4	87.6333	94.8667	105.167	0.114422	0.021548	0.263126	0.269792
scaffold4.t414	90.2	90.1	95.1	101.7	104.2	94.6	98	120.1	102.5	91.8	100.167	106.867	0.125836	0.0651021	0.219246	0.177799
scaffold2.t160	90.2	88.7	88.9	106.4	96.2	99.7	95.5	113.8	101.9	89.2667	100.767	103.733	0.174825	0.0191615	0.216686	0.0913344
scaffold1.t749	90.2	87.2	90.4	104.8	100.6	97.9	109.3	106.6	113.8	89.2667	101.1	109.9	0.17959	0.00634322	0.299998	0.0536569
scaffold1.t735	90.2	94.1	90.3	101.9	103.9	108.5	112	109.2	111.9	91.5333	104.767	111.033	0.194811	0.00480155	0.278624	0.00599919
scaffold1.t337	90.2	91.1	84.3	99.9	104.5	105.6	109.3	106.9	107.9	88.5333	103.333	108.033	0.223013	0.00580695	0.287184	0.000821263
scaffold1.t120	90.2	89.1	87.6	87.6	106.2	120.4	122	84.5	112.4	88.9667	104.733	106.3	0.235384	0.173269	0.256805	0.198934
scaffold6.t206	90.3	90	87.5	103.1	114.4	105.7	107.5	109.2	114.1	89.2667	107.733	110.267	0.271271	0.00637901	0.304803	0.000957367
scaffold3.t460	90.3	91.7	101.5	100.7	102.8	95	115.1	113.9	113.4	94.5	99.5	114.133	0.0743822	0.30208	0.272334	3.71595e-06
scaffold5.t103	90.3	89.7	91.2	96.7	95	94.7	117.9	114.7	112.1	90.4	95.4667	114.9	0.0786743	0.00263194	0.345984	0.000143692
scaffold5.t143	90.3	95.3	97.7	97.1	99.7	103.5	115	112.2	110.7	94.4333	100.1	112.633	0.0840739	0.119026	0.254266	0.00296142
scaffold1.t182	90.3	94	101.2	100.5	100.6	102.8	87.8	86.3	87.6	95.1667	101.3	87.2333	0.0901059	0.135467	-0.125577	0.296105
scaffold7.t321	90.3	90	88.3	93.4	97	96.3	96.4	97.5	100.8	89.5333	95.5667	98.2333	0.0940826	0.00886306	0.133788	0.335236
scaffold2.t316	90.3	93	91.9	101.8	94.6	97.5	89.7	110.2	99.7	91.7333	97.9667	99.8667	0.0948449	0.0492751	0.122557	0.397557
scaffold1.t951	90.3	94.9	100	106.5	96.7	101.7	94.6	110.3	105	95.0667	101.633	103.3	0.0963622	0.174431	0.119829	0.201716
scaffold3.t581	90.3	90.2	91.8	104.5	100.4	102.1	99	103.9	107.7	90.7667	102.333	103.533	0.173042	0.000874037	0.189861	0.109117
scaffold1.t199	90.3	94.6	97	103.5	104	111	97.3	111.8	107.2	93.9667	106.167	105.433	0.17611	0.0172952	0.16611	0.0837593
scaffold1.t895	90.3	92.7	100.6	104	110.9	106.7	102.9	106.4	108.7	94.5333	107.2	106	0.18141	0.0267608	0.165169	0.042212
scaffold6.t43	90.3	88.3	119.7	105.7	111.5	122.8	97.8	100.1	111.2	99.4333	113.333	103.033	0.188771	0.286928	0.0513097	0.0312667
scaffold3.t194	90.3	89.6	78.2	98.9	101.8	103.4	105.5	107.7	107.5	86.0333	101.367	106.9	0.236616	0.0207208	0.313294	5.0319e-05
scaffold2.t260	90.4	92.6	114.5	104.7	100.4	93.6	111.1	113	111.2	99.1667	99.5667	111.767	0.00580757	0.964063	0.172563	1.05119e-05
scaffold2.t907	90.4	90.7	90.2	95.8	89.6	91.7	118.1	114.3	119.3	90.4333	92.3667	117.233	0.0305177	0.349483	0.374456	5.98331e-05
scaffold3.t662	90.4	100.3	103.3	112.4	102.6	98.4	89.2	100.4	103	98	104.467	97.5333	0.092189	0.319337	-0.00688639	0.939261
scaffold2.t157	90.4	90.3	91.7	95.8	98.6	97.9	100	105.4	98.3	90.8	97.4333	101.233	0.101723	0.00225254	0.15692	0.808551
scaffold3.t125	90.4	97.1	89	103	95	106.3	95.4	103.9	101.1	92.1667	101.433	100.133	0.138215	0.091116	0.119605	0.142012
scaffold1.t529	90.4	92.3	94.4	100.5	103.3	101.3	101.6	102.2	101.2	92.3667	101.7	101.667	0.138875	0.0028021	0.138403	0.000330081
scaffold1.t614	90.4	87.6	96.7	100.7	98.5	105.7	103.2	107.4	107.3	91.5667	101.633	105.967	0.150479	0.0426797	0.210716	0.0016529
scaffold4.t252	90.4	90.7	93.3	106.3	98.1	100.2	102.8	106.1	110.3	91.4667	101.533	106.4	0.150635	0.0185616	0.21818	0.0126479
scaffold3.t127	90.4	94.9	97.4	110.2	102.2	104.5	103.6	108.4	108.3	94.2333	105.633	106.767	0.164756	0.02211	0.180152	0.00823054
scaffold2.t396	90.4	91.3	93.2	104.3	108.7	107.1	97.6	114	109.5	91.6333	106.7	107.033	0.219616	0.000593262	0.224116	0.0352878
scaffold7.t391	90.5	90.9	81.5	106.8	107.3	106.3	108.9	104.5	103.4	87.6333	106.8	105.6	0.28536	0.00340495	0.269058	0.00681392
scaffold3.t446	90.5	92.1	70.6	106.7	116.5	112	103.5	111.2	114.5	84.4	111.733	109.733	0.404745	0.021625	0.378687	0.00457553
scaffold2.t432	90.5	89.5	106.3	96.5	91.1	99	112.7	114.8	110.3	95.4333	95.5333	112.6	0.00151094	0.98733	0.238642	0.0002735
scaffold5.t69	90.5	97.1	108.8	106.7	95.9	103.3	83	92.7	87.6	98.8	101.967	87.7667	0.0455147	0.63792	-0.170838	0.114582
scaffold3.t275	90.5	91.2	103.9	100.7	96.8	99.2	89.8	105.5	102.2	95.2	98.9	99.1667	0.0550089	0.457172	0.0588937	0.96169
scaffold3.t313	90.5	92.5	101.6	103.4	99.6	103.3	95.8	104.1	100.6	94.8667	102.1	100.167	0.10601	0.117643	0.0784293	0.05869
scaffold2.t839	90.5	91.3	87.1	107.3	96.9	97.7	99.3	106.9	103	89.6333	100.633	103.067	0.167001	0.037223	0.201471	0.113525
scaffold4.t539	90.5	84.9	86.9	106.9	97.4	95.5	104.7	105.9	107.1	87.4333	99.9333	105.9	0.192783	0.0324413	0.276447	0.0722457
scaffold1.t446	90.5	91.2	95.8	105.5	106.7	109.7	107	109.8	110.4	92.5	107.3	109.067	0.214125	0.00205898	0.237685	0.0696566
scaffold5.t381	90.5	98.3	105.2	110	111.7	121.1	104.9	104.7	101.1	98	114.267	103.567	0.221551	0.0410373	0.0797061	0.000822126
scaffold7.t303	90.5	92.3	87.6	111	97	107.5	101.8	108	104.3	90.1333	105.167	104.7	0.222545	0.027318	0.216129	0.00299281
scaffold1.t326	90.5	89.4	91.9	104.9	107.8	104.7	106.9	101.1	103.7	90.6	105.8	103.9	0.223757	0.000250826	0.197613	0.0518882
scaffold6.t377	90.6	93.3	101.9	90.5	105.3	97.6	82.5	101.6	105.8	95.2667	97.8	96.6333	0.037863	0.667092	0.0205494	0.787945
scaffold1.t565	90.6	98.6	108.3	106.4	109.3	96.9	88.8	103.8	101.4	99.1667	104.2	98	0.0714281	0.471771	-0.0170735	0.515043
scaffold3.t793	90.6	95.3	98.4	96	104.4	99.7	98.7	101.2	100.5	94.7667	100.033	100.133	0.0780292	0.188269	0.0794707	0.045451
scaffold2.t233	90.6	91.1	98	99.6	103.2	100.7	92.4	111.7	111.6	93.2333	101.167	105.233	0.117816	0.0386146	0.174674	0.198881
scaffold7.t46	90.6	91.6	95.1	100	104.1	99.6	98.8	105.3	106.7	92.4333	101.233	103.6	0.131199	0.0113371	0.164539	0.0183492
scaffold3.t455	90.6	92.3	91.3	102.4	99.5	100.5	100.8	111.4	108.5	91.4	100.8	106.9	0.14123	0.000668597	0.225996	0.0665919
scaffold3.t42	90.6	94.9	93.6	98.7	103.9	107.5	99.1	110.7	107	93.0333	103.367	105.6	0.151951	0.0223454	0.18279	0.0413774
scaffold5.t134	90.6	93.6	97.6	99	111.4	107.3	104.3	108.4	106.4	93.9333	105.9	106.367	0.172993	0.0455788	0.179337	0.00151987
scaffold1.t50	90.6	93.8	98.5	102.2	108.7	112.2	103	108.2	112.3	94.3	107.7	107.833	0.191689	0.0227364	0.193474	0.00386636
scaffold2.t229	90.7	86.8	76.9	105.4	114.3	103.3	107.3	114.2	104.1	84.8	107.667	108.533	0.344435	0.012614	0.356002	0.00369414
scaffold7.t313	90.7	98.4	107.2	101	96.5	91.9	115.1	110.7	115	98.7667	96.4667	113.6	-0.0339937	0.694322	0.201867	0.00034152
scaffold1.t288	90.7	89.7	94	92.3	95.7	96.8	106.1	116.3	115.6	91.4667	94.9333	112.667	0.0536687	0.138445	0.300743	0.00373341
scaffold1.t547	90.7	92.4	100.3	99.5	107	89.8	107.3	111	114.9	94.4667	98.7667	111.067	0.0642189	0.499002	0.233549	0.000850799
scaffold7.t287	90.7	87.3	93	97.7	95.5	97.7	111.4	112.4	113.5	90.3333	96.9667	112.433	0.10223	0.0215183	0.315739	2.20075e-05
scaffold2.t697	90.7	95.5	90.4	96.5	101.9	101.4	99.8	114.9	107.8	92.2	99.9333	107.5	0.116199	0.0316809	0.221498	0.0192863
scaffold7.t21	90.7	87.9	89.5	96.2	105.2	93.2	98.8	103.5	112	89.3667	98.2	104.767	0.135986	0.0751513	0.229371	0.383475
scaffold1.t501	90.7	92.2	90.6	104.1	96.5	101.5	97.9	102.5	102.4	91.1667	100.7	100.933	0.143485	0.014097	0.146824	0.0301511
scaffold5.t92	90.7	90.8	93.6	100.5	102.4	103.6	98.6	110.9	110.8	91.7	102.167	106.767	0.155931	0.0013328	0.219468	0.0712479
scaffold4.t300	90.7	90.4	90	101.2	100.1	102.2	100.4	107.9	106.5	90.3667	101.167	104.933	0.162871	7.20418e-05	0.21561	0.00561466
scaffold6.t326	90.7	93.1	91.9	102	104.1	103.3	90.9	111.3	109	91.9	103.133	103.733	0.166374	0.000263105	0.174743	0.136832
scaffold7.t376	90.7	86.4	88	106.1	100	95.5	98.3	109.6	110.5	88.3667	100.533	106.133	0.1861	0.0214494	0.264304	0.0232973
scaffold2.t458	90.7	91.9	96.7	105.8	104.9	107.1	99.5	107.5	116.6	93.1	105.933	107.867	0.186304	0.00271312	0.212396	0.0396378
scaffold1.t859	90.7	95.7	84.8	108.7	107.7	101.2	100	116.3	107.9	90.4	105.867	108.067	0.227854	0.0170348	0.257527	0.0233854
scaffold4.t517	90.8	80.1	78.7	109.4	106	103.5	95.7	106.5	103.1	83.2	106.3	101.767	0.353486	0.0052665	0.29061	0.0427608
scaffold3.t333	90.8	87.4	74	115.3	114.7	112.5	110.3	111.5	111.5	84.0667	114.167	111.1	0.441536	0.00442136	0.402253	3.2089e-06
scaffold2.t400	90.8	89.4	95.1	93.9	91.7	92.5	107.9	116.6	113.9	91.7667	92.7	112.8	0.0145991	0.637162	0.297725	0.00108262
scaffold5.t213	90.8	90	94.4	96.4	90.1	96.9	108.5	111.6	121.4	91.7333	94.4667	113.833	0.0423593	0.347928	0.311405	0.0058126
scaffold7.t349	90.8	93	99.4	97.6	97.5	96.9	116.5	114.5	115.6	94.4	97.3333	115.533	0.0441471	0.320465	0.29145	0.000194197
scaffold1.t371	90.8	93.9	100.8	110	85.9	99.8	108.8	111.3	111.5	95.1667	98.5667	110.533	0.0506435	0.677136	0.215953	0.00222202
scaffold3.t136	90.8	93.5	103.2	102.7	98.2	102	92.4	107.9	106.9	95.8333	100.967	102.4	0.0752796	0.270313	0.0956163	0.362703
scaffold7.t357	90.8	91.4	91	94.4	97.9	96.2	96.7	109	103.8	91.0667	96.1667	103.167	0.0786138	0.00764153	0.179982	0.230152
scaffold1.t293	90.8	93.2	103.6	102.1	100.4	102.7	99.2	110.2	109.4	95.8667	101.733	106.267	0.0856913	0.215249	0.148588	0.0738206
scaffold2.t748	90.8	90.2	91.5	98.4	98.2	97.5	97.3	110.6	106.1	90.8333	98.0333	104.667	0.110051	0.000100924	0.204508	0.0330818
scaffold4.t505	90.8	92.5	92.8	107.2	98.1	104.5	112.8	107.4	104.6	92.0333	103.267	108.267	0.166146	0.0153941	0.234361	0.0170911
scaffold3.t482	90.9	97.9	86	108.3	110.6	122.3	113.1	108.9	109.4	91.6	113.733	110.467	0.312236	0.0162119	0.270192	0.00021817
scaffold2.t635	90.9	95.7	93	115.2	115	118.6	115.1	113	111.5	93.2	116.267	113.2	0.319036	0.00022083	0.280472	0.000240639
scaffold6.t300	90.9	90.7	94.8	96.2	93.1	94.6	114.4	113.7	119.2	92.1333	94.6333	115.767	0.0386252	0.194746	0.329425	0.000134588
scaffold2.t118	90.9	90.4	90.9	95.5	91.2	93.8	85.1	95.8	89.7	90.7333	93.5	90.2	0.0433337	0.0933431	-0.00850523	0.240609
scaffold2.t211	90.9	94.5	100.8	101.5	98.3	96.9	83.9	97	90.6	95.4	98.9	90.5	0.0519813	0.335165	-0.0760715	0.539476
scaffold4.t338	90.9	93	91.7	102.2	92.3	98.6	87.1	104.2	92.5	91.8667	97.7	94.6	0.0888171	0.119805	0.0422987	0.649408
scaffold7.t359	90.9	92.5	102.6	104.6	100.2	101.6	95.7	107.3	104.7	95.3333	102.133	102.567	0.0994012	0.155017	0.105509	0.227279
scaffold5.t78	90.9	91.8	95.2	102.6	100.2	97.6	106.6	101.7	108.8	92.6333	100.133	105.7	0.112319	0.0183342	0.190372	0.0449253
scaffold8.t186	90.9	91	90.7	98.7	101.5	102.2	101.9	111.3	108.4	90.8667	100.8	107.2	0.149673	0.000756766	0.238482	0.00902652
scaffold5.t327	90.9	96	105	109.4	113.3	114.9	107.9	109.1	107.8	97.3	112.533	108.267	0.209841	0.026395	0.154077	2.16479e-06
scaffold4.t343	91	80.6	60.3	104.6	111.8	99.9	107.9	119.6	112.8	77.3	105.433	113.433	0.447791	0.0435224	0.553304	0.004663
scaffold7.t16	91	93.4	94.8	90.1	92.7	97.7	109.3	113.9	117.7	93.0667	93.5	113.633	0.00670183	0.87034	0.28805	0.00126441
scaffold1.t638	91	93.8	93.4	95.2	91.1	94.6	113.8	117.1	116.2	92.7333	93.6333	115.7	0.0139342	0.592354	0.319229	1.97677e-05
scaffold1.t519	91	91.7	90.4	94.3	92.7	92.8	108.3	124.7	112.8	91.0333	93.2667	115.267	0.0349666	0.0250633	0.340509	0.0186079
scaffold5.t180	91	93.7	97.3	99.1	98.4	98.5	82.4	103.8	93.9	94	98.6667	93.3667	0.069902	0.0640376	-0.00975318	0.773191
scaffold4.t566	91	92.5	98.3	101.6	94.1	100.9	87.2	107	99.8	93.9333	98.8667	98	0.073847	0.205584	0.0611445	0.740361
scaffold6.t456	91	92.7	96.4	101.9	100.5	98.2	96.9	103.7	98.2	93.3667	100.2	99.6	0.101903	0.0237911	0.0932382	0.0926586
scaffold2.t453	91	90.7	92.7	101.5	95.2	100.3	97.7	109	96.7	91.4667	99	101.133	0.114182	0.0206106	0.144941	0.0927211
scaffold8.t117	91	91.1	92.2	99	99.1	99	105.8	107.1	106.5	91.4333	99.0333	106.467	0.115194	3.91918e-05	0.21961	0.00132466
scaffold7.t326	91	93	92.4	101.9	97.9	102	108.9	103.3	109.4	92.1333	100.6	107.2	0.126835	0.0045594	0.21851	0.011008
scaffold1.t491	91	95.4	78.5	105	83.7	100.6	112.9	105.3	103.9	88.3	96.4333	107.367	0.127118	0.379094	0.282061	0.0160845
scaffold1.t548	91	97.1	99.2	101.2	109.3	108.3	104.9	106.5	110.5	95.7667	106.267	107.3	0.150094	0.0413874	0.164055	0.00101344
scaffold3.t66	91	94.5	86.8	99.3	101.6	102.8	115.7	103.6	100.4	90.7667	101.233	106.567	0.15745	0.0129518	0.231522	0.0309473
scaffold5.t412	91	94	96.5	102	107.5	110	100.7	113.3	110.1	93.8333	106.5	108.033	0.182681	0.0112679	0.203304	0.0170282
scaffold3.t452	91	94	91.7	112.3	102.7	105.1	103.1	114.1	111.4	92.2333	106.7	109.533	0.2102	0.00874439	0.24801	0.00582874
scaffold7.t411	91	92.7	85.1	100.8	104.4	106.3	111.3	106.8	110.5	89.6	103.833	109.533	0.212699	0.00716762	0.289799	0.000229533
scaffold4.t193	91	96.5	98.7	114.7	105.3	113.7	142.5	87.1	122.3	95.4	111.233	117.3	0.221528	0.0135594	0.298142	0.0970057
scaffold3.t388	91.1	87.1	87.1	129.3	98.8	131.2	110.5	109.6	106.6	88.4333	119.767	108.9	0.437564	0.0415132	0.300342	0.00018428
scaffold3.t15	91.1	94	115.3	96.3	87.1	93.9	110.4	107.7	109.3	100.133	92.4333	109.133	-0.115437	0.396245	0.12417	0.00033934
scaffold2.t275	91.1	102.1	103.6	100.7	96	106.1	123.7	106.4	110	98.9333	100.933	113.367	0.0288741	0.704243	0.196468	0.0147522
scaffold4.t287	91.1	93.1	90.1	95.5	88.7	98.3	111.2	114.3	117.8	91.4333	94.1667	114.433	0.0424962	0.411447	0.323715	0.00039517
scaffold9.t34	91.1	86.9	85.6	94.9	90.8	86.5	120.8	115.1	111.2	87.8667	90.7333	115.7	0.0463167	0.384544	0.397001	0.000907745
scaffold5.t319	91.1	96.7	99.3	96	98	102.8	124.2	114.4	125.6	95.7	98.9333	121.4	0.0479378	0.362735	0.343178	0.00100002
scaffold2.t285	91.1	93	90.3	91.3	99.3	95.1	91.4	106.1	102.9	91.4667	95.2333	100.133	0.0582206	0.198297	0.130604	0.850104
scaffold4.t59	91.1	91.7	95.1	98.3	94.2	98.1	89.9	104.5	96.2	92.6333	96.8667	96.8667	0.0644689	0.0812187	0.0644689	0.554531
scaffold4.t409	91.1	96.3	100.1	101.3	102.3	107.1	89.9	88.5	97	95.8333	103.567	91.8	0.11196	0.0708708	-0.0620334	0.317419
scaffold1.t991	91.1	87.3	87	96.2	96.9	94.5	92.9	111.7	97.2	88.4667	95.8667	100.6	0.115895	0.00784726	0.185424	0.488602
scaffold2.t793	91.1	90.9	95.8	108.1	96.3	98.2	94.2	104.6	101.3	92.6	100.867	100.033	0.123365	0.107198	0.111397	0.127623
scaffold6.t320	91.1	92.5	99.8	100.6	104.9	108.2	94.3	108.7	100.1	94.4667	104.567	101.033	0.146546	0.0440436	0.0969541	0.257502
scaffold6.t96	91.1	91	88.8	103.7	101.5	97.3	107.1	107.3	107.9	90.3	100.833	107.433	0.159175	0.00647245	0.250644	0.393052
scaffold1.t656	91.1	92.4	92.9	96.3	101.5	111.3	101.8	103.5	110.9	92.1333	103.033	105.4	0.161316	0.0696573	0.19408	0.058503
scaffold2.t884	91.1	94.3	95.5	103.8	104.5	110.7	101	102.9	103.5	93.6333	106.333	102.467	0.1835	0.00765666	0.130061	0.00130834
scaffold6.t217	91.1	89.8	85.8	102.9	102.7	100.3	103.6	108.9	101.9	88.9	101.967	104.8	0.197842	0.00191348	0.237383	0.00433048
scaffold3.t294	91.1	97.9	92.5	99.5	110	118.5	101.4	107.4	110.7	93.8333	109.333	106.5	0.220561	0.057629	0.182681	0.0116781
scaffold2.t547	91.1	93.3	89.2	101.1	109.9	108.1	101	112.9	100.3	91.2	106.367	104.733	0.22194	0.00665449	0.199615	0.0334084
scaffold4.t423	91.1	92.4	83.5	100.5	106.7	111.6	112.9	108.4	110.2	89	106.267	110.5	0.255812	0.0152507	0.312169	0.000585726
scaffold7.t38	91.2	90.9	94.6	90	93.6	93.9	102.5	111.4	112.9	92.2333	92.5	108.933	0.00416513	0.884673	0.240085	0.00701078
scaffold1.t195	91.2	93.1	96.2	96.6	92.7	95.1	111.2	108.2	113.1	93.5	94.8	110.833	0.0199207	0.520455	0.245354	0.000221485
scaffold1.t580	91.2	95.8	99.8	100.5	96.1	99.6	117.3	111.7	116.8	95.6	98.7333	115.267	0.0465266	0.329394	0.269893	0.000427734
scaffold2.t287	91.2	96.8	112.8	105.7	101.7	103.7	84.9	103.4	99.8	100.267	103.7	96.0333	0.0485738	0.629079	-0.0622349	0.648321
scaffold3.t158	91.2	88.5	97	96	99.9	92.5	104.2	102.6	110.2	92.2333	96.1333	105.667	0.0597485	0.302073	0.19616	0.0413345
scaffold3.t273	91.2	92	95.6	102.8	98.7	98.4	99.5	107	104.4	92.9333	99.9667	103.633	0.105251	0.0230318	0.15722	0.0223965
scaffold3.t540	91.2	94.6	90.5	99.4	100.1	97.9	105.1	108	108.2	92.1	99.1333	107.1	0.106169	0.00779894	0.217685	0.00109193
scaffold3.t832	91.2	89	91.2	99.8	100.2	96	105.1	106.1	109.3	90.4667	98.6667	106.833	0.125176	0.00579459	0.239904	0.000478071
scaffold2.t900	91.2	93.3	92	103.5	99.2	100.3	111.9	106.4	107.9	92.1667	101	108.733	0.132038	0.00346655	0.238477	0.00130928
scaffold4.t80	91.2	92.4	96.9	103.9	97.9	106.8	107.4	110.5	104.5	93.5	102.867	107.467	0.137737	0.040728	0.200851	0.00104345
scaffold3.t243	91.2	87.9	91.1	107.7	101.7	97.8	109.2	116.1	109.7	90.0667	102.4	111.667	0.185151	0.0160103	0.310133	0.00239262
scaffold2.t232	91.2	84.8	91.3	103.3	100.2	102.5	97.8	134	103.1	89.1	102	111.633	0.195072	0.00530283	0.325271	0.168687
scaffold7.t195	91.3	91.8	97.9	119.9	108.5	120.6	109	111.6	114.2	93.6667	116.333	111.6	0.312657	0.00706387	0.252729	0.000278522
scaffold1.t637	91.3	93.1	81.7	106.6	118.8	115.6	105.5	119.9	114.2	88.7	113.667	113.2	0.357803	0.00798751	0.351868	0.00721341
scaffold1.t654	91.3	89.7	80.6	112.8	114.7	114.8	114.1	112.4	113.9	87.2	114.1	113.467	0.387899	0.00137335	0.379868	3.20606e-05
scaffold2.t489	91.3	92.1	92.5	97.8	91.7	95	96.3	93.2	93.2	91.9667	94.8333	94.2333	0.0442832	0.186049	0.0351264	0.313539
scaffold9.t59	91.3	99.7	104.9	102.6	104.7	99.1	86.1	91.5	92.5	98.6333	102.133	90.0333	0.0503066	0.459944	-0.131616	0.279525
scaffold4.t54	91.3	93.3	92.4	98.8	92.9	96.6	93.7	100.6	103.4	92.3333	96.1	99.2333	0.0576849	0.106724	0.103973	0.908441
scaffold2.t407	91.3	93.6	93.5	94.6	97.5	98	99.5	96.6	103.1	92.8	96.7	99.7333	0.0593911	0.0398255	0.103951	0.0943646
scaffold2.t84	91.3	90.4	97.4	96.9	92.5	103.1	95.9	109.5	102.1	93.0333	97.5	102.5	0.0676545	0.302785	0.139804	0.114081
scaffold2.t863	91.3	100.6	106.5	99.8	112.3	106.8	93.8	100.1	99.1	99.4667	106.3	97.6667	0.0958566	0.297834	-0.0263469	0.0907992
scaffold5.t264	91.3	90.8	88.1	95.9	97.6	96	101.9	103.9	104.6	90.0667	96.5	103.467	0.0995357	0.00479745	0.200101	0.00145032
scaffold4.t341	91.3	94.8	96.1	101.3	110.1	98.9	94.3	103.9	98	94.0667	103.433	98.7333	0.136946	0.0642773	0.0698537	0.0568824
scaffold4.t47	91.3	92.6	92	103	101.6	106.3	99.6	109.2	104.5	91.9667	103.633	104.433	0.172305	0.00127167	0.183399	0.0111824
scaffold1.t814	91.3	94	89.6	104.7	106	103.9	99.8	118.6	110	91.6333	104.867	109.467	0.194612	0.000737317	0.256547	0.048636
scaffold3.t821	91.3	89.5	97.8	105.9	108	108.3	95.8	115.6	106.3	92.8667	107.4	105.9	0.209761	0.00524856	0.18947	0.0518609
scaffold3.t444	91.3	90.6	88.1	107.4	98.6	106.3	100.6	118.6	112.2	90	104.1	110.467	0.209973	0.00860914	0.295614	0.0293759
scaffold2.t831	91.4	89.5	76.8	103.5	107.8	106	101.9	120.4	107.1	85.9	105.767	109.8	0.300155	0.0138858	0.354148	0.0279301
scaffold6.t231	91.4	94.6	101.5	88.7	94.6	94.5	117.1	111.2	117.3	95.8333	92.6	115.2	-0.0495154	0.415306	0.265541	0.000314367
scaffold5.t251	91.4	92.3	91.5	90.8	94.6	93.8	102.1	109.9	113	91.7333	93.0667	108.333	0.0208185	0.325666	0.239959	0.016185
scaffold3.t710	91.4	92.2	96.2	98.5	100.3	96.8	118.3	113	114.5	93.2667	98.5333	115.267	0.0792503	0.0427085	0.305542	0.001465
scaffold1.t794	91.4	93.8	96.1	102.4	97.5	97.6	93.7	106.6	104.7	93.7667	99.1667	101.667	0.0807801	0.0627543	0.1167	0.265944
scaffold1.t304	91.4	94.9	100.9	99.3	103.5	103.1	97.8	106.2	102.9	95.7333	101.967	102.3	0.0910044	0.112995	0.0957129	0.150308
scaffold4.t522	91.4	93.1	90.7	99.4	98.9	96.4	102.6	105.4	104.9	91.7333	98.2333	104.3	0.0987666	0.00513809	0.185221	0.00895776
scaffold6.t347	91.4	97.9	94	101.1	96.9	105.7	100.2	108.4	105.4	94.4333	101.233	104.667	0.100316	0.0982451	0.148434	0.0167255
scaffold1.t875	91.4	95.6	99.8	102.1	101.2	104.9	105.1	108.3	103.3	95.6	102.733	105.567	0.103822	0.055625	0.143072	0.00170398
scaffold6.t288	91.4	87.5	92.6	98.8	99.9	100.5	105.1	108.1	107.9	90.5	99.7333	107.033	0.140158	0.00466152	0.24207	0.0013504
scaffold5.t124	91.4	91.7	94.4	104.9	101.4	99.6	119.4	102.1	103.1	92.5	101.967	108.2	0.140572	0.00657533	0.226175	0.0616902
scaffold5.t266	91.4	90.1	96.3	105.6	100.8	101.8	113.5	109.1	112.2	92.6	102.733	111.6	0.14982	0.0132215	0.269253	0.0083621
scaffold1.t805	91.4	83.9	79.1	100.2	100	99.5	106.7	109.3	114.1	84.8	99.9	110.033	0.23642	0.0135664	0.375804	0.00131089
scaffold3.t169	91.5	94.1	89.5	110.9	110.9	113.8	112.5	106.1	111.4	91.7	111.867	110	0.286787	0.000254569	0.26251	0.00113499
scaffold6.t112	91.5	94.6	97.8	94.9	91.5	98.3	113.7	109.3	112.7	94.6333	94.9	111.9	0.00405964	0.925416	0.24179	0.00149435
scaffold1.t256	91.5	87.9	82.4	92.8	90	87.2	116.3	111.7	113.7	87.2667	90	113.9	0.0444943	0.427824	0.384265	7.13202e-05
scaffold1.t378	91.5	96.5	89.3	98.4	93.8	94.9	120.7	116.5	116.1	92.4333	95.7	117.767	0.0501057	0.268108	0.349446	0.000314604
scaffold6.t158	91.5	90.9	91	93.9	97.5	93.6	132.4	113.3	122.4	91.1333	95	122.7	0.0599487	0.0379305	0.429085	0.0044166
scaffold6.t365	91.5	96.2	99.9	103	101.2	99.8	92	100	97.4	95.8667	101.333	96.4667	0.0800076	0.103455	0.00900125	0.152989
scaffold2.t878	91.5	90	96.1	97	98.8	101.6	97.6	106.8	104	92.5333	99.1333	102.8	0.0993971	0.0438622	0.151795	0.130293
scaffold1.t696	91.5	89.3	93	101.6	97	97.5	101.8	106	107.4	91.2667	98.7	105.067	0.112962	0.0147832	0.203145	0.00321813
scaffold9.t18	91.5	86.3	84.2	95.8	96.3	92.6	101.5	111	104.7	87.3333	94.9	105.733	0.119876	0.0370755	0.275826	0.00777454
scaffold3.t517	91.5	90.2	93.4	102.3	99.7	98	106.4	108.9	116.2	91.7	100	110.5	0.125006	0.00597286	0.269053	0.0101093
scaffold1.t240	91.5	94.7	92.2	93.8	103.3	109.2	105.8	108.5	110.8	92.8	102.1	108.367	0.137786	0.112698	0.223724	0.00247184
scaffold1.t270	91.5	91.2	92.6	103.6	100.1	103.8	106.4	107.2	111.3	91.7667	102.5	108.3	0.159582	0.00108858	0.238991	0.000735128
scaffold2.t132	91.6	86.5	86	102.5	107.8	107.7	109.2	109.8	114.7	88.0333	106	111.233	0.267942	0.00199456	0.337467	0.000413406
scaffold6.t23	91.6	82.5	78.2	108.5	107.5	102.2	107.4	120.7	122.8	84.1	106.067	116.967	0.334794	0.00757508	0.47592	0.0075096
scaffold1.t886	91.6	94.4	90.8	86.1	89.7	96.5	114.1	117.2	119	92.2667	90.7667	116.767	-0.023647	0.667331	0.339747	0.000427612
scaffold8.t25	91.6	85.3	91.6	94.8	96.1	90.3	115.5	104.9	109.1	89.5	93.7333	109.833	0.0666745	0.196997	0.295356	0.00680875
scaffold3.t742	91.6	92.7	91.7	94.3	98.8	97.2	71.6	95.2	97.8	92	96.7667	88.2	0.0728763	0.0249599	-0.0608552	0.302763
scaffold4.t74	91.6	95.2	98	98	107	98.7	98.9	105.7	106.8	94.9333	101.233	103.8	0.0926978	0.14039	0.12882	0.0453988
scaffold3.t825	91.6	93.8	90.8	100.4	101.1	95.7	115.4	101	101.5	92.0667	99.0667	105.967	0.105721	0.0217801	0.20286	0.0346628
scaffold6.t59	91.6	95.6	90	100.5	100.9	97.4	104	107.7	107.3	92.4	99.6	106.333	0.108253	0.0227278	0.202629	0.000480753
scaffold1.t92	91.6	97.8	111.1	116.8	105.4	112.7	110.5	104.7	108.8	100.167	111.633	108	0.156365	0.159668	0.108629	0.00286832
scaffold6.t78	91.6	92.4	89.5	101	105.1	101.5	105.1	111.5	110.1	91.1667	102.533	108.9	0.169515	0.0018594	0.256426	0.00141057
scaffold1.t1041	91.6	85.6	93.6	101.6	105.1	99.1	110.5	105.3	107.4	90.2667	101.933	107.733	0.175361	0.0170801	0.255199	0.00354002
scaffold4.t473	91.6	91	90.7	99.6	103.6	105.6	93.4	114.9	109.6	91.1	102.933	105.967	0.176187	0.002678	0.218088	0.0556504
scaffold7.t156	91.7	86.6	71.9	100.2	103.2	102.9	114.6	116.5	113.5	83.4	102.1	114.867	0.291864	0.0358502	0.461841	0.000473356
scaffold2.t459	91.7	86.7	95	83.6	88.4	85.7	124	113.7	115.1	91.1333	85.9	117.6	-0.0853207	0.133322	0.367837	0.00120274
scaffold3.t597	91.7	93	104	103	90.5	96.1	121.8	120.1	126.9	96.2333	96.5333	122.933	0.00449049	0.957725	0.353268	0.000549499
scaffold4.t273	91.7	92.6	99.1	99.6	90.2	95.8	119.6	111.4	112.6	94.4667	95.2	114.533	0.0111562	0.848112	0.27789	0.0085397
scaffold1.t695	91.7	90.3	83.4	102.4	74.2	92.9	128.6	118	118.3	88.4667	89.8333	121.633	0.0221169	0.88241	0.459333	0.00155711
scaffold3.t43	91.7	94.8	95.3	93.9	95.5	97	91.1	98.4	97	93.9333	95.4667	95.5	0.0233599	0.346481	0.0238635	0.821167
scaffold4.t427	91.7	87.1	94.3	96.6	96.1	89.7	95.9	101.5	102.1	91.0333	94.1333	99.8333	0.0483108	0.36837	0.133127	0.482218
scaffold5.t67	91.7	87.8	88	93.3	96.7	89.7	85.9	105	101.5	89.1667	93.2333	97.4667	0.0643414	0.16349	0.128404	0.52998
scaffold1.t383	91.7	97.2	102.2	108.3	101.7	99.5	95.6	106.2	102.2	97.0333	103.167	101.333	0.0884246	0.202062	0.0625565	0.116068
scaffold2.t216	91.7	93.9	93.4	106.3	98	95.8	98.7	105.5	103.7	93	100.033	102.633	0.105178	0.0975721	0.142197	0.0665541
scaffold6.t131	91.7	94.2	99.3	101.6	103.1	102.1	93.5	105.8	103.6	95.0667	102.267	100.967	0.105325	0.0342248	0.0868676	0.109869
scaffold2.t410	91.7	95.2	92.2	104.1	97.7	100.5	97.8	105	104	93.0333	100.767	102.267	0.115199	0.0228452	0.136516	0.0221481
scaffold1.t88	91.7	93.1	97.7	102.2	104.5	106.8	104.2	113.4	104.1	94.1667	104.5	107.233	0.150215	0.0100363	0.187465	0.0914196
scaffold2.t629	91.7	93.1	105.2	110.5	109.1	103.8	103.5	105.4	109.7	96.6667	107.8	106.2	0.157267	0.0789031	0.135693	0.00350934
scaffold4.t493	91.7	90.1	95.3	103	107.7	105.4	111	106.3	103.6	92.3667	105.367	106.967	0.189974	0.00317105	0.211717	0.0034959
scaffold3.t230	91.7	95.5	90.8	102.2	117.1	99.9	108.9	110.8	111.3	92.6667	106.4	110.333	0.199376	0.0696078	0.251746	0.00289927
scaffold8.t154	91.7	92.5	84.8	95.3	107.9	106.7	112.1	108.1	111.6	89.6667	103.3	110.6	0.204197	0.0440995	0.302708	0.000591067
scaffold2.t155	91.7	95.4	93	106.7	107.2	113.7	103.6	103.8	113.8	93.3667	109.2	107.067	0.225993	0.00318917	0.19753	0.0138971
scaffold1.t306	91.8	89.9	91.4	114	111.1	107	113	107.4	115.4	91.0333	110.7	111.933	0.282188	0.000739284	0.298173	0.00267096
scaffold4.t211	91.8	90.9	101.2	117.4	126.8	106.2	79.4	97.1	89.2	94.6333	116.8	88.5667	0.30362	0.0311498	-0.0955846	0.375361
scaffold4.t424	91.8	92.2	98.6	93.8	103.9	96.7	86.6	100.7	105.9	94.2	98.1333	97.7333	0.0590162	0.350434	0.0531236	0.443341
scaffold1.t633	91.8	93.4	90.9	100.8	97.7	103	97.7	99.5	97.7	92.0333	100.5	98.3	0.126967	0.00763138	0.0950349	0.000952657
scaffold3.t355	91.8	93.9	91.3	96.8	105.2	101.1	98.2	103.7	103.7	92.3333	101.033	101.867	0.129908	0.0270686	0.141759	0.0555707
scaffold4.t284	91.8	91.7	84.4	96.8	99.2	100.3	113.7	101.4	107.9	89.3	98.7667	107.667	0.145364	0.0235855	0.26984	0.0322345
scaffold3.t19	91.8	91.6	98.6	108.1	104	100.2	106.4	106.9	106.5	94	104.1	106.6	0.147237	0.0356152	0.181475	6.13367e-05
scaffold1.t469	91.8	86.4	98	106.6	111.8	112.1	100.8	117.5	104.1	92.0667	110.167	107.467	0.258937	0.00886187	0.223138	0.0402627
scaffold6.t80	91.9	91	84	116.3	111.5	112.4	117.2	112.9	117.7	88.9667	113.4	115.933	0.350084	0.00108527	0.381959	0.0002039
scaffold6.t70	91.9	93.1	101.9	98.7	91.1	91.5	114.9	112.2	114.8	95.6333	93.7667	113.967	-0.0284384	0.665362	0.253026	0.0013991
scaffold2.t190	91.9	97.5	110.8	105.1	95.5	100.2	82.6	89.3	98.7	100.067	100.267	90.2	0.00288059	0.976015	-0.149762	0.273327
scaffold2.t281	91.9	91	101.9	98.8	94.7	100.6	85.8	86.7	98.5	94.9333	98.0333	90.3333	0.0463576	0.471714	-0.0716563	0.359687
scaffold1.t291	91.9	91.5	88	92.9	95.4	92.5	89.3	102.3	97.4	90.4667	93.6	96.3333	0.0491222	0.11087	0.0906488	0.739392
scaffold3.t802	91.9	102.1	101.8	106.8	98.7	101	96.7	103.1	99.1	98.6	102.167	99.6333	0.051265	0.436279	0.0150408	0.945047
scaffold3.t77	91.9	92.9	103	99.3	99.6	99.6	94.8	100.8	102.1	95.9333	99.5	99.2333	0.0526643	0.371469	0.0487926	0.882892
scaffold4.t487	91.9	96.1	115.8	121.6	86.9	117.2	92.7	104.9	98.3	101.267	108.567	98.6333	0.100422	0.608709	-0.0380122	0.68677
scaffold3.t21	91.9	99.9	102.5	102.7	111.7	102.3	102.6	101.1	102.6	98.1	105.567	102.1	0.105829	0.166892	0.0576578	0.00223635
scaffold5.t379	91.9	97.5	100.8	108.9	100.3	104.8	97.5	109.3	106.9	96.7333	104.667	104.567	0.113717	0.0918824	0.112338	0.162712
scaffold6.t338	91.9	95.1	95	102.7	102.8	106.3	101.7	102.1	102.6	94	103.933	102.133	0.144926	0.00328897	0.119721	0.000210051
scaffold7.t111	91.9	93.4	94.1	103.3	107.1	103.7	96.7	98.1	98	93.1333	104.7	97.6	0.168892	0.00107535	0.0675835	0.0272122
scaffold1.t563	91.9	88.6	80.8	98.4	101.9	96.5	100.6	114	106.3	87.1	98.9333	106.967	0.183784	0.0316451	0.296417	0.082567
scaffold3.t29	91.9	92.2	106.5	113.2	117.3	107.8	112.6	105.6	113.5	96.8667	112.767	110.567	0.219268	0.0456469	0.190844	0.0205928
scaffold6.t185	92	94	94.3	89.7	87.1	91.6	110.9	109.7	110.9	93.4333	89.4667	110.5	-0.0625871	0.0563362	0.242037	0.00215008
scaffold4.t333	92	90.8	91.7	86.2	88.8	90.2	123.5	113.8	114	91.5	88.4	117.1	-0.0497254	0.0647795	0.355897	0.00195837
scaffold4.t149	92	96.2	101.7	100.9	95.2	104	121.4	121.3	117.6	96.6333	100.033	120.1	0.049888	0.422806	0.313643	2.53631e-05
scaffold6.t213	92	94.2	101.7	103.7	101.1	98.2	98.3	109.6	102.2	95.9667	101	103.367	0.07375	0.206107	0.107166	0.196054
scaffold3.t599	92	90.5	97.9	99	105	100.1	96.3	111.1	101.7	93.4667	101.367	103.033	0.117059	0.0535748	0.140587	0.247759
scaffold3.t692	92	94.6	91.5	109.6	101.4	108.1	100.3	101.6	101.1	92.7	106.367	101	0.198405	0.00715053	0.123714	0.0013012
scaffold1.t449	92	90.7	82	98.1	103.9	102	98.9	110.2	106.6	88.2333	101.333	105.233	0.199713	0.0214662	0.254196	0.0431291
scaffold4.t28	92.1	98.3	101.1	93	101.9	95.1	110.6	110	107	97.1667	96.6667	109.2	-0.00744298	0.901144	0.168439	0.0025279
scaffold1.t973	92.1	92.5	97.2	92.7	98.2	97.7	117.4	115.2	116.3	93.9333	96.2	116.3	0.0343997	0.398585	0.308142	1.1766e-05
scaffold6.t385	92.1	90.1	89.8	92.1	92.4	94.7	92.4	108.1	96.6	90.6667	93.0667	99.0333	0.0376923	0.093175	0.127342	0.963101
scaffold1.t806	92.1	93.7	110.2	106.5	103.1	97.4	93.5	101.2	101	98.6667	102.333	98.5667	0.0526415	0.595441	-0.00146293	0.796509
scaffold7.t50	92.1	90.8	97.4	100.7	96.5	95.8	97.7	106.7	106.8	93.4333	97.6667	103.733	0.0639289	0.169973	0.15087	0.0616637
scaffold4.t484	92.1	95.5	97.4	100.1	102.6	101.2	88.3	128.9	101.3	95	101.3	106.167	0.0926348	0.0211557	0.160331	0.503665
scaffold4.t105	92.1	93.7	97.1	100.2	102.5	99.7	105.1	97.5	93	94.3	100.8	98.5333	0.096166	0.0190052	0.0633541	0.0784836
scaffold2.t881	92.1	95.9	104.1	106.8	99.6	105.9	99.9	111.7	94.4	97.3667	104.1	102	0.0964702	0.184433	0.0670693	0.122895
scaffold1.t591	92.1	92.4	93.3	101.3	98.9	98.7	106	99.9	109	92.6	99.6333	104.967	0.105616	0.0015079	0.180847	0.0251221
scaffold6.t437	92.1	91.4	94.5	100.4	102.1	103.4	98.5	110.5	107.1	92.6667	101.967	105.367	0.137975	0.00189972	0.185296	0.026301
scaffold5.t157	92.1	91.8	83.7	102	100.9	101.9	103.4	107	113	89.2	101.6	107.8	0.187785	0.0110697	0.273242	0.0057528
scaffold1.t978	92.1	91.1	92.8	103.9	103	111.2	98.8	119.4	108.5	92	106.033	108.9	0.204812	0.00604618	0.243298	0.0695705
scaffold7.t347	92.1	88.1	89.1	102.5	133.9	98.6	110.1	107.4	112	89.7667	111.667	109.833	0.314947	0.123134	0.291064	0.00166807
scaffold9.t31	92.2	97.9	81.1	129.4	122.7	140.4	111.9	112.8	114.4	90.4	130.833	113.033	0.533335	0.00478911	0.322354	1.92882e-05
scaffold6.t327	92.2	89.5	125.7	92.5	99.9	88.1	115.4	116.1	119.8	102.467	93.5	117.1	-0.132116	0.501177	0.192586	0.000153999
scaffold7.t207	92.2	92.8	105.2	99.5	97.7	92.7	148.6	108.2	133.2	96.7333	96.6333	130	-0.00149219	0.984044	0.426427	0.0225709
scaffold1.t258	92.2	94.1	99.8	98.8	93.3	96.4	65	82.9	88.4	95.3667	96.1667	78.7667	0.0120518	0.788088	-0.2759	0.24828
scaffold5.t147	92.2	93.5	92	93	83.8	106.4	115.6	92	104.5	92.5667	94.4	104.033	0.0282941	0.794295	0.168481	0.913152
scaffold6.t450	92.2	91.3	87.8	89.3	97.4	90.7	95.9	108.4	96.8	90.4333	92.4667	100.367	0.0320787	0.513176	0.150354	0.269171
scaffold4.t142	92.2	96.1	92.7	99.6	94.4	97.2	106	103	111	93.6667	97.0667	106.667	0.0514402	0.154352	0.187502	0.109236
scaffold6.t260	92.2	93.7	95.1	96.3	96	98.9	95.3	107.2	111.1	93.6667	97.0667	104.533	0.0514402	0.052339	0.158355	0.115993
scaffold2.t780	92.2	93.9	99	104.1	96.5	96.4	102.4	105.3	105	95.0333	99	104.233	0.0589949	0.291553	0.133311	0.00102997
scaffold4.t96	92.2	93	94.9	100	96.4	97.7	102.6	104.8	108.5	93.3667	98.0333	105.3	0.0703648	0.024257	0.173526	0.0335592
scaffold7.t161	92.2	93.9	94.8	97.1	99	100.1	101.5	108.2	108.3	93.6333	98.7333	106	0.076515	0.0117717	0.17897	0.0225927
scaffold7.t306	92.2	92.4	92.5	94.9	100.4	97.5	107.5	101.7	109.8	92.3667	97.6	106.333	0.0795088	0.0302312	0.20315	0.068149
scaffold2.t521	92.2	90.9	100.3	101.6	106	93.2	101.1	115.7	108.7	94.4667	100.267	108.5	0.0859648	0.290793	0.199818	0.0519474
scaffold5.t219	92.2	90.8	94.2	99.7	97.5	97.1	103.2	107.9	105.8	92.4	98.1	105.633	0.0863603	0.0110819	0.1931	0.00110505
scaffold2.t800	92.2	87.2	102.2	97.1	101.3	101	108.4	108	106.3	93.8667	99.8	107.567	0.0884269	0.267717	0.196546	0.000152531
scaffold7.t270	92.2	95.8	96.1	98.9	97.9	105.5	106.9	110.8	103.1	94.7	100.767	106.933	0.0895821	0.0874113	0.175275	0.00326206
scaffold1.t470	92.2	93.6	91.9	96.4	99.4	105.8	106	109.8	110	92.5667	100.533	108.6	0.119109	0.0476387	0.230459	0.000568538
scaffold1.t503	92.2	94.7	94.5	101	101	104.1	107.6	109.4	110.7	93.8	102.033	109.233	0.121381	0.00325567	0.219753	0.000223289
scaffold4.t276	92.2	94	91.4	100.5	102.4	102.6	107.9	109.7	110.2	92.5333	101.833	109.267	0.138165	0.000800491	0.239808	0.000379817
scaffold1.t762	92.2	94.7	97.6	107.4	102.4	104.7	108.7	110.8	109	94.8333	104.833	109.5	0.144631	0.00929152	0.207465	0.000133881
scaffold1.t569	92.2	80.7	66.7	99.8	89.7	80.9	106.9	112.4	110.8	79.8667	90.1333	110.033	0.174467	0.325791	0.462275	0.000416812
scaffold4.t157	92.3	85.6	78.3	116.4	121.6	120.5	71.9	80.4	79.6	85.4	119.5	77.3	0.484703	0.0014193	-0.143768	0.0123147
scaffold1.t1005	92.3	92.5	97.8	93	97.2	93.9	107.2	114.9	106.6	94.2	94.7	109.567	0.00763737	0.831921	0.21801	0.0129049
scaffold5.t371	92.3	96	94.7	102.4	88.3	96.3	124.6	112.7	114.5	94.3333	95.6667	117.267	0.0202487	0.768047	0.313953	0.00370141
scaffold2.t137	92.3	98.1	102.2	99.7	100.5	97.3	98.5	102.6	99.1	97.5333	99.1667	100.067	0.0239599	0.618292	0.0369942	0.234604
scaffold7.t304	92.3	93.5	102.6	98.1	98.3	100.4	98.5	102.1	109.4	96.1333	98.9333	103.333	0.0414199	0.448268	0.104197	0.249109
scaffold3.t492	92.3	93.2	95.2	98.2	93.8	97.3	90.5	110.3	98.1	93.5667	96.4333	99.6333	0.0435373	0.14619	0.0906338	0.356575
scaffold2.t239	92.3	94.4	101	101.1	99.3	102.7	99.3	107.7	102.1	95.9	101.033	103.033	0.0752286	0.140576	0.103508	0.118681
scaffold2.t523	92.3	92.5	91.7	100	94.2	100	98.9	112.2	97	92.1667	98.0667	102.7	0.0895178	0.0388412	0.156119	0.184017
scaffold4.t115	92.3	95.5	96.5	96.3	114.3	97.1	99.7	108.5	106.7	94.7667	102.567	104.967	0.11411	0.263875	0.14748	0.104247
scaffold2.t98	92.3	90.3	93.9	103.5	93.6	107	98.2	92.9	94.1	92.1667	101.367	95.0667	0.137266	0.090688	0.0446945	0.0903608
scaffold3.t22	92.3	90.2	101.8	109.2	106.2	100.2	97.1	109.7	104.9	94.7667	105.2	103.9	0.150683	0.0786348	0.132744	0.0390757
scaffold4.t247	92.3	89.4	94.3	106.9	109.8	95.8	102.1	93.9	112.8	92	104.167	102.933	0.179188	0.0537921	0.162004	0.0976903
scaffold2.t39	92.3	83.3	79.5	96.8	102.1	94.2	107.3	106	106	85.0333	97.7	106.433	0.20033	0.0465809	0.32385	0.000224959
scaffold7.t314	92.3	88.7	98	106.2	110.3	105.7	105.4	118.4	106.1	93	107.4	109.967	0.207691	0.00942319	0.241764	0.0230243
scaffold3.t329	92.3	92.5	79.7	109.9	92.8	103.9	109.4	107.5	113	88.1667	102.2	109.967	0.21309	0.0991208	0.318761	0.000851202
scaffold1.t690	92.3	106	108.9	109.7	127.5	123.5	108.1	111.4	113.7	102.4	120.233	111.067	0.231621	0.0744637	0.11721	0.00224807
scaffold2.t65	92.3	92.7	83.8	130.6	95.7	96	112.8	105.9	110.4	89.6	107.433	109.7	0.261871	0.209637	0.291993	0.00100054
scaffold1.t650	92.4	93	80.6	105.6	110.5	107.4	110.6	108.6	112.9	88.6667	107.833	110.7	0.282339	0.0110332	0.320191	0.000169924
scaffold8.t139	92.4	94	94.5	118.9	113.3	113.6	102.6	112.7	111	93.6333	115.267	108.767	0.299881	0.000357719	0.216142	0.0136073
scaffold1.t507	92.4	96.6	121.9	98.3	108.4	101.4	85	97.9	98	103.633	102.7	93.6333	-0.0130519	0.927867	-0.146394	0.381331
scaffold3.t9	92.4	97.8	102.7	97.9	106.3	93.9	90.7	91.4	91.2	97.6333	99.3667	91.1	0.0253882	0.731597	-0.0999227	0.0191037
scaffold3.t140	92.4	96.9	97.3	99.1	96.6	99	92.2	97.1	102.4	95.5333	98.2333	97.2333	0.0402085	0.202	0.0254468	0.878241
scaffold7.t42	92.4	95.8	95.5	98.9	96.2	97.7	105	100.2	103.6	94.5667	97.6	102.933	0.0455494	0.0860582	0.122307	0.183357
scaffold2.t910	92.4	94.2	96.5	96.9	97	100.1	88.5	110.2	107.6	94.3667	98	102.1	0.0545044	0.0835959	0.113634	0.290716
scaffold2.t290	92.4	99.5	101.8	107.3	112.1	95.2	97.3	99.9	111.4	97.9	104.867	102.867	0.0991754	0.293738	0.0713948	0.103529
scaffold3.t466	92.4	90.1	90.1	98.9	98.6	97.9	108.7	104.9	105.1	90.8667	98.4667	106.233	0.115884	0.000760488	0.225413	0.00586512
scaffold3.t697	92.4	96.2	92.3	103.8	101.7	107.3	102.7	110.5	109.6	93.6333	104.267	107.6	0.155184	0.00689284	0.200584	0.00840432
scaffold2.t598	92.4	96.6	88.9	110.9	103.6	99.1	106.1	108	109.4	92.6333	104.533	107.833	0.17436	0.0438791	0.2192	0.000787033
scaffold2.t787	92.4	92.3	81.6	104.9	98.8	103.8	104.1	103.8	102.6	88.7667	102.5	103.5	0.207534	0.0274062	0.221541	0.0217551
scaffold2.t717	92.5	92.8	96.9	89	88.5	90.6	115.8	110.1	115	94.0667	89.3667	113.633	-0.0739468	0.0390076	0.272631	0.000286363
scaffold7.t24	92.5	92.8	95	94.7	94.9	94.9	114.7	114.8	120.2	93.4333	94.8333	116.567	0.0214569	0.151424	0.319146	0.000617609
scaffold4.t258	92.5	96.5	109.8	97.4	105.1	101.4	92	96.9	94.1	99.6	101.3	94.3333	0.0244165	0.779701	-0.0783781	0.217183
scaffold8.t19	92.5	92.3	91.4	95.5	92.5	95	92.8	99.9	104.7	92.0667	94.3333	99.1333	0.0350887	0.0834068	0.106691	0.944227
scaffold5.t62	92.5	91.9	102.7	98.2	99.6	98.9	96.5	93.9	100	95.7	98.9	96.8	0.0474516	0.415633	0.0164881	0.844741
scaffold1.t996	92.5	96.5	99.9	104.1	94.2	100.5	101.5	102.8	103.6	96.3	99.6	102.633	0.0486099	0.410909	0.0918917	0.0442318
scaffold5.t435	92.5	104.4	105.1	114.2	99.2	101.6	100	106.9	105.4	100.667	105	104.1	0.0608033	0.522667	0.048384	0.0597135
scaffold1.t715	92.5	95.8	100	98.4	101.8	103.6	104.4	106.4	105.4	96.1	101.267	105.4	0.075551	0.123236	0.133267	0.052377
scaffold1.t321	92.5	93.3	95.5	104.5	93.9	99.9	102.9	105.3	107.6	93.7667	99.4333	105.267	0.0846544	0.151021	0.166902	0.00183538
scaffold3.t108	92.5	91.9	92.8	96.1	99.9	98.4	106.3	119.2	95	92.4	98.1333	106.833	0.0868504	0.00725272	0.209397	0.137372
scaffold8.t141	92.5	91.5	93.1	101.5	97.9	97.8	105	108.7	109.5	92.3667	99.0667	107.733	0.101027	0.00678966	0.22202	0.000495124
scaffold2.t266	92.5	93.6	95.2	99.3	102	101.4	108.4	109.7	107.6	93.7667	100.9	108.567	0.105779	0.00325571	0.211434	3.00992e-05
scaffold3.t696	92.5	90.8	92.8	101.3	100.4	98.9	107.1	108	113.3	92.0333	100.2	109.467	0.122654	0.000954036	0.250263	0.000943398
scaffold2.t862	92.5	93.6	102.1	111.1	104.3	106	113.3	111.8	110.3	96.0667	107.133	111.8	0.1573	0.0389352	0.218812	9.64935e-05
scaffold3.t370	92.6	94.4	93.7	91.7	89.6	90.6	114.7	116.1	116.6	93.5667	90.6333	115.8	-0.0459529	0.0215743	0.307569	8.70401e-06
scaffold1.t468	92.6	98.2	112.8	99.7	98.1	101.8	85.6	102.3	94.2	101.2	99.8667	94.0333	-0.0191342	0.838084	-0.105965	0.325183
scaffold6.t359	92.6	92.9	98.8	93.7	91.3	96.3	90.4	102.6	103.7	94.7667	93.7667	98.9	-0.0153045	0.707594	0.0615908	0.770776
scaffold7.t363	92.6	97.1	103.1	94.1	105.2	102.3	86.9	100.7	98.5	97.6	100.533	95.3667	0.0427209	0.550503	-0.0333961	0.859407
scaffold3.t307	92.6	106.3	105.1	107.2	100.6	106.1	93.9	99.9	98.6	101.333	104.633	97.4667	0.0462337	0.532205	-0.056128	0.598764
scaffold7.t180	92.6	93.2	92.3	97.2	96.8	101.3	97.3	103.4	104.9	92.7	98.4333	101.867	0.0865776	0.0172293	0.136041	0.327438
scaffold2.t760	92.6	93.8	95.6	98.7	101.2	100.5	98.1	101.4	100	94	100.133	99.8333	0.0911897	0.00588702	0.0868608	0.0214879
scaffold3.t607	92.6	95.9	94.8	99.9	100.6	101.7	96.4	106.2	98.3	94.4333	100.733	100.3	0.0931731	0.00463969	0.0869535	0.167433
scaffold1.t902	92.6	92	91.3	99.4	98.9	96.2	91	105.7	103.9	91.9667	98.1667	100.2	0.0941222	0.0042984	0.1237	0.258557
scaffold1.t485	92.6	95.1	93	101.6	100.5	97.7	100	105.1	102	93.5667	99.9333	102.367	0.0949713	0.0103344	0.129679	0.041474
scaffold3.t469	92.6	98.7	90.8	104.1	103.5	103.1	101.4	108.2	105	94.0333	103.567	104.867	0.139316	0.0166933	0.157312	0.00888759
scaffold1.t964	92.6	96.6	95.4	106.9	101.3	106.3	106.6	105.7	105.4	94.8667	104.833	105.9	0.144124	0.00952119	0.158729	0.000227385
scaffold1.t488	92.6	97.4	98.1	115.6	95.8	108.1	105.2	107.5	106.8	96.0333	106.5	106.5	0.149246	0.157339	0.149246	0.000232998
scaffold1.t325	92.6	94.5	96.4	99.8	108.3	108.9	98.6	112.4	106.8	94.5	105.667	105.933	0.161134	0.0235817	0.16477	0.0234012
scaffold5.t356	92.6	90.5	91.3	108.1	106.6	93	107.6	107.9	111.2	91.4667	102.567	108.9	0.165244	0.0836196	0.251686	0.000164838
scaffold3.t577	92.6	92.5	96.5	104.6	101.5	111.7	112.7	109.3	112.6	93.8667	105.933	111.533	0.174472	0.0215141	0.24879	0.00190385
scaffold2.t753	92.6	94.7	96.3	109.5	111	109.8	111	109.1	109.5	94.5333	110.1	109.867	0.219919	0.000181541	0.216859	1.30875e-05
scaffold1.t110	92.7	93.3	89.9	109.8	113.3	114	110.7	114.9	111.9	91.9667	112.367	112.5	0.289031	0.000257228	0.290742	0.000318039
scaffold1.t372	92.7	94.1	71	108.7	110.6	113	108.8	112.9	109.9	85.9333	110.767	110.533	0.366234	0.0306158	0.363192	0.000162536
scaffold1.t119	92.7	92.7	128.9	91.6	94.2	106.9	110.6	103.3	113.3	104.767	97.5667	109.067	-0.10272	0.608104	0.0580305	0.00640318
scaffold3.t638	92.7	103.6	103.3	98.4	84.9	98.9	117.6	116	115.9	99.8667	94.0667	116.5	-0.0863196	0.375399	0.222255	7.57932e-05
scaffold9.t55	92.7	95.8	108.5	95.6	93.2	107.3	88.4	94.9	109.7	99	98.7	97.6667	-0.00437844	0.965434	-0.0195623	0.629533
scaffold2.t588	92.7	92.7	95.8	92.5	94.7	94.1	80.5	98.2	96.3	93.7333	93.7667	91.6667	0.000512958	0.979583	-0.032165	0.467675
scaffold8.t133	92.7	93.6	96.3	94.1	96.7	95.8	91.8	99.4	100.2	94.2	95.5333	97.1333	0.0202771	0.370657	0.0442394	0.95274
scaffold5.t151	92.7	91.9	106.1	100.9	97.5	98	92.5	101.1	99.3	96.9	98.8	97.6333	0.0280144	0.708226	0.0108771	0.524964
scaffold5.t28	92.7	90.4	100.9	91.7	99.8	98.3	95.8	110	101	94.6667	96.6	102.267	0.0291667	0.657461	0.111408	0.635061
scaffold1.t1001	92.7	95.8	98.7	99.1	98.2	97.7	96.8	91	99.3	95.7333	98.3333	95.7	0.0386592	0.217925	-0.000502419	0.234917
scaffold2.t427	92.7	95.2	104.8	96.9	101.4	102.5	86.8	99.3	115.4	97.5667	100.267	100.5	0.0393818	0.54302	0.0427353	0.665301
scaffold5.t217	92.7	92.6	100.6	97.5	100.3	100.6	99.4	103.8	103.2	95.3	99.4667	102.133	0.0617369	0.214657	0.0999057	0.310578
scaffold2.t723	92.7	88.5	87.9	92.7	96.6	92.2	103.9	106	108.4	89.7	93.8333	106.1	0.0649925	0.114355	0.242245	0.177425
scaffold5.t162	92.7	92.3	96.3	102.4	99.6	97.8	101.4	108.4	103.1	93.7667	99.9333	104.3	0.0918908	0.0288363	0.153592	0.217828
scaffold1.t140	92.7	96.3	100.5	102.4	101.5	105.1	105.3	103.2	107.1	96.5	103	105.2	0.0940435	0.0600481	0.124534	0.0263486
scaffold7.t298	92.7	90.5	91.1	100.5	97.5	96	99.4	112	106.4	91.4333	98	105.933	0.100062	0.0112783	0.212365	0.0648338
scaffold1.t375	92.7	97.9	101.5	103.1	105.7	107.7	95.8	107.4	102.6	97.3667	105.5	101.933	0.115743	0.0476584	0.066126	0.0433626
scaffold3.t584	92.7	91.8	94.8	107.5	99.1	102.7	95.3	115.6	100.6	93.1	103.1	103.833	0.147191	0.0181402	0.157417	0.155549
scaffold3.t64	92.7	94	99.3	107.2	105.6	108.4	99.7	109.8	109.4	95.3333	107.067	106.3	0.167457	0.00571605	0.157089	0.0239709
scaffold2.t94	92.7	90.5	85	100.9	102.1	101.5	105.5	111.9	108.7	89.4	101.5	108.7	0.183133	0.0064065	0.282005	0.0189428
scaffold2.t498	92.7	94.4	103.7	115.4	108.9	109.9	106.3	114.3	110.1	96.9333	111.4	110.233	0.200684	0.02191	0.185496	0.00327313
scaffold7.t90	92.7	92.4	90.8	106.3	103.1	108.8	107.4	102	100.5	91.9667	106.067	103.3	0.205788	0.00129365	0.167657	0.0889805
scaffold5.t431	92.8	84.3	84	108.7	103.1	104.4	113.5	114.9	106	87.0333	105.4	111.467	0.276235	0.00535652	0.356972	0.00990766
scaffold2.t864	92.8	93.3	88.5	108.6	111.7	113.5	116	105.9	106	91.5333	111.267	109.3	0.281652	0.000701918	0.255924	0.00826009
scaffold3.t201	92.8	91.3	89.2	114.6	106	113.6	109.2	114.3	113.5	91.1	111.4	112.333	0.290226	0.00221825	0.302263	0.000243555
scaffold3.t111	92.8	93	88.3	80.1	83.4	91.2	107.5	108.6	106.5	91.3667	84.9	107.533	-0.105903	0.14952	0.235044	0.00224623
scaffold2.t486	92.8	93.6	114.6	105.4	86	92.6	116.3	110.4	112.8	100.333	94.6667	113.167	-0.0838726	0.568462	0.173648	0.000476686
scaffold3.t762	92.8	93.1	101	95.9	87.9	89.1	123.8	122.7	124.7	95.6333	90.9667	123.733	-0.0721756	0.271571	0.371649	3.88606e-05
scaffold2.t36	92.8	94.4	110.7	96.9	92.5	96.4	98.2	107.9	108.7	99.3	95.2667	104.933	-0.0598222	0.530799	0.0796074	0.59138
scaffold2.t892	92.8	91.3	107.5	98.7	94.4	92.7	94.3	101.6	95.6	97.2	95.2667	97.1667	-0.0289848	0.741503	-0.000494836	0.106711
scaffold7.t222	92.8	95.9	96.8	97.7	91.7	98.6	102	106.4	108	95.1667	96	105.467	0.0125781	0.753882	0.148259	0.36167
scaffold6.t319	92.8	93.3	97.7	97.5	97.5	96.8	102.7	99.1	107.6	94.6	97.2667	103.133	0.0401053	0.165497	0.124599	0.149231
scaffold1.t302	92.8	97.5	100.9	107.5	95	97	87.8	107.6	97	97.0667	99.8333	97.4667	0.0405456	0.57456	0.00593296	0.335078
scaffold3.t568	92.8	91.7	91.3	93.9	95.6	97.7	106.5	110.1	106	91.9333	95.7333	107.533	0.0584333	0.0328557	0.226124	0.12441
scaffold7.t388	92.8	89.2	92.6	97.8	89.4	98.9	104.7	109.3	103.4	91.5333	95.3667	105.8	0.0591879	0.299623	0.208971	0.0109347
scaffold2.t917	92.8	97.4	86.7	96.6	93.7	98.4	104	102.2	112.7	92.3	96.2333	106.3	0.0602061	0.310207	0.203739	0.0275894
scaffold4.t329	92.8	94.9	96.5	98.6	92	106.4	104.7	110.2	109.6	94.7333	99	108.167	0.0635564	0.376984	0.191312	0.00437489
scaffold2.t72	92.8	93.1	98.1	101	94.7	102.9	104.9	114.8	106.8	94.6667	99.5333	108.833	0.0723232	0.181895	0.201192	0.0138722
scaffold7.t263	92.8	92.4	95	97.6	98.4	101.5	104	107.7	110.5	93.4	99.1667	107.4	0.0864327	0.0159931	0.2015	0.00239809
scaffold1.t480	92.8	94.4	88.8	103.3	102.9	96.5	108.5	104.1	108.8	92	100.9	107.133	0.13322	0.0321972	0.219702	0.00256257
scaffold1.t1043	92.8	91	85.4	96.9	103.2	102.8	113.6	114.8	111.8	89.7333	100.967	113.4	0.170163	0.020451	0.337705	0.00325565
scaffold5.t447	92.9	96.4	103.3	95.9	92.9	98.7	93.2	101.2	93.4	97.5333	95.8333	95.9333	-0.0253678	0.651135	-0.0238632	0.502027
scaffold4.t459	92.9	94	102.4	88.8	100.2	96	93.4	102.1	98.1	96.4333	95	97.8667	-0.0216044	0.765088	0.0212856	0.741378
scaffold3.t811	92.9	95.4	99	94.6	95.7	99	95	99.2	98.8	95.7667	96.4333	97.6667	0.0100083	0.777904	0.0283427	0.0944385
scaffold2.t646	92.9	94.9	94.7	104	91.7	90	91.9	111.6	104.2	94.1667	95.2333	102.567	0.0162502	0.822591	0.123274	0.397294
scaffold5.t400	92.9	96.4	114.2	107.9	98.7	102	82.8	110.2	103.8	101.167	102.867	98.9333	0.0240415	0.823081	-0.0322054	0.515518
scaffold8.t130	92.9	101.3	103.8	99.8	104.8	103.6	100.6	105.8	104.2	99.3333	102.733	103.533	0.0485545	0.401354	0.0597455	0.0404464
scaffold5.t364	92.9	95.1	93.1	96.1	98.8	96.1	101.2	105.1	102.8	93.7	97	103.033	0.0499357	0.0445366	0.13699	0.00799872
scaffold6.t364	92.9	97.5	98.9	95.2	104.5	100.3	101.7	102.7	105.8	96.4333	100	103.4	0.0523962	0.333107	0.100632	0.0347982
scaffold4.t364	92.9	96.7	100.6	103.8	98.6	99.7	101.5	109.7	108.8	96.7333	100.7	106.667	0.0579787	0.219669	0.141024	0.0849775
scaffold1.t757	92.9	99.8	92.9	102.7	102.6	99	100.2	106.4	104.4	95.2	101.433	103.667	0.0914984	0.0747228	0.122919	0.00442116
scaffold5.t419	92.9	94.6	97.1	101.1	103.6	101.6	97.3	109.8	101.6	94.8667	102.1	102.9	0.10601	0.00735333	0.11727	0.0490791
scaffold3.t166	92.9	95.8	86.1	98.8	102.4	98.2	101.1	110.8	111.4	91.6	99.8	107.767	0.123692	0.0603504	0.234492	0.0336628
scaffold6.t330	92.9	93.4	92.8	104.8	101.6	103.6	105.2	108.2	112.2	93.0333	103.333	108.533	0.151486	0.000413347	0.222319	0.0287944
scaffold7.t198	92.9	93.6	90.4	106.9	105.7	101.7	110.1	109.1	108.8	92.3	104.767	109.333	0.182777	0.00251603	0.244331	4.14154e-05
scaffold9.t93	92.9	93.6	92.6	109.6	108.4	106.1	110	108.1	113.7	93.0333	108.033	110.6	0.215657	0.000149531	0.249532	0.000737128
scaffold3.t626	92.9	95.6	88.7	109.7	107.9	112.3	112.6	106.3	107	92.4	109.967	108.633	0.251102	0.00179418	0.233502	0.00822506
scaffold2.t718	93	97	100.8	96.1	92.7	103	111.5	107.8	111.6	96.9333	97.2667	110.3	0.00495261	0.933886	0.186368	0.000183211
scaffold6.t100	93	96.2	107.7	97.5	100.1	101.9	96.6	104.1	103.1	98.9667	99.8333	101.267	0.0125789	0.860995	0.0331448	0.672099
scaffold6.t254	93	92.4	98.1	93.6	95.7	96.9	98.2	94.2	100.7	94.5	95.4	97.7	0.0136749	0.68323	0.0480442	0.690667
scaffold4.t166	93	94.5	92.4	101.6	89.3	96	94.1	108	106.7	93.3	95.6333	102.933	0.0356365	0.553252	0.141761	0.2481
scaffold6.t162	93	93.2	95.4	102	92.8	98	97.8	104.1	101.3	93.8667	97.6	101.067	0.0562682	0.249303	0.106622	0.0295219
scaffold1.t481	93	97.5	98.2	100	102.1	98.9	98.6	108.4	103.4	96.2333	100.333	103.467	0.0601924	0.0946921	0.104557	0.0910614
scaffold5.t163	93	93.4	96	98.6	100.4	95.8	94.9	108.8	97.2	94.1333	98.2667	100.3	0.0619964	0.0648761	0.091544	0.188791
scaffold2.t426	93	96.5	99.7	109	89.8	103.3	105.6	100.6	111.3	96.4	100.7	105.833	0.0629586	0.514042	0.134689	0.0804986
scaffold4.t320	93	93.2	99.7	100.6	99.5	99	100.8	109.3	104.8	95.3	99.7	104.967	0.0651173	0.122289	0.139383	0.0427354
scaffold6.t184	93	93.8	97	98.2	100	99.3	102.6	107	106.1	94.6	99.1667	105.233	0.0680151	0.0264223	0.15368	0.00345225
scaffold2.t455	93	94.5	96.6	98.2	100.2	101.7	101.2	105.5	106.1	94.7	100.033	104.267	0.0790445	0.0214879	0.138842	0.00338246
scaffold1.t403	93	91.3	91.1	99.2	96.7	97.9	102.5	110.1	106.2	91.8	97.9333	106.267	0.0933058	0.00285447	0.211123	0.00969587
scaffold3.t572	93	90.9	93.7	100.7	98	101.3	110.5	102.8	109.5	92.5333	100	107.6	0.111955	0.00479043	0.217633	0.00655259
scaffold2.t773	93	95.1	92.9	98.4	105.5	102.4	105.8	112	107.8	93.6667	102.1	108.533	0.124375	0.0179253	0.212531	0.00177931
scaffold3.t197	93	94.9	95.6	105	103.6	104.6	106	106.7	109.7	94.5	104.4	107.467	0.143735	0.000357666	0.185503	0.000453083
scaffold5.t308	93	109.8	78.4	109.4	102.9	113.4	113.5	106.6	110.3	93.7333	108.567	110.133	0.211947	0.196223	0.232617	0.00437182
scaffold4.t463	93	96.4	88.1	106.7	109.3	105.7	110.8	110.4	112	92.5	107.233	111.067	0.213228	0.0050347	0.263901	2.29293e-05
scaffold5.t455	93.1	88.5	127.2	97.2	99.3	101	109.1	112.4	108.9	102.933	99.1667	110.133	-0.0537831	0.773912	0.0975409	0.00120578
scaffold7.t189	93.1	92.5	99.5	93	95.6	94.6	116.7	119.7	120.7	95.0333	94.4	119.033	-0.00964677	0.802063	0.32486	0.00011318
scaffold5.t258	93.1	90.9	88.1	92.4	91.9	86.5	91.3	96	106.3	90.7	90.2667	97.8667	-0.00690922	0.864341	0.109715	0.716274
scaffold1.t990	93.1	94.8	94.3	93.9	95.5	93	91.3	106.3	102.8	94.0667	94.1333	100.133	0.0010221	0.943772	0.0901668	0.550917
scaffold2.t652	93.1	94	97	96.6	93.4	96.1	101.2	105.7	106.5	94.7	95.3667	104.467	0.0101207	0.687783	0.141606	0.0130815
scaffold3.t660	93.1	94.8	94	96.8	94.3	93	95.5	101.9	107.2	93.9667	94.7	101.533	0.0112154	0.579697	0.111732	0.0606269
scaffold4.t204	93.1	96	94.4	103.1	96.5	96.1	101.5	107.4	102.9	94.5	98.5667	103.933	0.0607855	0.168112	0.137272	0.00588868
scaffold2.t258	93.1	95.2	97.8	99.9	102.5	98.1	101.4	100.4	103.1	95.3667	100.167	101.633	0.0708455	0.0617511	0.0918167	0.00110547
scaffold7.t345	93.1	99	98.7	100.7	104.6	103.6	106.4	103.5	106	96.9333	102.967	105.3	0.0871126	0.0549371	0.119441	0.000553316
scaffold6.t199	93.1	93.6	95.3	97.4	101.9	102.8	111.2	100.4	109.1	94	100.7	106.9	0.099331	0.0203667	0.185529	0.0220514
scaffold9.t57	93.1	93.1	95.1	102.4	104.4	100.1	109.3	110	110.4	93.7667	102.3	109.9	0.125659	0.00376044	0.229044	0.000240217
scaffold2.t495	93.1	92.2	86.4	100.2	95	102.7	107.3	114.2	110.2	90.5667	99.3	110.567	0.132814	0.0475436	0.287864	0.0066412
scaffold1.t298	93.1	90.2	93.7	107.8	107.8	102.8	112.1	112.2	109.9	92.3333	106.133	111.4	0.200954	0.0022549	0.270826	4.13044e-05
scaffold2.t384	93.1	91.3	89.9	111.7	105.4	103.6	117.1	105.2	113	91.4333	106.9	111.767	0.22547	0.0041461	0.289698	0.00738915
scaffold7.t64	93.2	90.7	83.9	105.6	110.5	106.5	119	109.2	115.2	89.2667	107.533	114.467	0.26859	0.00445132	0.358734	0.00389548
scaffold2.t733	93.2	89.6	77.3	107.4	104.8	109.1	113.9	111.1	114.6	86.7	107.1	113.2	0.304855	0.0148296	0.38477	0.000331683
scaffold4.t260	93.2	93.4	87.1	120.4	119.1	122.2	104.6	109.2	104.6	91.2333	120.567	106.133	0.402198	0.000201327	0.218245	0.0183529
scaffold1.t511	93.2	91.3	97.6	90.4	92.2	91.9	79.8	104.7	90.2	94.0333	91.5	91.5667	-0.0394005	0.263111	-0.0383498	0.346351
scaffold4.t168	93.2	98.4	101.8	100.5	95	98.9	90.6	78.2	95.8	97.8	98.1333	88.2	0.0049088	0.916516	-0.149056	0.617716
scaffold7.t141	93.2	89.7	94.6	95.5	93.1	94.2	93.5	98	96.7	92.5	94.2667	96.0667	0.0272943	0.335141	0.0545826	0.757248
scaffold3.t668	93.2	96.4	102	97.4	100.8	99.8	95.8	103.7	102.4	97.2	99.3333	100.633	0.0313216	0.483053	0.05008	0.112046
scaffold4.t472	93.2	93.4	98.2	96.5	98.2	101.5	101	106.6	104.6	94.9333	98.7333	104.067	0.0566225	0.158709	0.132521	0.104105
scaffold1.t169	93.2	93.6	94	99.4	95.1	97.7	95	110.3	105.2	93.6	97.4	103.5	0.0574132	0.0403924	0.14505	0.290848
scaffold7.t135	93.2	95.7	97.7	99.6	106.1	94.6	106.1	103	104	95.5333	100.1	104.367	0.0673659	0.270524	0.127585	0.00514107
scaffold1.t657	93.2	92.7	93.1	97.3	99.3	98.3	104.8	99.3	109.1	93	98.3	104.4	0.0799607	0.000890587	0.166819	0.0346841
scaffold1.t360	93.2	93.8	97.1	96.2	106.2	100.3	100.1	106.7	105.1	94.7	100.9	103.967	0.0914898	0.120011	0.134685	0.0101333
scaffold3.t31	93.2	90.9	95	100.2	100.4	100	100.8	113.8	104.4	93.0333	100.2	106.333	0.107063	0.00385472	0.192774	0.0535078
scaffold1.t976	93.2	93.7	95.7	102	102.4	101.2	102.6	110.7	107	94.2	101.867	106.767	0.112883	0.000804331	0.180662	0.00637321
scaffold1.t203	93.2	103.5	103.6	108.7	106	110.4	106.9	101.6	100.9	100.1	108.367	103.133	0.114479	0.0880142	0.0430687	0.0145713
scaffold5.t24	93.2	94.1	97.6	103.2	104.1	105.8	104.7	114.2	108.1	94.9667	104.367	109	0.136168	0.0036755	0.198835	0.00525069
scaffold4.t456	93.2	95.8	97.4	112.1	99.6	113.7	106.1	115.9	104.1	95.4667	108.467	108.7	0.184183	0.0481962	0.187283	0.0126225
scaffold1.t670	93.2	95.8	75.7	110	100.4	110	106.9	106.6	101.5	88.2333	106.8	105	0.275516	0.0585673	0.250994	0.0626554
scaffold1.t496	93.3	106.4	115.3	85	101.9	103.3	122.4	110.3	116.6	105	96.7333	116.433	-0.118304	0.395011	0.149115	0.00313403
scaffold5.t388	93.3	94.7	90.4	92.7	88.2	91.4	85.3	99.6	98.4	92.8	90.7667	94.4333	-0.0319622	0.33147	0.0251714	0.389809
scaffold9.t49	93.3	97.3	99.8	92.9	97.5	99.4	81	112.9	101	96.8	96.6	98.3	-0.00298386	0.944571	0.0221844	0.584789
scaffold4.t266	93.3	98.5	113.3	102.1	101	108.5	90	98.8	94.4	101.7	103.867	94.4	0.0304131	0.75313	-0.107461	0.57849
scaffold2.t33	93.3	93.9	102.5	99	101	97	92.7	93.6	93.9	96.5667	99	93.4	0.0359032	0.487853	-0.0481027	0.250824
scaffold6.t138	93.3	94.6	97.4	99.5	97.1	98.3	91.3	98.9	103.3	95.1	98.3	97.8333	0.0477461	0.0833512	0.0408808	1
scaffold8.t34	93.3	91.5	96.2	97.6	95.3	98.6	99.3	101.1	100.6	93.6667	97.1667	100.333	0.0529258	0.10591	0.0991934	0.00101381
scaffold2.t562	93.3	96.2	94	101.3	100	93	107.6	100	105.8	94.5	98.1	104.467	0.0539388	0.256461	0.144656	0.103106
scaffold1.t535	93.3	90.7	99.5	97.5	98.1	100.8	98	104.8	109.8	94.5	98.8	104.2	0.0641967	0.199486	0.140969	0.0810122
scaffold4.t100	93.3	98.3	95.1	108.6	98	94	103.7	105.3	104.1	95.5667	100.2	104.367	0.0683031	0.370305	0.127082	0.00172511
scaffold3.t518	93.3	96	87.8	97.7	97.2	95.8	92.4	108.5	102.6	92.3667	96.9	101.167	0.0691244	0.141417	0.13129	0.142915
scaffold2.t735	93.3	94.3	97.2	105.1	100	97	98.7	113.3	107.8	94.9333	100.7	106.6	0.085077	0.0940906	0.167221	0.103252
scaffold4.t262	93.3	92.7	95.5	98.3	99.2	102.4	105.2	106.3	108.2	93.8333	99.9667	106.567	0.0913466	0.0152374	0.183584	0.00154827
scaffold4.t307	93.3	99	101.2	108.6	103.3	101.1	102.8	112.7	104.5	97.8333	104.333	106.667	0.0928022	0.115276	0.124711	0.0388914
scaffold3.t163	93.3	92.3	91.9	98.8	97	100.6	108.8	101.9	107.9	92.5	98.8	106.2	0.0950577	0.00490467	0.199258	0.00602721
scaffold4.t92	93.3	90.1	114.3	98.9	111.3	108.8	107.2	108	107	99.2333	106.333	107.4	0.0996972	0.449636	0.114097	0.000153694
scaffold1.t644	93.3	104.3	96	110.3	116.8	99.1	104.6	107.6	115.4	97.8667	108.733	109.2	0.151905	0.151372	0.158083	0.0113259
scaffold7.t127	93.3	93	94.8	106.2	100.2	111.5	107.4	105.8	112.7	93.7	105.967	108.633	0.17749	0.020753	0.213346	0.00161829
scaffold3.t315	93.3	94.3	88.3	105.8	105.9	108.9	113.9	108.5	109.8	91.9667	106.867	110.733	0.216629	0.00214527	0.267907	0.00322314
scaffold1.t549	93.4	88.6	78.7	109	109	106.7	111.4	106.9	108.5	86.9	108.233	108.933	0.316717	0.00831663	0.326017	0.0021652
scaffold2.t411	93.4	88.2	85.5	110	114.3	109.5	100.1	114.4	108.4	89.0333	111.267	107.633	0.321604	0.00131471	0.273707	0.0215299
scaffold1.t813	93.4	99.2	97.9	96.7	83.3	94.6	111.4	103.1	100	96.8333	91.5333	104.833	-0.0812065	0.305746	0.114522	0.0311596
scaffold2.t845	93.4	95	113.5	99.9	96.9	97.5	110	112.8	109	100.633	98.1	110.6	-0.0367832	0.717189	0.136243	0.0114696
scaffold3.t254	93.4	96.9	102.6	100.1	97.1	101.7	114.8	112.2	117.5	97.6333	99.6333	114.833	0.0292547	0.541588	0.234096	0.000990048
scaffold2.t485	93.4	90.7	113	100.9	110.1	94.8	91.2	99.4	96.5	99.0333	101.933	95.7	0.0416398	0.744865	-0.0493953	0.620054
scaffold7.t249	93.4	92.9	86.2	89.5	97.6	95.8	70.3	114.6	112.3	90.8333	94.3	99.0667	0.0540359	0.362909	0.125178	0.99844
scaffold3.t731	93.4	92	93.4	96.6	100.6	95.6	94.7	105.7	103.5	92.9333	97.6	101.3	0.070685	0.0431682	0.124366	0.931371
scaffold6.t470	93.4	98.2	93.1	107.4	93.8	98.3	96.9	92.7	101.7	94.9	99.8333	97.1	0.0731135	0.317959	0.0330632	0.719563
scaffold2.t463	93.4	94.9	97.1	104.2	97.2	100.6	95.7	106.6	105.9	95.1333	100.667	102.733	0.0815632	0.0729598	0.110882	0.31345
scaffold1.t28	93.4	92.7	99	100.5	101.5	100.7	102.2	101.3	98.7	95.0333	100.9	100.733	0.0864206	0.043731	0.0840356	0.00779302
scaffold1.t776	93.4	95.8	96.3	104.6	101.9	101.3	96.8	110.2	99.7	95.1667	102.6	102.233	0.108502	0.00535193	0.103337	0.165201
scaffold4.t380	93.4	95.2	92.2	99.9	104.5	98.5	100.4	106.9	105.2	93.6	100.967	104.167	0.109299	0.0215226	0.154313	0.0153061
scaffold2.t665	93.4	95.2	93.4	104.3	100.9	102.1	102.4	104.6	105.3	94	102.433	104.1	0.123953	0.00191621	0.147237	0.0140831
scaffold1.t295	93.4	98.1	100.8	113.1	101.5	105.9	99.6	107.9	103.1	97.4333	106.833	103.533	0.132875	0.0791801	0.087608	0.0183823
scaffold3.t395	93.4	95.4	95.2	98.7	107	108.1	102.7	106.9	106.2	94.6667	104.6	105.267	0.143954	0.0306867	0.15312	0.00786069
scaffold1.t995	93.4	92.5	86.3	102.3	103.3	95.5	97.1	99.8	102.1	90.7333	100.367	99.6667	0.145576	0.0438329	0.135478	0.0176523
scaffold2.t46	93.4	96.4	98.1	103.1	107.4	110.2	106.3	104.6	105.3	95.9667	106.9	105.4	0.155657	0.0116155	0.13527	0.000297121
scaffold6.t440	93.4	90.8	84.3	105.7	104.8	98.1	102.8	114.3	117.8	89.5	102.867	111.633	0.200816	0.0208875	0.318808	0.0381949
scaffold1.t1020	93.4	91.8	77.4	98.4	106.4	100.7	106.9	111.5	110	87.5333	101.833	109.467	0.218305	0.0635531	0.322587	0.000321905
scaffold3.t149	93.5	93.3	80.3	107.9	108.9	111.9	115.2	111.1	114	89.0333	109.567	113.433	0.299391	0.0105505	0.349427	0.000151937
scaffold6.t419	93.5	85.9	131.2	91.2	96.7	103	115.2	118.1	116.7	103.533	96.9667	116.667	-0.0945345	0.672353	0.172297	4.64688e-05
scaffold2.t727	93.5	94.2	91.1	89.1	89.9	92.2	84.7	101.1	93.5	92.9333	90.4	93.1	-0.0398734	0.127555	0.00258501	0.381325
scaffold1.t868	93.5	94.3	102.4	98.3	95.2	94.5	94.8	98.8	104.9	96.7333	96	99.5	-0.0109787	0.823124	0.0406834	0.792047
scaffold3.t57	93.5	93.1	95.5	96.1	94.7	94.3	93.7	97.9	99.2	94.0333	95.0333	96.9333	0.0152614	0.338798	0.0438206	0.594665
scaffold4.t514	93.5	93.3	90.8	92.8	95.9	93.4	89.3	102.5	100.5	92.5333	94.0333	97.4333	0.0231991	0.308474	0.0744423	0.779203
scaffold3.t235	93.5	94.7	96	95.5	96.5	97	97.3	103.6	99.2	94.7333	96.3333	100.033	0.0241629	0.131528	0.0785368	0.151189
scaffold2.t464	93.5	96	99.6	96	102.2	98	104.3	101.5	97	96.3667	98.7333	100.933	0.035003	0.404889	0.0667966	0.211753
scaffold5.t383	93.5	98	106.5	106.8	102.6	101.8	103.2	103.9	102.3	99.3333	103.733	103.133	0.0625297	0.345173	0.0541609	0.00726713
scaffold5.t166	93.5	96.9	96.7	101.5	97	102.7	97.8	109.3	101.7	95.7	100.4	102.933	0.0691684	0.0841328	0.105119	0.100237
scaffold1.t72	93.5	96.1	90.2	99.6	95.8	98.4	99.5	108.5	103.5	93.2667	97.9333	103.833	0.0704384	0.0843513	0.154836	0.0451416
scaffold3.t362	93.5	96.6	98	102.1	100.1	100.4	101.1	108.6	104.8	96.0333	100.867	104.833	0.0708423	0.0301573	0.12649	0.0388856
scaffold3.t334	93.5	94.3	100.9	99.9	105	103.5	94.1	123.7	104	96.2333	102.8	107.267	0.0952317	0.078251	0.156593	0.313887
scaffold4.t435	93.5	94.1	97.9	101.2	100.6	103.8	88.4	125.9	100.3	95.1667	101.867	104.867	0.0981538	0.0166741	0.140028	0.319022
scaffold1.t726	93.5	95.3	98.6	105	102.4	105.3	98.8	104.4	101	95.8	104.233	101.4	0.121719	0.00860365	0.0819601	0.0567887
scaffold2.t148	93.5	98	104.8	102.3	109.1	112.9	110.5	106.8	109.5	98.7667	108.1	108.933	0.13027	0.107671	0.141349	0.000423247
scaffold2.t659	93.5	96.7	98.2	107.1	103.7	108.5	108.9	106.2	111.3	96.1333	106.433	108.8	0.146841	0.00660162	0.17857	0.00232758
scaffold6.t423	93.5	91.4	91.9	108.6	97.3	102.7	113.7	107.2	112.1	92.2667	102.867	111	0.156894	0.0332498	0.266678	0.00125559
scaffold1.t367	93.6	96.7	113.5	94	95.7	101.1	79.5	95.3	99.9	101.267	96.9333	91.5667	-0.0630946	0.54393	-0.145265	0.369834
scaffold1.t527	93.6	93	126.4	95.1	113.2	103.9	90	103.8	111.7	104.333	104.067	101.833	-0.00369212	0.983621	-0.0349903	0.952049
scaffold2.t641	93.6	95	95.6	94.6	95.7	95.7	97.4	95.9	101.7	94.7333	95.3333	98.3333	0.00910859	0.437761	0.0538084	0.272956
scaffold4.t281	93.6	94.4	101.4	96.9	100.5	98.9	99.4	101.6	103.8	96.4667	98.7667	101.6	0.0339937	0.440325	0.074798	0.281542
scaffold6.t237	93.6	94.3	104.6	97.4	104.2	97.9	100	99.6	106.4	97.5	99.8333	102	0.0341194	0.606055	0.065095	0.202053
scaffold3.t496	93.6	97.2	100.4	117.6	81.8	100	95.4	102.9	109.7	97.0667	99.8	102.667	0.0400639	0.807827	0.08092	0.396771
scaffold5.t376	93.6	92.3	94.1	99.6	95.2	95.9	87.1	108.9	113.4	93.3333	96.9	103.133	0.0541042	0.0718398	0.144046	0.507997
scaffold4.t495	93.6	96	101.6	95.1	104.1	103.6	99.5	100.9	106.8	97.0667	100.933	102.4	0.0563548	0.362014	0.0771679	0.111238
scaffold8.t91	93.6	103.9	93.7	109.6	92.4	102.1	98.8	95.9	107.3	97.0667	101.367	100.667	0.0625355	0.515729	0.0525382	0.134005
scaffold1.t920	93.6	94.6	100.3	100.8	106	97.3	103.6	105.1	105.6	96.1667	101.367	104.767	0.0759745	0.1878	0.123571	0.0312041
scaffold3.t244	93.6	95.2	96.9	103.5	99.2	98.5	106	99.4	99.5	95.2333	100.4	101.633	0.0762207	0.0477125	0.0938351	0.0197497
scaffold2.t767	93.6	93.2	87.3	114.8	93.1	93.4	108.5	104.2	100.2	91.3667	100.433	104.3	0.136498	0.29144	0.190999	0.0245472
scaffold8.t198	93.6	98.3	94.5	102.6	111.4	104.5	112.4	107.4	110	95.4667	106.167	109.933	0.153262	0.0243744	0.20356	0.000622375
scaffold3.t378	93.6	93.1	93.5	104	104.6	106.2	109.8	110.8	108.7	93.4	104.933	109.767	0.167979	6.84646e-05	0.232946	3.47914e-05
scaffold3.t739	93.6	96.4	90.5	110.5	103.4	103.4	114.5	97.2	112.8	93.5	105.767	108.167	0.177847	0.0136263	0.210218	0.0458338
scaffold7.t397	93.7	96.9	101	98.8	94.8	91.5	120.1	109.1	115.1	97.2	95.0333	114.767	-0.0325227	0.508292	0.239675	0.00379998
scaffold1.t116	93.7	93.4	117.8	104.2	101.9	100.8	94.8	95.2	98.1	101.633	102.3	96.0333	0.0094325	0.938703	-0.0817665	0.529793
scaffold6.t459	93.7	93.8	87.3	95.3	91.4	94.1	93.8	94.4	89	91.6	93.6	92.4	0.0311609	0.458424	0.0125453	0.362324
scaffold3.t758	93.7	92.9	100.6	97.9	100.8	95	90.4	101.8	98.6	95.7333	97.9	96.9333	0.0322875	0.505127	0.0179715	0.630855
scaffold1.t1036	93.7	94.6	94.7	100.1	93.9	97.1	95	101.4	98	94.3333	97.0333	98.1333	0.0407128	0.211707	0.0569756	0.52117
scaffold4.t140	93.7	99.3	105.2	109.9	99.7	101.4	89.5	94	105.5	99.4	103.667	96.3333	0.0606343	0.4043	-0.0452108	0.740482
scaffold2.t364	93.7	94.7	96.3	94.2	100.7	102.3	96.1	97.4	97.1	94.9	99.0667	96.8667	0.0619916	0.182945	0.0295922	0.25458
scaffold7.t164	93.7	94.5	101	101.9	100.6	102.7	103.7	98.1	101.2	96.4	101.733	101	0.0776874	0.0895699	0.0672502	0.0899844
scaffold4.t106	93.7	96.5	98	103.8	100.5	102	98.3	103.7	103.5	96.0667	102.1	101.833	0.087875	0.0188184	0.084102	0.135275
scaffold7.t354	93.7	94	99.2	103.5	100.7	105.9	99.3	103.3	102.8	95.6333	103.367	101.8	0.112186	0.0295452	0.0901521	0.0322929
scaffold6.t455	93.7	95.1	87.7	100.6	101.4	97.7	96	109.7	102.4	92.1667	99.9	102.7	0.11624	0.0379011	0.156119	0.107211
scaffold8.t101	93.7	93.9	91.7	99.2	104.9	99.4	111.8	103.9	107.6	93.1	101.167	107.767	0.119881	0.0155668	0.211058	0.0273323
scaffold1.t1004	93.7	94.7	95	101.5	103	104	106.2	106.9	106	94.4667	102.833	106.367	0.122431	0.000534675	0.171169	0.0124135
scaffold6.t40	93.7	97.6	98.2	106.7	101.9	107.4	110.8	105	102.2	96.5	105.333	106	0.126361	0.0166889	0.135463	0.0137024
scaffold4.t462	93.7	92.1	104.6	113.2	107.5	111.5	106.3	103.7	107.2	96.8	110.733	105.733	0.194011	0.0311082	0.127351	0.000560936
scaffold1.t60	93.7	92.6	97.8	104.8	111.4	109.2	107.9	108.4	109.6	94.7	108.467	108.633	0.195815	0.00533214	0.198031	1.7931e-05
scaffold3.t812	93.7	91.6	83.7	103.1	106.2	99.6	101.8	108.3	104.8	89.6667	102.967	104.967	0.199534	0.0207861	0.227288	0.00986033
scaffold2.t425	93.7	92.5	85.8	105.6	104	103.4	106.2	108.3	109.3	90.6667	104.333	107.933	0.202556	0.00579956	0.251496	0.00298343
scaffold3.t596	93.7	94.9	95.3	104.5	106.3	116.3	111.3	105.8	105.1	94.6333	109.033	107.4	0.204349	0.0176883	0.182574	0.00805871
scaffold1.t666	93.8	93.8	72.9	105.8	106.9	110.3	70.6	104.6	117.4	86.8333	107.667	97.5333	0.310251	0.0425809	0.167646	0.761446
scaffold1.t347	93.8	96.1	102.2	95.3	89.6	91.3	91.9	93.1	95.5	97.3667	92.0667	93.5	-0.080749	0.154382	-0.0584616	0.164149
scaffold3.t153	93.8	97.3	116.8	84.4	107.1	108	88.4	103.2	98.5	102.633	99.8333	96.7	-0.0399059	0.803392	-0.0859116	0.897874
scaffold5.t218	93.8	98.8	98.5	97.1	92.6	100.7	85.3	94.8	102	97.0333	96.8	94.0333	-0.00347339	0.938639	-0.0453082	0.959967
scaffold3.t298	93.8	99.6	96.8	100.5	98.2	94.8	89	103.4	94.9	96.7333	97.8333	95.7667	0.016313	0.66473	-0.0144895	0.77208
scaffold4.t379	93.8	92	93.4	97.5	97.9	95.1	98.2	98.9	100.4	93.0667	96.8333	99.1667	0.0572392	0.0216817	0.0915907	0.146231
scaffold3.t776	93.8	94.5	96.8	97.3	100.3	100.2	99.5	101.7	102.4	95.0333	99.2667	101.2	0.0628757	0.0340164	0.0907038	0.0280428
scaffold3.t202	93.8	94.2	100	102.1	100.8	101.2	102.5	103.1	102.3	96	101.367	102.633	0.078477	0.058133	0.0963931	0.0302845
scaffold1.t985	93.8	95.6	98.3	101.2	103.9	103.7	102.8	104.8	108.6	95.9	102.933	105.4	0.102108	0.0109878	0.136272	0.0221447
scaffold3.t300	93.8	96.1	98.9	103.2	103.9	106.5	107.5	106.1	104.8	96.2667	104.533	106.133	0.118855	0.00977714	0.14077	0.0071592
scaffold1.t236	93.8	101.3	97	101.4	106.9	109.5	103.5	106.3	107.4	97.3667	105.933	105.733	0.121657	0.0567694	0.11893	0.00190608
scaffold2.t64	93.8	97.2	99.3	103.9	113.6	111.8	113	112	106.7	96.7667	109.767	110.567	0.181858	0.0184098	0.192334	0.0142252
scaffold2.t609	93.8	95	94.6	103.2	115.1	110.9	119.2	105.2	105.9	94.4667	109.733	110.1	0.216125	0.0120703	0.220937	0.0205938
scaffold6.t233	93.8	95.9	91.6	112.2	113.4	111.1	105.6	105.8	105.1	93.7667	112.233	105.5	0.259354	0.0001951	0.170096	0.0553302
scaffold7.t188	93.9	101.4	120	93.1	84.1	98.7	97.8	107.3	103.6	105.1	91.9667	102.9	-0.19258	0.211858	-0.0305197	0.802586
scaffold1.t536	93.9	97.9	104.3	89.9	97.7	98.7	94.7	106.2	99.7	98.7	95.4333	100.2	-0.0485568	0.471452	0.0217605	0.47412
scaffold2.t19	93.9	98.3	98.6	97.8	94.3	96.5	94.6	102.6	104.2	96.9333	96.2	100.467	-0.010956	0.709192	0.0516521	0.220878
scaffold7.t11	93.9	95.6	93.4	99.1	91.5	96.2	90.8	107.6	102.8	94.3	95.6	100.4	0.0197528	0.603982	0.0904296	0.281697
scaffold7.t10	93.9	94.3	90.1	101.1	91.1	97	100.6	106.7	110.3	92.7667	96.4	105.867	0.0554266	0.31909	0.19057	0.158933
scaffold2.t915	93.9	96.7	100.8	101.2	104.1	102.7	94.1	100.9	106.6	97.1333	102.667	100.533	0.0799295	0.0634316	0.0496356	0.118162
scaffold1.t537	93.9	96.9	92.6	102.6	100.1	100.4	92.9	103.8	103.4	94.4667	101.033	100.033	0.0969541	0.0118253	0.0826036	0.0844191
scaffold2.t905	93.9	92.4	99.3	100.2	105	107.7	103.5	107.9	109.1	95.2	104.3	106.833	0.131706	0.0399348	0.166328	0.0122614
scaffold4.t375	93.9	95	93.6	106.9	100.9	108.5	99.2	107.9	106.5	94.1667	105.433	104.533	0.163043	0.00871085	0.150675	0.0279091
scaffold2.t691	93.9	94.7	89.1	101.9	109.4	109.3	100.7	104	107.8	92.5667	106.867	104.167	0.207247	0.00925313	0.170329	0.0125574
scaffold1.t305	93.9	92.1	86.1	102	108.8	104.6	108.1	109.7	112.5	90.7	105.133	110.1	0.213046	0.00940125	0.27964	0.000400542
scaffold6.t95	93.9	90.9	88.9	106	110	110.2	111.6	107.1	113.8	91.2333	108.733	110.833	0.253161	0.000932201	0.280759	0.0016233
scaffold7.t194	94	88.9	89.7	113.7	106.9	114.2	116.1	106.8	109.7	90.8667	111.6	110.867	0.296514	0.00186559	0.287003	0.012007
scaffold4.t222	94	101.6	104.7	99	99.3	96.5	94.3	91.4	91	100.1	98.2667	92.2333	-0.026668	0.608138	-0.118082	0.0635103
scaffold3.t218	94	86.9	100.1	115	81.4	81.9	96.6	96.5	96.1	93.6667	92.7667	96.4	-0.0139292	0.942641	0.0414974	0.698828
scaffold1.t716	94	93.2	105.8	100	99.7	99.6	95	104.4	99.3	97.6667	99.7667	99.5667	0.0306916	0.633489	0.0277966	0.813048
scaffold5.t256	94	96.2	99.8	100.9	98.7	97.4	101.8	100.6	102.5	96.6667	99	101.633	0.03441	0.302899	0.0722833	0.659421
scaffold4.t282	94	95.1	104.5	102.7	98.6	100.7	104.3	98.4	101.7	97.8667	100.667	101.467	0.0406966	0.472739	0.0521164	0.390702
scaffold1.t997	94	99.3	102.6	98.3	101	106	94.4	105.1	99.4	98.6333	101.767	99.6333	0.0451179	0.405219	0.0145532	0.304763
scaffold7.t133	94	91.6	101.1	100.5	99.8	98.8	96.5	103.2	108.1	95.5667	99.7	102.6	0.061086	0.226471	0.102451	0.403145
scaffold2.t263	94	98.2	94.9	107	102.6	104.3	102.6	101.1	98.8	95.7	104.633	100.833	0.128752	0.00782066	0.0753818	0.0152544
scaffold2.t436	94	90.5	88.9	100.4	102.3	97.9	89.4	97.8	105.5	91.1333	100.2	97.5667	0.136832	0.0100587	0.0984095	0.24423
scaffold1.t613	94	93.9	94.8	113.7	93.5	103.9	100.5	105.1	107.4	94.2333	103.7	104.333	0.138107	0.180277	0.146891	0.0439637
scaffold4.t155	94	92.3	93.9	103.8	103.3	101.5	97.8	105.7	102.7	93.4	102.867	102.067	0.139281	0.000441268	0.128017	0.0278757
scaffold1.t395	94	93.3	92	100.9	105.5	101.6	104	103.8	106.2	93.1	102.667	104.667	0.141115	0.00346906	0.168949	0.0369076
scaffold7.t395	94	92.9	96.6	104.5	103.6	105.9	99.4	105.3	106.5	94.5	104.667	103.733	0.147416	0.0013807	0.134493	0.0102785
scaffold2.t294	94	91	87.5	99.3	103.6	100	105.7	103.8	103.2	90.8333	100.967	104.233	0.152585	0.0116847	0.198523	0.000308891
scaffold6.t438	94	100.4	99.8	108.9	111.6	108.6	107.5	103.3	103.7	98.0667	109.7	104.833	0.161729	0.00667826	0.0962628	0.0267456
scaffold1.t560	94	95.3	98.3	105.1	109.6	108.6	108.2	107.5	108.7	95.8667	107.767	108.133	0.16881	0.00310195	0.17371	0.000823737
scaffold1.t538	94	96	84	102.9	104.2	104.4	110.4	106.4	109.4	91.3333	103.833	108.733	0.185056	0.0288117	0.251581	0.000796973
scaffold6.t375	94	89.7	78.5	99.6	103.8	101.7	123.1	91.5	125.9	87.4	101.7	113.5	0.218614	0.0401819	0.376987	0.164463
scaffold2.t688	94.1	108.5	107.2	103.6	86.3	102.1	116.2	108.3	112.4	103.267	97.3333	112.3	-0.0853688	0.455911	0.120983	0.00147929
scaffold2.t238	94.1	92.7	87.3	90.4	92.9	88.7	108.5	109.6	108.6	91.3667	90.6667	108.9	-0.0110957	0.785501	0.253264	0.00492035
scaffold2.t95	94.1	97.4	98.7	98.6	96.4	95.7	132.2	107	114.8	96.7333	96.9	118	0.00248355	0.923204	0.286702	0.0261802
scaffold2.t766	94.1	95.3	97.1	95.7	96.1	95.5	112.8	111.8	116.8	95.5	95.7667	113.8	0.00402285	0.779254	0.252928	0.0464323
scaffold3.t145	94.1	94.8	106.6	96.6	102.6	100	76.8	109	84.6	98.5	99.7333	90.1333	0.017952	0.793665	-0.128063	0.428721
scaffold3.t356	94.1	94	91.2	95.3	93.5	95	96.6	101.9	87.2	93.1	94.6	95.2333	0.023059	0.244924	0.0326855	0.345764
scaffold5.t97	94.1	101	101.7	100.1	100.6	100.9	86.8	92.6	91.5	98.9333	100.533	90.3	0.0231453	0.547216	-0.131731	0.12171
scaffold1.t201	94.1	102.5	108	87.7	103.5	118.5	81.8	94.2	102.7	101.533	103.233	92.9	0.0239554	0.870283	-0.128203	0.529257
scaffold8.t180	94.1	102.7	96	97.7	95	105.2	90.5	110	97.7	97.6	99.3	99.4	0.0249126	0.693708	0.0263647	0.625209
scaffold3.t409	94.1	95.6	101.2	99	93.7	103.6	91.3	96.3	96.8	96.9667	98.7667	94.8	0.0265353	0.641941	-0.0326018	0.340663
scaffold1.t699	94.1	93.4	94.1	93.1	97.6	97.4	89.5	102.4	98.2	93.8667	96.0333	96.7	0.0329223	0.218631	0.042903	0.864608
scaffold4.t316	94.1	94.2	93.5	98.6	96.6	95.3	93.7	101.5	99	93.9333	96.8333	98.0667	0.0438666	0.0421286	0.0621256	0.652715
scaffold7.t33	94.1	98.6	92.1	87.5	110.7	96	96.7	103	102.1	94.9333	98.0667	100.6	0.0468481	0.67945	0.0836437	0.621809
scaffold1.t275	94.1	96.1	100	97	100.4	104	101.4	102.2	101.8	96.7333	100.467	101.8	0.0546319	0.233404	0.0736525	0.4621
scaffold8.t105	94.1	92	97	104.4	94.6	104.2	98.8	108.6	101.9	94.3667	101.067	103.1	0.098958	0.13166	0.127695	0.230729
scaffold5.t43	94.1	95.3	97.3	103.4	99.2	104.9	97.4	100.7	101	95.5667	102.5	99.7	0.101045	0.023468	0.061086	0.0221514
scaffold3.t86	94.1	96.8	99.3	107.3	100.2	108	98.1	104.3	105.9	96.7333	105.167	102.767	0.120592	0.0441596	0.0872874	0.109648
scaffold4.t87	94.1	96.9	93	106.3	98.8	104.8	99.7	103.8	102.2	94.6667	103.3	101.9	0.125912	0.0282763	0.106226	0.0139056
scaffold8.t146	94.1	98.2	100.3	104.2	109.2	109.6	103.7	104.4	104.7	97.5333	107.667	104.267	0.142604	0.0157736	0.0963107	0.028635
scaffold3.t813	94.1	93.6	106.1	102.5	115.9	109	96	110	100.1	97.9333	109.133	102.033	0.15622	0.117393	0.0591686	0.162938
scaffold1.t55	94.1	94.1	99.6	105.9	106.6	109.5	106.4	107.3	105.3	95.9333	107.333	106.333	0.161994	0.00596744	0.14849	0.00295815
scaffold1.t461	94.1	103.6	99.3	106.4	108.2	118.1	100.9	107	105.8	99	110.9	104.567	0.163759	0.0593625	0.0789226	0.0124755
scaffold1.t74	94.1	92.4	95.9	105.6	110.2	102.8	112.5	98.9	109.5	94.1333	106.2	106.967	0.174006	0.00715273	0.184384	0.057336
scaffold6.t324	94.1	91.3	82.6	116.1	80.8	108.4	111.7	105	109.7	89.3333	101.767	108.8	0.187995	0.331528	0.284408	0.00358297
scaffold2.t434	94.1	93.5	101.2	135.1	98.2	107	112.6	106.9	108.2	96.2667	113.433	109.233	0.236736	0.206524	0.182305	0.000919504
scaffold2.t189	94.1	89.4	56.8	118.8	95.1	104.5	111.9	109.3	109.2	80.1	106.133	110.133	0.406004	0.128182	0.459377	5.85895e-05
scaffold3.t87	94.2	91.4	78.5	108.7	107.6	105.6	91.5	87.5	90.3	88.0333	107.3	89.7667	0.285528	0.0172959	0.0281299	0.13504
scaffold2.t734	94.2	98.1	90.7	117.8	117.1	112.9	89.2	102.7	96.4	94.3333	115.933	96.1	0.297456	0.00119523	0.0267688	0.799958
scaffold5.t277	94.2	90.7	110.1	87.6	88.3	89.4	99.8	102.5	102	98.3333	88.4333	101.433	-0.15309	0.17386	0.0447794	0.346973
scaffold6.t273	94.2	92.8	100.8	91.4	99.2	97	100.7	102.4	103.1	95.9333	95.8667	102.067	-0.00100292	0.985241	0.0894077	0.217757
scaffold2.t264	94.2	98.5	98.9	97.9	98.9	101.2	93.3	103.5	95.1	97.2	99.3333	97.3	0.0313216	0.300104	0.00148349	0.236844
scaffold4.t339	94.2	96.2	103.3	99.9	100.7	99.6	99.6	97.7	96.9	97.9	100.067	98.0667	0.0315807	0.479367	0.00245398	0.0134713
scaffold3.t48	94.2	94.2	95.8	96.4	96.9	98.4	93	108.3	105.8	94.7333	97.2333	102.367	0.0375788	0.035819	0.111802	0.376516
scaffold3.t486	94.2	95.2	104.3	98.2	103.3	100.5	101	107.4	102.1	97.9	100.667	103.5	0.0402053	0.477599	0.08025	0.0641872
scaffold6.t363	94.2	94.2	95.6	95.6	99.8	97.7	95.3	108.5	100.6	94.6667	97.7	101.467	0.045502	0.0798253	0.100077	0.15375
scaffold2.t716	94.2	101.8	95.3	109.7	89.7	102.3	102.6	101.3	107.2	97.1	100.567	103.7	0.050609	0.611498	0.0948727	0.0227807
scaffold8.t191	94.2	95.8	92.7	97.3	91.7	104.8	101.8	108.1	104.2	94.2333	97.9333	104.7	0.0555625	0.396376	0.151952	0.0117859
scaffold4.t184	94.2	96.8	97.7	104.4	98.1	97.6	111.6	104.1	108.9	96.2333	100.033	108.2	0.0558722	0.192428	0.169092	0.0205387
scaffold4.t331	94.2	94.7	97.5	99.3	100.3	100	102.7	109.2	111.1	95.4667	99.8667	107.667	0.0650061	0.0146486	0.173503	0.00734507
scaffold2.t549	94.2	94.8	91.4	102.3	98.9	92.9	110.2	105.9	108	93.4667	98.0333	108.033	0.0688204	0.195425	0.208953	0.000597352
scaffold4.t38	94.2	92.3	94.3	96.8	101.8	97.9	107.1	108.7	107.6	93.6	98.8333	107.8	0.0784892	0.0338388	0.203777	0.00017918
scaffold3.t473	94.2	91.4	86.5	105.6	92	94	113.9	102.6	106.3	90.7	97.2	107.6	0.0998538	0.247103	0.246504	0.0144848
scaffold3.t352	94.2	98.6	98.9	107.6	106.5	106	105.6	111.7	122.5	97.2333	106.7	113.267	0.134037	0.00400255	0.2202	0.126236
scaffold2.t25	94.2	96.8	91.8	104.4	104	104.5	108.1	108.9	108.5	94.2667	104.3	108.5	0.14592	0.00229988	0.202875	0.000150508
scaffold7.t112	94.2	93.6	91.3	94.3	116.1	116.2	108.2	103.3	102.3	93.0333	108.867	104.6	0.226743	0.0970994	0.169063	0.0327054
scaffold1.t115	94.2	92.9	91.2	101.1	132.3	96.4	107.4	96.5	132.4	92.7667	109.933	112.1	0.24495	0.203302	0.273108	0.12015
scaffold3.t262	94.3	96	100.4	91.2	85.4	92.2	83.7	89.5	100.7	96.9	89.6	91.3	-0.112998	0.0591474	-0.0858818	0.156046
scaffold4.t528	94.3	99.7	102	93.7	92.4	93.4	85.5	101.8	94.7	98.6667	93.1667	94	-0.0827489	0.0763917	-0.069902	0.469413
scaffold7.t255	94.3	106.1	118.8	94.4	106.5	106	90.5	99.7	95.7	106.4	102.3	95.3	-0.056692	0.639499	-0.15895	0.396701
scaffold3.t422	94.3	97.8	100.7	97.2	91.2	93.4	87.8	96	111.7	97.6	93.9333	98.5	-0.0552439	0.223604	0.0132426	0.926421
scaffold1.t659	94.3	95.9	98.5	98.5	88.7	92.9	100.2	96.2	96.1	96.2333	93.3667	97.5	-0.0436291	0.406229	0.0188655	0.774926
scaffold4.t357	94.3	94.8	101.2	93.1	91.4	97.7	99.9	88.8	98.9	96.7667	94.0667	95.8667	-0.0408266	0.406199	-0.0134809	0.637256
scaffold3.t490	94.3	95.1	96.1	91.9	94.7	93.9	95.1	101.2	104.4	95.1667	93.5	100.233	-0.02549	0.164912	0.0748341	0.536906
scaffold1.t643	94.3	95.4	95.7	95	97.1	95.3	97.5	105.3	103.5	95.1333	95.8	102.1	0.0100747	0.441823	0.10196	0.257684
scaffold2.t636	94.3	100.3	99.7	107.5	90	101.9	99.3	103.3	103.3	98.1	99.8	101.967	0.0247867	0.772731	0.0557726	0.264388
scaffold3.t95	94.3	95.9	103.5	99.1	99.6	101.7	96.3	103.8	98.9	97.9	100.133	99.6667	0.0325415	0.490815	0.0258022	0.0655454
scaffold6.t202	94.3	95.8	90.3	94.6	95.3	97.3	100.1	101	107.9	93.4667	95.7333	103	0.0345694	0.283207	0.14012	0.0359601
scaffold1.t949	94.3	102.8	100.6	106.6	104.6	95.6	109.4	107.6	107.5	99.2333	102.267	108.167	0.0434393	0.513393	0.124359	0.0158845
scaffold2.t217	94.3	98.7	92.5	100.6	97.9	97.8	102.2	105	107.2	95.1667	98.7667	104.8	0.0535679	0.155031	0.13911	0.00310726
scaffold1.t354	94.3	95.8	102.9	103.3	101.1	101.8	101.7	107.5	106.6	97.6667	102.067	105.267	0.0635736	0.182377	0.108111	0.00559677
scaffold1.t979	94.3	95.3	95.9	100	100.7	97.9	106.7	109.3	109.5	95.1667	99.5333	108.5	0.0647234	0.010506	0.189167	0.00610535
scaffold6.t284	94.3	96	94.8	99.3	101.1	100.1	100.2	108.7	104.5	95.0333	100.167	104.467	0.075897	0.00209964	0.136537	0.01584
scaffold1.t1024	94.3	93.5	94.8	101.2	100.2	97.3	101.8	106.1	110.4	94.2	99.5667	106.1	0.0799358	0.0120082	0.171626	0.0240757
scaffold7.t209	94.3	91	98.1	100.1	102.4	97.3	108.6	101.6	106.5	94.4667	99.9333	105.567	0.0811606	0.096467	0.160277	0.0190171
scaffold1.t697	94.3	98.8	103.5	100.7	112.4	104.4	110.5	103	105.1	98.8667	105.833	106.2	0.098238	0.185003	0.103228	0.00610197
scaffold6.t79	94.3	94.5	96.4	95.7	106.3	103.8	108.2	112.9	106.2	95.0667	101.933	109.1	0.100614	0.103542	0.19864	0.0143845
scaffold2.t102	94.3	95.2	91.7	104.4	101.5	99.4	110.4	109.8	107	93.7333	101.767	109.067	0.118631	0.0109124	0.218576	0.000249322
scaffold2.t415	94.3	99.2	97.2	115.9	96.6	104.3	109.6	111.1	110.4	96.9	105.6	110.367	0.124041	0.207159	0.187736	0.000404217
scaffold6.t177	94.3	100.6	99.3	107.2	104.4	112.1	115.2	107	111.7	98.0667	107.9	111.3	0.13786	0.0292673	0.182619	0.00267916
scaffold1.t586	94.3	94.5	93.4	106.3	107.5	105	114.2	118.8	107.4	94.0667	106.267	113.467	0.175934	0.000106354	0.270513	0.0118205
scaffold1.t245	94.3	98	88.4	106.1	113.6	112	110.9	110.4	111.2	93.5667	110.567	110.833	0.24085	0.00922511	0.244325	0.000469528
scaffold6.t256	94.4	92.3	106.3	94.3	90.5	92.5	131.2	105.3	117.8	97.6667	92.4333	118.1	-0.079453	0.309032	0.274071	0.0254314
scaffold2.t142	94.4	97.6	100.4	94.2	92.6	94.6	88.5	99.9	103.4	97.4667	93.8	97.2667	-0.055321	0.116774	-0.00296343	0.965658
scaffold9.t58	94.4	97.3	106.7	96.4	94.4	100.5	94.3	105.6	98.9	99.4667	97.1	99.6	-0.0347418	0.596747	0.00193261	0.623419
scaffold7.t308	94.4	87.1	91.7	91.2	91.7	89.6	100.1	99.3	94.8	91.0667	90.8333	98.0667	-0.00370125	0.921462	0.10684	0.188861
scaffold3.t179	94.4	97.3	98.8	93.9	94.8	103.6	103.3	102.2	104.8	96.8333	97.4333	103.433	0.00891167	0.866677	0.0951255	0.354125
scaffold7.t405	94.4	97.4	97.9	96.8	101.9	99.1	96.7	105.6	100.5	96.5667	99.2667	100.933	0.0397841	0.215246	0.0638055	0.242494
scaffold6.t339	94.4	98	95.5	97.6	100.6	97.8	98.8	103.6	102.9	95.9667	98.6667	101.767	0.0400294	0.133957	0.0846598	0.0623614
scaffold8.t30	94.4	97.6	96.3	99.5	97.4	101.6	97.6	105.6	103.5	96.1	99.5	102.233	0.0501601	0.0900277	0.0892573	0.0412832
scaffold1.t734	94.4	93.7	99.4	101.5	99.4	101.1	99.5	105.3	104.7	95.8333	100.667	103.167	0.0709866	0.0643284	0.106377	0.0273327
scaffold4.t405	94.4	95.8	94.1	107.3	88.6	103	102.1	102.9	107.6	94.7667	99.6333	104.2	0.0722488	0.43976	0.136904	0.0199024
scaffold4.t488	94.4	97.6	100.8	104.9	101.1	102.4	100.4	104.7	105.3	97.6	102.8	103.467	0.0748872	0.0735775	0.084213	0.0321266
scaffold1.t786	94.4	99.1	97.3	101.8	103.1	101.5	103.5	102.7	107	96.9333	102.133	104.4	0.075389	0.0232689	0.107057	0.00678726
scaffold6.t431	94.4	95.8	99.2	101.1	102.3	101.9	105.9	103.3	108.1	96.4667	101.767	105.767	0.0771627	0.0225584	0.132783	0.00921664
scaffold2.t336	94.4	94.5	98.1	104.1	98.4	101.1	105.2	103.7	107.2	95.6667	101.2	105.367	0.0811211	0.0539348	0.13933	0.00307408
scaffold6.t348	94.4	91.4	91.6	99.8	95.6	98.8	98.3	108.4	103.3	92.4667	98.0667	103.333	0.0848295	0.0246225	0.1603	0.0315975
scaffold2.t853	94.4	102.2	95.9	100.4	109	106.3	104.8	104.6	107.3	97.5	105.233	105.567	0.110118	0.0908253	0.11468	0.000440632
scaffold6.t434	94.4	95	90.5	98.8	102	102.6	100.8	114.5	110.9	93.3	101.133	108.733	0.11631	0.0130529	0.220845	0.0646105
scaffold2.t172	94.4	93.9	96.2	102.5	100.7	105.8	103.2	102.2	102.1	94.8333	103	102.5	0.119178	0.00774025	0.112158	0.00359193
scaffold2.t333	94.4	93.2	92.9	101.3	100.3	103.6	100.7	105.4	108.2	93.5	101.733	104.767	0.121754	0.0015846	0.164142	0.00728347
scaffold1.t1015	94.4	94.2	92.3	101	102.4	105.6	114.3	110.5	104.8	93.6333	103	109.867	0.13755	0.003494	0.23066	0.0772835
scaffold5.t81	94.4	96.7	94.5	105.8	108.2	106	100.9	112.4	103.4	95.2	106.667	105.567	0.164076	0.000436662	0.149121	0.0311684
scaffold1.t297	94.4	93.9	84.3	97.5	103.5	111.5	109.7	104.7	100.4	90.8667	104.167	104.933	0.197071	0.0634381	0.20765	0.0295575
scaffold8.t94	94.4	92	88.4	105.5	108	104.1	108.2	108.2	112	91.6	105.867	109.467	0.208829	0.00238069	0.257072	0.000438262
scaffold3.t475	94.5	96.5	90.8	113.2	112	119.1	101	111.2	107.5	93.9333	114.767	106.567	0.288995	0.00164404	0.182047	0.0373731
scaffold9.t63	94.5	88.9	74.2	108.4	106.9	107.4	75	101.5	98.2	85.8667	107.567	91.5667	0.325061	0.0232629	0.0927243	0.312309
scaffold2.t890	94.5	108	104.9	114.3	80.3	103.3	82.4	108.3	104	102.467	99.3	98.2333	-0.045289	0.784266	-0.0608701	0.662367
scaffold2.t106	94.5	97.7	99.6	97.1	94.5	95.4	84.9	96.8	92.1	97.2667	95.6667	91.2667	-0.0239291	0.392787	-0.0918574	0.525849
scaffold1.t811	94.5	96.5	97.1	95.9	95.9	94.7	91.4	103.8	104.1	96.0333	95.5	99.7667	-0.00803452	0.577978	0.0550226	0.922714
scaffold7.t358	94.5	101.7	104.7	95.5	100.1	104.1	95.9	107.3	102.7	100.3	99.9	101.967	-0.00576502	0.923553	0.023776	0.544887
scaffold1.t880	94.5	94.2	102.4	99.8	98.9	92.4	100.3	102.8	96.5	97.0333	97.0333	99.8667	0	1	0.0415228	0.122462
scaffold8.t131	94.5	95.8	105.9	107.4	89.1	101.4	96.8	103.7	99.3	98.7333	99.3	99.9333	0.00825648	0.934518	0.0174287	0.133194
scaffold1.t108	94.5	93.9	101.3	96.4	99.3	99.5	104.6	107.1	103.3	96.5667	98.4	105	0.027133	0.515918	0.120792	0.0323888
scaffold3.t707	94.5	91.2	96.9	96.4	97.4	94.4	110.5	100.4	106.9	94.2	96.0667	105.933	0.0283089	0.375334	0.169358	0.0897077
scaffold3.t299	94.5	97.5	95.6	98.8	95	100.1	107.6	105.4	108	95.8667	97.9667	107	0.0312617	0.299492	0.15851	0.00454222
scaffold7.t101	94.5	108.7	103.8	105.3	103.3	109.7	104.2	108.8	105.5	102.333	106.1	106.167	0.0521485	0.456421	0.0530547	0.00317589
scaffold7.t18	94.5	96.8	96.7	103.8	105.2	103.5	108.8	105.9	110.7	96	104.167	108.467	0.117787	0.000872385	0.176145	0.00148449
scaffold1.t273	94.5	93.7	98	107.5	106.1	100.4	113	106	110.2	95.4	104.667	109.733	0.133741	0.0218379	0.201941	0.00405978
scaffold6.t156	94.6	94.9	98.7	95.5	91.8	97.6	74.7	76.9	75.8	96.0667	94.9667	75.8	-0.0166147	0.635615	-0.341838	0.00366205
scaffold4.t270	94.6	96.8	92.9	94.4	93.6	96.9	112.2	107.2	110.1	94.7667	94.9667	109.833	0.00304152	0.900636	0.212864	0.00863897
scaffold1.t476	94.6	93.9	94.9	97.3	93.4	96.2	117.5	105.7	115.1	94.4667	95.6333	112.767	0.0177082	0.38533	0.255463	0.013009
scaffold4.t362	94.6	96.9	102	100.9	96.4	101.1	92.2	93.3	93.8	97.8333	99.4667	93.1	0.023887	0.573945	-0.0715449	0.116904
scaffold1.t214	94.6	94.8	94.4	98.4	99.2	95.6	78.9	110	95.7	94.6	97.7333	94.8667	0.0470105	0.0461598	0.00406107	0.693506
scaffold6.t405	94.6	92	102.4	111.3	96.8	90.8	86.5	101.5	101.4	96.3333	99.6333	96.4667	0.0485934	0.654718	0.00199543	0.81715
scaffold4.t228	94.6	98	95.4	101.1	97.7	99.6	88.6	103.8	104.9	96	99.4667	99.1	0.0511787	0.0713262	0.0458507	0.538273
scaffold2.t107	94.6	94.8	97.9	97.3	100.7	100.7	99.4	106.3	102.5	95.7667	99.5667	102.733	0.0561392	0.0712135	0.101309	0.173196
scaffold3.t303	94.6	96.9	95.2	99.6	99.1	100.8	97	104.1	103.4	95.5667	99.8333	101.5	0.0630141	0.00750338	0.0869003	0.104043
scaffold1.t894	94.6	94.9	99.1	97.1	104.8	100.5	105.5	100.2	103.3	96.2	100.8	103	0.0673868	0.158757	0.0985355	0.0324315
scaffold2.t952	94.6	94.3	90.5	96.1	97.9	99.7	105.1	106.8	100.3	93.1333	97.9	104.067	0.0720112	0.0469651	0.160139	0.103573
scaffold7.t348	94.6	97.4	97.2	100.1	101.2	105.1	113.2	96.3	104.1	96.4	102.133	104.533	0.0833487	0.0314127	0.116858	0.162431
scaffold2.t186	94.6	93.8	109.3	109.9	98.6	109.3	102.2	106.4	105.5	99.2333	105.933	104.7	0.0942599	0.342992	0.0773647	0.00582115
scaffold3.t625	94.6	94.4	87.9	99.7	98.5	100.7	102.7	105.5	105.7	92.3	99.6333	104.633	0.110298	0.032863	0.18094	0.00158487
scaffold2.t546	94.6	90.1	95.2	100.2	101	103.7	107	96.3	111.8	93.3	101.633	105.033	0.123425	0.0123906	0.170898	0.0730465
scaffold6.t220	94.6	97.3	103.6	106	107.9	111.3	108.1	107.8	111	98.5	108.4	108.967	0.138169	0.0325972	0.145691	0.00150541
scaffold3.t589	94.6	95.1	96.9	96.2	101.2	118.6	112.9	103.4	106.6	95.5333	105.333	107.633	0.140886	0.224339	0.172049	0.00954425
scaffold5.t295	94.6	95.3	95.8	110.1	107.7	107.1	105.3	118.5	106.9	95.2333	108.3	110.233	0.185495	0.000183195	0.211022	0.0229838
scaffold9.t22	94.6	108.5	107.8	107.1	121.4	133.1	107.3	111.6	110.9	103.633	120.533	109.933	0.217944	0.126337	0.0851408	0.000345476
scaffold6.t167	94.6	88.1	79.2	103.8	109.2	95.7	101.3	114.1	111.6	87.3	102.9	109	0.237189	0.0584823	0.320275	0.0184799
scaffold6.t60	94.6	86	76.5	105	101.8	97.8	106.8	111.3	106.1	85.7	101.533	108.067	0.244586	0.0481254	0.334554	0.00451246
scaffold6.t108	94.7	97.1	95.2	97.4	86.6	90.4	108.3	106.6	111.9	95.6667	91.4667	108.933	-0.0647703	0.265399	0.187357	0.00499856
scaffold5.t372	94.7	92.9	95.2	91.9	95.2	94.7	92.3	97.9	97.6	94.2667	93.9333	95.9333	-0.00511051	0.801655	0.0252845	0.614104
scaffold2.t346	94.7	107.1	99.1	109.8	95.4	96.8	91.3	103.3	90.5	100.3	100.667	95.0333	0.00526444	0.953008	-0.0778161	0.664381
scaffold1.t688	94.7	96.5	100.6	95.2	100.7	100	98.5	104.5	94.1	97.2667	98.6333	99.0333	0.0201298	0.607661	0.0259687	0.801604
scaffold7.t30	94.7	97.2	99.7	96.5	99.4	99.9	94.3	105.4	101.6	97.2	98.6	100.433	0.0206313	0.478015	0.04721	0.345181
scaffold6.t195	94.7	92.1	96.2	96.4	99.7	97.3	95.3	105.1	101.2	94.3333	97.8	100.533	0.0520668	0.0890502	0.0918344	0.170836
scaffold1.t312	94.7	90.5	94.7	96.9	99.2	97.8	99.4	101.7	103.8	93.3	97.9667	101.633	0.0704139	0.0396497	0.123425	0.00887135
scaffold1.t435	94.7	94.6	95.5	97	104	98.6	98.9	104.6	108.8	94.9333	99.8667	104.1	0.0730885	0.082137	0.132983	0.111602
scaffold2.t913	94.7	95.6	96.3	98.9	103.4	101.1	97.9	107.3	107.4	95.5333	101.133	104.2	0.0821825	0.015345	0.125279	0.113476
scaffold1.t154	94.7	98.3	97.3	106.5	99.8	102	94.8	103.7	106	96.7667	102.767	101.5	0.0867903	0.0556374	0.0688977	0.0987183
scaffold1.t550	94.7	95.5	89.8	101.7	99.6	97.8	101.4	106.2	102.3	93.3333	99.7	103.3	0.0952011	0.0391642	0.146376	0.0073351
scaffold2.t871	94.7	93.4	107.8	107	103.6	105.7	102.8	105.1	107.8	98.6333	105.433	105.233	0.0961839	0.22183	0.0934446	0.00219932
scaffold4.t302	94.7	93.2	93.8	100.7	104.8	99.2	105.8	103.9	103.9	93.9	101.567	104.533	0.11323	0.0113962	0.154766	0.000158425
scaffold6.t157	94.7	97.2	94.9	106	99.6	106.2	108.6	105	110.2	95.6	103.933	107.933	0.120576	0.0226408	0.175058	0.00221853
scaffold1.t756	94.7	96.1	94.2	103.1	100.6	106.5	105.3	109.4	106.2	95	103.4	106.967	0.122237	0.00957617	0.171162	0.00329486
scaffold1.t170	94.7	99.3	97.2	103.3	110.1	110.3	106.6	108.3	111.3	97.0667	107.9	108.733	0.152647	0.0151374	0.163746	0.00141043
scaffold7.t214	94.7	95	92	101.2	105.7	106.9	119.3	101.2	118.1	93.9	104.6	112.867	0.155686	0.00567588	0.265422	0.0432167
scaffold4.t261	94.7	89.3	83.8	102.6	101.7	101	115.5	108.9	111	89.2667	101.767	111.8	0.189072	0.0171001	0.324727	0.0010614
scaffold3.t267	94.8	88.2	75.4	106.2	110.6	108.4	107	104	105.5	86.1333	108.4	105.5	0.331721	0.0188395	0.292599	0.02825
scaffold5.t274	94.8	99.6	116.3	97.9	92.2	94.5	125.7	116.2	116.6	103.567	94.8667	119.5	-0.126587	0.265288	0.206451	0.00284057
scaffold3.t305	94.8	97.9	97.5	98.2	88.7	99	93.4	110.5	100.7	96.7333	95.3	101.533	-0.0215369	0.698991	0.0698684	0.816043
scaffold2.t403	94.8	94.6	105	95.6	100.7	96.7	91.8	103.4	96.9	98.1333	97.6667	97.3667	-0.00687701	0.90739	-0.0113153	0.793939
scaffold8.t82	94.8	97.6	91.7	96.2	93.2	94.5	97.6	107.5	101.4	94.7	94.6333	102.167	-0.00101598	0.973863	0.109488	0.484517
scaffold2.t317	94.8	97.1	104.9	93.2	95.2	108.4	99.9	103.7	102.8	98.9333	98.9333	102.133	0	1	0.0459252	0.153428
scaffold3.t653	94.8	97.3	100.8	97.2	98.4	101.9	94.9	107.4	104	97.6333	99.1667	102.1	0.0224815	0.531168	0.0645372	0.301755
scaffold7.t187	94.8	101.6	98	99.7	98.4	101.2	101	99	98.9	98.1333	99.7667	99.6333	0.0238146	0.484828	0.0218852	0.00197653
scaffold1.t153	94.8	94.4	98.1	97.8	95.2	99.7	99.6	106.4	103.7	95.7667	97.5667	103.233	0.0268648	0.362722	0.108313	0.100613
scaffold2.t310	94.8	93.1	96.9	102	97.4	90.9	102.2	102.6	107.8	94.9333	96.7667	104.2	0.0275954	0.618579	0.134369	0.192842
scaffold2.t786	94.8	94.9	94	95.8	98.6	96.2	91.1	104	105.8	94.5667	96.8667	100.3	0.0346686	0.0666776	0.084918	0.326655
scaffold2.t824	94.8	96.6	100.4	104.5	96.6	100.7	101.6	104.8	105.6	97.2667	100.6	104	0.0486129	0.302011	0.0965661	0.00529799
scaffold4.t492	94.8	97.4	96.1	103.4	98.2	98.1	96.3	107.7	101.2	96.1	99.9	101.733	0.0559482	0.116728	0.0821841	0.0915517
scaffold2.t528	94.8	92.2	110.7	93.9	109.4	106.8	99.8	104.2	108.7	99.2333	103.367	104.233	0.0588743	0.611357	0.07092	0.0284946
scaffold3.t282	94.8	87.7	82.2	92.4	94.7	89.7	102.9	107.7	109.4	88.2333	92.2667	106.667	0.0644857	0.361981	0.273714	0.00866443
scaffold3.t828	94.8	96.5	95	103.2	97.3	100.5	109.3	108.3	106.2	95.4333	100.333	107.933	0.0722358	0.0518475	0.177575	0.00110445
scaffold4.t465	94.8	90.8	91.3	100.4	97.4	103.2	110	101.6	113.2	92.3	100.333	108.267	0.120398	0.0185375	0.230187	0.0213208
scaffold2.t200	94.8	95.6	90.7	104.5	103.4	105.8	110.6	105.5	109.6	93.7	104.567	108.567	0.158302	0.00286998	0.21246	0.000909142
scaffold1.t741	94.8	94	94.5	104.5	106.6	106.7	103.2	105.9	105.9	94.4333	105.933	105	0.165789	0.00010791	0.153021	0.0141549
scaffold1.t355	94.8	86.6	99.5	110.7	100.3	107.2	103.4	108.3	110.5	93.6333	106.067	107.4	0.179877	0.0624725	0.1979	0.00350087
scaffold8.t181	94.8	93.6	84.5	102.9	107.1	102.2	112.7	108.1	111.2	90.9667	104.067	110.667	0.194098	0.021865	0.282811	0.00183851
scaffold2.t568	94.9	95.8	96	92.3	91.2	93.3	110.7	106.8	110.1	95.5667	92.2667	109.2	-0.050698	0.00895671	0.192393	0.002452
scaffold4.t474	94.9	101.4	106.3	106.2	97	98.8	104.8	114.5	114.2	100.867	100.667	111.167	-0.00286344	0.965444	0.140275	0.00881907
scaffold2.t245	94.9	92.8	96.6	99.3	98.8	96.7	86	93.5	92.5	94.7667	98.2667	90.6667	0.0523224	0.0614131	-0.0638074	0.154225
scaffold7.t294	94.9	97.1	101.7	102.2	101.8	103	74.3	99.6	92	97.9	102.333	88.6333	0.0638954	0.0948028	-0.143459	0.358222
scaffold7.t322	94.9	97	97.4	101.7	103.2	97.8	100.4	95.4	99.5	96.4333	100.9	98.4333	0.0653224	0.0667367	0.029615	0.540695
scaffold1.t122	94.9	97.3	114.4	105.5	108.3	107.6	101	89.5	93.8	102.2	107.133	94.7667	0.0680122	0.47053	-0.108944	0.817186
scaffold1.t406	94.9	96.7	99.2	97.9	97.8	110.7	96.6	102.2	100.4	96.9333	102.133	99.7333	0.075389	0.308538	0.0410829	0.518975
scaffold5.t424	94.9	94.8	98	107.7	100.2	96.8	93.1	102.5	99	95.9	101.567	98.2	0.0828243	0.169621	0.0341922	0.483736
scaffold2.t535	94.9	95.8	94.3	100	101.3	100.8	95.8	103	98.6	95	100.7	99.1333	0.0840643	0.000590573	0.0614427	0.300564
scaffold1.t618	94.9	97	98.1	102.3	103.5	101.8	98.9	100.3	97.1	96.6667	102.533	98.7667	0.0850026	0.00530936	0.0310057	0.0260543
scaffold3.t295	94.9	95.8	93.2	106.7	100	96.1	97.7	97.7	107.3	94.6333	100.933	100.9	0.0929824	0.11931	0.0925058	0.312386
scaffold1.t574	94.9	85.3	92.1	99.4	94.9	99.9	103.2	98	101.3	90.7667	98.0667	100.833	0.1116	0.0889495	0.151738	0.0799633
scaffold1.t836	94.9	92.9	87.8	96.2	101.4	100.3	99.1	105.9	103	91.8667	99.3	102.667	0.112252	0.0480546	0.160354	0.0422104
scaffold2.t438	94.9	93.8	99.2	104	107.1	103.5	98.8	103.8	104.9	95.9667	104.867	102.5	0.127951	0.011161	0.0950186	0.0373517
scaffold6.t451	94.9	95.9	92.1	103	99.8	108.5	94.9	108.6	102.4	94.3	103.767	101.967	0.138013	0.0272518	0.112768	0.136326
scaffold3.t709	94.9	96.2	97	107.8	102.9	106.7	104.3	103	99.6	96.0333	105.8	102.3	0.139732	0.00369148	0.091199	0.00664684
scaffold4.t305	94.9	98.4	88.2	108.1	96.2	106.5	92.6	113.2	101.7	93.8333	103.6	102.5	0.142852	0.110589	0.127451	0.263603
scaffold3.t726	94.9	92	94.3	100.5	106.5	104.9	102.3	107.3	103.3	93.7333	103.967	104.3	0.149487	0.00689869	0.154105	0.00424708
scaffold4.t99	94.9	96.1	94.7	107.5	106.5	104.1	103.9	102.5	106.9	95.2333	106.033	104.433	0.154979	0.000602285	0.133044	0.00287215
scaffold1.t514	94.9	92.9	89	100.9	103.2	105.3	108.3	105.4	107.3	92.2667	103.133	107	0.160629	0.00719029	0.213729	0.000918587
scaffold1.t825	94.9	86.7	87.6	106.4	98.4	98.5	102.4	105.9	105.5	89.7333	101.1	104.6	0.172067	0.0375208	0.221167	0.00388108
scaffold2.t51	94.9	95.7	96.2	110.4	113.3	105.2	107	114.9	114.5	95.6	109.633	112.133	0.197604	0.00426361	0.230133	0.00307365
scaffold6.t333	94.9	92.6	104.2	114.1	112.8	115.5	114.9	102.8	108.7	97.2333	114.133	108.8	0.231197	0.00962753	0.162156	0.0142921
scaffold3.t217	95	100.4	106.3	108.3	75.9	102.7	110.5	112.6	110.4	100.567	95.6333	111.167	-0.0725667	0.663443	0.144572	0.00340175
scaffold4.t369	95	98.6	100.2	98.5	93.8	95.4	92.1	87.9	88.9	97.9333	95.9	89.6333	-0.0302692	0.380714	-0.127765	0.0256875
scaffold5.t156	95	98.4	101.3	96.9	99.1	93.4	83.9	103.7	95	98.2333	96.4667	94.2	-0.0261821	0.512939	-0.0604856	0.802153
scaffold2.t18	95	94.6	105.6	98	99.4	99.1	98.1	97.9	96.8	98.4	98.8333	97.6	0.00633938	0.910657	-0.0117772	0.951342
scaffold1.t418	95	98.9	103.5	99.3	97.2	103.3	98.1	92.3	102.8	99.1333	99.9333	97.7333	0.0115957	0.805366	-0.0205195	0.96706
scaffold3.t514	95	92.9	96.3	93.6	97.6	95.4	90.6	109.4	102.9	94.7333	95.5333	100.967	0.0121321	0.627113	0.091935	0.776442
scaffold2.t822	95	101.3	97	94.6	101.7	99.7	100.4	100.2	98.1	97.7667	98.6667	99.5667	0.0132201	0.765158	0.0263202	0.302947
scaffold4.t432	95	96.5	100.1	97.2	99.8	103.2	91	102	98.7	97.2	100.067	97.2333	0.0419333	0.281324	0.000494667	0.486819
scaffold8.t95	95	96.7	91.5	95.2	98.1	99.7	95.5	108.1	107.8	94.4	97.6667	103.8	0.0490794	0.18104	0.136948	0.573387
scaffold2.t899	95	94.6	100	98.7	102.8	98.2	107.1	97.9	103.4	96.5333	99.9	102.8	0.0494575	0.211767	0.0907412	0.38213
scaffold1.t874	95	98.8	96.4	100.9	98.8	102.1	95.4	103.8	99.1	96.7333	100.6	99.4333	0.0565453	0.0581705	0.0397165	0.136748
scaffold4.t321	95	97	97.6	97.4	103.7	101.4	101.7	100.2	99.6	96.5333	100.833	100.5	0.0628735	0.0981457	0.0580964	0.00566229
scaffold5.t423	95	95.4	97.8	99.6	102.6	100	103.7	101.3	103.3	96.0667	100.733	102.767	0.0684333	0.0220773	0.0972646	0.0298616
scaffold2.t301	95	99.1	99.1	103.7	102	102.4	102.6	107.1	101.1	97.7333	102.7	103.6	0.0715136	0.0272217	0.0841014	0.0873674
scaffold3.t348	95	94.6	85.7	95.6	96.1	99.6	102.6	102.2	103.2	91.7667	97.1	102.667	0.0815011	0.1799	0.161926	0.00663815
scaffold3.t55	95	93.4	97.6	101.4	101	102.5	102.9	100.7	104.4	95.3333	101.633	102.667	0.092321	0.00844005	0.106915	0.00997662
scaffold2.t373	95	94.8	92.1	101.7	99	100.5	107.1	104.9	103.9	93.9667	100.4	105.3	0.0955383	0.00616912	0.164284	0.026174
scaffold5.t20	95	94.5	103.9	101.4	106.5	106	105.5	101.6	103.9	97.8	104.633	103.667	0.0974362	0.119334	0.0840457	0.0262831
scaffold6.t483	95	95.6	102.1	94.8	111.4	107.9	103.9	101.3	104.4	97.5667	104.7	103.2	0.101801	0.267328	0.0809827	0.00536044
scaffold1.t879	95	94.5	96.8	101.9	104.6	105.6	97	107.7	104.3	95.4333	104.033	103	0.124481	0.00276365	0.110079	0.0862398
scaffold6.t8	95	89.1	93.9	94.6	111	99	110.7	103	104.7	92.6667	101.533	106.133	0.131831	0.164929	0.195755	0.0427062
scaffold3.t649	95	94	86.3	95.6	107.4	104.7	103.8	99.2	102.8	91.7667	102.567	101.933	0.16052	0.074574	0.151584	0.0169869
scaffold1.t969	95	95.2	90.2	99.6	109.7	104.5	105.8	104.8	106.4	93.4667	104.6	105.667	0.162359	0.0290915	0.176996	0.000362472
scaffold3.t770	95	96	92.7	104.4	106.9	106.8	101.4	103	113	94.5667	106.033	105.8	0.165114	0.000842792	0.161936	0.0317438
scaffold5.t230	95	97.6	102.4	110.4	114.9	110.7	109.6	107.2	107	98.3333	112	107.933	0.187746	0.00634921	0.134388	0.0014859
scaffold2.t882	95	97.1	91.1	108.4	108.2	108.6	103.8	104.6	108.7	94.4	108.4	105.7	0.199506	0.00135766	0.163117	0.0113534
scaffold7.t390	95	98.1	94.2	111.6	105.3	113.4	99.8	119.9	109.6	95.7667	110.1	109.767	0.201219	0.00628313	0.196845	0.063058
scaffold3.t746	95	90.3	59.7	101.5	97.7	93.4	140.3	105	117.1	81.6667	97.5333	120.8	0.256148	0.233352	0.564801	0.0612079
scaffold1.t724	95.1	92.9	74.1	106.9	110.4	113	77.8	102.2	88.5	87.3667	110.1	89.5	0.33366	0.0300027	0.0348047	0.335034
scaffold2.t582	95.1	98.7	103.8	91.9	95.2	95.1	90	97.9	96.9	99.2	94.0667	94.9333	-0.0766565	0.135003	-0.0634254	0.173955
scaffold6.t236	95.1	95.5	96.8	97.6	93.6	93.6	101.6	92.7	92.1	95.8	94.9333	95.4667	-0.0131109	0.576846	-0.00502857	0.402844
scaffold4.t64	95.1	97.5	98.2	95.8	94.6	98.1	91.1	103.3	100.2	96.9333	96.1667	98.2	-0.011456	0.61092	0.0187302	0.939234
scaffold1.t253	95.1	96.2	116	102.9	91.5	112	96.9	98.4	99.1	102.433	102.133	98.1333	-0.00423147	0.975049	-0.0618701	0.472567
scaffold5.t294	95.1	94	99.2	98.4	100.3	89.2	92.8	97.6	99	96.1	95.9667	96.4667	-0.00200305	0.973517	0.00549409	0.468449
scaffold1.t350	95.1	96.1	99.7	97.7	98.9	95	102.2	101.5	100.6	96.9667	97.2	101.433	0.00346742	0.903721	0.064971	0.0918259
scaffold4.t114	95.1	105.1	105.4	103.5	101.5	104.6	96.9	101.4	107.3	101.867	103.2	101.867	0.0187609	0.722903	0	0.360619
scaffold2.t241	95.1	98.3	98.5	100.1	95	100.9	100	102.1	99.8	97.3	98.6667	100.633	0.020123	0.559761	0.0485965	0.0247792
scaffold2.t378	95.1	98.5	101.2	102.6	95.7	101.3	98.2	102.7	101.5	98.2667	99.8667	100.8	0.0233011	0.592679	0.0367216	0.0115167
scaffold7.t155	95.1	92.9	100.7	102.8	94	97.7	90.7	112.8	101.3	96.2333	98.1667	101.6	0.0286965	0.605063	0.0782918	0.376684
scaffold2.t873	95.1	95.6	97.3	97.8	97.3	98.8	94.8	113.3	102.6	96	97.9667	103.567	0.0292565	0.069496	0.109453	0.29277
scaffold1.t238	95.1	97.3	96.5	96.7	98.9	100.3	101.5	105.2	105.5	96.3	98.6333	104.067	0.0345395	0.130518	0.1119	0.0161868
scaffold2.t834	95.1	100	98.9	100.6	98.8	102.3	103.5	104.4	103	98	100.567	103.633	0.0372985	0.226114	0.0806345	0.00180247
scaffold1.t97	95.1	96.7	99	98.3	98.2	102	112.3	101.7	106	96.9333	99.5	106.667	0.0377037	0.202701	0.138045	0.133929
scaffold6.t12	95.1	97.9	97.2	96.8	102.4	99.7	100.4	105.2	102.9	96.7333	99.6333	102.833	0.0426154	0.186809	0.088223	0.00471717
scaffold3.t63	95.1	93.5	94.6	97	97.9	97.7	102.6	99.5	107	94.4	97.5333	103.033	0.0471085	0.00455855	0.126252	0.0208054
scaffold6.t98	95.1	93.9	97.1	96.5	101.7	98.1	109.1	96.8	109.2	95.3667	98.7667	105.033	0.0505391	0.131722	0.13929	0.104123
scaffold6.t262	95.1	95.5	105.2	103.1	102.1	104.3	108.5	102.7	106.5	98.6	103.167	105.9	0.0653174	0.246005	0.103043	0.0153646
scaffold8.t54	95.1	93.1	95.7	99.3	98.1	103.3	103	104.4	104.4	94.6333	100.233	103.933	0.082942	0.0333338	0.135238	5.80175e-05
scaffold9.t64	95.1	95.3	94.7	99.1	107.9	96.1	101.7	109	106.2	95.0333	101.033	105.633	0.0883258	0.165826	0.15256	0.0405109
scaffold3.t50	95.1	93.7	93.6	103.7	98.3	99.7	111.1	103.2	106.5	94.1333	100.567	106.933	0.0953746	0.0189517	0.183934	0.0156127
scaffold3.t685	95.1	98.2	94.8	108.4	96.4	105.1	103.1	110.8	104.3	96.0333	103.3	106.067	0.105233	0.12399	0.143364	0.0154182
scaffold5.t101	95.1	95.3	94.3	100.3	105.3	100.7	98.6	111.5	105.2	94.9	102.1	105.1	0.105503	0.0116089	0.147283	0.0513829
scaffold1.t930	95.1	98.2	98.2	105.9	104	104.1	104.7	104.6	108.5	97.1667	104.667	105.933	0.107269	0.00337949	0.124623	0.00264343
scaffold4.t72	95.1	94.9	94.8	101.8	101.7	103.4	99.7	109.8	106.2	94.9333	102.3	105.233	0.107819	0.00018988	0.148605	0.0207189
scaffold1.t107	95.1	92.6	92	100.2	103.4	99.5	114.6	97.1	112.1	93.2333	101.033	107.933	0.115914	0.00699917	0.211223	0.106017
scaffold4.t118	95.1	93.3	97.1	105.2	101.8	102.6	104.8	103.5	108.9	95.1667	103.2	105.733	0.116915	0.00590018	0.151902	0.00267694
scaffold1.t1035	95.1	94.2	94.9	106.4	104.1	102.9	110.5	107.2	110.2	94.7333	104.467	109.3	0.141099	0.000788263	0.206349	0.000324235
scaffold8.t36	95.1	92.9	86.6	102	102.4	100.4	110.8	106.9	106.5	91.5333	101.6	108.067	0.150531	0.0184098	0.239552	0.000707683
scaffold1.t331	95.1	94.2	95.5	104.1	113.2	108.5	105.4	108.3	106.8	94.9333	108.6	106.833	0.194037	0.00675959	0.170375	0.00466276
scaffold3.t414	95.1	98.9	98	113	111.7	114.9	100.8	105.7	101	97.3333	113.2	102.5	0.217868	0.000424225	0.074618	0.0918119
scaffold3.t371	95.2	87.3	70.7	108	108.8	103.7	117.2	106.6	102.5	84.4	106.833	108.767	0.340047	0.0385869	0.365922	0.0447598
scaffold6.t433	95.2	96.7	101.3	89.7	90	92.5	82.9	99.2	93.4	97.7333	90.7333	91.8333	-0.107218	0.0264418	-0.0898328	0.200318
scaffold3.t535	95.2	96.2	97.2	90.2	93.1	89.6	85.9	103.1	90.2	96.2	90.9667	93.0667	-0.0806989	0.0129356	-0.0477724	0.264297
scaffold4.t133	95.2	93.7	98.8	90.6	91.9	90.7	94.9	102.5	96.6	95.9	91.0667	98	-0.0746077	0.0369733	0.0312509	0.312385
scaffold2.t893	95.2	107.4	107.8	99.3	88.8	107.4	90.1	93	91.5	103.467	98.5	91.5333	-0.0709704	0.504968	-0.176797	0.0202846
scaffold8.t125	95.2	98.3	108	100.9	94.6	95.4	91.3	95.4	101.9	100.5	96.9667	96.2	-0.0516347	0.460692	-0.0630867	0.433031
scaffold4.t455	95.2	94.8	99.4	96.7	90.5	94.8	96	100.1	99.8	96.4667	94	98.6333	-0.0373698	0.353317	0.0320448	0.950071
scaffold3.t376	95.2	96.9	93	95.3	92.7	95.8	98.3	94.7	92.4	95.0333	94.6	95.1333	-0.00659345	0.784591	0.0015173	0.971482
scaffold6.t309	95.2	98.2	100.6	99.3	97.3	97	97.9	99.7	97.3	98	97.8667	98.3	-0.00196419	0.94196	0.00440967	0.963985
scaffold1.t639	95.2	94.2	95.2	95.1	96.9	94.3	100.8	104.2	102.7	94.8667	95.4333	102.567	0.00859201	0.535982	0.112589	0.630888
scaffold7.t212	95.2	96.1	96.9	98.6	99.1	95.7	97.7	95.4	104.2	96.0667	97.8	99.1	0.0257985	0.211996	0.0448491	0.459355
scaffold4.t127	95.2	96.7	94.9	98.2	99.1	97.1	96.1	101.3	108.3	95.6	98.1333	101.9	0.0377326	0.0343246	0.0920715	0.298515
scaffold2.t134	95.2	98.3	108	106.8	97	106.1	104.5	105.7	102.2	100.5	103.3	104.133	0.0396448	0.604145	0.0512365	0.0304718
scaffold2.t906	95.2	94.9	96.8	100.5	95.9	99	106.8	105.7	106	95.6333	98.4667	106.167	0.0421219	0.127565	0.150745	6.86123e-05
scaffold1.t708	95.2	91	93.8	96.7	94.1	97.5	105.3	106.2	106.2	93.3333	96.1	105.9	0.042144	0.159951	0.182238	0.000100696
scaffold2.t617	95.2	98.4	98.8	100.5	100	101.4	106.1	104.7	107.9	97.4667	100.633	106.233	0.0461274	0.0590604	0.124256	0.000598229
scaffold5.t367	95.2	97.2	104.1	102.1	100.2	105.2	100.2	108.2	107.2	98.8333	102.5	105.2	0.0525543	0.297571	0.0900651	0.0134021
scaffold2.t382	95.2	104.8	102.2	97.2	107.1	114.3	107.6	109	112	100.733	106.2	109.533	0.0762426	0.393793	0.120829	0.00263973
scaffold6.t345	95.2	94.3	104.9	105	106	99.6	111.1	112	111.5	98.1333	103.533	111.533	0.0772802	0.241656	0.18466	0.00173829
scaffold1.t765	95.2	100.1	108.2	110	104	107	110.8	107.3	111	101.167	107	109.7	0.0808768	0.234175	0.11683	0.000285867
scaffold3.t387	95.2	93.9	94.2	99.5	100.3	101.3	110.2	111	109.9	94.4333	100.367	110.367	0.0879121	0.000810319	0.224936	0.000199493
scaffold3.t124	95.2	93.9	100.2	102.4	109.6	101.5	120	107.8	110.8	96.4333	104.5	112.867	0.115899	0.065451	0.227016	0.0109411
scaffold7.t218	95.2	94.4	95.6	112.6	109.8	107	107.3	115	116.9	95.0667	109.8	113.067	0.207867	0.000879188	0.250162	0.00652253
scaffold2.t777	95.2	95.9	98.7	110.2	115.3	110	111.8	110.7	109.2	96.6	111.833	110.567	0.211255	0.00171082	0.194821	0.000284291
scaffold6.t178	95.3	93.9	76	110.1	110.7	106.1	73.4	80.6	83.4	88.4	108.967	79.1333	0.301769	0.0321497	-0.159761	0.00885544
scaffold3.t505	95.3	98.1	97.1	90.2	92.6	93.7	113.8	111.7	110.5	96.8333	92.1667	112	-0.0712587	0.0240367	0.209923	0.00619474
scaffold1.t838	95.3	95.9	95.3	89.1	88.9	95.3	90.5	98.4	106.7	95.5	91.1	98.5333	-0.0680497	0.105423	0.0451111	0.877383
scaffold9.t77	95.3	95.5	98.1	95.8	93.5	94.8	74.9	109.3	106.4	96.3	94.7	96.8667	-0.0241714	0.22667	0.0084645	0.984348
scaffold5.t111	95.3	102.7	101.5	101.2	96.8	98.4	95.7	94.7	102.6	99.8333	98.8	97.6667	-0.0150106	0.714319	-0.0316553	0.63976
scaffold2.t86	95.3	101.6	101.7	96.3	97.8	101.9	97.7	102.8	103.7	99.5333	98.6667	101.4	-0.012617	0.76417	0.026806	0.624358
scaffold9.t25	95.3	97.3	101.3	100.5	93.2	97.9	92	102.2	111.3	97.9667	97.2	101.833	-0.0113346	0.795686	0.055847	0.719339
scaffold3.t167	95.3	95	96.1	94.8	96.3	97.2	99.7	103.5	101	95.4667	96.1	101.4	0.00953934	0.4587	0.0869887	0.00769891
scaffold3.t255	95.3	95.4	92.8	96.3	94.6	96.1	105.4	103.2	106	94.5	95.6667	104.867	0.017702	0.310483	0.15017	0.02438
scaffold3.t82	95.3	97.7	98.3	96.6	99.4	99.1	97.3	103.9	99.8	97.1	98.3667	100.333	0.0186982	0.377	0.0472578	0.101474
scaffold2.t559	95.3	94.3	100.3	99.1	101.1	96.5	106.6	105.4	101.6	96.6333	98.9	104.533	0.0334496	0.377218	0.11337	0.0135393
scaffold5.t188	95.3	96	107.3	101.5	107.9	96.4	104.6	104	101.8	99.5333	101.933	103.467	0.0343742	0.663504	0.0559144	0.00137246
scaffold6.t207	95.3	96.7	96	99.4	102.9	99.3	102.2	105	106.3	96	100.533	104.5	0.0665676	0.0222699	0.122397	0.0237776
scaffold5.t40	95.3	96.6	90.7	102.4	99.5	100.9	104.1	102	102.7	94.2	100.933	102.933	0.0996037	0.0270868	0.127911	0.00118534
scaffold4.t93	95.3	96.3	95.2	105.7	100.9	102.3	100.6	102.5	98.8	95.6	102.967	100.633	0.107095	0.0073914	0.0740257	0.144902
scaffold3.t283	95.3	93.7	88.9	99.8	100	100.3	101.1	106.4	107.1	92.6333	100.033	104.867	0.110877	0.0185023	0.178953	0.0149365
scaffold6.t9	95.3	94.8	98.7	97	106.2	114.9	111.8	106.4	108.9	96.2667	106.033	109.033	0.13941	0.13978	0.179661	0.00211678
scaffold9.t19	95.3	93.9	92.1	104.3	105.7	99.9	110.2	106.9	108.3	93.7667	103.3	108.467	0.139693	0.00851974	0.210105	0.000210938
scaffold3.t737	95.3	100.4	94.2	97.6	105.6	116.3	111.5	105.7	115.7	96.6333	106.5	110.967	0.140261	0.160965	0.199534	0.00936758
scaffold3.t495	95.3	92.5	87.4	101.6	101	101.3	104.9	109.5	107.6	91.7333	101.3	107.333	0.143116	0.0145491	0.22658	0.0032825
scaffold8.t182	95.3	89.8	80.4	96	103	99.5	103.5	103.5	100.9	88.5	99.5	102.633	0.169019	0.0835505	0.21375	0.0858347
scaffold3.t104	95.3	96.9	88.7	108	105.2	104.9	110.9	112	106.6	93.6333	106.033	109.833	0.179424	0.0100445	0.230222	0.00116672
scaffold1.t590	95.3	104.2	108.8	109.9	120.7	123.7	109.7	101.1	110.1	102.767	118.1	106.967	0.200637	0.0564672	0.0577889	0.0151444
scaffold3.t411	95.3	97.6	82	107.3	110.8	105.2	114.3	108.6	117.3	91.6333	107.767	113.4	0.233967	0.0346678	0.307476	0.00219906
scaffold3.t569	95.4	95.7	95.7	94.4	91.7	87	92.2	103.1	97.8	95.6	91.0333	97.7	-0.0706157	0.102497	0.0313479	0.878861
scaffold8.t97	95.4	98.6	101.2	97.9	100.3	89.3	98.5	96	96.9	98.4	95.8333	97.1333	-0.0381308	0.52993	-0.0186918	0.289585
scaffold1.t313	95.4	98.7	103.1	96.2	95.3	98.8	95.8	104.9	99.4	99.0667	96.7667	100.033	-0.0338895	0.403585	0.0140092	0.357316
scaffold2.t756	95.4	99.3	101.7	102.5	93.3	97.2	97	105.7	102.6	98.8	97.6667	101.767	-0.0166448	0.743904	0.0426821	0.191603
scaffold5.t344	95.4	96.3	99.1	94.6	97.1	95.8	101.5	100.9	108.3	96.9333	95.8333	103.567	-0.0164653	0.453892	0.095495	0.187307
scaffold7.t215	95.4	93.7	92.8	93.5	98.6	92.4	95.2	109.5	107.8	93.9667	94.8333	104.167	0.0132452	0.695093	0.148673	0.368092
scaffold3.t92	95.4	94.9	94.5	97	98.1	93.4	101	99.6	100.3	94.9333	96.1667	100.3	0.0186222	0.440884	0.079335	0.00347097
scaffold4.t537	95.4	92.1	94.5	97	94.2	95.4	107	105.6	104.8	94	95.5333	105.8	0.0233434	0.29572	0.170607	0.0146173
scaffold3.t588	95.4	95.1	93.6	92.7	98	98.7	101.5	105.3	105.5	94.7	96.4667	104.1	0.0266661	0.421451	0.136534	0.0110961
scaffold7.t231	95.4	95	97.2	99.2	98.9	97.7	106.1	107	103.5	95.8667	98.6	105.533	0.0405584	0.028706	0.138598	0.00149918
scaffold7.t211	95.4	98.1	87.7	112	82.4	97.5	107.3	106.9	107.6	93.7333	97.3	107.267	0.0538776	0.71496	0.194568	0.000800063
scaffold7.t256	95.4	96.4	99.9	101.2	101.8	99.9	110.7	114.3	101.6	97.2333	100.967	108.867	0.0543562	0.0645881	0.163039	0.0212358
scaffold3.t809	95.4	94.1	98.4	100.7	100.3	98.8	112.7	106.4	107.4	95.9667	99.9333	108.833	0.0584326	0.0470317	0.181515	0.0022474
scaffold5.t159	95.4	97.1	98.8	102.3	103.1	103.2	109.9	104.7	112.2	97.1	102.867	108.933	0.0832324	0.0048568	0.165902	0.0164822
scaffold6.t381	95.4	98.6	97.5	101.9	109	104.6	110.5	109	112	97.1667	105.167	110.5	0.114144	0.024427	0.185513	0.00022972
scaffold2.t929	95.4	93.7	96.2	106.4	101.9	105.5	119.5	102.2	111.9	95.1	104.6	111.2	0.137366	0.00367593	0.22564	0.0272
scaffold6.t376	95.4	96.6	96.4	110	104.8	105.3	113.6	115.4	111.2	96.1333	106.7	113.4	0.150452	0.00339057	0.238312	0.000128632
scaffold1.t303	95.5	97.3	97.7	94.5	89.5	88.4	89.7	95.8	96.8	96.8333	90.8	94.1	-0.0928115	0.0390167	-0.041309	0.324934
scaffold3.t336	95.5	94.8	95.4	94	90.3	89.5	91.6	95.1	94.1	95.2333	91.2667	93.6	-0.0613786	0.0474927	-0.0249581	0.0806287
scaffold1.t512	95.5	98.5	108.4	103.7	99.4	101.6	92.8	100.6	99.5	100.8	101.567	97.6333	0.0109314	0.860445	-0.0460499	0.528777
scaffold4.t428	95.5	97.4	99	98.2	98.8	103.1	94.8	100.4	97.5	97.3	100.033	97.5667	0.0399691	0.212625	0.00394853	0.890106
scaffold1.t301	95.5	97.9	92.6	103.2	96.8	97.7	98.2	102.8	97.5	95.3333	99.2333	99.5	0.0578441	0.196583	0.0617158	0.171757
scaffold5.t296	95.5	92.8	97.2	97.5	101.1	99.1	98.7	103.5	96.7	95.1667	99.2333	99.6333	0.0603685	0.0694473	0.0661722	0.156152
scaffold3.t637	95.5	95	111.6	110.1	106.6	98.7	100.3	105	102.8	100.7	105.133	102.7	0.0621565	0.527234	0.0283725	0.0332361
scaffold5.t192	95.5	99.9	104	102.5	104.7	112.6	95.9	105.9	102.6	99.8	106.6	101.467	0.0950957	0.158441	0.0238941	0.159819
scaffold4.t337	95.5	98.3	94.1	100.7	102	105	100.2	105.2	96	95.9667	102.567	100.467	0.0959567	0.0204512	0.0661116	0.0940355
scaffold4.t139	95.5	100.4	95.8	106	103.4	106.2	96.9	106.5	97.3	97.2333	105.2	100.233	0.113612	0.0119947	0.0438395	0.148166
scaffold2.t783	95.5	98.3	94.9	107	99.4	106.4	104	106.7	105.6	96.2333	104.267	105.433	0.115669	0.038942	0.131722	0.00421093
scaffold5.t452	95.5	95.7	96.9	105.1	101.3	106.6	105	105	106.7	96.0333	104.333	105.567	0.119593	0.00712502	0.136547	0.00175684
scaffold3.t804	95.5	92.2	95	103.1	103.4	109.5	96	106	107	94.2333	105.333	103	0.160653	0.00880324	0.128335	0.0645548
scaffold3.t501	95.5	95.3	85.6	101.9	110.3	110.8	113.4	112.8	110.7	92.1333	107.667	112.3	0.224777	0.0235278	0.285563	0.000129266
scaffold5.t52	95.5	91.9	83.3	101.7	110.6	108	118.2	108.4	113.9	90.2333	106.767	113.5	0.242729	0.0210243	0.33096	0.00302269
scaffold6.t44	95.6	95	98.5	94	87.7	89.9	92.2	85.2	95.3	96.3667	90.5333	90.9	-0.0900851	0.0526021	-0.0842539	0.303964
scaffold2.t219	95.6	102.1	111.8	95.3	100.4	97.1	84.7	91.4	93.3	103.167	97.6	89.8	-0.0800239	0.322661	-0.20019	0.0890771
scaffold2.t288	95.6	96.2	92.9	93.7	92.1	97	91.8	93.3	92.4	94.9	94.2667	92.5	-0.00966037	0.737697	-0.0369547	0.074765
scaffold8.t98	95.6	99.7	102.3	102.6	95.4	99.1	91.6	105.7	100.3	99.2	99.0333	99.2	-0.00242592	0.956177	0	0.55995
scaffold1.t263	95.6	99.3	105.2	104	100.7	95.7	89.5	105.7	104.2	100.033	100.133	99.8	0.00144149	0.979692	-0.0033691	0.970226
scaffold7.t362	95.6	100.6	92.5	92.7	102.5	97	103.1	99.9	102.4	96.2333	97.4	101.8	0.0173851	0.767644	0.081129	0.298661
scaffold4.t420	95.6	93.4	98.5	92.7	100.8	98.5	98.7	101.4	99.2	95.8333	97.3333	99.7667	0.0224064	0.623725	0.0580303	0.0507322
scaffold3.t151	95.6	97.8	100.5	102.5	95.2	101	103.1	103	101.3	97.9667	99.5667	102.467	0.0233719	0.576991	0.0647918	0.0425512
scaffold4.t81	95.6	94.5	99.9	103.6	94.6	98.3	95.8	110.4	103.2	96.6667	98.8333	103.133	0.0319792	0.521575	0.0934203	0.2157
scaffold9.t42	95.6	97.1	97.6	94.8	97.9	105.7	93.3	110.5	107.5	96.7667	99.4667	103.767	0.039703	0.458915	0.100761	0.259979
scaffold2.t460	95.6	93.4	96.5	96.4	101.6	95.8	98.1	108.5	106.9	95.1667	97.9333	104.5	0.0413437	0.25018	0.134975	0.0970314
scaffold4.t131	95.6	95.3	96.7	97.1	102.2	98.5	103.5	104.9	106.2	95.8667	99.2667	104.867	0.0502801	0.0977332	0.129455	0.000533983
scaffold6.t415	95.6	93.8	95.7	99.5	99.3	96.8	102.3	101.8	104.4	95.0333	98.5333	102.833	0.0521782	0.0303732	0.113802	0.00393569
scaffold8.t83	95.6	95	99.3	98.6	99.4	102.6	110.2	108.2	100.6	96.6333	100.2	106.333	0.0522897	0.12113	0.138001	0.0547745
scaffold2.t222	95.6	96.3	92.6	98.5	98.8	98.4	105.4	105.9	105.6	94.8333	98.5667	105.633	0.0557056	0.0307441	0.155599	7.04831e-06
scaffold6.t151	95.6	90.8	120.4	106.1	110.6	103.8	102.3	111.2	107.1	102.267	106.833	106.867	0.0630259	0.652067	0.0634759	0.0204696
scaffold6.t170	95.6	94.5	95	99.3	100.6	98	109.1	101.1	107	95.0333	99.3	105.733	0.0633601	0.00636493	0.153925	0.0180957
scaffold6.t116	95.6	91.6	96.8	99.6	101.3	97.7	104.5	109.8	104.9	94.6667	99.5333	106.4	0.0723232	0.0611884	0.16857	0.00329841
scaffold2.t128	95.6	97.3	97.7	104.9	98.4	106.9	107	109.2	104.4	96.8667	103.4	106.867	0.094164	0.0689645	0.14174	0.00216069
scaffold4.t500	95.6	92.1	87.5	99	102.3	99.1	105.7	106.4	107.8	91.7333	100.133	106.633	0.126404	0.031342	0.217141	0.000797166
scaffold3.t445	95.6	93.9	91	100.3	107.5	103.2	112.8	109.9	109.8	93.5	103.667	110.833	0.148914	0.0149706	0.245354	0.000352835
scaffold6.t243	95.6	94.5	100.1	111.9	109.3	111.2	114.6	112.6	112.2	96.7333	110.8	113.133	0.195873	0.00170914	0.225939	0.000215457
scaffold2.t487	95.6	95.2	96.2	104.7	112.5	126.3	107.5	104.8	112.1	95.6667	114.5	108.133	0.259259	0.0407737	0.176723	0.00662809
scaffold4.t36	95.7	95.6	108.1	98	94.6	95.1	87.8	80.7	87.4	99.8	95.9	85.3	-0.057509	0.414058	-0.226494	0.311667
scaffold2.t702	95.7	96.1	107	93.9	100.4	94.3	98	94.6	101.6	99.6	96.2	98.0667	-0.0501088	0.469261	-0.0223829	0.807158
scaffold4.t52	95.7	99.2	106.2	105	97.5	96.7	93.6	99.7	106.5	100.367	99.7333	99.9333	-0.00913253	0.883706	-0.00624232	0.932939
scaffold1.t530	95.7	94.6	103.5	104.1	105.7	91.4	100.3	97.1	102.5	97.9333	100.4	99.9667	0.0358874	0.667046	0.0296471	0.110757
scaffold3.t556	95.7	94.3	93.5	93.8	101.1	98.2	103.7	100.2	101.1	94.5	97.7	101.667	0.0480442	0.222454	0.105461	0.2801
scaffold6.t27	95.7	94.8	107.2	102.7	102.3	103.2	102.7	99.4	99.2	99.2333	102.733	100.433	0.0500076	0.430998	0.0173415	0.197963
scaffold6.t441	95.7	93.7	102.3	101.4	99	103.2	96	99.7	105.3	97.2333	101.2	100.333	0.0576864	0.238966	0.0452781	0.221131
scaffold6.t371	95.7	89.1	94.2	100.2	96.1	97.6	98.1	101.7	104.8	93	97.9667	101.533	0.0750602	0.0999275	0.126651	0.255166
scaffold1.t621	95.7	96.8	96.4	99.1	103.1	103.7	98.6	105.5	108.8	96.3	101.967	104.3	0.0824899	0.0186002	0.115131	0.429396
scaffold3.t447	95.7	93.2	100.8	101.3	104.3	103.5	92.9	105.5	99	96.5667	103.033	99.1333	0.093514	0.055008	0.037845	0.37998
scaffold2.t420	95.7	96.2	97.2	100.7	105.7	103.5	100	109.8	102.9	96.3667	103.3	104.233	0.100234	0.0101535	0.113211	0.380627
scaffold2.t785	95.7	95.7	97.9	95.4	109.6	105.8	101.9	103.7	99.7	96.4333	103.6	101.767	0.10342	0.171461	0.0776613	0.0103876
scaffold2.t276	95.7	96.8	94	103.7	102.8	102.4	100	101.9	101	95.5	102.967	100.967	0.108605	0.00115562	0.0803064	0.0235253
scaffold4.t524	95.7	95.9	91.9	104.6	100.8	100.7	94.2	104.8	105.6	94.5	102.033	101.533	0.110654	0.0145961	0.103567	0.184137
scaffold6.t272	95.7	97.4	92.1	109.8	103.4	98.9	101.9	107.3	101.2	95.0667	104.033	103.467	0.130034	0.0638426	0.122155	0.0182113
scaffold9.t80	95.7	93.2	90.6	104	103.9	102.2	103.7	102.9	103.7	93.1667	103.367	103.433	0.149885	0.00299179	0.150815	0.0023625
scaffold7.t37	95.7	98.6	90	104.8	106.1	107.5	100.8	119.2	103.4	94.7667	106.133	107.8	0.163426	0.0126495	0.185906	0.0830272
scaffold2.t131	95.7	81.4	99.6	98.6	171.9	96.8	106.9	109.6	110.6	92.2333	122.433	109.033	0.408636	0.299381	0.241409	0.00216467
scaffold6.t224	95.8	97.3	104.9	98.4	93.5	95.9	121.7	104.9	110.9	99.3333	95.9333	112.5	-0.0502457	0.341445	0.179575	0.0199874
scaffold5.t93	95.8	96	99.8	95.5	90.8	97.2	76.8	93.7	89.7	97.2	94.5	86.7333	-0.040642	0.308186	-0.16437	0.0815009
scaffold5.t114	95.8	100.4	99.3	99.7	96.9	98.2	93.9	102	101.1	98.5	98.2667	99	-0.00342161	0.89148	0.0073048	0.904798
scaffold1.t795	95.8	93.3	90	91.2	97	95.2	103.3	100.4	101.6	93.0333	94.4667	101.767	0.0220576	0.582487	0.129445	0.0749317
scaffold4.t17	95.8	103.6	117.7	104.7	107.3	110.7	98.5	97.2	101.4	105.7	107.567	99.0333	0.0252557	0.792553	-0.0939893	0.100414
scaffold3.t453	95.8	96.1	96.2	92.5	104.8	95.9	100.2	99.9	103.2	96.0333	97.7333	101.1	0.0253154	0.667216	0.0741758	0.0252613
scaffold1.t262	95.8	101.6	100.8	105.4	102	97.4	107	100.9	101.9	99.4	101.6	103.267	0.0315826	0.496417	0.0550569	0.111683
scaffold6.t240	95.8	97.4	100.5	97.2	101.3	102.4	106.8	102.5	104.8	97.9	100.3	104.7	0.0349408	0.316695	0.0968807	0.15625
scaffold4.t516	95.8	95.7	94.3	101.3	97.7	100.8	100.2	103.1	102.9	95.2667	99.9333	102.067	0.0689945	0.0189809	0.0994684	0.00595032
scaffold2.t507	95.8	96.6	98	104.9	102.9	98.5	99.4	109.7	105.3	96.8	102.1	104.8	0.0769039	0.056719	0.11456	0.0343905
scaffold3.t406	95.8	97.1	92.7	118.8	102.3	96.2	97.3	108.8	112.5	95.2	105.767	106.2	0.151852	0.199134	0.15775	0.0905335
scaffold1.t977	95.8	91.6	91.4	99.3	108.3	107.3	115.9	103.3	105.7	92.9333	104.967	108.3	0.175663	0.0195445	0.220765	0.052807
scaffold6.t180	95.9	107.3	104.6	104.6	77.6	96.5	121.6	107.9	122.8	102.6	92.9	117.433	-0.14328	0.327706	0.194811	0.00887234
scaffold4.t119	95.9	100	112.8	95.5	93.5	95.8	90.2	96.3	93.5	102.9	94.9333	93.3333	-0.116256	0.196122	-0.140779	0.0822068
scaffold7.t118	95.9	97.5	96.3	92.7	82.2	92.5	98.6	94.1	99.6	96.5667	89.1333	97.4333	-0.11556	0.10093	0.0128901	0.854756
scaffold4.t196	95.9	91.9	94.2	86.3	95.2	84.2	95.9	106.9	103.7	94	88.5667	102.167	-0.0858969	0.202195	0.120192	0.909334
scaffold2.t747	95.9	97.6	101.9	96.8	92.1	102.4	102.8	98.1	99	98.4667	97.1	99.9667	-0.0201641	0.713897	0.0218117	0.443379
scaffold3.t16	95.9	98	97.5	98.4	94.9	95.8	94.2	112.8	106.5	97.1333	96.3667	104.5	-0.0114323	0.565549	0.105465	0.783119
scaffold3.t732	95.9	97.9	97.7	99.6	99.9	99.3	97	102.2	101.5	97.1667	99.6	100.233	0.0356843	0.0209862	0.044829	0.100865
scaffold5.t385	95.9	98.7	99	99.3	100.4	101.8	99.1	103	102.9	97.8667	100.5	101.667	0.038306	0.0977947	0.0549573	0.078803
scaffold3.t28	95.9	98.6	98.8	98.1	101.5	102	98.4	106.2	100.6	97.7667	100.533	101.733	0.0402594	0.147085	0.0573779	0.188213
scaffold2.t422	95.9	92.5	95.5	96.4	99.5	96.5	102	102.8	101.3	94.6333	97.4667	102.033	0.0425605	0.12778	0.10862	0.0129875
scaffold3.t420	95.9	98.5	100.5	98.8	103.1	103.2	104.4	102.4	106.5	98.3	101.7	104.433	0.0490564	0.159272	0.0873189	0.0495474
scaffold6.t232	95.9	97.2	97.1	98.9	102.1	99.4	105.5	102.5	101.7	96.7333	100.133	103.233	0.0498373	0.0343881	0.0938239	0.0100597
scaffold2.t812	95.9	95.5	99.1	97.2	104.1	102	91.2	113.3	100.9	96.8333	101.1	101.8	0.0622073	0.142105	0.0721619	0.391376
scaffold7.t153	95.9	93.6	94.4	98.1	102.7	97.6	101.5	106	102	94.6333	99.4667	103.167	0.0718647	0.0513701	0.124557	0.0122996
scaffold2.t806	95.9	90.3	109.6	109.5	93.4	109	105.2	101.4	101.8	98.6	103.967	102.8	0.0764615	0.529119	0.0601807	0.00446806
scaffold7.t404	95.9	96.5	97.5	103.5	103.2	102.5	103.9	108.4	107.2	96.6333	103.067	106.5	0.092985	0.000311537	0.140261	0.00324618
scaffold1.t1002	95.9	100	103.3	105.8	104.3	110.8	114.5	100.9	102.4	99.7333	106.967	105.933	0.101014	0.0675214	0.0870089	0.0604824
scaffold3.t258	95.9	94.5	96.5	103.7	98.5	105.6	108	107.8	107.9	95.6333	102.6	107.9	0.101445	0.0341201	0.174109	0.000247226
scaffold3.t562	95.9	93.1	94.2	98.1	105.3	105	116.5	108.7	117.7	94.4	102.8	114.3	0.122981	0.0279056	0.275967	0.00344975
scaffold4.t453	96	97.1	98.7	93	91.8	92.6	93.9	84.5	105.5	97.2667	92.4667	94.6333	-0.0730121	0.00504386	-0.039597	0.52761
scaffold6.t310	96	98.5	115.9	98.1	100	97.7	91.5	94.2	91.6	103.467	98.6	92.4333	-0.0695065	0.482837	-0.162681	0.286612
scaffold4.t434	96	99.2	106.9	96.7	97.5	100.1	95.8	100.4	97.6	100.7	98.1	97.9333	-0.0377386	0.486304	-0.0401918	0.43603
scaffold2.t75	96	88.9	125.3	108.6	90.6	106.9	95.2	100.2	94.8	103.4	102.033	96.7333	-0.0191956	0.918404	-0.0961512	0.729889
scaffold7.t70	96	99.5	99.1	96.2	96	99.8	97.6	103.3	102.8	98.2	97.3333	101.233	-0.0127891	0.628715	0.0438895	0.892724
scaffold1.t252	96	95.4	104.3	100.6	96.2	97.7	103.8	98.3	100.7	98.5667	98.1667	100.933	-0.00586661	0.905048	0.034231	0.108643
scaffold3.t379	96	97.4	95.3	98.6	95.6	98.3	96.4	101.5	104.5	96.2333	97.5	100.8	0.0188655	0.327411	0.066887	0.22821
scaffold3.t698	96	92.9	96.3	100.5	98.7	97.1	97.6	103.9	102.9	95.0667	98.7667	101.467	0.0550846	0.0649411	0.0939944	0.110847
scaffold8.t184	96	97.7	98.1	100.6	100.7	102.5	102.2	101.9	105.7	97.2667	101.267	103.267	0.058142	0.010951	0.0863573	0.206453
scaffold6.t244	96	98.1	98	98.9	104.9	101.3	103.9	105	104.5	97.3667	101.7	104.467	0.0628198	0.0817001	0.101543	0.00552372
scaffold7.t140	96	97.4	93.8	100.5	100.8	101.2	100	102.3	103.9	95.7333	100.833	102.067	0.0748794	0.00878249	0.0924185	0.0128541
scaffold5.t139	96	96.4	91	91.1	100.7	107.1	97.2	107.9	105.2	94.4667	99.6333	103.433	0.0768231	0.356679	0.130824	0.0849123
scaffold2.t181	96	94	99.9	101.4	103.2	103.2	81	96.2	129.8	96.6333	102.6	102.333	0.0864379	0.0312413	0.0826833	0.600135
scaffold8.t185	96	97.3	94.1	101	102.1	103.4	108.7	104.4	105.7	95.8	102.167	106.267	0.092827	0.00536018	0.149592	0.0020888
scaffold8.t204	96	98.5	97.8	107.7	104.9	105	103.8	108.4	106.3	97.4333	105.867	106.167	0.119761	0.00203643	0.123844	0.00295035
scaffold6.t247	96	91.8	109.8	109	108.3	107.9	102.6	102	113	99.2	108.4	105.867	0.127953	0.166451	0.0938364	0.0454316
scaffold1.t425	96	102.9	81.2	81.2	118.4	113.2	111.8	101.5	117.4	93.3667	104.267	110.233	0.159299	0.457735	0.239581	0.0515798
scaffold1.t1031	96.1	98.7	101.9	102.1	87.7	98.2	116	111	111.8	98.9	96	112.933	-0.0429361	0.563891	0.191429	0.00455948
scaffold1.t109	96.1	98	90.2	93.2	94.9	91.3	93.6	95.6	99.2	94.7667	93.1333	96.1333	-0.0250821	0.559353	0.0206571	0.228855
scaffold2.t538	96.1	97.4	95.3	92.8	94.2	97.3	94.8	100.3	93.9	96.2667	94.7667	96.3333	-0.0226566	0.363366	0.000998751	0.566113
scaffold5.t215	96.1	97.7	88.3	98.4	86.3	94.3	97.8	97.5	102.3	94.0333	93	99.2	-0.0159415	0.832861	0.0771679	0.799964
scaffold4.t535	96.1	98.1	106.2	96.4	102.9	97.8	99.8	97.8	100.1	100.133	99.0333	99.2333	-0.0159362	0.779051	-0.0130256	0.84361
scaffold1.t177	96.1	96.6	108.4	100.2	99.7	101.3	99.7	97	102.4	100.367	100.4	99.7	0.000479062	0.993823	-0.0096148	0.888994
scaffold3.t131	96.1	99.1	100.6	100.3	93.1	102.7	91.4	108.2	102.8	98.6	98.7	100.8	0.00146244	0.97637	0.0318361	0.914551
scaffold2.t480	96.1	97.8	99.7	103.3	95.9	95.7	101.4	103.3	99.8	97.8667	98.3	101.5	0.00637385	0.880631	0.0525903	0.254656
scaffold1.t128	96.1	101.8	98.9	102.6	99.3	96.9	94.5	101.6	103.4	98.9333	99.6	99.8333	0.00968906	0.789157	0.0130649	0.377366
scaffold5.t406	96.1	95.9	103.1	97.6	98.6	101.6	103.2	104	100	98.3667	99.2667	102.4	0.0131398	0.751669	0.0579743	0.204607
scaffold2.t357	96.1	98.5	104.8	97	103.8	102.1	101.3	104.2	102.5	99.8	100.967	102.667	0.0167674	0.741696	0.0408561	0.0604297
scaffold6.t274	96.1	94.7	106.5	99.6	98.3	105.8	99.5	105	103.5	99.1	101.233	102.667	0.0307274	0.651893	0.0510109	0.0651901
scaffold3.t322	96.1	94.3	96	98.5	102.2	94.9	100.5	104.7	102.7	95.4667	98.5333	102.633	0.0456148	0.233455	0.10443	0.0133157
scaffold2.t674	96.1	100	95.1	100.4	99.5	100.9	106.5	93.7	106.3	97.0667	100.267	102.167	0.0467942	0.107884	0.0738767	0.24367
scaffold1.t610	96.1	96.3	98.1	100.9	100.7	100	104.5	106.3	100.7	96.8333	100.533	103.833	0.0540983	0.00589876	0.100694	0.03771
scaffold3.t433	96.1	100.3	103.3	105.9	106.6	99.3	102.6	105.6	107	99.9	103.933	105.067	0.0571018	0.266412	0.0727485	0.0437783
scaffold1.t723	96.1	100.9	92.6	100.1	98.4	104	105.9	98.3	103.8	96.5333	100.833	102.667	0.0628735	0.215046	0.0888687	0.137059
scaffold8.t23	96.1	96	97	97.5	104.8	102.1	102.5	94.7	107.1	96.3667	101.467	101.433	0.0743998	0.0770683	0.0739257	0.178329
scaffold4.t227	96.1	95.6	94.4	98.9	103.3	99.9	106.6	102.4	102.9	95.3667	100.7	103.967	0.0785067	0.0200283	0.124564	0.00372608
scaffold2.t56	96.1	99.2	95.4	100.2	104	105.6	103	103.6	104.4	96.9	103.267	103.667	0.0918061	0.0325125	0.0973835	0.00105303
scaffold4.t34	96.1	93.1	95.7	104.2	101.9	98	108.5	101.6	107.8	94.9667	101.367	105.967	0.0940902	0.0349056	0.158117	0.00982671
scaffold6.t386	96.1	96.1	102.1	106.1	104.8	105.8	113.5	106.3	107	98.1	105.567	108.933	0.105829	0.021518	0.15112	0.00592971
scaffold1.t197	96.1	97	91.9	101.2	102.9	106.8	106	121.5	108.6	95	103.633	112.033	0.125489	0.019444	0.237929	0.0318137
scaffold6.t460	96.2	98.2	99.8	95.7	95.8	98.9	92.1	97.4	97.1	98.0667	96.8	95.5333	-0.0187558	0.440065	-0.0377586	0.173555
scaffold2.t174	96.2	103.9	104.6	102	102.1	97.4	95.3	94.9	96.7	101.567	100.5	95.6333	-0.0152315	0.748538	-0.0868415	0.216806
scaffold3.t53	96.2	97.4	95.2	96.5	98.4	97.4	95.8	98	100	96.2667	97.4333	97.9333	0.0173791	0.237184	0.0247637	0.285772
scaffold1.t883	96.2	98.1	103.1	97.5	102.4	103.1	89.9	98.9	95.3	99.1333	101	94.7	0.0269131	0.528648	-0.0660058	0.462048
scaffold3.t39	96.2	100.9	106.3	107.5	101.8	100.7	98.5	103.2	98.1	101.133	103.333	99.9333	0.0310471	0.574086	-0.0172207	0.776136
scaffold4.t83	96.2	99.4	99.5	103.1	100.2	101.8	97.3	102.6	99.8	98.3667	101.7	99.9	0.0480783	0.0717853	0.0223152	0.459525
scaffold6.t61	96.2	98.3	106.7	97.8	108.8	105.3	94	104.7	101.8	100.4	103.967	100.167	0.0503618	0.478067	-0.00335678	0.625331
scaffold1.t294	96.2	99	98.8	101	101.2	102.4	100.7	94.4	99.7	98	101.533	98.2667	0.0510998	0.0243289	0.00392037	0.367956
scaffold2.t500	96.2	95.5	102.6	103.8	98.7	102.6	94.1	107	100.2	98.1	101.7	100.433	0.0519946	0.258257	0.0339131	0.560064
scaffold3.t743	96.2	98.2	94.6	101.4	98.8	101.3	94.7	99.8	99.7	96.3333	100.5	98.0667	0.0610885	0.0362576	0.0257278	0.184043
scaffold3.t634	96.2	92.5	93	105.2	97.1	98.5	98.1	105.3	106.1	93.9	100.267	103.167	0.094645	0.0819616	0.13578	0.0677748
scaffold3.t236	96.2	96.8	89.5	102.3	100.9	100.5	110.5	103.6	101.2	94.1667	101.233	105.1	0.104396	0.0423332	0.158474	0.0773556
scaffold3.t629	96.2	92.1	87.9	99.2	100	101.3	106.2	106.7	106	92.0667	100.167	106.3	0.121652	0.0306324	0.207391	0.000115272
scaffold2.t920	96.2	95.2	97.2	104.3	108.9	103.4	108.7	99.7	105.5	96.2	105.533	104.633	0.13359	0.00656268	0.121234	0.0411088
scaffold1.t237	96.2	95.2	84.7	100.1	101.3	107	106.7	106.5	104.3	92.0333	102.8	105.833	0.159612	0.0644131	0.201566	0.00101362
scaffold5.t286	96.2	96.2	98.3	110.4	108.5	106.2	105.4	102.1	108	96.9	108.367	105.167	0.161352	0.00121567	0.118109	0.0317076
scaffold6.t204	96.2	95.2	88.1	113.8	105.2	107.3	104.5	110.1	108.7	93.1667	108.767	107.767	0.223351	0.0127119	0.210025	0.00583723
scaffold4.t241	96.3	101.8	104.2	103.2	87.6	96.2	111.3	114.8	107.3	100.767	95.6667	111.133	-0.0749302	0.372318	0.141273	0.0156897
scaffold6.t466	96.3	97.2	101.4	94.6	90.9	97.6	70.4	89	89.4	98.3	94.3667	82.9333	-0.0589141	0.190027	-0.245239	0.0547277
scaffold3.t790	96.3	94.4	101.6	96.3	97.6	88.8	84.8	88.7	88.8	97.4333	94.2333	87.4333	-0.0481779	0.410759	-0.156232	0.0141804
scaffold4.t545	96.3	101.5	113.7	103	100.7	98.1	88.2	95.2	93.7	103.833	100.6	92.3667	-0.0456394	0.578029	-0.168825	0.102794
scaffold7.t259	96.3	94.7	102.8	92.7	92.9	99.6	90.5	98	98.1	97.9333	95.0667	95.5333	-0.0428604	0.441377	-0.0357958	0.221584
scaffold7.t257	96.3	100.3	99.3	100.2	93.6	94.1	106.4	93.6	100.5	98.6333	95.9667	100.167	-0.0395419	0.335557	0.0222553	0.965625
scaffold5.t351	96.3	93.7	96.5	89.8	96.7	92.6	93.8	105.6	95.5	95.5	93.0333	98.3	-0.037753	0.324422	0.0416907	0.685664
scaffold7.t86	96.3	95.6	109.4	100.1	95.5	102.6	106.1	103.2	101.4	100.433	99.4	103.567	-0.0149204	0.844721	0.0443216	0.359824
scaffold3.t195	96.3	98	103	93.7	97.7	105.3	96.6	106.5	102.9	99.1	98.9	102	-0.00291454	0.962063	0.0416122	0.456691
scaffold2.t841	96.3	96.1	100.3	96.8	100.7	97.1	98.6	103.3	101.6	97.5667	98.2	101.167	0.00933468	0.749972	0.0522738	0.21222
scaffold1.t888	96.3	99.1	99.4	98.8	99.2	100.3	99.6	102.4	101.1	98.2667	99.4333	101.033	0.0170275	0.342486	0.0400573	0.120484
scaffold2.t304	96.3	101.1	112	99	109.7	104.9	98.6	103.7	104.6	103.133	104.533	102.3	0.0194524	0.814292	-0.0117046	0.128911
scaffold4.t323	96.3	97	97.8	97	101.4	99.7	101	98.1	103	97.0333	99.3667	100.7	0.0342815	0.159544	0.0535113	0.144308
scaffold8.t67	96.3	98.9	95	100.7	98	98.8	87.3	94.4	116.1	96.7333	99.1667	99.2667	0.0358421	0.156825	0.0372962	0.624331
scaffold1.t551	96.3	97.1	101.1	101.1	99.8	101.2	103.3	103.6	101.2	98.1667	100.7	102.7	0.0367586	0.177887	0.065131	0.024398
scaffold3.t173	96.3	94.5	98.4	99.3	101.3	97.4	94.7	102.9	95.7	96.4	99.3333	97.7667	0.0432448	0.139381	0.0203095	0.171191
scaffold2.t526	96.3	97	100.6	100.1	101.7	101.1	102.6	103.1	106.8	97.9667	100.967	104.167	0.0435162	0.100721	0.0885308	0.0256717
scaffold2.t52	96.3	95.2	87.2	95	95.3	97.1	101	104.2	105.6	92.9	95.8	103.6	0.0443471	0.380024	0.157274	0.0100586
scaffold3.t609	96.3	95	90.1	93.6	100.6	96.2	104.3	105.7	106.1	93.8	96.8	105.367	0.0454191	0.341483	0.167759	0.00697643
scaffold1.t505	96.3	99.8	95.1	96.7	103.3	100.7	102.4	107.3	102.6	97.0667	100.233	104.1	0.0463145	0.254403	0.100922	0.0201048
scaffold6.t261	96.3	94.2	93.7	99.9	100	94.9	102.6	103.4	106.8	94.7333	98.2667	104.267	0.05283	0.130676	0.138334	0.0100498
scaffold7.t254	96.3	104.8	115.9	109.6	110	114.6	97.2	106.3	106	105.667	111.4	103.167	0.0762289	0.385981	-0.0345434	0.110508
scaffold4.t171	96.3	95.7	83.1	98	96.5	97.1	103	112.5	106.5	91.7	97.2	107.333	0.0840346	0.272445	0.227105	0.0471826
scaffold1.t815	96.3	93.9	99.8	104.1	104.5	99.2	111.2	102.2	107.7	96.6667	102.6	107.033	0.0859403	0.0700146	0.14697	0.0650569
scaffold1.t981	96.3	98.9	90.5	100.7	100.3	103.7	101.7	104.9	104	95.2333	101.567	103.533	0.0928885	0.0792414	0.120557	0.00870538
scaffold4.t542	96.3	96	91.3	101.7	98.7	105.4	107.7	104.5	112.7	94.5333	101.933	108.3	0.108731	0.0427835	0.196138	0.0277782
scaffold1.t219	96.3	100.5	92.4	104	99.1	112.7	111	102.4	107.6	96.4	105.267	107	0.126944	0.126995	0.150506	0.00949013
scaffold2.t66	96.3	96.1	91.4	89.3	119	110.1	109.1	109.4	109.7	94.6	106.133	109.4	0.165966	0.266756	0.209701	0.00118867
scaffold1.t818	96.3	97.9	104.9	112.4	111.8	114.5	112.7	113.9	107.7	99.7	112.9	111.433	0.17938	0.00881063	0.160515	0.00162389
scaffold1.t363	96.3	89.2	91.1	115.9	106	108.1	110.9	111.5	111.5	92.2	110	111.3	0.254665	0.00845242	0.271615	0.00305938
scaffold4.t283	96.4	117.1	178.6	110.8	96	97.2	49.7	76.4	77.8	130.7	101.333	67.9667	-0.36715	0.307569	-0.94336	0.0757229
scaffold6.t205	96.4	93.1	107.4	94	92.9	90.8	84.3	100	101.1	98.9667	92.5667	95.1333	-0.0964499	0.221509	-0.0569918	0.342465
scaffold2.t648	96.4	97.2	97.3	98.3	96.8	94.1	88.5	98.8	98.5	96.9667	96.4	95.2667	-0.00845574	0.676525	-0.0255174	0.319838
scaffold7.t98	96.4	98.8	100.6	103.1	94.3	100.2	92.4	92.8	100.4	98.6	99.2	95.2	0.00875247	0.844118	-0.0506261	0.345894
scaffold1.t314	96.4	108.2	101.5	104.8	101	102.8	98.9	99.7	100.6	102.033	102.867	99.7333	0.011735	0.827772	-0.0328929	0.453359
scaffold3.t27	96.4	98.5	88.7	96.1	99	95.9	97.1	101.9	96.3	94.5333	97	98.4333	0.0371616	0.476424	0.0583238	0.442497
scaffold7.t65	96.4	96.9	101.6	96.8	105	104.2	94.6	108.6	103.5	98.3	102	102.233	0.0533058	0.29744	0.0566023	0.442552
scaffold7.t232	96.4	96.1	96.7	98.4	99.1	102.6	97.3	102.1	99.5	96.4	100.033	99.6333	0.0533758	0.0502187	0.0475953	0.0956458
scaffold4.t97	96.4	95.7	92.3	97.2	98.8	100.3	101.4	103.4	106	94.8	98.7667	103.6	0.0591372	0.0627639	0.128065	0.00584005
scaffold1.t422	96.4	99.3	103.7	102.5	105.6	106.7	106.6	101	102.1	99.8	104.933	103.233	0.0723613	0.105893	0.0487972	0.0173661
scaffold3.t745	96.4	96.3	93	99.2	102.1	103.3	102.7	106.8	115.8	95.2333	101.533	108.433	0.0924149	0.0188799	0.18727	0.178056
scaffold1.t498	96.4	96.8	103.6	106.3	111	100.4	108.3	104.6	106.9	98.9333	105.9	106.6	0.098174	0.145023	0.107679	0.00098886
scaffold3.t536	96.4	99.4	93	105	103.2	107.6	111.9	100.9	106.6	96.2667	105.267	106.467	0.12894	0.016058	0.145294	0.0269758
scaffold2.t832	96.4	97	92.3	102.5	107	106	107.5	113.6	104.3	95.2333	105.167	108.467	0.143139	0.0078131	0.187713	0.0260668
scaffold2.t259	96.5	93.9	97.3	82.9	84.2	83	124.4	119	118.7	95.9	83.3667	120.7	-0.20206	0.000348198	0.331823	0.0003039
scaffold4.t381	96.5	94.9	114.6	99.6	93.6	95.4	123	106.8	117.3	102	96.2	115.7	-0.0844604	0.426706	0.18182	0.0207932
scaffold6.t41	96.5	96.8	96	92.4	93.5	91.8	84.5	103.4	91	96.4333	92.5667	92.9667	-0.0590391	0.00215321	-0.0528184	0.334589
scaffold5.t420	96.5	96.6	104.7	97.7	96.7	96.6	84.8	96.8	94.1	99.2667	97	91.9	-0.0333246	0.454503	-0.111244	0.242208
scaffold1.t211	96.5	102.8	93.6	92.5	94.2	103.2	97.6	95.6	95	97.6333	96.6333	96.0667	-0.0148529	0.827087	-0.0233379	0.146363
scaffold1.t1034	96.5	94.5	100.1	98.1	101.1	91.3	100.3	98.8	106.4	97.0333	96.8333	101.833	-0.00297668	0.954989	0.0696575	0.981431
scaffold3.t41	96.5	95.4	97.6	97.2	97.2	97.8	99.8	108.6	102.7	96.5	97.4	103.7	0.0133928	0.247856	0.103815	0.302921
scaffold5.t343	96.5	94.7	81.5	101.4	91.3	87.6	99.9	104.7	101.4	90.9	93.4333	102	0.039657	0.707044	0.166217	0.0163867
scaffold2.t846	96.5	96.5	95.9	99.7	104.7	100.6	97.1	106.4	103.8	96.3	101.667	102.433	0.078239	0.0258515	0.0890776	0.185815
scaffold7.t260	96.5	100.8	90.5	101.7	98.3	105	102.7	101.2	104.1	95.9333	101.667	102.667	0.0837427	0.182425	0.0978638	0.0163305
scaffold6.t14	96.5	95.8	93.2	103.1	97.8	101.9	99.1	106.2	112	95.1667	100.933	105.767	0.0848745	0.0381462	0.152357	0.152725
scaffold1.t207	96.5	101	98.9	103.4	108.6	103.4	107.4	101.5	102.9	98.8	105.133	103.933	0.0896372	0.0431107	0.0730755	0.0127441
scaffold2.t392	96.5	92.1	90.4	102.4	100.5	97.2	110.2	101.4	106.7	93	100.033	106.1	0.105178	0.0411777	0.190122	0.0405504
scaffold3.t463	96.5	97	91.6	101.2	102.7	103.1	105	109.3	104.1	95.0333	102.333	106.133	0.106771	0.0159018	0.159372	0.00504895
scaffold3.t781	96.5	100.1	101.1	101.1	111.6	110.7	106.5	101.6	102.4	99.2333	107.8	103.5	0.11946	0.0781531	0.060734	0.0501566
scaffold4.t560	96.5	99	95.7	116.1	108.9	108.1	111.3	103.7	106	97.0667	111.033	107	0.193945	0.00691519	0.140563	0.00839964
scaffold3.t829	96.5	94.7	83.7	104.8	100.6	109.2	117.6	104.2	111.2	91.6333	104.867	111	0.194612	0.048288	0.276615	0.0198157
scaffold3.t706	96.6	97.3	100.5	99	85.1	97.1	89.3	98.3	96.2	98.1333	93.7333	94.6	-0.0661811	0.384874	-0.0529031	0.242947
scaffold2.t715	96.6	97.8	107.3	97.7	94.3	98.2	88.7	101.6	94.1	100.567	96.7333	94.8	-0.0560672	0.346894	-0.0851932	0.362476
scaffold8.t59	96.6	97.2	106.5	103.8	100.3	94	94.6	100.1	100.2	100.1	99.3667	98.3	-0.0106081	0.872866	-0.0261787	0.567768
scaffold1.t779	96.6	94	101	97.6	99.8	97.2	96	99.7	98.3	97.2	98.2	98	0.0147667	0.672596	0.0118254	0.599478
scaffold6.t280	96.6	99.7	103.8	99.5	103.7	101.6	94.3	98.8	99.5	100.033	101.6	97.5333	0.0224196	0.55141	-0.0365135	0.761935
scaffold1.t682	96.6	94.2	98.8	98.2	97.3	98.8	97.7	101.3	97.1	96.5333	98.1	98.7	0.0232259	0.325176	0.0320229	0.976279
scaffold4.t210	96.6	96.7	100.3	101.7	98.6	100.1	99.5	98.4	103.7	97.8667	100.133	100.533	0.0330328	0.2079	0.0387845	0.909709
scaffold2.t626	96.6	98	96.9	97.8	102.3	98.8	89.4	112.8	94.6	97.1667	99.6333	98.9333	0.036167	0.159413	0.0259952	0.919707
scaffold1.t645	96.6	97.9	109.5	104.4	105.4	102.5	98.1	101.3	98.2	101.333	104.1	99.2	0.0388612	0.544947	-0.0306968	0.257865
scaffold6.t429	96.6	96.7	97.3	102.1	98.7	99.8	95.2	99	100.1	96.8667	100.2	98.1	0.0488103	0.0313378	0.0182528	0.347073
scaffold1.t852	96.6	96.6	96.7	98.8	99.2	102.3	95.3	98.2	99.2	96.6333	100.1	97.5667	0.0508491	0.035088	0.0138674	0.261906
scaffold4.t51	96.6	101.4	99	105.5	101.6	102	96.5	103.7	107.9	99	103.033	102.7	0.0576107	0.0958019	0.0529358	0.676417
scaffold2.t144	96.6	97.4	101.9	103.2	102.9	101.9	98.3	97.2	99.1	98.6333	102.667	98.2	0.0578207	0.0761133	-0.00635227	0.052574
scaffold5.t422	96.6	97.8	95.5	100.1	102.9	100.8	101.5	101.1	103.5	96.6333	101.267	102.033	0.0675665	0.012421	0.0784477	0.0431215
scaffold1.t307	96.6	98.4	99.5	104.8	98.4	105.6	97.1	98	97.7	98.1667	102.933	97.6	0.0684051	0.121348	-0.00835208	0.114841
scaffold4.t349	96.6	98.7	97.5	98.9	104.7	106	98	112.7	95.6	97.6	103.2	102.1	0.0804899	0.0688242	0.0650298	0.367535
scaffold1.t265	96.6	96.8	101.4	105.1	104.9	102.7	106.1	98.3	105.2	98.2667	104.233	103.2	0.0850427	0.026851	0.0706689	0.0733068
scaffold8.t114	96.6	95.2	95.3	103.8	100.5	103.2	100.9	104.3	103.5	95.7	102.5	102.9	0.0990331	0.00360366	0.104652	0.00453641
scaffold2.t77	96.6	100.7	99.2	102.6	106.8	109.7	100.4	102.4	102.6	98.8333	106.367	101.8	0.105977	0.0341743	0.042668	0.00186436
scaffold2.t29	96.6	95.5	97.2	105.3	106.1	105	101.8	103.5	104.5	96.4333	105.467	103.267	0.129183	0.000110678	0.0987708	0.00109457
scaffold6.t413	96.6	94.9	96.2	105.4	106.8	107.3	107.4	103.1	103.3	95.9	106.5	104.6	0.151251	0.000158031	0.12528	0.0404496
scaffold3.t232	96.6	91.9	88.7	104.9	98.8	105.1	104.3	105	106.9	92.4	102.933	105.4	0.155745	0.0270102	0.18991	0.00450051
scaffold3.t654	96.6	95	92.7	106	105.3	109.6	111.4	103.3	109.7	94.7667	106.967	108.133	0.17471	0.00221653	0.19036	0.0218468
scaffold7.t107	96.6	93	87.9	110.3	110	109.4	102	105.3	106.7	92.5	109.9	104.667	0.248666	0.00236875	0.178277	0.01026
scaffold7.t230	96.7	96.6	96.6	97.2	93.4	88.4	90.6	101.6	95.5	96.6333	93	95.9	-0.0552902	0.227089	-0.0109901	0.355807
scaffold2.t35	96.7	103.4	98.8	93.9	98.9	95.9	93.2	96.4	96.6	99.6333	96.2333	95.4	-0.0500918	0.238261	-0.0626392	0.129889
scaffold5.t257	96.7	98.2	98.6	95.7	94.8	94.4	90.3	99.5	96.6	97.8333	94.9667	95.4667	-0.0429049	0.014516	-0.035329	0.253005
scaffold1.t667	96.7	100	103.8	99.3	96.4	99.4	92.3	102.7	98.3	100.167	98.3667	97.7667	-0.0261611	0.473091	-0.0349879	0.545334
scaffold3.t771	96.7	101.1	104.7	104.9	97.6	97.2	91.8	103	93.7	100.833	99.9	96.1667	-0.0134161	0.797748	-0.0683638	0.557645
scaffold1.t777	96.7	99	103	98.9	98.9	99.4	90.9	101.6	105.3	99.5667	99.0667	99.2667	-0.00726312	0.800127	-0.00435348	0.765094
scaffold2.t34	96.7	98.2	94.1	96.1	96.3	101.6	95.6	100.4	96.9	96.3333	98	97.6333	0.0247467	0.483935	0.0193387	0.516546
scaffold2.t45	96.7	99.7	104.3	102.2	101.3	102.5	89.7	108.2	101.5	100.233	102	99.8	0.0252068	0.474279	-0.00625065	0.873967
scaffold1.t1017	96.7	97.3	96.5	102.2	98.2	96.8	100.1	96.6	102.1	96.8333	99.0667	99.6	0.032896	0.243885	0.040642	0.754521
scaffold1.t130	96.7	99.5	100.4	100	101.3	102.6	100.2	102.5	101.8	98.8667	101.3	101.5	0.0350781	0.144301	0.0379236	0.570671
scaffold7.t75	96.7	96.9	100	98.9	96.8	105.5	97	104.1	103	97.8667	100.4	101.367	0.0368698	0.421353	0.0506938	0.564984
scaffold1.t32	96.7	98.1	98.8	95.7	102.8	102.8	100	101.1	104	97.8667	100.433	101.7	0.0373487	0.353215	0.0554302	0.0462237
scaffold4.t141	96.7	98.1	107.3	101.4	103.8	105.1	98.9	103.4	102.9	100.7	103.433	101.733	0.0386375	0.478092	0.0147288	0.0955834
scaffold1.t865	96.7	95.8	103.4	101.1	101.8	102.4	104	104.4	104	98.6333	101.767	104.133	0.0451179	0.266203	0.0782848	0.0857932
scaffold4.t245	96.7	98.6	102.2	101.9	103.2	104.4	96.1	98.6	108.6	99.1667	103.167	101.1	0.0570497	0.086322	0.0278558	0.220551
scaffold1.t587	96.7	94.8	90.1	96.3	104.1	95	105.1	101.3	105.8	93.8667	98.4667	104.067	0.0690225	0.253618	0.148823	0.00698658
scaffold2.t809	96.7	99.1	103.7	98.9	108.6	106.7	100.9	105.1	105.6	99.8333	104.733	103.867	0.0691272	0.246107	0.0571392	0.00648906
scaffold1.t778	96.7	94.9	95	100.3	101.9	99.7	109.5	102.3	109.8	95.5333	100.633	107.2	0.0750321	0.00438468	0.166229	0.0204982
scaffold2.t605	96.7	101.2	100.8	104.3	105.3	105.3	107.3	107.8	101.9	99.5667	104.967	105.667	0.0761965	0.0216132	0.0857856	0.0139965
scaffold1.t198	96.7	97.8	101.1	108	102.7	105.1	103.8	111.8	115.7	98.5333	105.267	110.433	0.0953649	0.0291828	0.164492	0.0169623
scaffold3.t712	96.7	93.9	86.3	100.5	100.5	98.2	108.7	106.5	107.7	92.3	99.7333	107.633	0.111745	0.0808887	0.221722	0.00261666
scaffold7.t43	96.7	92.4	96.5	105.9	101.5	103.7	110.9	106	106.9	95.2	103.7	107.933	0.123382	0.0108684	0.181107	0.0105946
scaffold1.t315	96.8	101.1	106.6	100.4	97.3	94.8	76.5	77.2	92.2	101.5	97.5	81.9667	-0.0580056	0.287864	-0.30837	0.0252017
scaffold1.t35	96.8	94.5	94.8	95.8	94.2	91	91	94.4	99.8	95.3667	93.6667	95.0667	-0.0259494	0.343869	-0.00454552	0.163623
scaffold3.t711	96.8	97.8	99.2	100	96	98.5	86.7	101.4	101.4	97.9333	98.1667	96.5	0.00343324	0.871968	-0.021271	0.488685
scaffold3.t213	96.8	99.9	104.1	100.9	100.5	101.2	91.2	99.1	92.4	100.267	100.867	94.2333	0.00860742	0.791679	-0.0895327	0.246261
scaffold2.t830	96.8	101.5	107.8	101.8	103.6	103.2	86.3	103.5	94.9	102.033	102.867	94.9	0.011735	0.809311	-0.104561	0.479988
scaffold5.t190	96.8	97.9	109.2	102.8	99.2	104.6	95.9	102.3	98.4	101.3	102.2	98.8667	0.012761	0.843326	-0.0350781	0.645412
scaffold2.t143	96.8	96.1	97.4	98.2	96.5	98.4	98.2	100	104.8	96.7667	97.7	101	0.0138484	0.259103	0.0617732	0.891871
scaffold5.t338	96.8	98	97.2	94.1	98.7	102.4	83.8	124	86.9	97.3333	98.4	98.2333	0.0157244	0.682937	0.0132787	0.996134
scaffold6.t129	96.8	97.4	92.4	99.4	98.1	98.2	85.6	108.7	100.6	95.5333	98.5667	98.3	0.0450956	0.136362	0.0411872	0.975106
scaffold2.t589	96.8	97.8	100.9	100.2	103	101.7	96.9	101.3	101.3	98.5	101.633	99.8333	0.045178	0.100973	0.0193979	0.524992
scaffold1.t215	96.8	97.9	96.4	99.3	98.9	102.8	96.2	102.3	100.2	97.0333	100.333	99.5667	0.0482486	0.0664162	0.0371824	0.543826
scaffold2.t516	96.8	98.2	89.3	99	99.3	96.4	96.3	105.8	101.2	94.7667	98.2333	101.1	0.051833	0.299741	0.0933314	0.307383
scaffold7.t403	96.8	93.5	95.7	96.2	102.3	98.7	99.3	97.6	104.4	95.3333	99.0667	100.433	0.055419	0.138104	0.0751855	0.14064
scaffold2.t295	96.8	100.2	95.5	104.7	98.2	101.2	98.1	100.3	109.5	97.5	101.367	102.633	0.0561092	0.17427	0.0740252	0.186865
scaffold1.t554	96.8	100.2	97.6	101.1	100.9	104.8	101.9	105	104.9	98.2	102.267	103.933	0.0585411	0.0672744	0.0818635	0.00822906
scaffold2.t202	96.8	98.5	99.2	98.3	105.6	106.9	103.6	102.4	106.9	98.1667	103.6	104.3	0.0777189	0.121315	0.087434	0.00744317
scaffold4.t368	96.8	95.6	101.8	104.5	104.3	102.1	104.1	104.6	107.9	98.0667	103.633	105.533	0.0796534	0.0531132	0.105864	0.00217583
scaffold1.t1053	96.8	100.8	99	110	99.8	108.7	100.3	111.1	105.4	98.8667	106.167	105.6	0.102775	0.0988404	0.0950537	0.034752
scaffold8.t118	96.8	96.4	101.6	106.2	107.5	108.7	106.9	105.1	105.6	98.2667	107.467	105.867	0.129115	0.00720535	0.107474	0.00342911
scaffold2.t565	96.8	91.5	97.6	99.3	105.2	108.3	102.2	109.6	109.3	95.3	104.267	107.033	0.12973	0.0513714	0.167512	0.0288153
scaffold1.t677	96.8	105.4	108.3	123.8	105.5	114.3	114.9	104.8	113.2	103.5	114.533	110.967	0.146137	0.155392	0.100496	0.00823075
scaffold4.t43	96.9	101.4	108.2	82	74.8	69.6	79.6	90.5	88.5	102.167	75.4667	86.2	-0.437013	0.00538766	-0.245165	0.0315599
scaffold4.t12	96.9	97.3	89	122	116.1	119.9	119.4	115.4	113.1	94.4	119.333	115.967	0.338138	0.00147554	0.296851	0.000583087
scaffold1.t972	96.9	95.1	97.4	88.5	85.9	88.1	112.6	111.9	122.7	96.4667	87.5	115.733	-0.140747	0.00110222	0.262702	0.0113265
scaffold1.t267	96.9	105.6	120.4	105.5	88.9	106.2	83.3	94.1	99	107.633	100.2	92.1333	-0.103242	0.450075	-0.22433	0.134531
scaffold1.t604	96.9	96.3	97.1	99.7	82.1	91.4	81.5	87.4	89.8	96.7667	91.0667	86.2333	-0.0875871	0.325402	-0.166265	0.0161417
scaffold2.t854	96.9	100.4	100.8	106.2	82.8	98.5	92.6	95	93.8	99.3667	95.8333	93.8	-0.0522344	0.640074	-0.083174	0.223291
scaffold1.t692	96.9	101.6	111	96.3	101.7	101.6	68.9	102.4	87.5	103.167	99.8667	86.2667	-0.0469018	0.505125	-0.258102	0.464155
scaffold5.t198	96.9	95.8	102.8	97.2	91.1	101.9	90.3	97.5	103	98.5	96.7333	96.9333	-0.0261106	0.666785	-0.0231309	0.323543
scaffold2.t182	96.9	96.5	116.1	104.8	104.2	100.1	94.9	96.2	93.4	103.167	103.033	94.8333	-0.00186576	0.984928	-0.121511	0.0843964
scaffold3.t11	96.9	83	94.1	101	88.7	89.1	90	101.3	96.5	91.3333	92.9333	95.9333	0.0250547	0.798216	0.0708907	0.297088
scaffold1.t577	96.9	101.3	103.1	103.8	102.5	104.5	97.8	98.8	99.8	100.433	103.6	98.8	0.0447858	0.176626	-0.0236552	0.247192
scaffold3.t138	96.9	96.1	98	99.8	97.8	103.5	106.9	103.1	104.2	97	100.367	104.733	0.0492236	0.128023	0.110664	0.0328345
scaffold2.t686	96.9	97.1	96.7	101.7	103	97.5	99.7	103.7	103.7	96.9	100.733	102.367	0.0559726	0.0825613	0.0791774	0.0150402
scaffold2.t519	96.9	93	96.1	99.2	98	100.4	98.9	103.8	105.2	95.3333	99.2	102.633	0.0573594	0.0483521	0.106447	0.0471515
scaffold3.t261	96.9	104	112.6	109	108.2	110.8	100.4	105	101.8	104.5	109.333	102.4	0.0652304	0.353021	-0.0292872	0.0161402
scaffold3.t818	96.9	95.3	97.2	101.4	100.5	101.5	99.3	101.9	99.4	96.4667	101.133	100.2	0.0681562	0.00223337	0.0547801	0.0195282
scaffold1.t801	96.9	98.3	102.9	112	101.3	104	99.6	110.5	104.2	99.3667	105.767	104.767	0.0900511	0.157741	0.0763459	0.17755
scaffold8.t43	96.9	92.2	98.9	104.9	107.5	103.1	99.9	108.3	108.1	96	105.167	105.433	0.131571	0.0178036	0.135225	0.028483
scaffold2.t725	96.9	92.7	93.3	108	103.3	105.1	110.3	109.3	116.8	94.3	105.467	112.133	0.161457	0.00415481	0.249886	0.00288672
scaffold6.t355	96.9	104.3	98	118.7	106.2	117.3	126.6	117.5	123	99.7333	114.067	122.367	0.19373	0.0351309	0.295063	0.00871568
scaffold3.t94	97	103.4	101.1	86.5	85.5	88.7	89.4	101.7	93.3	100.5	86.9	94.8	-0.209767	0.00291321	-0.0842365	0.214509
scaffold6.t223	97	96.5	110.2	98.3	85.4	87.5	87.4	103.8	95.6	101.233	90.4	95.6	-0.16329	0.145682	-0.0826019	0.527447
scaffold5.t210	97	100	97.2	97.4	83.8	93.3	97.1	103.4	98.2	98.0667	91.5	99.5667	-0.0999911	0.188111	0.0219	0.658369
scaffold6.t329	97	98.1	110.3	96.9	103.9	95.1	98.9	97.3	96.6	101.8	98.6333	97.6	-0.0455904	0.563645	-0.0607845	0.266345
scaffold4.t70	97	96.8	106.1	99.9	94.8	101.6	99.9	98	95.2	99.9667	98.7667	97.7	-0.0174229	0.761042	-0.0330886	0.544708
scaffold2.t566	97	95.9	97.4	97.2	95.5	94.2	89.7	96.9	97.7	96.7667	95.6333	94.7667	-0.0169966	0.310791	-0.0301305	0.743198
scaffold4.t556	97	95.8	94.4	91.8	95	98.1	95.2	100.4	101.4	95.7333	94.9667	99	-0.0116001	0.716682	0.0484072	0.989176
scaffold6.t86	97	98	99	97.6	97.1	98.8	102.1	105.5	92.1	98	97.8333	99.9	-0.00245565	0.838542	0.0277029	0.888449
scaffold3.t337	97	95.8	96.3	98.4	97.4	94.9	98.1	98.9	106.7	96.3667	96.9	101.233	0.00796246	0.652413	0.0710783	0.773578
scaffold3.t432	97	95.6	98.5	93.1	103	97.1	97	99.6	101.7	97.0333	97.7333	99.4333	0.0103703	0.826664	0.0352491	0.341075
scaffold3.t796	97	92.1	91.4	90.6	98.2	96.1	95.8	108.8	100.3	93.5	94.9667	101.633	0.0224549	0.636259	0.120335	0.35579
scaffold8.t132	97	93.2	93.7	95.8	98.1	95.1	102	103.7	106.9	94.6333	96.3333	104.2	0.0256866	0.319664	0.138935	0.016065
scaffold7.t122	97	105.4	95	105.4	90.8	106.6	103.5	114.1	107.5	99.1333	100.933	108.367	0.0259606	0.77895	0.128479	0.260504
scaffold1.t233	97	97.3	94.9	95.3	99.1	101.5	103.2	103.7	103.7	96.4	98.6333	103.533	0.0330421	0.317353	0.10299	0.000540474
scaffold1.t434	97	101.3	105.4	104.5	97.7	109.6	105.2	104.3	106.4	101.233	103.933	105.3	0.037974	0.556614	0.056821	0.00133177
scaffold6.t481	97	102.3	100	99	100.6	108.2	104.7	100.9	102.4	99.7667	102.6	102.667	0.040401	0.429397	0.0413381	0.040966
scaffold1.t646	97	97	105.1	104.7	102.9	100.1	105.4	107.6	101.8	99.7	102.567	104.933	0.0408965	0.395331	0.0738076	0.00996269
scaffold2.t252	97	101.4	98.7	98.9	103.9	103	110.4	102.5	101.8	99.0333	101.933	104.9	0.0416398	0.221083	0.0830286	0.0332171
scaffold7.t192	97	97.5	95.3	102.5	98.9	98.2	100.1	103.7	105.3	96.6	99.8667	103.033	0.04798	0.0933225	0.0930161	0.0162429
scaffold4.t470	97	95.6	95.2	98.3	102.9	96.5	102.2	104.6	103.1	95.9333	99.2333	103.3	0.0487926	0.171271	0.106736	0.0335656
scaffold3.t321	97	92.5	90.4	98.2	98.1	93.3	108.5	104.5	107.2	93.3	96.5333	106.733	0.0491501	0.270488	0.194062	0.00107973
scaffold6.t188	97	98.2	90.6	96.5	99.5	100.8	103.7	108.7	104.9	95.2667	98.9333	105.767	0.0544852	0.243165	0.150842	0.0199287
scaffold3.t248	97	100.3	94.6	103.1	98.6	101.6	109.7	106	107.2	97.3	101.1	107.633	0.0552713	0.147035	0.145613	0.000768762
scaffold5.t443	97	95.5	106.4	103.1	101.3	110	120	103.9	113.9	99.6333	104.8	112.6	0.0729383	0.297772	0.176506	0.0747685
scaffold1.t632	97	99.4	96.7	99.8	102.7	106.1	109.1	109	113.3	97.7	102.867	110.467	0.0743451	0.0620378	0.177181	0.00194659
scaffold3.t116	97	96.9	89.3	104.7	104.9	99.3	109.8	108.7	109.5	94.4	102.967	109.333	0.125319	0.0525996	0.211875	7.73698e-05
scaffold2.t156	97	96.4	88	104.1	104.5	100.2	109.2	107.7	110.2	93.8	102.933	109.033	0.13405	0.0467288	0.217109	0.000498359
scaffold5.t322	97	93.4	91.1	104.6	102.1	102.8	113.6	100.1	116.8	93.8333	103.167	110.167	0.136804	0.00755814	0.231515	0.0369115
scaffold7.t174	97	99.3	91.6	106.3	109.7	111.8	115.2	111.7	107.8	95.9667	109.267	111.567	0.187248	0.00884239	0.217301	0.00285233
scaffold3.t284	97.1	101.4	102.5	97.9	100.2	102.4	98	99.8	100.7	100.333	100.167	99.5	-0.0023985	0.940502	-0.0120326	0.672263
scaffold2.t321	97.1	99.4	100.8	100.5	97.4	99.8	97.4	104.6	98.9	99.1	99.2333	100.3	0.00193976	0.930188	0.0173646	0.655719
scaffold6.t123	97.1	97.4	101.1	96.3	99.9	99.8	95.5	101.3	101.4	98.5333	98.6667	99.4	0.00195091	0.942862	0.012634	0.553798
scaffold7.t40	97.1	96.3	90.3	96.5	93.5	97	95.1	103.4	99.1	94.5667	95.6667	99.2	0.0166846	0.671525	0.0690084	0.582667
scaffold3.t377	97.1	98.5	101.6	100.4	101.4	100.1	100.1	97.8	100.8	99.0667	100.633	99.5667	0.0226366	0.321649	0.00726312	0.139876
scaffold4.t104	97.1	97	95.9	97.8	100.3	99.4	98	107.5	99.4	96.6667	99.1667	101.633	0.0368368	0.0389043	0.0722833	0.466521
scaffold5.t38	97.1	95.3	98.5	101.5	98.6	100.2	96	104.3	102.5	96.9667	100.1	100.933	0.0458812	0.0662139	0.0578419	0.239804
scaffold4.t8	97.1	98.6	96.3	104.1	100.7	100.2	99.4	101.4	107.5	97.3333	101.667	102.767	0.0628409	0.0362649	0.0783665	0.199173
scaffold6.t269	97.1	98.5	98.7	100.3	101.8	105.4	97.3	113.2	98.4	98.1	102.5	102.967	0.0632989	0.050902	0.0698523	0.313583
scaffold1.t913	97.1	98.6	97.4	102.4	101	104.9	106.8	101.1	104.4	97.7	102.767	104.1	0.0729419	0.0145925	0.0915396	0.011858
scaffold3.t259	97.1	96.8	99.2	104	102.1	103.1	111.7	107	110.7	97.7	103.067	109.8	0.0771474	0.00453542	0.168448	0.00410791
scaffold4.t162	97.2	95.5	93.8	105.4	117.2	121.3	75.2	78.8	72.6	95.5	114.633	75.5333	0.263454	0.0170734	-0.338387	0.00146342
scaffold8.t179	97.2	99.7	101.4	88.4	91.6	91.1	79.9	88.1	85.8	99.4333	90.3667	84.6	-0.137939	0.0044997	-0.233072	0.0133963
scaffold2.t548	97.2	104.9	110.4	100	99.7	94.9	101.1	97.9	93.9	104.167	98.2	97.6333	-0.0850988	0.225666	-0.093448	0.208207
scaffold2.t71	97.2	96.3	96.9	95.5	96.4	94.6	82.1	91	96.6	96.8	95.5	89.9	-0.0195063	0.0896625	-0.106686	0.265948
scaffold2.t527	97.2	96	94.9	93.9	96.6	94.4	89.6	108.1	97.2	96.0333	94.9667	98.3	-0.016114	0.372217	0.0336562	0.924406
scaffold5.t323	97.2	96.5	103.7	98.7	100	96.5	96.3	103.1	97.1	99.1333	98.4	98.8333	-0.0107119	0.78465	-0.00437254	0.856455
scaffold1.t280	97.2	99.3	96.4	96.2	95.7	99.6	98.4	99	98.5	97.6333	97.1667	98.6333	-0.00691231	0.771201	0.0147015	0.842791
scaffold1.t555	97.2	96.7	95.9	97.7	93.1	99	94.5	100.6	103.5	96.6	96.6	99.5333	0	1	0.0431566	0.60306
scaffold1.t955	97.2	96.5	97	96.6	98.8	97.6	95.8	99	98.8	96.9	97.6667	97.8667	0.0113696	0.3158	0.0143209	0.24391
scaffold4.t280	97.2	96.2	93.3	97	98	97.3	100.8	97.1	99.5	95.5667	97.4333	99.1333	0.0279079	0.196718	0.0528627	0.32351
scaffold6.t75	97.2	110.3	110.9	100.8	111.4	115.7	95.6	103	101.4	106.133	109.3	100	0.0424156	0.641195	-0.0858778	0.368044
scaffold4.t475	97.2	94.7	96.6	100.8	99.1	97.8	103.5	99.1	104.8	96.1667	99.2333	102.467	0.0452879	0.0559837	0.0915458	0.309842
scaffold6.t19	97.2	95.6	103.9	110.5	100	97.9	96.4	100.4	96.3	98.9	102.8	97.7	0.0557978	0.449128	-0.017612	0.335392
scaffold6.t467	97.2	96.1	97.2	98.8	102	101.8	98.8	102.5	99.8	96.8333	100.867	100.367	0.0588738	0.0213269	0.0517045	0.0277635
scaffold3.t209	97.2	98.5	99.5	102	102.8	103.5	102.2	102.2	102.5	98.4	102.767	102.3	0.0626422	0.0053399	0.0560759	0.000135768
scaffold4.t518	97.2	95.2	100.9	99.9	107.5	100.7	102.7	105.9	107.2	97.7667	102.7	105.267	0.0710216	0.167832	0.106634	0.00868756
scaffold7.t346	97.2	94.6	102.6	100.7	103.7	105.2	99.7	105.5	97.3	98.1333	103.2	100.833	0.0726278	0.134036	0.0391575	0.201388
scaffold4.t158	97.2	99.7	95.2	102.8	101.6	103.5	105	103.7	105	97.3667	102.633	104.567	0.0759995	0.0204383	0.102923	0.00064148
scaffold3.t820	97.2	99.6	94.1	99.8	108.8	103	104.6	105.4	106.3	96.9667	103.867	105.433	0.0991719	0.0884319	0.12077	8.92165e-05
scaffold6.t128	97.2	94.9	93.7	100	111.3	101.8	105.3	105.9	109.2	95.2667	104.367	106.8	0.131618	0.0673901	0.164868	0.00130492
scaffold5.t63	97.2	94.6	96.5	108.6	104.6	104.8	113.3	110.8	106.4	96.1	106	110.167	0.141456	0.00283683	0.197079	0.0103879
scaffold1.t647	97.2	94.5	88.3	104.3	103.7	101	110	98.4	102.7	93.3333	103	103.7	0.14218	0.0266852	0.151952	0.073043
scaffold5.t255	97.2	98	84.9	101.1	109.4	106.8	107.4	107.3	108.4	93.3667	105.767	107.7	0.179906	0.0645219	0.206039	1.57167e-05
scaffold1.t249	97.2	97	88.2	103.5	108.5	112.5	98.8	118.6	103.6	94.1333	108.167	107	0.200478	0.0236909	0.184833	0.133056
scaffold7.t73	97.2	102.7	107.4	124.4	121.6	120.3	109	110.3	107.6	102.433	122.1	108.967	0.253378	0.00349821	0.0892016	0.000226375
scaffold2.t525	97.3	96.5	106.5	93.4	97.6	97.8	86.1	97.4	95.4	100.1	96.2667	92.9667	-0.0563337	0.336686	-0.106657	0.12499
scaffold4.t109	97.3	97.2	102.1	96.8	93.1	96.9	85.6	96.9	95.5	98.8667	95.6	92.6667	-0.0484736	0.185241	-0.0934337	0.251862
[truncated: 1,606 more rows]
