# Supplementary material for: Salt stress perception and metabolic regulation network analysis of a marine probiotic Meyerozyma guilliermondii GXDK6
Source: Front Microbiol. 2023 Jul 17;14:1193352. doi: 10.3389/fmicb.2023.1193352 (PMC10387536; doi:10.3389/fmicb.2023.1193352)
Supplement: Supplementary file 2 [file Data_Sheet_2.zip › Table_S4.xlsx]

## Sheet: Table S4
Supplementary material Table S4. The significantly DEPs in GXDK6 when incubated under 5% NaCl stress for 16 h. (287 up-regulated and 128 down-regulated proteins)
Protein ID	0% NaCl-1	0% NaCl-2	0% NaCl-3	5% NaCl-1	5% NaCl-2	5% NaCl-3	10% NaCl-1	10% NaCl-2	10% NaCl-3	0% NaCl-Avg	5% NaCl-Avg	0%-vs-5%-log2(fc)	0%-vs-5%-P value	Regulation
scaffold5.t352	59.6	66.5	67	136.3	183.7	214.7	51.8	54	66.4	64.3667	178.233	1.46938	0.00766387	Up
scaffold3.t784	57.6	66.4	61.1	180.8	134	138.6	78.6	92	90.9	61.7	151.133	1.29248	0.00408181	Up
scaffold1.t126	60.2	54	44	117.7	101.4	102.8	160.2	162.9	165.2	52.7333	107.3	1.02486	0.00148787	Up
scaffold2.t663	56.3	57.1	52.3	118.4	107.9	107.7	136.4	130.6	133.2	55.2333	111.333	1.01127	0.000126788	Up
scaffold4.t354	70.1	57.9	59.2	111.4	135.9	110	136.8	158.1	150.1	62.4	119.1	0.932555	0.00359886	Up
scaffold2.t558	64.2	59.9	55.3	134.7	101.9	102.3	126.9	124.3	130.3	59.8	112.967	0.91768	0.00889822	Up
scaffold2.t581	74.7	71.3	73.7	132.8	112.6	158.2	87.3	91.6	97.7	73.2333	134.533	0.877391	0.00978374	Up
scaffold3.t513	66.5	67.5	55	109.9	116	107.2	124.6	116.4	136.9	63	111.033	0.817569	0.000551944	Up
scaffold1.t626	66	60.1	60.2	118.8	103.5	102.2	134.7	127.2	127.3	62.1	108.167	0.800591	0.00125285	Up
scaffold6.t113	68.3	71.7	59.5	119.4	105	120.2	85.7	137.4	132.8	66.5	114.867	0.788534	0.00139727	Up
scaffold6.t252	73.6	67.1	63	127.7	107.6	114.2	113	116.3	117.5	67.9	116.5	0.778846	0.00188756	Up
scaffold3.t324	69.5	67.2	61.9	116.3	113.3	111	127.1	125	126.4	66.2	113.533	0.778213	6.43435e-05	Up
scaffold3.t289	75.3	73.8	51.9	114.6	118.5	110.9	127.8	112.9	114.4	67	114.667	0.775213	0.00375826	Up
scaffold6.t200	67.5	68.7	62.1	115.7	108.9	112.4	117.9	125.1	121.6	66.1	112.333	0.765064	8.14716e-05	Up
scaffold1.t318	75.9	76	64.2	123.4	121.6	121.9	108.3	103.4	105.3	72.0333	122.3	0.763688	0.000221002	Up
scaffold1.t101	71.5	70.9	62.8	117.7	118.2	111.7	118.4	112.5	116.2	68.4	115.867	0.760397	0.000170597	Up
scaffold7.t203	77.3	77.4	55.5	124	114.3	116.4	105.2	121.6	122	70.0667	118.233	0.754837	0.00358742	Up
scaffold1.t660	75.7	74.9	55.9	126.6	113.7	107.3	125.4	128.2	133.4	68.8333	115.867	0.751286	0.00545454	Up
scaffold6.t258	69.5	68.3	56.6	108	111.2	107.8	112.4	121.1	127.3	64.8	109	0.750262	0.00048694	Up
scaffold8.t190	76.6	72.7	59.8	116.3	112.7	116.9	109.1	116	119.8	69.7	115.3	0.726162	0.000962281	Up
scaffold8.t188	71.8	72.2	64.8	117.7	116.3	109.6	120.5	111.6	115.4	69.6	114.533	0.718608	0.000204513	Up
scaffold1.t892	61.3	63.8	68.5	107.6	109.8	100.9	130.1	127	131.1	64.5333	106.1	0.717308	0.000259534	Up
scaffold2.t768	72.7	71.8	74.1	125.3	103.5	125.6	105.2	104.8	117	72.8667	118.133	0.697085	0.00352344	Up
scaffold5.t110	83.9	82.4	63.5	124.9	123.4	118.6	108.1	120.2	111.1	76.6	122.3	0.675008	0.00260017	Up
scaffold4.t468	78.9	77.7	85.7	125.7	128.7	128.7	90.8	78.5	105.3	80.7667	127.7	0.660927	6.28081e-05	Up
scaffold5.t65	80.2	70.9	67.5	132.9	95.3	117.3	105.3	120.6	110.1	72.8667	115.167	0.660392	0.0215245	Up
scaffold7.t289	78.5	81.7	75.2	120.1	118.9	131.1	113.6	124	121.5	78.4667	123.367	0.652801	0.000480383	Up
scaffold3.t508	72.9	70.8	60.3	100.9	120.5	98.5	147.4	103.8	124.8	68	106.633	0.649052	0.0084064	Up
scaffold1.t844	74.2	73.4	68.6	107.7	117.3	112.8	118	113.3	114.7	72.0667	112.6	0.643803	0.000245942	Up
scaffold5.t174	71.7	69.1	79.8	107.8	124.3	111.7	113.1	107.1	115.4	73.5333	114.6	0.640137	0.00228283	Up
scaffold7.t344	65	76.2	81.4	119.1	109.5	117.7	79.1	130.2	121.8	74.2	115.433	0.637569	0.00192501	Up
scaffold9.t61	71.2	66.8	70	117.4	101	103.6	118.2	119.4	132.5	69.3333	107.333	0.630477	0.00194126	Up
scaffold1.t958	82.2	87.9	56.2	113.5	116.5	120	114.7	104.9	104.1	75.4333	116.667	0.629118	0.0142594	Up
scaffold4.t498	79	80.1	61.4	119.1	111.2	110.2	110.2	119.1	109.7	73.5	113.5	0.626876	0.00391175	Up
scaffold3.t744	72.1	79.2	106.6	133.1	122.3	137.5	72.1	74.3	102.7	85.9667	130.967	0.60735	0.0170845	Up
scaffold3.t249	72.5	75.2	75.8	114	112.6	113.7	112.5	113.1	110.6	74.5	113.433	0.606532	3.80998e-06	Up
scaffold7.t3	76.2	81.8	88.7	138.5	103.5	131.8	118.7	137.5	138.8	82.2333	124.6	0.599509	0.020067	Up
scaffold2.t12	76.1	86.4	94.4	136.8	115.3	134.4	75.9	88.4	92.4	85.6333	128.833	0.589262	0.00743242	Up
scaffold9.t11	82.9	83.6	79.8	125.8	117.8	124.9	88.5	91.9	104.8	82.1	122.833	0.581248	0.000127392	Up
scaffold7.t81	81.6	71.2	66.3	109.3	108.9	107.8	119.5	117	118.3	73.0333	108.667	0.573282	0.00141527	Up
scaffold2.t612	82.2	73.9	64.7	111.6	108.6	108.3	109.9	108.1	105.2	73.6	109.5	0.573153	0.00224726	Up
scaffold1.t441	73.3	75.5	69.1	107.1	107.9	105.4	121.3	121.3	119.2	72.6333	106.8	0.556208	7.11923e-05	Up
scaffold5.t18	73.9	76.7	72.1	109.6	108	108.9	120.2	116	114.6	74.2333	108.833	0.551981	1.66526e-05	Up
scaffold3.t109	63.4	62.5	63	92.3	93	91.3	135.5	157.4	141.6	62.9667	92.2	0.550178	7.9326e-07	Up
scaffold2.t433	78.6	78.8	66.9	117.3	105	106	112.9	117.2	117.3	74.7667	109.433	0.549585	0.00339429	Up
scaffold7.t424	80.3	84.2	75.9	114.1	127.5	109	119.7	112.5	120.6	80.1333	116.867	0.544389	0.0036391	Up
scaffold6.t400	73	70.9	75.8	115.4	107.6	97.2	125.8	112.7	121.5	73.2333	106.733	0.543438	0.00357547	Up
scaffold4.t212	89.8	84.7	69.1	115.1	119.6	118.9	108.4	108.5	113.2	81.2	117.867	0.537604	0.00454774	Up
scaffold3.t816	82.1	78.3	67.8	110	111.4	109.8	74.3	95	97.1	76.0667	110.4	0.537404	0.00134072	Up
scaffold9.t31	92.2	97.9	81.1	129.4	122.7	140.4	111.9	112.8	114.4	90.4	130.833	0.533335	0.00478911	Up
scaffold2.t661	77.2	77.7	71.9	110.4	109.7	108.1	117.5	113.5	113.9	75.6	109.4	0.533155	6.859e-05	Up
scaffold1.t379	79.6	73.8	69.2	105.2	109.8	107	116.8	116.7	121.9	74.2	107.333	0.532607	0.000548824	Up
scaffold5.t366	82.2	85.2	68.7	115.9	115.7	109.1	104.4	121.8	103.6	78.7	113.567	0.529104	0.00326637	Up
scaffold1.t387	77.4	74.2	56.9	98.6	103.2	98.5	133.2	132.9	125.2	69.5	100.1	0.526357	0.00952291	Up
scaffold6.t443	49.8	51.1	55.3	85	64.8	74.6	168	171.4	179.9	52.0667	74.8	0.522678	0.0199623	Up
scaffold5.t100	78	77.1	61.1	102.8	107.3	99.4	142.2	111.7	120.4	72.0667	103.167	0.517573	0.00638642	Up
scaffold1.t300	74	74.8	78.4	112.4	107.6	104	118.4	112.8	117.7	75.7333	108	0.512031	0.000316672	Up
scaffold3.t548	75.6	73.4	66.9	103.8	101.7	101.9	128.8	124.6	123.2	71.9667	102.467	0.509754	0.000348014	Up
scaffold6.t154	86.3	82.5	66.8	108.4	116.1	110.8	110	106	111.7	78.5333	111.767	0.509113	0.00650202	Up
scaffold6.t57	68.4	73.1	78.4	99.5	108.5	104	112.5	126	129.5	73.3	104	0.504698	0.00138729	Up
scaffold4.t50	82.5	83.7	65	107.3	111.6	108.9	117.1	115.1	113.1	77.0667	109.267	0.503674	0.00644079	Up
scaffold1.t489	80.7	76.3	71.5	106.2	111.2	106.5	86.4	113.3	128.8	76.1667	107.967	0.503354	0.000516271	Up
scaffold4.t382	89.1	89.1	67.7	116.5	115.2	116.5	109.2	117.6	115	81.9667	116.067	0.501844	0.00882985	Up
scaffold2.t38	80.2	74.1	69.8	117.8	97	102.5	120.4	128.7	127.3	74.7	105.767	0.501705	0.0108865	Up
scaffold2.t365	82.1	79.5	69	102.4	116.2	107.6	114.3	116.4	110	76.8667	108.733	0.500364	0.00494869	Up
scaffold2.t601	84.9	80.3	76.4	112.2	110.2	119.1	68.9	86.7	91.1	80.5333	113.833	0.499265	0.000798482	Up
scaffold3.t652	88	83	62.2	115.5	110.9	103	124.4	110.7	114	77.7333	109.8	0.498273	0.0211129	Up
scaffold4.t332	77.4	76.9	71.2	101.9	106.9	109.4	122.8	116.9	116.6	75.1667	106.067	0.496806	0.000481445	Up
scaffold9.t76	85.4	83.6	88.7	121.5	126.3	115.4	124.7	117	120.3	85.9	121.067	0.495072	0.000545478	Up
scaffold5.t179	84.2	85.1	67.9	111.3	111	111.3	117.8	119.2	119.9	79.0667	111.2	0.492015	0.00454092	Up
scaffold9.t32	79.7	75.4	77.9	110.4	109.3	107.9	119.9	109.8	109.7	77.6667	109.2	0.491605	2.58371e-05	Up
scaffold2.t414	86.6	84.6	66.2	115	114.7	103.9	109.4	112.7	115.1	79.1333	111.2	0.490799	0.0125949	Up
scaffold2.t664	86.1	85.6	76.4	111.1	117.2	120.1	92.9	108.4	102.2	82.7	116.133	0.489823	0.00125444	Up
scaffold4.t157	92.3	85.6	78.3	116.4	121.6	120.5	71.9	80.4	79.6	85.4	119.5	0.484703	0.0014193	Up
scaffold3.t526	76.9	67.6	75.7	116.7	89.9	101.1	117.7	129.8	124.7	73.4	102.567	0.48271	0.0245992	Up
scaffold2.t953	81.2	77	75.4	111.6	104.9	108.7	108.8	115.1	119.9	77.8667	108.4	0.477287	0.000300291	Up
scaffold4.t203	78.3	80.2	65.6	108.3	104.8	98.5	130.3	116.3	117.6	74.7	103.867	0.475553	0.00571015	Up
scaffold3.t184	81.3	82.5	84	117.8	107.6	119	94.2	112.8	100.8	82.6	114.8	0.474909	0.000959935	Up
scaffold6.t301	87.9	72.5	67.7	115.3	96.5	105.1	102.2	111.8	117.1	76.0333	105.633	0.474361	0.0222439	Up
scaffold2.t877	84.4	79.2	72.2	114.5	102.6	110.2	115	116.4	118	78.6	109.1	0.47305	0.00354634	Up
scaffold4.t76	73.3	77.7	79	107.9	105.2	105.5	110.9	123.8	116.8	76.6667	106.2	0.470112	0.000105233	Up
scaffold2.t925	69.2	68.8	74.1	96.2	102.3	95.3	131	129.9	133.3	70.7	97.9333	0.47009	0.000610045	Up
scaffold1.t719	84	86.5	77.3	117	109.7	116	97.2	109.7	102.6	82.6	114.233	0.46777	0.000898498	Up
scaffold2.t623	86.7	79.1	69	112.4	107	105	106.6	114.4	109	78.2667	108.133	0.466341	0.00588586	Up
scaffold4.t353	97.9	98.4	80.4	138.4	114.6	129.2	76	86.7	78.4	92.2333	127.4	0.466005	0.0181614	Up
scaffold7.t371	85.5	87.8	79.7	119.4	115.4	114.5	112.6	119	115.5	84.3333	116.433	0.465329	0.000350041	Up
scaffold1.t884	89.1	87.4	76	111.3	118.9	118.2	51.3	82.1	62.4	84.1667	116.133	0.464461	0.00258872	Up
scaffold2.t510	77.4	82.4	76.9	105	121.4	100.1	114.3	111.5	111	78.9	108.833	0.464023	0.0109566	Up
scaffold2.t284	84.6	94.2	80.9	114.2	119.9	124	120.3	119.9	146.6	86.5667	119.367	0.463517	0.0025452	Up
scaffold1.t454	74.9	77.5	80.7	114.7	104.7	101.6	105.4	120.5	120	77.7	107	0.461624	0.00241152	Up
scaffold2.t746	84.5	87.1	64.2	108.3	109.3	107	106.2	120.8	112	78.6	108.2	0.461099	0.0152009	Up
scaffold5.t393	84.9	91.4	98.6	130.8	130.4	117.1	112.6	118.4	119.2	91.6333	126.1	0.460624	0.0045325	Up
scaffold1.t1021	79	77.7	74.7	108.7	104.6	104.1	119.9	115.8	115.6	77.1333	105.8	0.455913	0.000120876	Up
scaffold1.t25	87.2	88.3	88.9	114.6	129.9	118.1	111.5	113.4	116.4	88.1333	120.867	0.455657	0.0021551	Up
scaffold8.t56	84.8	78.5	71.4	104	109.2	108.2	103.2	109.6	109.2	78.2333	107.133	0.453552	0.00230759	Up
scaffold4.t49	79.2	80	67.2	111.2	97.6	101.1	121.7	122.1	119.8	75.4667	103.3	0.452929	0.00871006	Up
scaffold3.t756	79	78.1	74.8	107.2	106	103.9	119.7	116.9	114.4	77.3	105.7	0.451435	5.91866e-05	Up
scaffold5.t19	77.9	77.3	76.5	106.8	101.4	108.2	111.7	122.9	117.4	77.2333	105.467	0.449492	0.000181204	Up
scaffold4.t343	91	80.6	60.3	104.6	111.8	99.9	107.9	119.6	112.8	77.3	105.433	0.447791	0.0435224	Up
scaffold2.t28	85.3	84.8	96.6	127	109.3	126.7	111	107.2	110.9	88.9	121	0.444752	0.0101659	Up
scaffold7.t113	80.4	86.1	74.6	105.9	108.6	113.5	117.9	103.9	105.1	80.3667	109.333	0.444064	0.00192274	Up
scaffold1.t289	87.1	76.7	67.2	110.1	101.5	102.3	105.6	115.2	118.3	77	104.633	0.442412	0.0122568	Up
scaffold3.t333	90.8	87.4	74	115.3	114.7	112.5	110.3	111.5	111.5	84.0667	114.167	0.441536	0.00442136	Up
scaffold3.t196	82.5	86.8	80.8	118.3	111.1	110.1	113.7	124.7	114.1	83.3667	113.167	0.440907	0.000687802	Up
scaffold1.t348	80.2	76.2	76.3	104.5	107.9	103.2	119.6	113.6	118.6	77.5667	105.2	0.439626	0.000136272	Up
scaffold4.t552	82.3	82.1	86.4	107.4	111.1	121.5	86.6	105.3	117.3	83.6	113.333	0.438997	0.00260247	Up
scaffold2.t231	88.8	79.5	63.4	107	104	103.1	101.9	118.7	122.7	77.2333	104.7	0.438966	0.0216542	Up
scaffold6.t106	64.3	62.2	60.9	89.6	81.8	82.4	149.6	146.1	163.1	62.4667	84.6	0.437571	0.00119737	Up
scaffold3.t388	91.1	87.1	87.1	129.3	98.8	131.2	110.5	109.6	106.6	88.4333	119.767	0.437564	0.0415132	Up
scaffold6.t218	89.9	97.6	85.3	138.9	111.5	118.9	104.8	114.1	112.9	90.9333	123.1	0.43695	0.0227628	Up
scaffold7.t45	82.1	91.3	96.4	111.8	128.2	123.7	116.9	110.8	115.6	89.9333	121.233	0.430859	0.0082668	Up
scaffold3.t36	87	87.6	68.5	108.4	109.7	109.1	105.2	125.3	109.3	81.0333	109.067	0.428623	0.0111286	Up
scaffold2.t778	88.2	95.4	86.2	129	118.8	114.3	108.8	103.8	105.7	89.9333	120.7	0.424498	0.00399696	Up
scaffold6.t404	82.4	86.3	87.4	121.8	101.1	120.5	96	119.7	102.9	85.3667	114.467	0.423183	0.0132661	Up
scaffold8.t76	72.8	74.3	76.2	102.5	101.2	95.6	127.3	120.2	129.9	74.4333	99.7667	0.422609	0.000409079	Up
scaffold3.t766	88.6	91.6	80.4	120.2	117.4	111.5	110.4	113.3	118.8	86.8667	116.367	0.421803	0.00219645	Up
scaffold3.t835	81.5	86.1	86.9	128.4	104.6	107.8	117.9	117.4	119	84.8333	113.6	0.42126	0.019726	Up
scaffold4.t163	83.9	82.8	71.3	106.4	105	107	114.5	117.2	116.2	79.3333	106.133	0.419879	0.00276062	Up
scaffold3.t204	69.2	76.2	74.3	96.8	98.4	98.3	116.1	148.7	122	73.2333	97.8333	0.417826	0.000334777	Up
scaffold7.t95	78.1	86.7	91	119.2	106.1	116.3	116	127	119.4	85.2667	113.867	0.417292	0.00648245	Up
scaffold2.t681	83.9	87.9	68.3	113.9	97.5	109.1	102.1	99.2	102.1	80.0333	106.833	0.416689	0.0254475	Up
scaffold3.t708	88.2	88.8	72.2	108.8	112.1	111.6	99.8	113.5	116.1	83.0667	110.833	0.41605	0.00739018	Up
scaffold5.t186	66.9	75	76.2	100.9	100.1	89.6	136.3	125.7	129.2	72.7	96.8667	0.414045	0.00661643	Up
scaffold2.t113	76.8	81.7	87.3	113.3	104.2	109.8	121.2	113.8	100.5	81.9333	109.1	0.413129	0.00251903	Up
scaffold1.t499	83.2	85.4	81.5	107.3	111.5	114.1	108.1	116.3	110.3	83.3667	110.967	0.412584	0.000267196	Up
scaffold3.t722	84	96.4	95.4	113.3	111.1	142.4	109.2	107.3	105.5	91.9333	122.267	0.411371	0.0489289	Up
scaffold4.t519	87.1	86.4	68.7	100.6	120.9	99.5	109.8	114.1	107.8	80.7333	107	0.406374	0.0461621	Up
scaffold1.t414	88.6	89.4	75.3	111.3	115	109.4	115.7	113.5	100.6	84.4333	111.9	0.406325	0.00482585	Up
scaffold3.t446	90.5	92.1	70.6	106.7	116.5	112	103.5	111.2	114.5	84.4	111.733	0.404745	0.021625	Up
scaffold3.t341	78.4	78.8	69.8	101.5	95	103.9	115.5	130	127.8	75.6667	100.133	0.404193	0.00348782	Up
scaffold4.t260	93.2	93.4	87.1	120.4	119.1	122.2	104.6	109.2	104.6	91.2333	120.567	0.402198	0.000201327	Up
scaffold2.t170	79.9	84.1	68.3	104	99.3	103.1	108.8	125.6	132.7	77.4333	102.133	0.399427	0.00748788	Up
scaffold3.t582	90	93	86.3	119.3	114.7	120.8	110.3	110.4	114.3	89.7667	118.267	0.397792	0.000435545	Up
scaffold1.t687	86.2	79.8	65.7	100.8	101.7	101.8	109.5	114	110.2	77.2333	101.433	0.393236	0.0162522	Up
scaffold1.t651	79.3	80	74.4	97.4	105.3	103.7	122.6	119.1	118.2	77.9	102.133	0.390759	0.00125394	Up
scaffold1.t848	75.4	75.3	78	99.1	99.5	101	121.3	121	129.5	76.2333	99.8667	0.389581	2.36196e-05	Up
scaffold1.t654	91.3	89.7	80.6	112.8	114.7	114.8	114.1	112.4	113.9	87.2	114.1	0.387899	0.00137335	Up
scaffold1.t835	82.6	86.6	85.3	112.3	107.3	113.3	99.5	106.9	106.3	84.8333	110.967	0.387423	0.000286717	Up
scaffold4.t345	81.7	79.5	81.6	109.9	103.8	103.5	111.7	116.3	112.1	80.9333	105.733	0.385624	0.000356012	Up
scaffold3.t531	81.6	83.1	81.7	109	105	107.9	101.9	116.9	112.8	82.1333	107.3	0.38561	4.03981e-05	Up
scaffold5.t48	88.3	95.2	93.2	120.6	120.3	120	114.1	107.4	115.9	92.2333	120.3	0.383276	0.000167072	Up
scaffold3.t689	87.4	84.2	76.1	107.7	105.1	109.9	103.7	114.3	111.7	82.5667	107.567	0.3816	0.0023481	Up
scaffold1.t191	82.5	82.6	83.8	106.4	109.6	108	115.6	105.1	106.4	82.9667	108	0.380428	1.5964e-05	Up
scaffold2.t699	79.9	83.3	87.1	113	101.2	111.4	96.6	109.6	117.9	83.4333	108.533	0.379442	0.0040805	Up
scaffold1.t251	88	88.8	82.6	114.4	112	110.9	110	115.9	116.3	86.4667	112.433	0.378854	0.000297152	Up
scaffold3.t666	86	78.8	88.2	111.3	114.2	102.7	106.4	107.3	105.2	84.3333	109.4	0.375438	0.00496728	Up
scaffold6.t458	83.8	89.4	90.2	105.1	113.5	122.6	132.3	129.7	124.3	87.8	113.733	0.373362	0.00885548	Up
scaffold1.t167	83.5	75.9	77.6	105.1	101.5	99.5	124.2	116.7	116.1	79	102.033	0.369116	0.00123366	Up
scaffold4.t152	77.9	86.1	80.3	104.3	108	103.2	109.1	114.7	116.4	81.4333	105.167	0.368986	0.00111222	Up
scaffold3.t277	88.6	87.2	102	122.1	113.8	122.8	102.7	102.5	105.8	92.6	119.567	0.368731	0.00819428	Up
scaffold2.t32	81.7	82.2	86.4	108.2	105.2	109.7	100.3	114.8	111.5	83.4333	107.7	0.368322	0.000261011	Up
scaffold1.t372	92.7	94.1	71	108.7	110.6	113	108.8	112.9	109.9	85.9333	110.767	0.366234	0.0306158	Up
scaffold1.t780	80.1	75.7	76.3	99.3	100.9	98.9	120.2	124	124.5	77.3667	99.7	0.365881	0.00012071	Up
scaffold3.t223	87.4	92.6	77.1	119.7	102.9	108.6	106.3	118.2	121.5	85.7	110.4	0.365373	0.0212214	Up
scaffold4.t376	66.8	68.8	67.8	96.8	77.9	87.3	149	140.7	144.8	67.8	87.3333	0.365247	0.0235799	Up
scaffold2.t493	76.4	77.8	82.6	102	103	99.8	115.7	122.6	120.1	78.9333	101.6	0.364194	0.00041929	Up
scaffold4.t486	99.8	100.4	81.2	115.2	123	123	84.9	84.3	84.7	93.8	120.4	0.360176	0.017517	Up
scaffold1.t637	91.3	93.1	81.7	106.6	118.8	115.6	105.5	119.9	114.2	88.7	113.667	0.357803	0.00798751	Up
scaffold7.t353	85.4	86	72.2	103.2	104.5	104.4	117.8	109.1	111	81.2	104.033	0.357494	0.00723793	Up
scaffold7.t121	79.7	83.2	74.7	103.2	100.8	100.3	100	116.2	116	79.2	101.433	0.356959	0.00106313	Up
scaffold1.t854	84.2	83.1	95.9	106.9	115.4	114.4	103.6	114.2	111.5	87.7333	112.233	0.355304	0.00746776	Up
scaffold3.t12	76.5	77.7	87	105.3	98.1	105	108.8	121.8	119.8	80.4	102.8	0.354573	0.00530085	Up
scaffold4.t517	90.8	80.1	78.7	109.4	106	103.5	95.7	106.5	103.1	83.2	106.3	0.353486	0.0052665	Up
scaffold2.t762	81.4	81.8	82.8	108	112.9	93.4	109.1	107.3	123.4	82	104.767	0.353484	0.0178793	Up
scaffold2.t315	88.3	91.1	92.5	110.5	114.2	122.3	109.3	112.4	106.1	90.6333	115.667	0.35186	0.00248137	Up
scaffold6.t58	98.1	99.4	90.1	107.8	135	124.2	79.8	82.4	83.2	95.8667	122.333	0.351716	0.034798	Up
scaffold5.t193	90.2	90.1	91.4	106.4	118.2	121.9	110.3	114.5	108.5	90.5667	115.5	0.350841	0.0060313	Up
scaffold2.t48	70	63.1	64	80.8	91.7	78.8	184.6	128.6	138.5	65.7	83.7667	0.350483	0.0166024	Up
scaffold6.t80	91.9	91	84	116.3	111.5	112.4	117.2	112.9	117.7	88.9667	113.4	0.350084	0.00108527	Up
scaffold8.t106	81	83.5	86.5	103	109.3	107.6	113.1	107.2	108.9	83.6667	106.633	0.349934	0.000736849	Up
scaffold1.t124	75.7	73.3	76.6	95.2	104	88.1	120.2	109.3	116.5	75.2	95.7667	0.348791	0.0119387	Up
scaffold3.t35	84.1	81.1	90.5	96	113.4	115.8	92.3	108.9	118.1	85.2333	108.4	0.346875	0.0274408	Up
scaffold4.t135	80	79.8	82.6	101.2	107.2	99.4	117.3	119.6	112.8	80.8	102.6	0.344604	0.000988996	Up
scaffold2.t343	90.2	91.8	88.3	111.1	105.7	126.4	110.8	109.7	111	90.1	114.4	0.344488	0.0180135	Up
scaffold2.t229	90.7	86.8	76.9	105.4	114.3	103.3	107.3	114.2	104.1	84.8	107.667	0.344435	0.012614	Up
scaffold7.t378	80.3	79.9	80.9	98.5	108.4	99.2	100.5	105	103.4	80.3667	102.033	0.344371	0.00249126	Up
scaffold6.t26	88.9	88.8	76.1	110.1	104.5	107.6	106.5	113.5	114.1	84.6	107.4	0.344264	0.00742242	Up
scaffold9.t73	80.7	83.7	87.4	93.3	117.7	108.6	116.9	116.5	114.1	83.9333	106.533	0.343989	0.0375432	Up
scaffold9.t67	81.2	84.7	88.2	107.9	104.8	109	103.4	111.2	109.6	84.7	107.233	0.34032	0.000694281	Up
scaffold3.t371	95.2	87.3	70.7	108	108.8	103.7	117.2	106.6	102.5	84.4	106.833	0.340047	0.0385869	Up
scaffold3.t753	78.5	90.3	82.8	105.9	113.5	98.8	88.6	107.8	98	83.8667	106.067	0.338802	0.0153516	Up
scaffold2.t817	82.5	80.1	82.3	97.5	106.9	105.3	96.3	115.5	116	81.6333	103.233	0.338679	0.0019813	Up
scaffold4.t12	96.9	97.3	89	122	116.1	119.9	119.4	115.4	113.1	94.4	119.333	0.338138	0.00147554	Up
scaffold6.t23	91.6	82.5	78.2	108.5	107.5	102.2	107.4	120.7	122.8	84.1	106.067	0.334794	0.00757508	Up
scaffold1.t724	95.1	92.9	74.1	106.9	110.4	113	77.8	102.2	88.5	87.3667	110.1	0.33366	0.0300027	Up
scaffold7.t173	58.8	63	69.8	78.8	81.1	81.5	147	164.2	155.8	63.8667	80.4667	0.333328	0.0074382	Up
scaffold2.t851	82.1	89.4	94.6	106.4	122	106.8	117	110.9	116.2	88.7	111.733	0.333054	0.0214948	Up
scaffold3.t267	94.8	88.2	75.4	106.2	110.6	108.4	107	104	105.5	86.1333	108.4	0.331721	0.0188395	Up
scaffold3.t530	76	76.9	81.7	95.4	101.7	98.1	126.2	126.3	117.7	78.2	98.4	0.33149	0.0013574	Up
scaffold1.t935	83.5	82.3	99.7	122.6	108.5	102.8	113.6	109.1	110	88.5	111.3	0.330704	0.0486056	Up
scaffold3.t67	97.9	93.1	78.1	112	114.7	111	90.6	86.9	89	89.7	112.567	0.3276	0.0195973	Up
scaffold2.t449	98.3	99.3	95.8	119.8	124.1	124	113.2	119.8	132.4	97.8	122.633	0.326445	0.000145836	Up
scaffold8.t135	84.7	84.9	83.7	103.1	104.4	109.9	101.8	116.7	110.8	84.4333	105.8	0.325455	0.000542098	Up
scaffold9.t63	94.5	88.9	74.2	108.4	106.9	107.4	75	101.5	98.2	85.8667	107.567	0.325061	0.0232629	Up
scaffold6.t281	87.2	88.1	79.6	105.2	106.8	106.8	103.8	116	111.2	84.9667	106.267	0.32272	0.001493	Up
scaffold2.t411	93.4	88.2	85.5	110	114.3	109.5	100.1	114.4	108.4	89.0333	111.267	0.321604	0.00131471	Up
scaffold2.t808	89.4	92.6	81.7	109.2	98	122.3	103.9	107.4	110.1	87.9	109.833	0.321381	0.0470104	Up
scaffold4.t277	82.1	83.6	81.6	104.9	102.6	101.2	110.3	111.7	105.1	82.4333	102.9	0.319943	7.7575e-05	Up
scaffold2.t635	90.9	95.7	93	115.2	115	118.6	115.1	113	111.5	93.2	116.267	0.319036	0.00022083	Up
scaffold4.t525	84.7	81.9	88.7	109.5	104.2	104.6	98	117.5	110.9	85.1	106.1	0.318194	0.00128977	Up
scaffold6.t277	81.9	89	82.1	116.3	94	105	100.8	120.9	110	84.3333	105.1	0.317588	0.0386801	Up
scaffold1.t769	85.1	84	80.7	101.6	106.3	103.3	109.1	111.3	114.9	83.2667	103.733	0.317069	0.000426957	Up
scaffold4.t499	80.7	79.9	80.7	101.3	100.8	98.5	117.6	121.3	119.3	80.4333	100.2	0.317017	2.57116e-05	Up
scaffold2.t534	88.5	86.6	87.1	109.5	107.5	109.6	109.3	115.3	109.6	87.4	108.867	0.316857	1.74829e-05	Up
scaffold1.t549	93.4	88.6	78.7	109	109	106.7	111.4	106.9	108.5	86.9	108.233	0.316717	0.00831663	Up
scaffold6.t21	86.6	88.8	74.8	98.8	102.6	110.2	119.8	104.5	111.6	83.4	103.867	0.316613	0.0203153	Up
scaffold3.t789	85.3	85.3	82.3	98.2	106.1	110.5	110.6	109.3	104.5	84.3	104.933	0.315869	0.00524227	Up
scaffold7.t195	91.3	91.8	97.9	119.9	108.5	120.6	109	111.6	114.2	93.6667	116.333	0.312657	0.00706387	Up
scaffold3.t482	90.9	97.9	86	108.3	110.6	122.3	113.1	108.9	109.4	91.6	113.733	0.312236	0.0162119	Up
scaffold8.t16	87.8	88.3	77.7	103.5	105	106.6	107.7	114.1	108.5	84.6	105.033	0.312118	0.00459845	Up
scaffold3.t439	80	84.8	82.8	110.7	95.5	101.1	107.6	123.4	114.1	82.5333	102.433	0.311636	0.0128652	Up
scaffold6.t295	87.8	89.6	90.2	116.3	106.3	109.3	110.3	102.7	105.6	89.2	110.633	0.310671	0.0021583	Up
scaffold3.t598	86.5	89.5	81.5	105.8	104.8	108.7	97.6	112.8	112.8	85.8333	106.433	0.31034	0.00139365	Up
scaffold2.t909	86.4	85.3	74.6	105.4	103.3	96.7	107.6	114.4	113.6	82.1	101.8	0.310283	0.0126909	Up
scaffold1.t666	93.8	93.8	72.9	105.8	106.9	110.3	70.6	104.6	117.4	86.8333	107.667	0.310251	0.0425809	Up
scaffold3.t189	82.9	84.5	87.9	103.8	105.8	106.7	107.9	110.9	109.6	85.1	105.433	0.3091	0.000283365	Up
scaffold3.t470	85.9	85.5	73.8	100.5	101.6	101.6	115.6	109.5	110.6	81.7333	101.233	0.308688	0.00808433	Up
scaffold3.t157	61.2	61.4	62.9	72.8	80.9	75.7	168.5	153.3	163.2	61.8333	76.4667	0.306446	0.00382772	Up
scaffold3.t46	88.8	85.9	90.9	111.1	106.3	110.9	108.5	112.2	110.4	88.5333	109.433	0.30576	0.000610457	Up
scaffold2.t733	93.2	89.6	77.3	107.4	104.8	109.1	113.9	111.1	114.6	86.7	107.1	0.304855	0.0148296	Up
scaffold4.t211	91.8	90.9	101.2	117.4	126.8	106.2	79.4	97.1	89.2	94.6333	116.8	0.30362	0.0311498	Up
scaffold7.t382	76.2	76.2	85.3	98.5	101.5	93.3	124.6	120.7	123.8	79.2333	97.7667	0.303235	0.00867938	Up
scaffold6.t178	95.3	93.9	76	110.1	110.7	106.1	73.4	80.6	83.4	88.4	108.967	0.301769	0.0321497	Up
scaffold6.t370	85.9	85.5	81.4	103.5	108.6	99.5	107.9	111.5	113.5	84.2667	103.867	0.301699	0.00283695	Up
scaffold5.t70	88.2	91.7	92.4	106.7	123.7	105.1	109.6	106	114.9	90.7667	111.833	0.301116	0.0258552	Up
scaffold6.t465	84.9	92.2	95.5	108.5	109.5	117.8	94.2	113.7	109	90.8667	111.933	0.300817	0.00805273	Up
scaffold2.t831	91.4	89.5	76.8	103.5	107.8	106	101.9	120.4	107.1	85.9	105.767	0.300155	0.0138858	Up
scaffold8.t139	92.4	94	94.5	118.9	113.3	113.6	102.6	112.7	111	93.6333	115.267	0.299881	0.000357719	Up
scaffold6.t412	70.8	73.4	78.4	92.9	89.5	91.6	133.7	133.6	136	74.2	91.3333	0.299722	0.00216724	Up
scaffold3.t149	93.5	93.3	80.3	107.9	108.9	111.9	115.2	111.1	114	89.0333	109.567	0.299391	0.0105505	Up
scaffold8.t74	85.1	82	86.2	103	106.2	102.2	109	112.6	115.8	84.4333	103.8	0.297922	0.00038203	Up
scaffold2.t734	94.2	98.1	90.7	117.8	117.1	112.9	89.2	102.7	96.4	94.3333	115.933	0.297456	0.00119523	Up
scaffold3.t34	88	93.8	93.2	119.4	100.6	117.8	113.3	112.4	116.2	91.6667	112.6	0.296738	0.0292052	Up
scaffold7.t194	94	88.9	89.7	113.7	106.9	114.2	116.1	106.8	109.7	90.8667	111.6	0.296514	0.00186559	Up
scaffold2.t655	89.6	92.1	96.8	118.6	107.7	115.7	100.3	121.6	112.8	92.8333	114	0.296319	0.0055025	Up
scaffold5.t191	86.4	85.8	88.6	105.4	107.2	107.6	104.1	112.2	109.4	86.9333	106.733	0.296029	5.3482e-05	Up
scaffold1.t343	86.4	89.3	82.5	103.2	107.3	105.7	106.6	105.1	107.3	86.0667	105.4	0.292348	0.00110203	Up
scaffold2.t421	88	92.3	85	109.1	106.9	108.8	103	113	111	88.4333	108.267	0.291927	0.000879532	Up
scaffold7.t156	91.7	86.6	71.9	100.2	103.2	102.9	114.6	116.5	113.5	83.4	102.1	0.291864	0.0358502	Up
scaffold1.t210	84.4	83.2	90.8	108.4	102.7	105.2	115.9	115.5	117.1	86.1333	105.433	0.291687	0.00257489	Up
scaffold7.t430	83.7	99.6	94.8	116.1	106.4	117.8	128.4	118.8	124.3	92.7	113.433	0.291203	0.024544	Up
scaffold5.t391	83.7	81	73	97.1	95.1	98.6	125.9	112	108.4	79.2333	96.9333	0.290885	0.00627974	Up
scaffold4.t58	84.2	87.5	87.4	107.6	103.3	106	101.5	116	106.6	86.3667	105.633	0.290519	0.000313399	Up
scaffold3.t201	92.8	91.3	89.2	114.6	106	113.6	109.2	114.3	113.5	91.1	111.4	0.290226	0.00221825	Up
scaffold1.t713	54.1	53.8	61.8	69.4	65.4	72.7	164.4	174.3	184.1	56.5667	69.1667	0.290125	0.0200026	Up
scaffold9.t44	85	85.8	76.7	103.9	99.7	98.9	118.6	118.5	112.9	82.5	100.833	0.289507	0.00511923	Up
scaffold1.t634	84.9	92.5	83.3	104	108.3	106.3	112.7	108.9	119.9	86.9	106.2	0.289356	0.00338082	Up
scaffold1.t110	92.7	93.3	89.9	109.8	113.3	114	110.7	114.9	111.9	91.9667	112.367	0.289031	0.000257228	Up
scaffold3.t475	94.5	96.5	90.8	113.2	112	119.1	101	111.2	107.5	93.9333	114.767	0.288995	0.00164404	Up
scaffold1.t822	98.5	93.9	85	110.1	116.4	112	87.4	95.4	92.4	92.4667	112.833	0.287188	0.0096601	Up
scaffold6.t172	87.7	94.2	86.1	104.5	113.3	109.2	104.5	116.3	118.4	89.3333	109	0.287058	0.00518731	Up
scaffold3.t169	91.5	94.1	89.5	110.9	110.9	113.8	112.5	106.1	111.4	91.7	111.867	0.286787	0.000254569	Up
scaffold3.t87	94.2	91.4	78.5	108.7	107.6	105.6	91.5	87.5	90.3	88.0333	107.3	0.285528	0.0172959	Up
scaffold7.t391	90.5	90.9	81.5	106.8	107.3	106.3	108.9	104.5	103.4	87.6333	106.8	0.28536	0.00340495	Up
scaffold9.t13	84.6	86.5	92.8	106.2	102	113.4	107.5	121.8	127.3	87.9667	107.2	0.285276	0.00977254	Up
scaffold1.t948	88.1	90.3	86.1	101.2	107.8	113.2	107.6	112.6	111.7	88.1667	107.4	0.284689	0.00637281	Up
scaffold7.t79	88.6	92	89.3	110.4	108.7	109.6	112.5	107.2	112.8	89.9667	109.567	0.284346	6.87852e-05	Up
scaffold1.t650	92.4	93	80.6	105.6	110.5	107.4	110.6	108.6	112.9	88.6667	107.833	0.282339	0.0110332	Up
scaffold1.t306	91.8	89.9	91.4	114	111.1	107	113	107.4	115.4	91.0333	110.7	0.282188	0.000739284	Up
scaffold2.t667	84.8	88.8	87.2	103.7	108.5	104.9	96.2	114.8	110.6	86.9333	105.7	0.281994	0.000534293	Up
scaffold2.t864	92.8	93.3	88.5	108.6	111.7	113.5	116	105.9	106	91.5333	111.267	0.281652	0.000701918	Up
scaffold1.t887	86.2	83.3	86.1	103.9	105.6	101.2	110.7	112.3	112.3	85.2	103.567	0.281634	0.000324853	Up
scaffold2.t345	88.3	88.7	90.3	104	110.7	110.2	107.9	110.1	110.2	89.1	108.3	0.281536	0.00101711	Up
scaffold4.t304	81.5	82.4	82.5	99.6	105.4	94.4	109.5	126.2	114.9	82.1333	99.8	0.281072	0.00521375	Up
scaffold7.t142	72.2	68.9	74	91.3	88.6	81.3	131.5	145.5	146.8	71.7	87.0667	0.280147	0.0100179	Up
scaffold5.t56	83.2	86.3	85.8	107.8	101.9	100.1	107	107.4	102.6	85.1	103.267	0.279144	0.0019517	Up
scaffold1.t956	81.5	84.7	82.7	99	103.8	99.2	111.6	129.5	107.9	82.9667	100.667	0.278982	0.000631978	Up
scaffold1.t900	87.9	90.3	93.4	110.4	110.6	108.5	120.6	108.9	111.3	90.5333	109.833	0.278795	0.000364897	Up
scaffold2.t221	70.5	80.8	86	102.6	90.4	94.8	125.6	120.9	128.5	79.1	95.9333	0.278354	0.0436888	Up
scaffold5.t431	92.8	84.3	84	108.7	103.1	104.4	113.5	114.9	106	87.0333	105.4	0.276235	0.00535652	Up
scaffold2.t791	87.5	83.9	84.3	104.3	101.7	103.5	108	112.2	114.1	85.2333	103.167	0.275487	0.000199115	Up
scaffold6.t142	82.5	88.7	87.7	103.9	105.7	103.7	92.8	111.7	105.9	86.3	104.433	0.27515	0.000859193	Up
scaffold2.t124	89	84.4	90.4	105.9	103.1	109.9	98.2	114.3	104.9	87.9333	106.3	0.27366	0.0023702	Up
scaffold1.t823	86.7	90	85.4	100.4	106.7	109.6	99.3	110.8	111.1	87.3667	105.567	0.273	0.00391955	Up
scaffold8.t22	85.5	90.1	87.5	102.8	108.4	106.7	96.5	107.1	115.4	87.7	105.967	0.272962	0.00100869	Up
scaffold9.t72	82.4	85.6	95.3	103.7	107.7	106.7	77.3	124	99.2	87.7667	106.033	0.272773	0.0108316	Up
scaffold6.t206	90.3	90	87.5	103.1	114.4	105.7	107.5	109.2	114.1	89.2667	107.733	0.271271	0.00637901	Up
scaffold3.t493	87.2	87.5	79.8	101.6	104.3	101.1	104.4	115.1	124.3	84.8333	102.333	0.270573	0.00294971	Up
scaffold3.t571	86.2	88.2	94.3	109.3	110.5	104.3	107.9	112.7	112.9	89.5667	108.033	0.270443	0.00393237	Up
scaffold7.t64	93.2	90.7	83.9	105.6	110.5	106.5	119	109.2	115.2	89.2667	107.533	0.26859	0.00445132	Up
scaffold3.t684	84.4	85.7	79.7	102	89.7	109.2	95.8	120.8	108.7	83.2667	100.3	0.268511	0.0464169	Up
scaffold1.t82	76.6	82.4	76.3	87.9	99.3	96.2	125	124.6	131.6	78.4333	94.4667	0.268338	0.0152285	Up
scaffold6.t303	85.7	93.3	101.1	115	109.8	112.5	115.3	112	113.7	93.3667	112.433	0.26809	0.0153073	Up
scaffold2.t132	91.6	86.5	86	102.5	107.8	107.7	109.2	109.8	114.7	88.0333	106	0.267942	0.00199456	Up
scaffold1.t76	89.7	88.1	81.8	101.3	106.1	104.8	114.4	110.1	113.4	86.5333	104.067	0.26618	0.00334056	Up
scaffold9.t60	81.5	85.8	83.6	100.4	103.6	97.4	114.9	117.5	115.4	83.6333	100.467	0.264567	0.00151025	Up
scaffold4.t162	97.2	95.5	93.8	105.4	117.2	121.3	75.2	78.8	72.6	95.5	114.633	0.263454	0.0170734	Up
scaffold3.t330	123.4	119.6	116.7	96.4	101.3	102	80.3	80.2	80.1	119.9	99.9	-0.263275	0.00158265	Down
scaffold4.t264	117.4	115	116.6	95.8	98.1	96.3	89.4	87.2	84.4	116.333	96.7333	-0.26618	3.88238e-05	Down
scaffold1.t1030	110.2	108.4	105.3	99.6	82.8	86.9	88.8	91.1	89	107.967	89.7667	-0.266334	0.0257492	Down
scaffold5.t374	111.2	111.5	111.1	92.4	90.7	94.1	98.2	97.5	98.3	111.267	92.4	-0.268057	4.44569e-05	Down
scaffold2.t505	110.8	112.5	113.5	96.7	87.7	95.1	84.4	84.9	80.6	112.267	93.1667	-0.269044	0.00268877	Down
scaffold1.t90	123	127.8	125.5	108.1	97.2	106.4	67.8	72.9	71.4	125.433	103.9	-0.271725	0.00416519	Down
scaffold8.t44	120.3	122.6	124.1	108.8	94.8	99.9	66.8	69.6	64.1	122.333	101.167	-0.274084	0.00751591	Down
scaffold4.t529	104.1	109.4	110.9	99.2	80.9	87.8	70.5	77.9	71.2	108.133	89.3	-0.276079	0.0301521	Down
scaffold2.t272	106.1	114.2	107.4	93.8	81.8	95	98.4	90.9	91.6	109.233	90.2	-0.276214	0.017846	Down
scaffold1.t276	112.2	115.3	122.7	93.9	102.4	92.7	90.3	82.9	87.5	116.733	96.3333	-0.27711	0.00946639	Down
scaffold1.t15	108.1	106.4	110.2	90.4	91.4	86	90.4	97.9	93.7	108.233	89.2667	-0.277951	0.000676277	Down
scaffold3.t221	121.1	122.2	120.9	102.7	94.3	102.1	82.3	82.6	80.9	121.4	99.7	-0.284103	0.00136721	Down
scaffold5.t36	130.2	129	116	99.7	103.7	103.8	73.4	72.8	71.4	125.067	102.4	-0.288482	0.00878104	Down
scaffold2.t282	120.9	118.3	121.3	91.2	100.7	102.8	81.8	83.7	82.5	120.167	98.2333	-0.290752	0.00401971	Down
scaffold4.t570	109.6	113.7	111.1	97.9	84.6	90.4	104.9	93.5	94.3	111.467	90.9667	-0.293202	0.00705823	Down
scaffold1.t31	116.1	114.1	108.9	92.1	94.4	89.8	85.1	82.4	80.3	113.033	92.1	-0.295475	0.001153	Down
scaffold3.t385	115.3	114.2	113.7	95.8	92.6	91.2	73	154.6	77.8	114.4	93.2	-0.295685	0.000124245	Down
scaffold1.t1008	98.3	96.2	100.1	76.6	82.6	80.8	75.9	85.5	77.4	98.2	80	-0.295723	0.000983809	Down
scaffold4.t207	120.9	122.5	116.1	94.4	99.6	98.5	79.5	81.5	83.6	119.833	97.5	-0.297555	0.000855285	Down
scaffold5.t108	120.6	124.7	107.9	96.3	96	94.2	83.8	80.3	82.9	117.733	95.5	-0.30195	0.0120627	Down
scaffold1.t412	125.1	120.2	120.6	99.4	102.2	94.8	76.6	85.6	90.5	121.967	98.8	-0.303904	0.000968993	Down
scaffold2.t593	127.2	123.3	114.6	100.4	98	97.3	77.8	81.1	80.4	121.7	98.5667	-0.304157	0.00382804	Down
scaffold5.t237	107.6	104.3	107.7	90.8	85.7	81.4	87	83.9	83.8	106.533	85.9667	-0.309456	0.00219046	Down
scaffold4.t113	123.3	115.7	128.3	99.9	99	97.3	85.3	77.7	80.2	122.433	98.7333	-0.310387	0.00317997	Down
scaffold2.t896	116.6	112.2	116.5	95.3	92.8	90.1	88.3	91.5	96.7	115.1	92.7333	-0.311728	0.000429999	Down
scaffold1.t592	114.5	114.9	113.2	91	91.7	93.3	82.3	85	81.8	114.2	92	-0.311857	1.29167e-05	Down
scaffold1.t217	120.9	117.9	116.1	94.8	95.8	95.1	72.6	81.4	74.9	118.3	95.2333	-0.312912	8.66395e-05	Down
scaffold4.t285	104.5	98	107.5	81.2	82.7	85.5	87.6	89.2	92.9	103.333	83.1333	-0.313807	0.00277503	Down
scaffold3.t110	129.2	129.3	123.6	104.5	101	101.9	68.1	73	69.5	127.367	102.467	-0.313833	0.000321106	Down
scaffold2.t531	122.4	109	120.2	95.4	98.4	88.8	93.7	78.8	106.8	117.2	94.2	-0.315174	0.0102076	Down
scaffold6.t135	110.4	117.7	109.9	91.4	90.3	88.8	78.5	88.5	87.2	112.667	90.1667	-0.321395	0.00102642	Down
scaffold7.t85	121.1	118.4	124	94.2	99.4	97.1	79.1	74.7	83	121.167	96.9	-0.322424	0.000389893	Down
scaffold8.t12	135.9	131.2	133.6	108	105.2	106.1	82.2	89.7	92.7	133.567	106.433	-0.32761	6.88416e-05	Down
scaffold1.t492	115.3	116.3	117	93.8	90.7	92.9	91.1	92	94.1	116.2	92.4667	-0.329605	2.22263e-05	Down
scaffold7.t280	122.3	120.1	112.6	99.4	85.7	97.2	90.5	99.2	96.3	118.333	94.1	-0.33059	0.00935715	Down
scaffold3.t238	115.9	117.7	116.5	94.7	89.8	93.6	72	68.1	66.9	116.7	92.7	-0.332163	0.000108392	Down
scaffold8.t77	112.9	110.3	104.4	85.2	88.6	86.2	84.8	77.1	88.1	109.2	86.6667	-0.333424	0.00114191	Down
scaffold5.t91	123.3	122.3	121	100.6	93	96.7	78.9	79.7	77.9	122.2	96.7667	-0.336662	0.00037581	Down
scaffold9.t47	111.5	111	106.4	92.4	83.8	84	82.1	82	80.9	109.633	86.7333	-0.338028	0.00217807	Down
scaffold1.t712	122.6	122.9	125.5	96.3	96.8	98.5	69.7	68.1	74.3	123.667	97.2	-0.347428	2.01356e-05	Down
scaffold2.t578	135.6	130.1	112.5	99.4	98.4	98.7	73.1	75.5	76.8	126.067	98.8333	-0.351117	0.0174592	Down
scaffold2.t171	123.9	117.1	112.8	92.1	95.1	90	82.6	83.7	82.2	117.933	92.4	-0.352007	0.00198835	Down
scaffold3.t630	131.9	126.5	123.1	103.8	95.8	98.2	77.3	74	69.4	127.167	99.2667	-0.357339	0.00132795	Down
scaffold7.t423	112.5	118.9	120.2	94.1	85.7	92.4	88.8	89	98.3	117.2	90.7333	-0.369268	0.00163605	Down
scaffold1.t224	123.5	124.4	120.3	97.1	91.3	96.4	69.6	65.9	69.9	122.733	94.9333	-0.37054	0.000230301	Down
scaffold2.t903	136.9	139.2	145.5	109.9	109.6	106.6	53.1	49.5	49.6	140.533	108.7	-0.37056	0.000331034	Down
scaffold3.t17	121.4	121.7	118	91	93.7	94.6	88.3	87.7	83.7	120.367	93.1	-0.370583	7.04923e-05	Down
scaffold7.t9	102.2	97.1	99.3	85.5	72.8	71.9	58.3	87.3	75.5	99.5333	76.7333	-0.375326	0.00792088	Down
scaffold3.t293	125	122.7	106.9	87.1	92.3	93.8	97	85.3	89.9	118.2	91.0667	-0.376235	0.0108883	Down
scaffold7.t49	132.2	120.3	121.4	99.3	93.8	94.6	89.7	72.8	75.7	124.633	95.9	-0.378087	0.00231766	Down
scaffold3.t672	131	123.8	115.9	92.8	99.1	92.9	88.5	74.7	81.3	123.567	94.9333	-0.380303	0.00406593	Down
scaffold1.t417	119.8	120.7	117.7	92.5	90.5	91.9	89	87.4	90.5	119.4	91.6333	-0.381858	1.30148e-05	Down
scaffold6.t442	126.8	124.1	120.9	101.5	85.8	97.6	70.9	71.2	69	123.933	94.9667	-0.384071	0.00447187	Down
scaffold2.t74	137	139.1	115.4	104.8	88.6	106.4	69.6	68.6	70.5	130.5	99.9333	-0.385012	0.0320517	Down
scaffold1.t665	132.9	129.5	131.3	100	102	98.1	69	67.9	69.2	131.233	100.033	-0.391653	3.1074e-05	Down
scaffold4.t417	128.9	127.1	128.4	95.5	99.1	98	74.3	74.8	73.9	128.133	97.5333	-0.393679	1.3703e-05	Down
scaffold8.t71	134	133.3	134.6	102	103	100.7	62.9	65.7	63.8	133.967	101.9	-0.39472	1.93098e-06	Down
scaffold6.t249	131	131.8	135.1	99.1	102	101.4	83.5	80.8	79.8	132.633	100.833	-0.395471	3.20564e-05	Down
scaffold4.t173	111.2	109.2	124.5	86.4	87.5	87.2	75.1	86.8	83.2	114.967	87.0333	-0.401576	0.00438344	Down
scaffold4.t181	130.6	137.2	137.1	99.2	102.8	104.1	60.9	64	64.1	134.967	102.033	-0.403563	0.000233897	Down
scaffold1.t1049	132.6	130.4	134	98.1	99.5	100.8	69.1	69.7	65.7	132.333	99.4667	-0.411891	1.48014e-05	Down
scaffold2.t90	123.9	125.8	122.7	94.9	88.7	95.4	75.6	77.6	74	124.133	93	-0.416588	0.000183295	Down
scaffold6.t421	115	118	121.7	95.8	80.6	89.3	87.7	95	96.8	118.233	88.5667	-0.416801	0.00351033	Down
scaffold5.t253	116.7	114.4	108.3	84.4	88.2	81.1	79.7	77.8	76.1	113.133	84.5667	-0.419863	0.000911686	Down
scaffold8.t164	88.8	94.6	96.2	72.2	69.6	67.1	108.4	105.3	111.5	93.2	69.6333	-0.420552	0.000932029	Down
scaffold2.t928	117.9	114.4	121	85.1	89.5	88.3	96.6	93.3	94	117.767	87.6333	-0.42638	0.000201009	Down
scaffold8.t123	127	125	117.5	91.4	92.7	90.4	82.5	86.9	86.3	123.167	91.5	-0.428768	0.00043666	Down
scaffold6.t234	125.6	123.4	127	90.6	94	94.5	81.2	87.4	76.3	125.333	93.0333	-0.429951	3.66217e-05	Down
scaffold4.t10	121.9	117.7	115.1	81.7	95.6	85.2	109.6	85.6	87.6	118.233	87.5	-0.434282	0.00265252	Down
scaffold4.t43	96.9	101.4	108.2	82	74.8	69.6	79.6	90.5	88.5	102.167	75.4667	-0.437013	0.00538766	Down
scaffold2.t165	128.7	128	128.5	95.7	92.2	95.8	77.9	75.2	78.1	128.4	94.5667	-0.441242	9.47391e-06	Down
scaffold4.t265	138.4	135.8	124.6	93.2	101.1	99	69.3	69.3	69.3	132.933	97.7667	-0.443288	0.001918	Down
scaffold5.t426	127.1	121.3	120.9	89.2	90	91.7	88.5	85.9	85.5	123.1	90.3	-0.447033	0.000104661	Down
scaffold2.t377	122.1	124.7	117.7	101.4	70.4	94.8	90	91.3	87.5	121.5	88.8667	-0.451242	0.0277119	Down
scaffold2.t59	122	120.3	124.2	94.6	86	87.3	89.8	84.3	91.5	122.167	89.3	-0.452119	0.000347777	Down
scaffold3.t673	122.4	119.4	117.1	90.4	87.1	84.3	86.7	88.4	90.7	119.633	87.2667	-0.455117	0.000157598	Down
scaffold6.t83	131.2	134.1	132.7	99.2	91.1	96.3	69.6	73.8	72	132.667	95.5333	-0.47373	0.000122116	Down
scaffold5.t413	122.3	119	115.7	83.8	85.2	88	88	87.9	86.8	119	85.6667	-0.474156	0.000125224	Down
scaffold9.t10	124.8	134.2	129.3	93	94.3	90.9	79.8	77.7	80.8	129.433	92.7333	-0.481049	0.000221313	Down
scaffold1.t179	134.9	126	117.2	81.5	93	95.7	58.7	112.1	80.9	126.033	90.0667	-0.48474	0.00585459	Down
scaffold7.t299	119.2	119.4	136.9	97.6	77.6	92.4	85.4	87.1	84.4	125.167	89.2	-0.488735	0.0127541	Down
scaffold5.t373	124.8	124.7	136.9	103.4	83.5	88.3	80.2	75.8	77.6	128.8	91.7333	-0.489615	0.00687202	Down
scaffold9.t2	125.1	129.9	123.3	91.8	90.4	86.8	80.2	80.1	77.4	126.1	89.6667	-0.491925	0.000122833	Down
scaffold1.t866	129.7	125.2	121.4	89.5	99.4	78.5	98.9	84.7	72.5	125.433	89.1333	-0.492884	0.00502892	Down
scaffold1.t980	142.2	132.2	128.7	93.3	98	95	73.3	69.1	68.2	134.367	95.4333	-0.49361	0.000804009	Down
scaffold4.t24	153.2	142.7	110.8	91.8	99.6	95.6	70.8	69.2	66.3	135.567	95.6667	-0.502914	0.0368608	Down
scaffold7.t331	131	128.3	125.8	93.2	87.4	90.3	65.4	63.8	70.4	128.367	90.3	-0.507473	7.14254e-05	Down
scaffold5.t11	134.5	129.7	126.8	87.9	93.8	92.7	79.3	79.8	75.5	130.333	91.4667	-0.510888	0.000175605	Down
scaffold3.t725	131.8	130.4	129.6	103.4	76.9	93.8	95.5	97.8	94.8	130.6	91.3667	-0.515415	0.00724329	Down
scaffold2.t344	120.7	124.6	119	85.5	83.1	85.2	92.4	95.8	93.7	121.433	84.6	-0.521435	3.53048e-05	Down
scaffold9.t78	115.3	117.5	117.9	82.7	81.9	79.4	88.4	93.4	92.3	116.9	81.3333	-0.523356	1.00117e-05	Down
scaffold1.t775	103.5	95.7	105.4	68.6	68.8	74.5	125.8	126.2	131.6	101.533	70.6333	-0.523532	0.000951486	Down
scaffold2.t55	115.6	110.7	138.7	91.3	80	82.5	88.1	89.6	103.6	121.667	84.6	-0.524204	0.0162573	Down
scaffold6.t32	138.2	131.6	132.1	95.9	89	92.2	73.8	72.9	74.3	133.967	92.3667	-0.53643	0.000139337	Down
scaffold2.t940	128.8	126.5	126.6	87.1	87.2	85.4	91.8	83	83.6	127.3	86.5667	-0.556349	1.77639e-06	Down
scaffold5.t10	151.6	143.9	132.1	97	95.4	96	61.4	57.8	64.8	142.533	96.1333	-0.568191	0.00123054	Down
scaffold1.t954	127.5	124	123.4	83.3	85.6	83.8	90.9	91.4	90.2	124.967	84.2333	-0.56908	9.73283e-06	Down
scaffold1.t48	127.3	128.6	120.9	81.8	85	85.5	91	86.7	93.3	125.6	84.1	-0.578659	9.66704e-05	Down
scaffold4.t19	127.9	121.1	122.5	82.3	88.3	77.5	99.2	87.2	93.9	123.833	82.7	-0.58244	0.000392219	Down
scaffold7.t292	140.4	156.4	141.2	115.1	87.7	88.6	74	73.3	84.8	146	97.1333	-0.58793	0.00927243	Down
scaffold2.t351	109.6	109.6	113.5	71.8	74.2	75	93.6	87	91.3	110.9	73.6667	-0.590175	2.10738e-05	Down
scaffold5.t72	145.3	141.8	138.5	92.9	90	98.9	58.5	69.1	65	141.867	93.9333	-0.594827	0.0001267	Down
scaffold4.t359	141	138.5	138.8	91.5	92	92.3	67.7	68.7	69.6	139.433	91.9333	-0.600916	5.36825e-07	Down
scaffold2.t183	144.4	140	131.7	87.6	92	94.7	63.4	76.9	69.2	138.7	91.4333	-0.601176	0.0003752	Down
scaffold2.t355	146.2	136.2	135.8	92.3	91.5	89.3	71.4	69.5	67.8	139.4	91.0333	-0.614764	0.000162213	Down
scaffold2.t93	143.3	133.9	129.4	85.5	89.9	88	73.8	76.2	80	135.533	87.8	-0.626355	0.000370736	Down
scaffold1.t1	108.4	117	120.9	73.9	75.8	70.9	79.8	80.4	77.5	115.433	73.5333	-0.65059	0.000450778	Down
scaffold2.t647	166.9	164.9	131	101.2	95.4	96	50.1	46.3	48.2	154.267	97.5333	-0.661459	0.00857881	Down
scaffold6.t85	135.9	129.9	128.2	76.5	81.4	83.5	62.2	62.3	55.5	131.333	80.4667	-0.70677	8.31925e-05	Down
scaffold1.t622	140.4	143.2	130.7	91.9	72.7	89.1	54.9	56.2	59.5	138.1	84.5667	-0.707552	0.00164434	Down
scaffold8.t104	153.1	161.9	143.5	99.6	90.8	90.3	55.2	53.8	52	152.833	93.5667	-0.707893	0.000632943	Down
scaffold1.t254	121.2	137	148.1	75.7	86.9	85.4	85.4	77.4	83	135.433	82.6667	-0.712205	0.00351234	Down
scaffold2.t318	131.8	123.8	126.2	74.6	78.8	76.7	79.7	78.2	76	127.267	76.7	-0.730556	4.52617e-05	Down
scaffold5.t287	132.1	126.6	142.3	71.9	80.2	81.7	85.7	90.4	89.2	133.667	77.9333	-0.778327	0.000540491	Down
scaffold4.t576	142.2	148.8	150.1	85.1	81	90.4	60	71.4	71	147.033	85.5	-0.782147	7.32393e-05	Down
scaffold2.t965	146.4	149.6	149.1	87.5	76.4	82.8	66	72.4	69.8	148.367	82.2333	-0.851372	3.96176e-05	Down
scaffold3.t310	156.4	151.1	141.6	78.5	84.2	80.4	67.1	69.4	71.2	149.7	81.0333	-0.885487	0.000121615	Down
scaffold2.t293	150.1	140.4	129.7	80.8	91.5	53.7	87.7	92.9	73.3	140.067	75.3333	-0.894753	0.0069935	Down
scaffold5.t232	108.9	122.4	117.4	65.7	61.4	57.1	89	85.8	86.8	116.233	61.4	-0.920713	0.000297805	Down
scaffold1.t143	118.8	128.7	113	60.9	65	61.6	94.3	88.1	80.9	120.167	62.5	-0.943109	0.000265254	Down
scaffold5.t49	152	154.2	142.4	71.1	73.6	75.4	76.4	77.3	77.6	149.533	73.3667	-1.02727	3.77735e-05	Down
scaffold8.t142	176.9	174.4	167.9	77	76.9	77.1	45.8	53	50.9	173.067	77	-1.1684	3.6308e-06	Down
scaffold4.t172	161.7	157.7	154.4	58.8	63	64	79.6	82.5	78.5	157.933	61.9333	-1.35053	3.4364e-06	Down
scaffold4.t489	132.4	148.9	142	59.1	54.2	47.7	105.3	103.3	107.1	141.1	53.6667	-1.39462	0.000113856	Down
scaffold6.t118	155.9	188.6	181.6	58.7	64.3	55.2	58.2	68.1	69.2	175.367	59.4	-1.56184	0.000352943	Down
scaffold3.t246	169.3	176.4	178.7	54.1	57.4	54.8	68.2	70.2	70.9	174.8	55.4333	-1.65688	2.38972e-06	Down
scaffold5.t231	175.6	195.2	190.7	56.2	58.1	56.7	54.8	56.9	55.7	187.167	57	-1.71529	2.59144e-05	Down
scaffold3.t827	232.8	209.6	192.5	39.3	40.5	42.2	48.2	46.4	48.6	211.633	40.6667	-2.37965	0.000127941	Down
