# Supplementary material for: Salt stress perception and metabolic regulation network analysis of a marine probiotic Meyerozyma guilliermondii GXDK6
Source: Front Microbiol. 2023 Jul 17;14:1193352. doi: 10.3389/fmicb.2023.1193352 (PMC10387536; doi:10.3389/fmicb.2023.1193352)
Supplement: Supplementary file 2 [file Data_Sheet_2.zip › Table_S5.xlsx]

## Sheet: Table S5
Supplementary material Table S5. The significantly DEPs in GXDK6 when incubated under 10% NaCl stress for 16 h. (606 up-regulated and 374 down-regulated proteins)
Protein ID	0% NaCl-1	0% NaCl-2	0% NaCl-3	5% NaCl-1	5% NaCl-2	5% NaCl-3	10% NaCl-1	10% NaCl-2	10% NaCl-3	0% NaCl-Avg	10% NaCl-Avg	0%-vs-10%-log2(fc)	0%-vs-10%-P value	Regulation
scaffold6.t443	49.8	51.1	55.3	85	64.8	74.6	168	171.4	179.9	52.0667	173.1	1.73317	6.48094e-06	Up
scaffold1.t126	60.2	54	44	117.7	101.4	102.8	160.2	162.9	165.2	52.7333	162.767	1.62602	3.46194e-05	Up
scaffold4.t30	55.8	58.3	61.2	63.2	59.8	61.5	167.9	172.9	199.3	58.4333	180.033	1.6234	0.000248881	Up
scaffold1.t713	54.1	53.8	61.8	69.4	65.4	72.7	164.4	174.3	184.1	56.5667	174.267	1.62327	4.7138e-05	Up
scaffold1.t788	59	60.4	62.3	54.9	56	48.7	200.5	166.4	192	60.5667	186.3	1.62103	0.000257807	Up
scaffold3.t157	61.2	61.4	62.9	72.8	80.9	75.7	168.5	153.3	163.2	61.8333	161.667	1.38657	2.4147e-05	Up
scaffold3.t358	62.7	68.4	59.3	78.5	67.2	77.3	163.5	155.3	167.8	63.4667	162.2	1.3537	2.61436e-05	Up
scaffold3.t538	63.4	66.9	71.6	68	67.8	66.9	166.9	161.4	167.1	67.3	165.133	1.29495	5.42618e-06	Up
scaffold6.t106	64.3	62.2	60.9	89.6	81.8	82.4	149.6	146.1	163.1	62.4667	152.933	1.29174	6.7892e-05	Up
scaffold7.t173	58.8	63	69.8	78.8	81.1	81.5	147	164.2	155.8	63.8667	155.667	1.28532	0.000100287	Up
scaffold4.t592	66.6	72.2	58.7	55.5	81.8	87.4	156.1	138.4	183.2	65.8333	159.233	1.27425	0.00235645	Up
scaffold2.t663	56.3	57.1	52.3	118.4	107.9	107.7	136.4	130.6	133.2	55.2333	133.4	1.27215	4.02452e-06	Up
scaffold1.t753	69.4	68.5	66.5	76.1	63.1	68.1	156.6	160.8	170.8	68.1333	162.733	1.25608	2.52158e-05	Up
scaffold4.t354	70.1	57.9	59.2	111.4	135.9	110	136.8	158.1	150.1	62.4	148.333	1.24922	0.000278668	Up
scaffold3.t109	63.4	62.5	63	92.3	93	91.3	135.5	157.4	141.6	62.9667	144.833	1.20173	0.000232989	Up
scaffold2.t48	70	63.1	64	80.8	91.7	78.8	184.6	128.6	138.5	65.7	150.567	1.19644	0.00816002	Up
scaffold4.t449	66.4	69.6	74.2	69.9	64.3	78.9	155.8	143	177.9	70.0667	158.9	1.18132	0.00104699	Up
scaffold8.t178	60.2	58.7	73.3	71.1	69.9	78.6	153.7	133.8	132.5	64.0667	140	1.12778	0.000468538	Up
scaffold4.t376	66.8	68.8	67.8	96.8	77.9	87.3	149	140.7	144.8	67.8	144.833	1.09504	6.24441e-06	Up
scaffold2.t558	64.2	59.9	55.3	134.7	101.9	102.3	126.9	124.3	130.3	59.8	127.167	1.0885	2.65894e-05	Up
scaffold1.t626	66	60.1	60.2	118.8	103.5	102.2	134.7	127.2	127.3	62.1	129.733	1.06288	2.81002e-05	Up
scaffold1.t892	61.3	63.8	68.5	107.6	109.8	100.9	130.1	127	131.1	64.5333	129.4	1.00372	1.19962e-05	Up
scaffold3.t513	66.5	67.5	55	109.9	116	107.2	124.6	116.4	136.9	63	125.967	0.999618	0.00093276	Up
scaffold6.t452	67.5	76.2	66.4	96.7	77	98.7	104.6	173.7	139.2	70.0333	139.167	0.9907	0.0266656	Up
scaffold7.t142	72.2	68.9	74	91.3	88.6	81.3	131.5	145.5	146.8	71.7	141.267	0.978376	0.000169908	Up
scaffold3.t324	69.5	67.2	61.9	116.3	113.3	111	127.1	125	126.4	66.2	126.167	0.930428	0.000122992	Up
scaffold1.t387	77.4	74.2	56.9	98.6	103.2	98.5	133.2	132.9	125.2	69.5	130.433	0.908228	0.000899833	Up
scaffold1.t660	75.7	74.9	55.9	126.6	113.7	107.3	125.4	128.2	133.4	68.8333	129	0.906192	2.9478e-05	Up
scaffold2.t925	69.2	68.8	74.1	96.2	102.3	95.3	131	129.9	133.3	70.7	131.4	0.894183	6.69801e-06	Up
scaffold6.t258	69.5	68.3	56.6	108	111.2	107.8	112.4	121.1	127.3	64.8	120.267	0.892171	0.000375111	Up
scaffold5.t442	76.3	73.9	74.3	86.5	87.7	86.6	135.9	138.7	140	74.8333	138.2	0.885005	1.50511e-06	Up
scaffold3.t508	72.9	70.8	60.3	100.9	120.5	98.5	147.4	103.8	124.8	68	125.333	0.882164	0.0121523	Up
scaffold6.t200	67.5	68.7	62.1	115.7	108.9	112.4	117.9	125.1	121.6	66.1	121.533	0.87863	4.44585e-05	Up
scaffold3.t210	74	73.4	81.3	83.2	86.9	81.4	142.3	134.1	143.3	76.2333	139.9	0.875902	7.95557e-05	Up
scaffold2.t447	73.5	73.9	76.2	94.2	83.8	89.5	142.1	130	136.8	74.5333	136.3	0.870828	6.78123e-05	Up
scaffold5.t197	72.7	77.5	82.8	85.8	80.5	77.8	144.9	138.9	139.1	77.6667	140.967	0.859987	5.61058e-05	Up
scaffold6.t412	70.8	73.4	78.4	92.9	89.5	91.6	133.7	133.6	136	74.2	134.433	0.8574	1.40876e-05	Up
scaffold7.t422	71.5	77.7	77	105.1	76.5	85.6	135.6	132.2	138.7	75.4	135.5	0.845656	2.46214e-05	Up
scaffold5.t186	66.9	75	76.2	100.9	100.1	89.6	136.3	125.7	129.2	72.7	130.4	0.842917	0.000173949	Up
scaffold6.t113	68.3	71.7	59.5	119.4	105	120.2	85.7	137.4	132.8	66.5	118.633	0.835083	0.0368591	Up
scaffold9.t61	71.2	66.8	70	117.4	101	103.6	118.2	119.4	132.5	69.3333	123.367	0.831332	0.000344614	Up
scaffold4.t237	85.6	83.6	80.3	96.6	82.7	89.8	154	124.6	165.2	83.1667	147.933	0.83087	0.00565246	Up
scaffold3.t289	75.3	73.8	51.9	114.6	118.5	110.9	127.8	112.9	114.4	67	118.367	0.82103	0.00451682	Up
scaffold3.t204	69.2	76.2	74.3	96.8	98.4	98.3	116.1	148.7	122	73.2333	128.933	0.816053	0.00555373	Up
scaffold3.t548	75.6	73.4	66.9	103.8	101.7	101.9	128.8	124.6	123.2	71.9667	125.533	0.80267	6.63973e-05	Up
scaffold5.t100	78	77.1	61.1	102.8	107.3	99.4	142.2	111.7	120.4	72.0667	124.767	0.791829	0.00764974	Up
scaffold6.t252	73.6	67.1	63	127.7	107.6	114.2	113	116.3	117.5	67.9	115.6	0.767658	0.000144048	Up
scaffold1.t101	71.5	70.9	62.8	117.7	118.2	111.7	118.4	112.5	116.2	68.4	115.7	0.758321	0.000136251	Up
scaffold3.t526	76.9	67.6	75.7	116.7	89.9	101.1	117.7	129.8	124.7	73.4	124.067	0.757264	0.000374585	Up
scaffold8.t76	72.8	74.3	76.2	102.5	101.2	95.6	127.3	120.2	129.9	74.4333	125.8	0.757111	7.39255e-05	Up
scaffold2.t38	80.2	74.1	69.8	117.8	97	102.5	120.4	128.7	127.3	74.7	125.467	0.748124	0.000173232	Up
scaffold6.t57	68.4	73.1	78.4	99.5	108.5	104	112.5	126	129.5	73.3	122.667	0.742858	0.00114	Up
scaffold8.t188	71.8	72.2	64.8	117.7	116.3	109.6	120.5	111.6	115.4	69.6	115.833	0.734891	0.00019499	Up
scaffold1.t441	73.3	75.5	69.1	107.1	107.9	105.4	121.3	121.3	119.2	72.6333	120.6	0.731526	1.80555e-05	Up
scaffold7.t203	77.3	77.4	55.5	124	114.3	116.4	105.2	121.6	122	70.0667	116.267	0.730637	0.00402001	Up
scaffold2.t37	75.2	75.3	83.4	88.8	99	92.2	113.1	129.6	143.5	77.9667	128.733	0.723456	0.00525877	Up
scaffold8.t190	76.6	72.7	59.8	116.3	112.7	116.9	109.1	116	119.8	69.7	114.967	0.721985	0.00161706	Up
scaffold3.t341	78.4	78.8	69.8	101.5	95	103.9	115.5	130	127.8	75.6667	124.433	0.717643	0.00101708	Up
scaffold6.t400	73	70.9	75.8	115.4	107.6	97.2	125.8	112.7	121.5	73.2333	120	0.712462	0.000339639	Up
scaffold1.t848	75.4	75.3	78	99.1	99.5	101	121.3	121	129.5	76.2333	123.933	0.70107	8.23678e-05	Up
scaffold4.t203	78.3	80.2	65.6	108.3	104.8	98.5	130.3	116.3	117.6	74.7	121.4	0.700588	0.00187424	Up
scaffold1.t82	76.6	82.4	76.3	87.9	99.3	96.2	125	124.6	131.6	78.4333	127.067	0.696047	8.64383e-05	Up
scaffold7.t81	81.6	71.2	66.3	109.3	108.9	107.8	119.5	117	118.3	73.0333	118.267	0.695417	0.000583912	Up
scaffold4.t49	79.2	80	67.2	111.2	97.6	101.1	121.7	122.1	119.8	75.4667	121.2	0.683478	0.000403866	Up
scaffold3.t178	79.3	84.6	74.2	89.2	95.5	94.9	123.4	134.4	124.4	79.3667	127.4	0.68276	0.00048346	Up
scaffold7.t3	76.2	81.8	88.7	138.5	103.5	131.8	118.7	137.5	138.8	82.2333	131.667	0.679095	0.00127495	Up
scaffold1.t844	74.2	73.4	68.6	107.7	117.3	112.8	118	113.3	114.7	72.0667	115.333	0.678406	4.20332e-05	Up
scaffold1.t379	79.6	73.8	69.2	105.2	109.8	107	116.8	116.7	121.9	74.2	118.467	0.67499	0.000216152	Up
scaffold1.t780	80.1	75.7	76.3	99.3	100.9	98.9	120.2	124	124.5	77.3667	122.9	0.667701	1.93032e-05	Up
scaffold1.t259	82.8	83.4	81.3	94.8	100.3	97.3	125.2	133.3	134.3	82.5	130.933	0.666366	7.99968e-05	Up
scaffold2.t170	79.9	84.1	68.3	104	99.3	103.1	108.8	125.6	132.7	77.4333	122.367	0.660184	0.00687937	Up
scaffold2.t221	70.5	80.8	86	102.6	90.4	94.8	125.6	120.9	128.5	79.1	125	0.660178	0.000821324	Up
scaffold4.t332	77.4	76.9	71.2	101.9	106.9	109.4	122.8	116.9	116.6	75.1667	118.767	0.659965	0.000104084	Up
scaffold7.t356	81	79.9	80.5	91.8	94.5	91.2	131	120.1	129.9	80.4667	127	0.658365	0.000180705	Up
scaffold3.t530	76	76.9	81.7	95.4	101.7	98.1	126.2	126.3	117.7	78.2	123.4	0.658102	0.000175541	Up
scaffold5.t18	73.9	76.7	72.1	109.6	108	108.9	120.2	116	114.6	74.2333	116.933	0.655547	3.79173e-05	Up
scaffold1.t821	80.3	79.4	82.1	92.7	88.9	97.9	117.9	125	136	80.6	126.3	0.648003	0.00101246	Up
scaffold3.t602	78.8	77.8	76	86.6	130.6	86.1	123.2	119.2	121.8	77.5333	121.4	0.64688	6.72502e-06	Up
scaffold2.t541	81.4	79.7	85.1	87.8	90.4	91.4	128.7	127.3	128.2	82.0667	128.067	0.642027	9.75001e-06	Up
scaffold5.t329	77.5	79.8	83.1	89	101	95.3	126.9	125.6	121.7	80.1333	124.733	0.638373	3.85086e-05	Up
scaffold7.t382	76.2	76.2	85.3	98.5	101.5	93.3	124.6	120.7	123.8	79.2333	123.033	0.63487	0.000177128	Up
scaffold2.t433	78.6	78.8	66.9	117.3	105	106	112.9	117.2	117.3	74.7667	115.8	0.631168	0.000610794	Up
scaffold2.t879	81.3	79.9	80.9	99.1	93.1	91.8	123.4	124.2	126.3	80.7	124.633	0.627049	1.36213e-06	Up
scaffold1.t651	79.3	80	74.4	97.4	105.3	103.7	122.6	119.1	118.2	77.9	119.967	0.622938	4.52477e-05	Up
scaffold3.t389	76.8	89.7	91.6	90.5	115.4	100.4	127.4	133	137	86.0333	132.467	0.622662	5.72365e-05	Up
scaffold5.t369	81	82.6	86	90	93	93.3	128.2	128.5	127.6	83.2	128.1	0.622615	2.3824e-06	Up
scaffold4.t498	79	80.1	61.4	119.1	111.2	110.2	110.2	119.1	109.7	73.5	113	0.620507	0.00433369	Up
scaffold5.t65	80.2	70.9	67.5	132.9	95.3	117.3	105.3	120.6	110.1	72.8667	112	0.620168	0.00268193	Up
scaffold1.t300	74	74.8	78.4	112.4	107.6	104	118.4	112.8	117.7	75.7333	116.3	0.618851	5.28833e-05	Up
scaffold1.t124	75.7	73.3	76.6	95.2	104	88.1	120.2	109.3	116.5	75.2	115.333	0.617005	0.00298863	Up
scaffold1.t161	82.8	80.2	79.6	85.9	91.1	87.6	109.4	135.3	126.1	80.8667	123.6	0.612062	0.0131679	Up
scaffold4.t76	73.3	77.7	79	107.9	105.2	105.5	110.9	123.8	116.8	76.6667	117.167	0.611891	0.000593788	Up
scaffold7.t289	78.5	81.7	75.2	120.1	118.9	131.1	113.6	124	121.5	78.4667	119.7	0.609271	0.000753278	Up
scaffold2.t579	78.4	78.9	87.1	92.8	84.7	93.3	123.1	127.1	122.3	81.4667	124.167	0.607996	0.0001232	Up
scaffold5.t174	71.7	69.1	79.8	107.8	124.3	111.7	113.1	107.1	115.4	73.5333	111.867	0.60531	0.000703226	Up
scaffold2.t661	77.2	77.7	71.9	110.4	109.7	108.1	117.5	113.5	113.9	75.6	114.967	0.604757	6.26227e-05	Up
scaffold6.t268	73.1	97.3	83.5	101.1	89.1	81	125.4	134.3	126.4	84.6333	128.7	0.604714	0.00129647	Up
scaffold5.t19	77.9	77.3	76.5	106.8	101.4	108.2	111.7	122.9	117.4	77.2333	117.333	0.603317	0.000250524	Up
scaffold1.t1021	79	77.7	74.7	108.7	104.6	104.1	119.9	115.8	115.6	77.1333	117.1	0.602315	2.97669e-05	Up
scaffold9.t14	85.5	87	83.3	86	82.4	87.6	128.5	126.6	133.1	85.2667	129.4	0.601784	3.70094e-05	Up
scaffold5.t136	79.7	82.1	74.3	132.2	87.1	112.4	123.4	114.3	120.4	78.7	119.367	0.600964	0.000383512	Up
scaffold3.t756	79	78.1	74.8	107.2	106	103.9	119.7	116.9	114.4	77.3	117	0.597968	3.75003e-05	Up
scaffold2.t493	76.4	77.8	82.6	102	103	99.8	115.7	122.6	120.1	78.9333	119.467	0.597902	0.000124273	Up
scaffold1.t348	80.2	76.2	76.3	104.5	107.9	103.2	119.6	113.6	118.6	77.5667	117.267	0.596284	6.33882e-05	Up
scaffold4.t408	81	81.9	84.7	91.7	88.5	88.1	130.8	118.3	125.2	82.5333	124.767	0.596184	0.000440642	Up
scaffold6.t126	84.5	85.9	93.2	101.1	100.4	96	128.3	129.6	140.2	87.8667	132.7	0.594781	0.000255704	Up
scaffold6.t216	85.2	81.6	88.3	98.5	93.6	97.5	134.6	124.3	125.9	85.0333	128.267	0.593046	0.000316619	Up
scaffold1.t167	83.5	75.9	77.6	105.1	101.5	99.5	124.2	116.7	116.1	79	119	0.591037	0.00032616	Up
scaffold5.t179	84.2	85.1	67.9	111.3	111	111.3	117.8	119.2	119.9	79.0667	118.967	0.589416	5.55765e-05	Up
scaffold3.t249	72.5	75.2	75.8	114	112.6	113.7	112.5	113.1	110.6	74.5	112.067	0.589045	7.63313e-06	Up
scaffold2.t843	65.2	62.6	66.6	73.8	85.2	254.4	105.3	82.3	104.4	64.8	97.3333	0.58694	0.012909	Up
scaffold3.t652	88	83	62.2	115.5	110.9	103	124.4	110.7	114	77.7333	116.367	0.582073	0.00256025	Up
scaffold1.t675	85.6	83.9	83.5	93.8	88	86.6	129	128.1	121.6	84.3333	126.233	0.581918	6.51414e-05	Up
scaffold2.t768	72.7	71.8	74.1	125.3	103.5	125.6	105.2	104.8	117	72.8667	109	0.580997	0.000878593	Up
scaffold4.t50	82.5	83.7	65	107.3	111.6	108.9	117.1	115.1	113.1	77.0667	115.1	0.578709	1.75127e-05	Up
scaffold3.t620	87.3	85.6	76.5	101.7	95	100.1	126.8	118.8	126.3	83.1333	123.967	0.576453	0.000318759	Up
scaffold2.t284	84.6	94.2	80.9	114.2	119.9	124	120.3	119.9	146.6	86.5667	128.933	0.574742	0.00645895	Up
scaffold1.t160	83.1	81	85.4	93	95.7	90.6	127.1	118.6	125.3	83.1667	123.667	0.572379	0.000148664	Up
scaffold4.t499	80.7	79.9	80.7	101.3	100.8	98.5	117.6	121.3	119.3	80.4333	119.4	0.569937	3.81787e-06	Up
scaffold1.t454	74.9	77.5	80.7	114.7	104.7	101.6	105.4	120.5	120	77.7	115.3	0.569406	0.00198099	Up
scaffold2.t877	84.4	79.2	72.2	114.5	102.6	110.2	115	116.4	118	78.6	116.467	0.567316	7.99172e-05	Up
scaffold2.t231	88.8	79.5	63.4	107	104	103.1	101.9	118.7	122.7	77.2333	114.433	0.567212	0.0364907	Up
scaffold3.t541	85.2	83.9	81.7	91.3	95.5	92	126.4	120.6	123.6	83.6	123.533	0.563326	3.43776e-05	Up
scaffold2.t365	82.1	79.5	69	102.4	116.2	107.6	114.3	116.4	110	76.8667	113.567	0.563109	0.00130823	Up
scaffold5.t110	83.9	82.4	63.5	124.9	123.4	118.6	108.1	120.2	111.1	76.6	113.133	0.562608	0.00910901	Up
scaffold4.t268	81.1	82.4	82.5	99.2	95.4	97.2	120.7	120.9	120.7	82	120.767	0.558526	1.14582e-07	Up
scaffold2.t953	81.2	77	75.4	111.6	104.9	108.7	108.8	115.1	119.9	77.8667	114.6	0.557529	0.00691694	Up
scaffold1.t289	87.1	76.7	67.2	110.1	101.5	102.3	105.6	115.2	118.3	77	113.033	0.553818	0.00688909	Up
scaffold7.t424	80.3	84.2	75.9	114.1	127.5	109	119.7	112.5	120.6	80.1333	117.6	0.553414	0.000133929	Up
scaffold4.t343	91	80.6	60.3	104.6	111.8	99.9	107.9	119.6	112.8	77.3	113.433	0.553304	0.004663	Up
scaffold7.t418	82	84.9	79.3	98.3	96.9	97.3	121.2	122.2	117.8	82.0667	120.4	0.552967	5.24491e-05	Up
scaffold1.t318	75.9	76	64.2	123.4	121.6	121.9	108.3	103.4	105.3	72.0333	105.667	0.552784	0.00128155	Up
scaffold6.t458	83.8	89.4	90.2	105.1	113.5	122.6	132.3	129.7	124.3	87.8	128.767	0.552466	0.00018533	Up
scaffold8.t84	85	85.3	87.5	88	91.4	91.1	137.8	114.8	124.9	85.9333	125.833	0.550224	0.00382937	Up
scaffold3.t211	82.2	83.8	89.1	91.6	90.4	92.6	120.8	123.9	128.8	85.0333	124.5	0.550045	0.000229674	Up
scaffold2.t612	82.2	73.9	64.7	111.6	108.6	108.3	109.9	108.1	105.2	73.6	107.733	0.549687	0.00524518	Up
scaffold4.t163	83.9	82.8	71.3	106.4	105	107	114.5	117.2	116.2	79.3333	115.967	0.547711	9.06889e-06	Up
scaffold3.t212	86.9	90.1	101.6	109.7	105.6	106.1	137.3	131.6	138.1	92.8667	135.667	0.546834	2.34798e-05	Up
scaffold7.t59	85.6	87.9	87.7	97.2	90.8	89.6	128	127.5	125.9	87.0667	127.133	0.54615	1.23695e-05	Up
scaffold3.t74	88.8	84.7	98.9	92.5	95.1	96.6	138.6	124.5	134.4	90.8	132.5	0.545228	0.000463904	Up
scaffold5.t220	80.6	82.7	82.8	95.5	100.1	99.1	119	118.2	121.9	82.0333	119.7	0.545141	9.3424e-06	Up
scaffold3.t231	86.8	86.8	93.3	93.1	89.8	93.8	141.9	122.9	124.5	88.9667	129.767	0.544583	0.00219915	Up
scaffold6.t99	77.1	80.3	89.4	98.8	98.9	95.8	112.9	122.7	124.2	82.2667	119.933	0.543853	0.00180734	Up
scaffold5.t391	83.7	81	73	97.1	95.1	98.6	125.9	112	108.4	79.2333	115.433	0.54288	0.00452365	Up
scaffold9.t32	79.7	75.4	77.9	110.4	109.3	107.9	119.9	109.8	109.7	77.6667	113.133	0.542657	0.000599177	Up
scaffold3.t12	76.5	77.7	87	105.3	98.1	105	108.8	121.8	119.8	80.4	116.8	0.538773	0.00223842	Up
scaffold6.t301	87.9	72.5	67.7	115.3	96.5	105.1	102.2	111.8	117.1	76.0333	110.367	0.537601	0.00613164	Up
scaffold5.t254	85.2	82.8	77	86.5	91.9	91.7	122.8	116.8	115.6	81.6667	118.4	0.53585	0.00034866	Up
scaffold8.t194	85	86.9	84.7	87.5	91.5	87	125.7	122.7	123.2	85.5333	123.867	0.534229	6.32292e-06	Up
scaffold2.t472	83.2	79.7	89.7	103.1	98.7	97.6	118.5	128.4	118.5	84.2	121.8	0.532622	0.000305666	Up
scaffold2.t423	80.2	86.3	81.5	95.9	90.7	89.1	122.2	116.6	119.9	82.6667	119.567	0.532438	0.000196524	Up
scaffold3.t489	86	87.2	79.9	92	98.8	98.1	114.7	127.4	123.1	84.3667	121.733	0.528979	0.00108281	Up
scaffold4.t135	80	79.8	82.6	101.2	107.2	99.4	117.3	119.6	112.8	80.8	116.567	0.528728	8.24389e-05	Up
scaffold1.t687	86.2	79.8	65.7	100.8	101.7	101.8	109.5	114	110.2	77.2333	111.233	0.526294	0.000103748	Up
scaffold8.t64	86.1	83.9	83.1	93.9	95	93.7	122.1	118.1	124.1	84.3667	121.433	0.525419	4.78187e-05	Up
scaffold2.t746	84.5	87.1	64.2	108.3	109.3	107	106.2	120.8	112	78.6	113	0.523722	0.00750113	Up
scaffold7.t134	78.1	81.6	101.4	91	87.7	97.8	124.1	125.6	125.1	87.0333	124.933	0.521518	6.59474e-05	Up
scaffold2.t359	87.8	83.8	80.9	100.1	92	103.2	123.7	104.9	133.6	84.1667	120.733	0.520503	0.0137227	Up
scaffold5.t397	79.9	84.9	87.8	92	96.3	92.1	115.3	127	119.1	84.2	120.467	0.516742	0.00181674	Up
scaffold1.t958	82.2	87.9	56.2	113.5	116.5	120	114.7	104.9	104.1	75.4333	107.9	0.516421	0.0347944	Up
scaffold8.t45	83.4	85.5	84.7	95.6	107.4	99.4	123.9	118.8	118.9	84.5333	120.533	0.51184	2.78248e-05	Up
scaffold6.t253	82.8	82	88	96.3	99.5	99.2	119.7	120.5	120	84.2667	120.067	0.510802	5.93833e-07	Up
scaffold2.t510	77.4	82.4	76.9	105	121.4	100.1	114.3	111.5	111	78.9	112.267	0.508832	8.0863e-05	Up
scaffold4.t304	81.5	82.4	82.5	99.6	105.4	94.4	109.5	126.2	114.9	82.1333	116.867	0.508824	0.00301425	Up
scaffold2.t414	86.6	84.6	66.2	115	114.7	103.9	109.4	112.7	115.1	79.1333	112.4	0.506285	0.000178074	Up
scaffold3.t386	87.8	83.9	76.3	99.2	99.2	91.4	117.1	114.1	121	82.6667	117.4	0.506055	0.000299507	Up
scaffold5.t83	88.8	86.9	114.1	92.7	94.4	92.1	138.7	125.8	147	96.6	137.167	0.505835	0.0025856	Up
scaffold7.t95	78.1	86.7	91	119.2	106.1	116.3	116	127	119.4	85.2667	120.8	0.502567	0.0131828	Up
scaffold9.t44	85	85.8	76.7	103.9	99.7	98.9	118.6	118.5	112.9	82.5	116.667	0.499926	0.000593867	Up
scaffold2.t869	85.3	88.9	96.9	102.1	97.3	100.4	128.9	122.9	131.5	90.3667	127.767	0.499649	0.000106019	Up
scaffold3.t784	57.6	66.4	61.1	180.8	134	138.6	78.6	92	90.9	61.7	87.1667	0.498506	0.0070107	Up
scaffold1.t784	86.5	87.3	84.6	93.9	98.8	98.3	116.4	123.6	124.8	86.1333	121.6	0.4975	0.000204956	Up
scaffold3.t196	82.5	86.8	80.8	118.3	111.1	110.1	113.7	124.7	114.1	83.3667	117.5	0.495118	0.000948844	Up
scaffold1.t531	82.6	84.1	87.3	99.6	97.3	98.7	112.5	121.5	123.7	84.6667	119.233	0.493922	0.00127	Up
scaffold2.t623	86.7	79.1	69	112.4	107	105	106.6	114.4	109	78.2667	110	0.491034	0.000884054	Up
scaffold9.t76	85.4	83.6	88.7	121.5	126.3	115.4	124.7	117	120.3	85.9	120.667	0.490297	0.000113205	Up
scaffold7.t62	82.2	84.2	89.2	91.1	88.5	91.4	118.3	121.9	118.6	85.2	119.6	0.489292	7.31725e-06	Up
scaffold1.t956	81.5	84.7	82.7	99	103.8	99.2	111.6	129.5	107.9	82.9667	116.333	0.487661	0.00773549	Up
scaffold5.t243	83.4	84.2	84.2	97.4	93.2	95.9	109	129.3	114.5	83.9333	117.6	0.486572	0.00854295	Up
scaffold2.t100	80.8	84.4	89.9	93.1	97	97.5	114.4	119.1	123.9	85.0333	119.133	0.486477	0.000862738	Up
scaffold4.t345	81.7	79.5	81.6	109.9	103.8	103.5	111.7	116.3	112.1	80.9333	113.367	0.486191	3.8261e-05	Up
scaffold7.t121	79.7	83.2	74.7	103.2	100.8	100.3	100	116.2	116	79.2	110.733	0.483517	0.00538568	Up
scaffold3.t36	87	87.6	68.5	108.4	109.7	109.1	105.2	125.3	109.3	81.0333	113.267	0.483136	0.0187227	Up
scaffold5.t366	82.2	85.2	68.7	115.9	115.7	109.1	104.4	121.8	103.6	78.7	109.933	0.482193	0.0323035	Up
scaffold3.t439	80	84.8	82.8	110.7	95.5	101.1	107.6	123.4	114.1	82.5333	115.033	0.479003	0.00246643	Up
scaffold4.t152	77.9	86.1	80.3	104.3	108	103.2	109.1	114.7	116.4	81.4333	113.4	0.477729	0.000624112	Up
scaffold3.t835	81.5	86.1	86.9	128.4	104.6	107.8	117.9	117.4	119	84.8333	118.1	0.477306	3.76795e-07	Up
scaffold6.t154	86.3	82.5	66.8	108.4	116.1	110.8	110	106	111.7	78.5333	109.233	0.476036	0.0407281	Up
scaffold6.t23	91.6	82.5	78.2	108.5	107.5	102.2	107.4	120.7	122.8	84.1	116.967	0.47592	0.0075096	Up
scaffold4.t382	89.1	89.1	67.7	116.5	115.2	116.5	109.2	117.6	115	81.9667	113.933	0.475081	0.000569229	Up
scaffold8.t78	85.2	86.1	91.3	91.9	90.8	89.8	122.3	122.5	120.1	87.5333	121.633	0.474634	7.66268e-05	Up
scaffold2.t729	83.2	83.3	83.1	99.3	90.8	94.8	113.6	115.1	118.1	83.2	115.6	0.474486	7.49635e-05	Up
scaffold5.t307	88.8	86.6	84.4	79.9	83.4	79.4	135.5	108	116.9	86.6	120.133	0.472198	0.0148808	Up
scaffold7.t353	85.4	86	72.2	103.2	104.5	104.4	117.8	109.1	111	81.2	112.633	0.472082	0.00066461	Up
scaffold9.t60	81.5	85.8	83.6	100.4	103.6	97.4	114.9	117.5	115.4	83.6333	115.933	0.471145	2.57317e-05	Up
scaffold2.t762	81.4	81.8	82.8	108	112.9	93.4	109.1	107.3	123.4	82	113.267	0.466028	0.00361367	Up
scaffold6.t367	87.3	86	83	104.1	97.1	101.8	114.3	119.8	119.7	85.4333	117.933	0.465101	0.000800027	Up
scaffold2.t324	85.3	86.1	96.6	106.2	91.2	93.9	117	118.5	134.4	89.3333	123.3	0.464902	0.0029345	Up
scaffold9.t73	80.7	83.7	87.4	93.3	117.7	108.6	116.9	116.5	114.1	83.9333	115.833	0.464735	0.0001435	Up
scaffold1.t752	76.8	80.2	79.9	92	86.7	87	93.4	121.9	111.5	78.9667	108.933	0.46413	0.0381509	Up
scaffold1.t569	92.2	80.7	66.7	99.8	89.7	80.9	106.9	112.4	110.8	79.8667	110.033	0.462275	0.000416812	Up
scaffold3.t646	87.9	87.8	86.5	93.2	95.4	94.3	119.1	119.1	123	87.4	120.4	0.46213	0.000160096	Up
scaffold7.t156	91.7	86.6	71.9	100.2	103.2	102.9	114.6	116.5	113.5	83.4	114.867	0.461841	0.000473356	Up
scaffold7.t34	80.4	79.4	80.6	98	101.5	133.3	106.6	111.9	112.5	80.1333	110.333	0.461394	0.00141577	Up
scaffold2.t189	94.1	89.4	56.8	118.8	95.1	104.5	111.9	109.3	109.2	80.1	110.133	0.459377	5.85895e-05	Up
scaffold1.t695	91.7	90.3	83.4	102.4	74.2	92.9	128.6	118	118.3	88.4667	121.633	0.459333	0.00155711	Up
scaffold2.t923	85.1	86.8	85.7	96	95.1	97.3	112.3	121.1	120.6	85.8667	118	0.458617	0.000375662	Up
scaffold3.t750	84.5	79.3	83.7	84	85.7	84.7	121.4	107.4	110.8	82.5	113.2	0.456408	0.0144906	Up
scaffold8.t56	84.8	78.5	71.4	104	109.2	108.2	103.2	109.6	109.2	78.2333	107.333	0.456243	0.00100758	Up
scaffold7.t371	85.5	87.8	79.7	119.4	115.4	114.5	112.6	119	115.5	84.3333	115.7	0.456214	0.000169987	Up
scaffold7.t48	86.2	86.7	91	92.8	90.3	91	120.3	118	123.6	87.9667	120.633	0.4556	0.000125817	Up
scaffold1.t952	82.6	83	90.1	96.1	93.3	97	111.3	120	119.1	85.2333	116.8	0.454551	0.00048319	Up
scaffold4.t519	87.1	86.4	68.7	100.6	120.9	99.5	109.8	114.1	107.8	80.7333	110.567	0.45368	0.00281024	Up
scaffold3.t470	85.9	85.5	73.8	100.5	101.6	101.6	115.6	109.5	110.6	81.7333	111.9	0.453214	0.000306554	Up
scaffold7.t274	87.1	86.9	85.5	100	98.4	89.1	122.7	117.6	114.9	86.5	118.4	0.452897	0.00259109	Up
scaffold2.t113	76.8	81.7	87.3	113.3	104.2	109.8	121.2	113.8	100.5	81.9333	111.833	0.448828	0.0278034	Up
scaffold2.t743	86.6	89.2	88.2	102.8	97.7	98.3	119	123.3	117.9	88	120.067	0.44826	4.01338e-05	Up
scaffold2.t909	86.4	85.3	74.6	105.4	103.3	96.7	107.6	114.4	113.6	82.1	111.867	0.446326	0.000563217	Up
scaffold6.t298	88.5	87.7	90.1	92.8	89.7	89.5	117.6	121.2	122.8	88.7667	120.533	0.441342	4.737e-05	Up
scaffold4.t298	86.4	87.2	90.2	93.9	88.7	98.8	116.3	118.7	123.2	87.9333	119.4	0.441321	0.000276926	Up
scaffold3.t351	83.2	85.8	87.4	98.9	101.2	96.7	109.7	117.8	120.5	85.4667	116	0.440691	0.00189794	Up
scaffold7.t113	80.4	86.1	74.6	105.9	108.6	113.5	117.9	103.9	105.1	80.3667	108.967	0.439218	0.00303642	Up
scaffold2.t466	90.1	88.3	88.7	99.6	99.4	98.9	131.8	113	117.3	89.0333	120.7	0.439008	0.00488828	Up
scaffold4.t212	89.8	84.7	69.1	115.1	119.6	118.9	108.4	108.5	113.2	81.2	110.033	0.438389	0.000607252	Up
scaffold8.t149	86	85.3	93	97.6	100.3	102.2	126.1	116.8	115.1	88.1	119.333	0.437783	0.00103553	Up
scaffold1.t452	86.9	84.3	87	97.1	100.9	95.1	116.8	118.6	113.9	86.0667	116.433	0.435978	0.000549532	Up
scaffold9.t13	84.6	86.5	92.8	106.2	102	113.4	107.5	121.8	127.3	87.9667	118.867	0.434315	0.0143247	Up
scaffold1.t380	86.7	85.6	90.3	100.1	101.4	96.7	114.7	122.1	118	87.5333	118.267	0.434139	0.000118879	Up
scaffold8.t171	83.6	85.7	93.1	97	91.6	94.4	109.1	125.2	120.2	87.4667	118.167	0.434018	0.00526007	Up
scaffold3.t493	87.2	87.5	79.8	101.6	104.3	101.1	104.4	115.1	124.3	84.8333	114.6	0.433904	0.0281217	Up
scaffold8.t136	86.7	85.8	86	95.7	94.9	96.1	114.1	116.1	118.6	86.1667	116.267	0.432236	8.56522e-05	Up
scaffold1.t210	84.4	83.2	90.8	108.4	102.7	105.2	115.9	115.5	117.1	86.1333	116.167	0.431553	2.08031e-05	Up
scaffold2.t616	83.9	84.5	86.4	99.1	97.6	100.7	107.7	124.7	111.2	84.9333	114.533	0.431365	0.00583851	Up
scaffold6.t158	91.5	90.9	91	93.9	97.5	93.6	132.4	113.3	122.4	91.1333	122.7	0.429085	0.0044166	Up
scaffold6.t462	85.3	83.2	99.2	97.2	97.1	97.4	114.7	111.3	134.3	89.2333	120.1	0.428582	0.00748798	Up
scaffold3.t223	87.4	92.6	77.1	119.7	102.9	108.6	106.3	118.2	121.5	85.7	115.333	0.428442	0.00595613	Up
scaffold3.t531	81.6	83.1	81.7	109	105	107.9	101.9	116.9	112.8	82.1333	110.533	0.428442	0.00322901	Up
scaffold4.t68	89.1	89	87.2	105.1	93.8	94.1	116.9	123.2	116.7	88.4333	118.933	0.427491	0.000155686	Up
scaffold1.t869	86.6	93.2	82.9	94.1	88.1	102	115.6	126	111.5	87.5667	117.7	0.426661	0.00460597	Up
scaffold2.t732	87.6	85.6	86.1	97.3	95	93.8	120.8	118.3	109.4	86.4333	116.167	0.426536	0.00375586	Up
scaffold7.t207	92.2	92.8	105.2	99.5	97.7	92.7	148.6	108.2	133.2	96.7333	130	0.426427	0.0225709	Up
scaffold6.t21	86.6	88.8	74.8	98.8	102.6	110.2	119.8	104.5	111.6	83.4	111.967	0.42495	0.0085552	Up
scaffold1.t769	85.1	84	80.7	101.6	106.3	103.3	109.1	111.3	114.9	83.2667	111.767	0.424679	0.000203667	Up
scaffold6.t332	85.6	80.5	77.4	76.2	71.8	64.6	103.8	110	112.3	81.1667	108.7	0.421393	0.00839304	Up
scaffold2.t817	82.5	80.1	82.3	97.5	106.9	105.3	96.3	115.5	116	81.6333	109.267	0.420623	0.0273889	Up
scaffold1.t499	83.2	85.4	81.5	107.3	111.5	114.1	108.1	116.3	110.3	83.3667	111.567	0.420363	0.000550094	Up
scaffold5.t345	85.1	90.4	101.5	101.9	96.7	99.3	132.5	114.5	123.6	92.3333	123.533	0.419977	0.00431767	Up
scaffold1.t1025	87.9	87.4	87.3	92.4	97.8	87	116.8	114.7	119.7	87.5333	117.067	0.419426	3.9638e-05	Up
scaffold2.t360	84.3	88.3	83.3	102.4	99.2	100.5	112.3	112.9	117	85.3	114.067	0.41926	0.000172254	Up
scaffold2.t101	89	89	90.2	102.1	100.4	98.6	112.3	118.7	127.4	89.4	119.467	0.418261	0.00327586	Up
scaffold7.t430	83.7	99.6	94.8	116.1	106.4	117.8	128.4	118.8	124.3	92.7	123.833	0.417758	0.0004658	Up
scaffold8.t74	85.1	82	86.2	103	106.2	102.2	109	112.6	115.8	84.4333	112.467	0.413613	0.000218108	Up
scaffold7.t275	83.4	83.9	91	98.5	94.3	96.1	123.8	106.8	113.3	86.1	114.633	0.412941	0.00380799	Up
scaffold5.t454	86	88	88	96.4	93	108	113.9	118.3	116.6	87.3333	116.267	0.412833	0.00110254	Up
scaffold3.t689	87.4	84.2	76.1	107.7	105.1	109.9	103.7	114.3	111.7	82.5667	109.9	0.41256	0.0041354	Up
scaffold6.t369	85.4	86.3	87.1	91.1	96.1	91.9	116.4	115.2	112.7	86.2667	114.767	0.411829	0.00192685	Up
scaffold1.t216	86.7	86.4	83.1	100.1	99.5	93.9	114	114.6	112.1	85.4	113.567	0.411231	0.00242639	Up
scaffold6.t410	86.7	88	89	96.6	98.6	100.4	119.3	115.1	116	87.9	116.8	0.410105	5.30119e-05	Up
scaffold3.t363	86.5	87.9	89.7	96.6	97.8	98.8	117.2	109.5	124	88.0333	116.9	0.409153	0.00195686	Up
scaffold2.t474	86.1	87.5	88.9	96.8	97.1	95.1	114.3	116.5	117.7	87.5	116.167	0.408841	2.37088e-05	Up
scaffold3.t7	82.8	94.3	88.2	93.1	86.4	84.4	113.5	119.4	119.3	88.4333	117.4	0.40877	0.000256742	Up
scaffold7.t227	86.2	91.3	96.8	90.3	102.9	99	127.8	116.4	119.9	91.4333	121.367	0.40858	0.00311873	Up
scaffold4.t110	84	86.9	89.7	97.5	94.5	101.7	107.7	118.7	119.4	86.8667	115.267	0.408101	0.00234453	Up
scaffold6.t102	86.4	88.1	88.5	97.4	96.3	98.4	116.5	117.5	114.3	87.6667	116.1	0.405268	0.000935175	Up
scaffold6.t469	87.8	89.5	92.3	100.5	98.1	101.6	130.6	106.4	119.7	89.8667	118.9	0.403891	0.0300802	Up
scaffold4.t98	87.9	89.4	90.9	93.2	95.1	96.3	120.1	118.3	116.4	89.4	118.267	0.403697	1.1836e-05	Up
scaffold4.t277	82.1	83.6	81.6	104.9	102.6	101.2	110.3	111.7	105.1	82.4333	109.033	0.40347	0.00428147	Up
scaffold3.t525	87.3	85.3	94.2	102.1	102.8	94.9	121.3	113.5	118	88.9333	117.6	0.403092	0.00023317	Up
scaffold3.t708	88.2	88.8	72.2	108.8	112.1	111.6	99.8	113.5	116.1	83.0667	109.8	0.402536	0.0209498	Up
scaffold3.t333	90.8	87.4	74	115.3	114.7	112.5	110.3	111.5	111.5	84.0667	111.1	0.402253	3.2089e-06	Up
scaffold3.t608	85.3	84.7	87.9	88.6	87	83.2	110.3	111	119.4	85.9667	113.567	0.40169	0.00656129	Up
scaffold6.t482	84.4	83.3	87.5	99.7	100.4	96.2	111.5	115.6	109.9	85.0667	112.333	0.40112	0.00100317	Up
scaffold2.t114	89	87.7	88	99.9	100.3	95.7	123.7	111.6	114.2	88.2333	116.5	0.400934	0.00198396	Up
scaffold1.t251	88	88.8	82.6	114.4	112	110.9	110	115.9	116.3	86.4667	114.067	0.399661	0.00054102	Up
scaffold3.t543	86.5	87.8	85.6	89.2	93.8	92.3	117	112.2	113.4	86.6333	114.2	0.398569	0.000107368	Up
scaffold3.t612	86.3	87.5	93.9	105.1	93.9	92.7	122.6	113.7	116.5	89.2333	117.6	0.398233	0.000339333	Up
scaffold3.t500	87.6	88.6	76.1	97.1	95.5	106.8	112.2	109.7	110.6	84.1	110.833	0.398214	0.00550108	Up
scaffold5.t316	87.6	87.4	94.1	100.2	98	95.5	116.2	116	122.4	89.7	118.2	0.39805	0.000130177	Up
scaffold2.t440	75.8	95.1	65.8	157.3	86.7	107.6	100.6	103.5	107.6	78.9	103.9	0.397098	0.0473698	Up
scaffold6.t370	85.9	85.5	81.4	103.5	108.6	99.5	107.9	111.5	113.5	84.2667	110.967	0.397092	0.00190246	Up
scaffold9.t34	91.1	86.9	85.6	94.9	90.8	86.5	120.8	115.1	111.2	87.8667	115.7	0.397001	0.000907745	Up
scaffold6.t26	88.9	88.8	76.1	110.1	104.5	107.6	106.5	113.5	114.1	84.6	111.367	0.396588	0.00195239	Up
scaffold3.t766	88.6	91.6	80.4	120.2	117.4	111.5	110.4	113.3	118.8	86.8667	114.167	0.394267	0.00304427	Up
scaffold1.t191	82.5	82.6	83.8	106.4	109.6	108	115.6	105.1	106.4	82.9667	109.033	0.394166	0.00143962	Up
scaffold1.t132	88.6	89.7	92	92.4	88.7	93.7	122	115.5	117.4	90.1	118.3	0.392851	0.000203821	Up
scaffold2.t256	86.9	88.7	86.5	76.1	79.2	75.6	114.5	115.8	113.6	87.3667	114.633	0.391872	7.36795e-06	Up
scaffold1.t887	86.2	83.3	86.1	103.9	105.6	101.2	110.7	112.3	112.3	85.2	111.767	0.391565	0.000295106	Up
scaffold8.t106	81	83.5	86.5	103	109.3	107.6	113.1	107.2	108.9	83.6667	109.733	0.391277	0.000386391	Up
scaffold6.t277	81.9	89	82.1	116.3	94	105	100.8	120.9	110	84.3333	110.567	0.390742	0.0138043	Up
scaffold4.t377	84	82.9	99.9	106.2	102.9	102.2	112	117	120.6	88.9333	116.533	0.389947	0.000766301	Up
scaffold1.t278	89.7	89.7	91.6	95.3	97.4	96.1	114.7	117.3	123	90.3333	118.333	0.389526	0.000819557	Up
scaffold1.t634	84.9	92.5	83.3	104	108.3	106.3	112.7	108.9	119.9	86.9	113.833	0.389495	0.0123176	Up
scaffold1.t271	88.2	90	90	97.1	92.1	91.4	116.4	117	117.8	89.4	117.067	0.388984	2.80377e-06	Up
scaffold2.t376	85.3	86.7	88.4	95.6	82.8	91.3	106	114.3	120.3	86.8	113.533	0.387349	0.0202557	Up
scaffold2.t791	87.5	83.9	84.3	104.3	101.7	103.5	108	112.2	114.1	85.2333	111.433	0.386691	0.00174137	Up
scaffold6.t304	88.3	90.9	93.4	101.8	99.1	98.5	119.7	114.8	121.7	90.8667	118.733	0.385902	0.000249959	Up
scaffold8.t134	85.6	83.1	100.4	87	96	96.2	116.8	106.9	127.9	89.7	117.2	0.385793	0.0276133	Up
scaffold4.t347	87.1	88.5	94.7	94.8	96.9	98.8	121.2	114.8	117.1	90.1	117.7	0.385515	8.71057e-05	Up
scaffold2.t545	87.5	94.8	89.7	87.2	108.7	92.2	126.2	109.6	119.5	90.6667	118.433	0.385431	0.00729825	Up
scaffold2.t733	93.2	89.6	77.3	107.4	104.8	109.1	113.9	111.1	114.6	86.7	113.2	0.38477	0.000331683	Up
scaffold6.t53	81.2	84.7	95.5	99.7	98.1	96.9	113.7	120.9	106.6	87.1333	113.733	0.384359	0.00131539	Up
scaffold1.t256	91.5	87.9	82.4	92.8	90	87.2	116.3	111.7	113.7	87.2667	113.9	0.384265	7.13202e-05	Up
scaffold3.t44	86.8	90.1	96.1	111.9	75.4	83.3	108.5	118.6	129.2	91	118.767	0.384192	0.0133887	Up
scaffold2.t32	81.7	82.2	86.4	108.2	105.2	109.7	100.3	114.8	111.5	83.4333	108.867	0.383866	0.00536952	Up
scaffold2.t180	87.5	89.6	88.5	95.1	96.2	96.6	113.3	110.7	122.5	88.5333	115.5	0.3836	0.00175391	Up
scaffold3.t279	88.3	88.1	86.8	95.4	95.8	96.3	110.8	114.1	118.4	87.7333	114.433	0.38331	0.0010862	Up
scaffold1.t323	87	87.2	92.4	99	98.3	96.2	113.7	115.8	118	88.8667	115.833	0.382336	5.0329e-05	Up
scaffold6.t80	91.9	91	84	116.3	111.5	112.4	117.2	112.9	117.7	88.9667	115.933	0.381959	0.0002039	Up
scaffold6.t190	88.3	88.1	89.9	95.2	95.3	96.5	114.8	117.1	114.9	88.7667	115.6	0.381051	9.0469e-06	Up
scaffold3.t684	84.4	85.7	79.7	102	89.7	109.2	95.8	120.8	108.7	83.2667	108.433	0.380997	0.0425324	Up
scaffold1.t414	88.6	89.4	75.3	111.3	115	109.4	115.7	113.5	100.6	84.4333	109.933	0.380744	0.00892194	Up
scaffold1.t76	89.7	88.1	81.8	101.3	106.1	104.8	114.4	110.1	113.4	86.5333	112.633	0.380306	0.000368219	Up
scaffold8.t16	87.8	88.3	77.7	103.5	105	106.6	107.7	114.1	108.5	84.6	110.1	0.380085	0.00108925	Up
scaffold1.t654	91.3	89.7	80.6	112.8	114.7	114.8	114.1	112.4	113.9	87.2	113.467	0.379868	3.20606e-05	Up
scaffold3.t769	85.8	90.7	88.2	99.3	101.5	102.3	107	124.7	112.7	88.2333	114.8	0.379727	0.0115889	Up
scaffold3.t306	89.3	89.9	88.2	95.2	96.1	100.2	119.4	113	115.5	89.1333	115.967	0.379673	0.000642361	Up
scaffold2.t20	88.7	89.9	92.7	97.5	97.3	103.6	116.3	116.1	120.5	90.4333	117.633	0.37937	4.25348e-05	Up
scaffold1.t42	87.3	87.3	80.9	94.5	86.1	92.1	106.9	113.1	112.2	85.1667	110.733	0.378729	0.00271315	Up
scaffold3.t446	90.5	92.1	70.6	106.7	116.5	112	103.5	111.2	114.5	84.4	109.733	0.378687	0.00457553	Up
scaffold8.t135	84.7	84.9	83.7	103.1	104.4	109.9	101.8	116.7	110.8	84.4333	109.767	0.378555	0.0043226	Up
scaffold2.t784	89.1	88.6	89.5	90.2	95.6	90.1	116.4	121.1	109.8	89.0667	115.767	0.378262	0.00162485	Up
scaffold4.t108	89.2	87.2	92.5	101.1	98.1	92.9	116	117.9	115.6	89.6333	116.5	0.378223	2.52258e-05	Up
scaffold3.t340	86.6	86	87.5	93.9	94.1	91.6	108.9	110.1	118.9	86.7	112.633	0.37753	0.00151665	Up
scaffold6.t281	87.2	88.1	79.6	105.2	106.8	106.8	103.8	116	111.2	84.9667	110.333	0.3769	0.00484299	Up
scaffold7.t407	87.3	86.5	88.7	98	98.1	98.4	123.4	108.7	108.7	87.5	113.6	0.376608	0.00511153	Up
scaffold1.t805	91.4	83.9	79.1	100.2	100	99.5	106.7	109.3	114.1	84.8	110.033	0.375804	0.00131089	Up
scaffold2.t380	85.6	89.8	103	95.7	102.9	94	117.1	123.2	120.7	92.8	120.333	0.37484	6.47448e-05	Up
scaffold2.t907	90.4	90.7	90.2	95.8	89.6	91.7	118.1	114.3	119.3	90.4333	117.233	0.374456	5.98331e-05	Up
scaffold2.t699	79.9	83.3	87.1	113	101.2	111.4	96.6	109.6	117.9	83.4333	108.033	0.372781	0.0197302	Up
scaffold5.t380	88.7	89.8	88.7	90.4	96.5	93	110.3	117.2	118.3	89.0667	115.267	0.372018	0.000536045	Up
scaffold6.t181	89.2	90.1	83.6	94.5	95.3	93	112	113.6	114.6	87.6333	113.4	0.371869	1.582e-05	Up
scaffold3.t762	92.8	93.1	101	95.9	87.9	89.1	123.8	122.7	124.7	95.6333	123.733	0.371649	3.88606e-05	Up
scaffold2.t851	82.1	89.4	94.6	106.4	122	106.8	117	110.9	116.2	88.7	114.7	0.370859	8.73851e-05	Up
scaffold4.t65	87.9	90	100.8	98.4	99.2	99.1	131.5	106.3	122.4	92.9	120.067	0.370085	0.0115615	Up
scaffold1.t25	87.2	88.3	88.9	114.6	129.9	118.1	111.5	113.4	116.4	88.1333	113.767	0.368318	0.000188783	Up
scaffold2.t459	91.7	86.7	95	83.6	88.4	85.7	124	113.7	115.1	91.1333	117.6	0.367837	0.00120274	Up
scaffold2.t418	88.7	87.2	90	93.4	97.3	97.5	112.8	115.8	114.4	88.6333	114.333	0.367325	1.34266e-05	Up
scaffold1.t445	87.2	85.3	94	97.5	96.5	95.9	118.8	109.8	115.1	88.8333	114.567	0.367014	0.00227831	Up
scaffold3.t621	88.4	90.3	93	103.2	86.3	95.6	115.2	117.7	117.3	90.5667	116.733	0.366165	9.63948e-05	Up
scaffold3.t371	95.2	87.3	70.7	108	108.8	103.7	117.2	106.6	102.5	84.4	108.767	0.365922	0.0447598	Up
scaffold1.t373	87.9	93	94.7	106.1	95.3	100.5	125.5	122	107.5	91.8667	118.333	0.365243	0.00674845	Up
scaffold3.t189	82.9	84.5	87.9	103.8	105.8	106.7	107.9	110.9	109.6	85.1	109.467	0.363261	0.000141221	Up
scaffold1.t372	92.7	94.1	71	108.7	110.6	113	108.8	112.9	109.9	85.9333	110.533	0.363192	0.000162536	Up
scaffold7.t202	88.2	90.7	94.4	95.9	88.1	91.4	115.2	116.3	119.8	91.1	117.1	0.362218	0.000333325	Up
scaffold5.t138	89.2	88.9	97.6	100.6	99.8	99.7	115.6	125.2	113.5	91.9	118.1	0.361872	0.00180932	Up
scaffold3.t456	84.8	88.1	95.1	91	109.3	110.1	120.2	112	111.7	89.3333	114.633	0.359756	0.00158139	Up
scaffold3.t789	85.3	85.3	82.3	98.2	106.1	110.5	110.6	109.3	104.5	84.3	108.133	0.359207	0.00234387	Up
scaffold3.t193	86.4	88.8	91.7	91.3	91	92.7	109.2	114.8	118.3	88.9667	114.1	0.358962	0.000777657	Up
scaffold1.t999	90.1	86.7	87.7	86.7	96.7	89.9	119.3	107.3	112.6	88.1667	113.067	0.358868	0.00250403	Up
scaffold7.t64	93.2	90.7	83.9	105.6	110.5	106.5	119	109.2	115.2	89.2667	114.467	0.358734	0.00389548	Up
scaffold3.t139	87	90.4	79.8	105.1	102.9	99.2	108.7	112.5	108.6	85.7333	109.933	0.358701	0.010689	Up
scaffold7.t378	80.3	79.9	80.9	98.5	108.4	99.2	100.5	105	103.4	80.3667	102.967	0.357508	0.00112586	Up
scaffold5.t431	92.8	84.3	84	108.7	103.1	104.4	113.5	114.9	106	87.0333	111.467	0.356972	0.00990766	Up
scaffold3.t103	86.7	88.9	90.5	94.6	93.8	96.8	112.3	113.6	114.9	88.7	113.6	0.356957	1.37972e-05	Up
scaffold4.t389	90.2	89.2	96	96.1	94.2	97.6	125.9	109.6	117.1	91.8	117.533	0.356504	0.00360278	Up
scaffold3.t474	86.7	89.7	84.4	104.1	93.4	113.2	110.2	109.4	114.2	86.9333	111.267	0.35604	0.0212621	Up
scaffold2.t229	90.7	86.8	76.9	105.4	114.3	103.3	107.3	114.2	104.1	84.8	108.533	0.356002	0.00369414	Up
scaffold4.t333	92	90.8	91.7	86.2	88.8	90.2	123.5	113.8	114	91.5	117.1	0.355897	0.00195837	Up
scaffold8.t138	89.3	89.1	91.5	95.9	98.4	97.3	123.5	110.6	111.3	89.9667	115.133	0.355843	0.00446024	Up
scaffold6.t115	88.3	93.3	91.4	100.4	96.1	102.4	116.6	119.9	112.7	91	116.4	0.355153	0.000177423	Up
scaffold4.t525	84.7	81.9	88.7	109.5	104.2	104.6	98	117.5	110.9	85.1	108.8	0.354448	0.0173493	Up
scaffold3.t18	77.3	98	86.9	105.7	100.2	116	119.6	105.3	110.3	87.4	111.733	0.354354	0.00771251	Up
scaffold2.t831	91.4	89.5	76.8	103.5	107.8	106	101.9	120.4	107.1	85.9	109.8	0.354148	0.0279301	Up
scaffold1.t725	88.4	92.6	87.6	91.3	94.6	95.3	112.5	112.3	118.4	89.5333	114.4	0.35359	0.000582119	Up
scaffold3.t597	91.7	93	104	103	90.5	96.1	121.8	120.1	126.9	96.2333	122.933	0.353268	0.000549499	Up
scaffold1.t637	91.3	93.1	81.7	106.6	118.8	115.6	105.5	119.9	114.2	88.7	113.2	0.351868	0.00721341	Up
scaffold6.t285	86.8	93.6	98.9	93.1	95.4	100.7	111.1	120.7	124.6	93.1	118.8	0.351682	0.00281878	Up
scaffold2.t847	89.4	90	89.4	95.2	88.3	94.7	111.6	114	117.4	89.6	114.333	0.351675	0.000452178	Up
scaffold9.t67	81.2	84.7	88.2	107.9	104.8	109	103.4	111.2	109.6	84.7	108.067	0.351488	0.00170222	Up
scaffold7.t307	89.7	85.1	92.3	97.9	86.6	93.4	116.4	108.3	116	89.0333	113.567	0.351122	0.0011693	Up
scaffold6.t472	88.4	88.9	92.7	97.5	98.2	97.2	116.4	115.2	112.7	90	114.767	0.350707	2.79043e-05	Up
scaffold2.t534	88.5	86.6	87.1	109.5	107.5	109.6	109.3	115.3	109.6	87.4	111.4	0.350044	0.00170662	Up
scaffold1.t553	89.4	89.1	91.8	94.8	94.5	96	104.2	118.8	121.5	90.1	114.833	0.349942	0.0104514	Up
scaffold1.t378	91.5	96.5	89.3	98.4	93.8	94.9	120.7	116.5	116.1	92.4333	117.767	0.349446	0.000314604	Up
scaffold3.t149	93.5	93.3	80.3	107.9	108.9	111.9	115.2	111.1	114	89.0333	113.433	0.349427	0.000151937	Up
scaffold5.t393	84.9	91.4	98.6	130.8	130.4	117.1	112.6	118.4	119.2	91.6333	116.733	0.349272	0.000369011	Up
scaffold4.t165	89.9	92.2	93.1	97.5	96	99.4	112	112.5	125.9	91.7333	116.8	0.348522	0.00585334	Up
scaffold2.t482	89.8	93.3	86.9	94.1	92.3	93.2	116.7	112.7	114.3	90	114.567	0.34819	5.43171e-05	Up
scaffold7.t45	82.1	91.3	96.4	111.8	128.2	123.7	116.9	110.8	115.6	89.9333	114.433	0.34758	0.00104468	Up
scaffold7.t93	88.6	88.8	95.3	98.2	96.9	99.7	118.3	110.5	117.9	90.9	115.567	0.346373	0.000420862	Up
scaffold7.t365	86.6	92.6	86.9	95.6	101.8	100.5	110.7	113.7	113.9	88.7	112.767	0.346335	0.00277349	Up
scaffold1.t329	86.3	87.7	84.9	95.4	95.4	97.5	113.7	106	109.4	86.3	109.7	0.346131	0.00808881	Up
scaffold5.t458	89.9	92	88.9	91.1	92	99.3	116.3	112.3	115.6	90.2667	114.733	0.346019	9.59382e-05	Up
scaffold5.t103	90.3	89.7	91.2	96.7	95	94.7	117.9	114.7	112.1	90.4	114.9	0.345984	0.000143692	Up
scaffold5.t312	98.6	84.1	76.2	122.2	102.9	98.8	105.8	109.9	112.8	86.3	109.5	0.343498	0.0069835	Up
scaffold5.t319	91.1	96.7	99.3	96	98	102.8	124.2	114.4	125.6	95.7	121.4	0.343178	0.00100002	Up
scaffold5.t153	89.6	95.7	86.7	104.4	93.7	94.1	112.6	115.7	116.7	90.6667	115	0.34299	0.000143625	Up
scaffold1.t353	87.2	88.4	91.3	95.9	97.3	98.7	114.4	110.6	113.5	88.9667	112.833	0.342857	0.000536682	Up
scaffold3.t421	82.5	92.7	93.6	110.8	92.9	97.4	115.1	112.3	113.5	89.6	113.633	0.342815	0.00388956	Up
scaffold2.t251	85.1	87.1	84.6	102.4	101.5	101.9	109.4	109.3	106.5	85.6	108.4	0.340682	0.0310055	Up
scaffold1.t519	91	91.7	90.4	94.3	92.7	92.8	108.3	124.7	112.8	91.0333	115.267	0.340509	0.0186079	Up
scaffold7.t125	89.2	90.9	89.1	93.2	99.4	98.1	112.4	113.7	114.7	89.7333	113.6	0.340247	8.02064e-05	Up
scaffold6.t172	87.7	94.2	86.1	104.5	113.3	109.2	104.5	116.3	118.4	89.3333	113.067	0.339903	0.00938937	Up
scaffold1.t886	91.6	94.4	90.8	86.1	89.7	96.5	114.1	117.2	119	92.2667	116.767	0.339747	0.000427612	Up
scaffold3.t216	87	88.5	89.8	97.6	98	91.7	109.1	113.9	112.7	88.4333	111.9	0.339548	0.0016058	Up
scaffold2.t844	82.2	89.8	105.2	99	102.7	102.6	121	115	114.7	92.4	116.9	0.33931	0.00136354	Up
scaffold2.t424	89.9	93.3	91	96.7	100	96.3	118.6	109.7	118.6	91.4	115.633	0.339291	0.00122094	Up
scaffold1.t513	86.7	88.7	89.4	102.5	99.5	103.1	111.2	115.9	107.9	88.2667	111.667	0.339258	0.049725	Up
scaffold1.t1043	92.8	91	85.4	96.9	103.2	102.8	113.6	114.8	111.8	89.7333	113.4	0.337705	0.00325565	Up
scaffold2.t681	83.9	87.9	68.3	113.9	97.5	109.1	102.1	99.2	102.1	80.0333	101.133	0.337586	0.0208808	Up
scaffold2.t132	91.6	86.5	86	102.5	107.8	107.7	109.2	109.8	114.7	88.0333	111.233	0.337467	0.000413406	Up
scaffold1.t37	85.1	93.3	110.2	112.5	112.9	100.4	111.6	133.6	118.9	96.2	121.367	0.335263	0.00437411	Up
scaffold3.t38	87.3	87.6	89.4	91.1	97.6	94.1	110.7	110.4	112.3	88.1	111.133	0.335078	0.00129622	Up
scaffold2.t250	84	85.1	90.7	99.8	94.4	96.3	102.8	110.4	114.5	86.6	109.233	0.334974	0.00626864	Up
scaffold6.t60	94.6	86	76.5	105	101.8	97.8	106.8	111.3	106.1	85.7	108.067	0.334554	0.00451246	Up
scaffold3.t666	86	78.8	88.2	111.3	114.2	102.7	106.4	107.3	105.2	84.3333	106.3	0.333967	0.0016352	Up
scaffold7.t130	89.8	93.5	95	99.8	93.9	96.6	114.7	114.2	121.6	92.7667	116.833	0.332774	0.000887234	Up
scaffold1.t775	103.5	95.7	105.4	68.6	68.8	74.5	125.8	126.2	131.6	101.533	127.867	0.332687	0.00168509	Up
scaffold2.t581	74.7	71.3	73.7	132.8	112.6	158.2	87.3	91.6	97.7	73.2333	92.2	0.332266	0.00397446	Up
scaffold2.t259	96.5	93.9	97.3	82.9	84.2	83	124.4	119	118.7	95.9	120.7	0.331823	0.0003039	Up
scaffold4.t146	89.5	89.9	92.4	95.5	97.7	101.1	111.3	112.9	117.7	90.6	113.967	0.331029	0.000449839	Up
scaffold5.t52	95.5	91.9	83.3	101.7	110.6	108	118.2	108.4	113.9	90.2333	113.5	0.33096	0.00302269	Up
scaffold7.t335	89.6	91.7	93.4	94.6	89.8	95.9	103.7	127.3	114.4	91.5667	115.133	0.330411	0.0345765	Up
scaffold6.t300	90.9	90.7	94.8	96.2	93.1	94.6	114.4	113.7	119.2	92.1333	115.767	0.329425	0.000134588	Up
scaffold4.t536	85.1	93	91.9	86.9	85.1	87.5	109	110.5	119.6	90	113.033	0.328751	0.00112578	Up
scaffold3.t635	90.1	88.2	89.6	96.4	97.7	98.7	117.6	109.8	108.9	89.3	112.1	0.328054	0.00152192	Up
scaffold3.t598	86.5	89.5	81.5	105.8	104.8	108.7	97.6	112.8	112.8	85.8333	107.733	0.327855	0.01716	Up
scaffold1.t948	88.1	90.3	86.1	101.2	107.8	113.2	107.6	112.6	111.7	88.1667	110.633	0.327481	0.000324308	Up
scaffold1.t900	87.9	90.3	93.4	110.4	110.6	108.5	120.6	108.9	111.3	90.5333	113.6	0.327442	0.0200824	Up
scaffold2.t501	89.5	91.5	91	103.5	93.4	97.8	112.5	110.8	118	90.6667	113.767	0.327434	0.000404474	Up
scaffold2.t827	89.3	88.4	92.3	93.9	95.6	95	113.5	114.6	110.6	90	112.9	0.327049	0.000118848	Up
scaffold2.t840	89.9	90.9	92.8	96.6	89.6	96.1	114.3	110.8	118.1	91.2	114.4	0.326981	0.000692102	Up
scaffold1.t549	93.4	88.6	78.7	109	109	106.7	111.4	106.9	108.5	86.9	108.933	0.326017	0.0021652	Up
scaffold2.t16	87.5	87.9	73.7	128.1	101.8	99.7	105.2	103.4	103.6	83.0333	104.067	0.325746	0.00200027	Up
scaffold1.t33	88	86.7	86.4	103.8	104.1	103.9	105.2	112.2	109.8	87.0333	109.067	0.32557	0.00733208	Up
scaffold7.t83	87.5	93.6	104.9	110.3	89.3	101.7	124	109.7	124.7	95.3333	119.467	0.325555	0.0116696	Up
scaffold1.t935	83.5	82.3	99.7	122.6	108.5	102.8	113.6	109.1	110	88.5	110.9	0.32551	0.000441485	Up
scaffold3.t79	89.6	91	90.1	94.9	95.5	101.7	120.5	106.3	112.4	90.2333	113.067	0.325441	0.00439219	Up
scaffold7.t235	87.8	88.9	87.7	106.3	95.4	99.2	113.5	109.9	107.8	88.1333	110.4	0.32498	0.0025384	Up
scaffold7.t189	93.1	92.5	99.5	93	95.6	94.6	116.7	119.7	120.7	95.0333	119.033	0.32486	0.00011318	Up
scaffold1.t398	87.9	88.1	101.2	93	100.3	88.7	108.7	120.9	117.6	92.4	115.733	0.32484	0.00215526	Up
scaffold4.t261	94.7	89.3	83.8	102.6	101.7	101	115.5	108.9	111	89.2667	111.8	0.324727	0.0010614	Up
scaffold2.t39	92.3	83.3	79.5	96.8	102.1	94.2	107.3	106	106	85.0333	106.433	0.32385	0.000224959	Up
scaffold4.t287	91.1	93.1	90.1	95.5	88.7	98.3	111.2	114.3	117.8	91.4333	114.433	0.323715	0.00039517	Up
scaffold1.t854	84.2	83.1	95.9	106.9	115.4	114.4	103.6	114.2	111.5	87.7333	109.767	0.323243	0.00881497	Up
scaffold2.t334	87.3	92.1	94.8	102.1	95.2	96.3	115.4	118	109.6	91.4	114.333	0.32298	0.000471643	Up
scaffold4.t58	84.2	87.5	87.4	107.6	103.3	106	101.5	116	106.6	86.3667	108.033	0.32293	0.00779687	Up
scaffold1.t1020	93.4	91.8	77.4	98.4	106.4	100.7	106.9	111.5	110	87.5333	109.467	0.322587	0.000321905	Up
scaffold9.t31	92.2	97.9	81.1	129.4	122.7	140.4	111.9	112.8	114.4	90.4	113.033	0.322354	1.92882e-05	Up
scaffold5.t222	84.3	85.7	95.4	100.5	103.6	98.8	109.6	109.3	112.8	88.4667	110.567	0.321711	0.00381388	Up
scaffold1.t36	86.6	88	88.8	98.4	97.6	102.6	116.7	101	111.3	87.8	109.667	0.320832	0.0185239	Up
scaffold1.t719	84	86.5	77.3	117	109.7	116	97.2	109.7	102.6	82.6	103.167	0.320763	0.0106056	Up
scaffold5.t191	86.4	85.8	88.6	105.4	107.2	107.6	104.1	112.2	109.4	86.9333	108.567	0.3206	0.00188066	Up
scaffold6.t167	94.6	88.1	79.2	103.8	109.2	95.7	101.3	114.1	111.6	87.3	109	0.320275	0.0184799	Up
scaffold1.t650	92.4	93	80.6	105.6	110.5	107.4	110.6	108.6	112.9	88.6667	110.7	0.320191	0.000169924	Up
scaffold1.t703	98.7	91.4	85.7	94	96.4	109.8	115.1	114	115.2	91.9333	114.767	0.320044	9.38458e-05	Up
scaffold5.t417	88.4	89.6	92.1	95.3	91.8	94.9	113.7	109.5	113.9	90.0333	112.367	0.319683	0.000346638	Up
scaffold1.t638	91	93.8	93.4	95.2	91.1	94.6	113.8	117.1	116.2	92.7333	115.7	0.319229	1.97677e-05	Up
scaffold7.t24	92.5	92.8	95	94.7	94.9	94.9	114.7	114.8	120.2	93.4333	116.567	0.319146	0.000617609	Up
scaffold1.t924	88	90	92.5	95.5	93.8	98.3	115.4	109.8	112.2	90.1667	112.467	0.318831	0.0125762	Up
scaffold6.t440	93.4	90.8	84.3	105.7	104.8	98.1	102.8	114.3	117.8	89.5	111.633	0.318808	0.0381949	Up
scaffold3.t329	92.3	92.5	79.7	109.9	92.8	103.9	109.4	107.5	113	88.1667	109.967	0.318761	0.000851202	Up
scaffold3.t46	88.8	85.9	90.9	111.1	106.3	110.9	108.5	112.2	110.4	88.5333	110.367	0.318012	0.00054137	Up
scaffold6.t222	90	90	93.3	95.9	95.3	95.3	110	113.7	116.8	91.1	113.5	0.317169	0.000321252	Up
scaffold3.t25	89	90.4	86	96	93.1	96	110.1	108.4	112.1	88.4667	110.2	0.316918	5.33749e-05	Up
scaffold2.t449	98.3	99.3	95.8	119.8	124.1	124	113.2	119.8	132.4	97.8	121.8	0.316608	0.0147459	Up
scaffold8.t96	89.3	89.4	82.3	96.2	99.7	95.2	109	108.2	107.8	87	108.333	0.31639	0.000624101	Up
scaffold6.t350	89	91	92.5	96.2	100.2	99.4	112.9	112.9	113.5	90.8333	113.1	0.316305	5.92055e-07	Up
scaffold3.t810	89.2	88.6	84.6	97.7	98.7	100.4	103.3	109.9	113.5	87.4667	108.9	0.316199	0.0271011	Up
scaffold7.t287	90.7	87.3	93	97.7	95.5	97.7	111.4	112.4	113.5	90.3333	112.433	0.315739	2.20075e-05	Up
scaffold3.t582	90	93	86.3	119.3	114.7	120.8	110.3	110.4	114.3	89.7667	111.667	0.314947	0.000236192	Up
scaffold6.t270	89.7	91.5	83	101.8	105.4	101.6	108.2	109.5	110.9	88.0667	109.533	0.314702	0.00271718	Up
scaffold3.t34	88	93.8	93.2	119.4	100.6	117.8	113.3	112.4	116.2	91.6667	113.967	0.314143	0.000163467	Up
scaffold5.t371	92.3	96	94.7	102.4	88.3	96.3	124.6	112.7	114.5	94.3333	117.267	0.313953	0.00370141	Up
scaffold4.t149	92	96.2	101.7	100.9	95.2	104	121.4	121.3	117.6	96.6333	120.1	0.313643	2.53631e-05	Up
scaffold3.t194	90.3	89.6	78.2	98.9	101.8	103.4	105.5	107.7	107.5	86.0333	106.9	0.313294	5.0319e-05	Up
scaffold2.t829	89.8	94.2	88.5	103.9	106.4	108.2	109.2	116.2	113.1	90.8333	112.833	0.3129	0.0443139	Up
scaffold3.t184	81.3	82.5	84	117.8	107.6	119	94.2	112.8	100.8	82.6	102.6	0.312817	0.0220354	Up
scaffold5.t56	83.2	86.3	85.8	107.8	101.9	100.1	107	107.4	102.6	85.1	105.667	0.312289	0.000306179	Up
scaffold4.t423	91.1	92.4	83.5	100.5	106.7	111.6	112.9	108.4	110.2	89	110.5	0.312169	0.000585726	Up
scaffold3.t571	86.2	88.2	94.3	109.3	110.5	104.3	107.9	112.7	112.9	89.5667	111.167	0.31169	0.00471978	Up
scaffold5.t213	90.8	90	94.4	96.4	90.1	96.9	108.5	111.6	121.4	91.7333	113.833	0.311405	0.0058126	Up
scaffold3.t730	89.3	91.6	92.1	98.4	95	94.9	111.2	112.5	114.8	91	112.833	0.310255	6.19899e-05	Up
scaffold3.t243	91.2	87.9	91.1	107.7	101.7	97.8	109.2	116.1	109.7	90.0667	111.667	0.310133	0.00239262	Up
scaffold7.t96	89	93.4	88.9	92	99.3	79	107.7	117.1	111.5	90.4333	112.1	0.30986	0.00408501	Up
scaffold1.t152	86.4	95.3	104.6	97	109.8	108.3	108.5	125.3	121	95.4333	118.267	0.309478	0.0042129	Up
scaffold3.t220	88.9	97.4	92.8	92.6	90.8	91.8	113	124.2	108.5	93.0333	115.233	0.308738	0.0135994	Up
scaffold1.t1018	89.2	92.6	91.9	95.3	92.5	96	114.3	110	114.7	91.2333	113	0.30869	0.000411726	Up
scaffold1.t973	92.1	92.5	97.2	92.7	98.2	97.7	117.4	115.2	116.3	93.9333	116.3	0.308142	1.1766e-05	Up
scaffold3.t370	92.6	94.4	93.7	91.7	89.6	90.6	114.7	116.1	116.6	93.5667	115.8	0.307569	8.70401e-06	Up
scaffold3.t411	95.3	97.6	82	107.3	110.8	105.2	114.3	108.6	117.3	91.6333	113.4	0.307476	0.00219906	Up
scaffold1.t26	87.5	88.6	94.6	96.9	100.2	98.1	111	109.7	114.2	90.2333	111.633	0.307035	0.000114207	Up
scaffold3.t710	91.4	92.2	96.2	98.5	100.3	96.8	118.3	113	114.5	93.2667	115.267	0.305542	0.001465	Up
scaffold2.t820	87.6	91	94.4	99.2	97	96.2	106.4	114.8	116.1	91	112.433	0.305131	0.00374906	Up
scaffold1.t343	86.4	89.3	82.5	103.2	107.3	105.7	106.6	105.1	107.3	86.0667	106.333	0.305067	5.44772e-05	Up
scaffold2.t210	89.7	91.4	94.3	92.3	96.4	98.1	112.7	111.3	116.2	91.8	113.4	0.304855	0.000130897	Up
scaffold6.t206	90.3	90	87.5	103.1	114.4	105.7	107.5	109.2	114.1	89.2667	110.267	0.304803	0.000957367	Up
scaffold4.t267	86	90.1	95.6	96.9	87.8	94.8	110.5	112.6	112.5	90.5667	111.867	0.304728	0.000739486	Up
scaffold2.t322	89.4	90.6	94	95.6	91.9	95.5	109.5	115.6	113.1	91.3333	112.733	0.303701	0.000254151	Up
scaffold2.t28	85.3	84.8	96.6	127	109.3	126.7	111	107.2	110.9	88.9	109.7	0.303308	0.00609374	Up
scaffold8.t154	91.7	92.5	84.8	95.3	107.9	106.7	112.1	108.1	111.6	89.6667	110.6	0.302708	0.000591067	Up
scaffold2.t667	84.8	88.8	87.2	103.7	108.5	104.9	96.2	114.8	110.6	86.9333	107.2	0.302324	0.0491959	Up
scaffold3.t201	92.8	91.3	89.2	114.6	106	113.6	109.2	114.3	113.5	91.1	112.333	0.302263	0.000243555	Up
scaffold2.t950	89.3	92.4	94.9	103.1	97.3	97.9	111.6	116.6	112.8	92.2	113.667	0.301971	0.000102217	Up
scaffold5.t377	85.8	92.7	91.4	93.2	95.9	96.7	111.8	111	109.9	89.9667	110.9	0.301797	5.22124e-05	Up
scaffold7.t253	86.9	90.8	105.2	96.4	87.1	89.3	115.7	117.4	115.6	94.3	116.233	0.301694	9.04977e-06	Up
scaffold2.t421	88	92.3	85	109.1	106.9	108.8	103	113	111	88.4333	109	0.301666	0.00207946	Up
scaffold7.t79	88.6	92	89.3	110.4	108.7	109.6	112.5	107.2	112.8	89.9667	110.833	0.300929	0.00221354	Up
scaffold1.t288	90.7	89.7	94	92.3	95.7	96.8	106.1	116.3	115.6	91.4667	112.667	0.300743	0.00373341	Up
scaffold2.t932	90	91.5	93.2	96.2	96.6	97.5	115	112.7	110.6	91.5667	112.767	0.300446	0.000264364	Up
scaffold3.t388	91.1	87.1	87.1	129.3	98.8	131.2	110.5	109.6	106.6	88.4333	108.9	0.300342	0.00018428	Up
scaffold2.t224	90.1	93.4	88.5	95.6	90.7	94	111.1	113.3	110.5	90.6667	111.633	0.300124	2.37157e-05	Up
scaffold2.t539	86.9	85.8	84.4	101.9	100.2	97	94.7	114.6	107.1	85.7	105.467	0.29942	0.0453797	Up
scaffold1.t722	88.1	88.7	91.4	101.9	99.2	98.7	106	114.8	109.2	89.4	110	0.299157	0.0493112	Up
scaffold4.t169	89.6	94	90.6	93.5	99.2	98.4	126.3	103.6	107.4	91.4	112.433	0.298804	0.0342756	Up
scaffold1.t306	91.8	89.9	91.4	114	111.1	107	113	107.4	115.4	91.0333	111.933	0.298173	0.00267096	Up
scaffold7.t333	90	93.5	100.2	93.9	109.8	94.8	116.7	112.4	119.7	94.5667	116.267	0.298034	0.000928907	Up
scaffold2.t400	90.8	89.4	95.1	93.9	91.7	92.5	107.9	116.6	113.9	91.7667	112.8	0.297725	0.00108262	Up
scaffold1.t906	89.5	92.6	89	91.7	102.9	92.3	112.7	109.4	111.1	90.3667	111.067	0.297563	5.4664e-05	Up
scaffold1.t835	82.6	86.6	85.3	112.3	107.3	113.3	99.5	106.9	106.3	84.8333	104.233	0.297114	0.00185066	Up
scaffold4.t12	96.9	97.3	89	122	116.1	119.9	119.4	115.4	113.1	94.4	115.967	0.296851	0.000583087	Up
scaffold2.t345	88.3	88.7	90.3	104	110.7	110.2	107.9	110.1	110.2	89.1	109.4	0.296115	0.000358653	Up
scaffold3.t444	91.3	90.6	88.1	107.4	98.6	106.3	100.6	118.6	112.2	90	110.467	0.295614	0.0293759	Up
scaffold8.t25	91.6	85.3	91.6	94.8	96.1	90.3	115.5	104.9	109.1	89.5	109.833	0.295356	0.00680875	Up
scaffold6.t355	96.9	104.3	98	118.7	106.2	117.3	126.6	117.5	123	99.7333	122.367	0.295063	0.00871568	Up
scaffold5.t193	90.2	90.1	91.4	106.4	118.2	121.9	110.3	114.5	108.5	90.5667	111.1	0.294807	0.00192873	Up
scaffold2.t343	90.2	91.8	88.3	111.1	105.7	126.4	110.8	109.7	111	90.1	110.5	0.294447	1.51012e-05	Up
scaffold4.t504	85.9	100.8	99.6	94.5	113.6	100.9	116.9	118.6	115.6	95.4333	117.033	0.294354	0.000965462	Up
scaffold4.t340	90.1	92.3	101.3	103.5	101.4	101	106.5	128.8	112.5	94.5667	115.933	0.293892	0.0207169	Up
scaffold1.t823	86.7	90	85.4	100.4	106.7	109.6	99.3	110.8	111.1	87.3667	107.067	0.293355	0.00875456	Up
scaffold6.t10	89	89	95.2	97.3	98.8	95.8	112	110.4	112.4	91.0667	111.6	0.293342	0.000677551	Up
scaffold3.t267	94.8	88.2	75.4	106.2	110.6	108.4	107	104	105.5	86.1333	105.5	0.292599	0.02825	Up
scaffold6.t468	85.7	96.3	113.2	103.2	115.5	104	111.6	120.6	129.3	98.4	120.5	0.292303	0.00504815	Up
scaffold4.t191	89.7	87.5	103.1	99.2	102	97.2	112.2	111.7	119.3	93.4333	114.4	0.292078	0.000534795	Up
scaffold2.t65	92.3	92.7	83.8	130.6	95.7	96	112.8	105.9	110.4	89.6	109.7	0.291993	0.00100054	Up
scaffold6.t89	87.5	90.4	99.7	89.8	91.3	82.8	114.6	112.7	112.5	92.5333	113.267	0.291678	0.000565122	Up
scaffold7.t349	90.8	93	99.4	97.6	97.5	96.9	116.5	114.5	115.6	94.4	115.533	0.29145	0.000194197	Up
scaffold4.t89	90	92.3	95.7	88	94.9	90.2	109.4	117.3	113.5	92.6667	113.4	0.291298	0.000917599	Up
scaffold7.t347	92.1	88.1	89.1	102.5	133.9	98.6	110.1	107.4	112	89.7667	109.833	0.291064	0.00166807	Up
scaffold2.t664	86.1	85.6	76.4	111.1	117.2	120.1	92.9	108.4	102.2	82.7	101.167	0.290775	0.028341	Up
scaffold1.t110	92.7	93.3	89.9	109.8	113.3	114	110.7	114.9	111.9	91.9667	112.5	0.290742	0.000318039	Up
scaffold4.t517	90.8	80.1	78.7	109.4	106	103.5	95.7	106.5	103.1	83.2	101.767	0.29061	0.0427608	Up
scaffold7.t411	91	92.7	85.1	100.8	104.4	106.3	111.3	106.8	110.5	89.6	109.533	0.289799	0.000229533	Up
scaffold2.t384	93.1	91.3	89.9	111.7	105.4	103.6	117.1	105.2	113	91.4333	111.767	0.289698	0.00738915	Up
scaffold1.t798	89.7	90.9	97.5	99.9	97.9	95.5	113.6	110	116.1	92.7	113.233	0.288657	0.000672592	Up
scaffold7.t16	91	93.4	94.8	90.1	92.7	97.7	109.3	113.9	117.7	93.0667	113.633	0.28805	0.00126441	Up
scaffold2.t495	93.1	92.2	86.4	100.2	95	102.7	107.3	114.2	110.2	90.5667	110.567	0.287864	0.0066412	Up
scaffold1.t337	90.2	91.1	84.3	99.9	104.5	105.6	109.3	106.9	107.9	88.5333	108.033	0.287184	0.000821263	Up
scaffold7.t194	94	88.9	89.7	113.7	106.9	114.2	116.1	106.8	109.7	90.8667	110.867	0.287003	0.012007	Up
scaffold2.t95	94.1	97.4	98.7	98.6	96.4	95.7	132.2	107	114.8	96.7333	118	0.286702	0.0261802	Up
scaffold5.t48	88.3	95.2	93.2	120.6	120.3	120	114.1	107.4	115.9	92.2333	112.467	0.286137	0.016953	Up
scaffold3.t501	95.5	95.3	85.6	101.9	110.3	110.8	113.4	112.8	110.7	92.1333	112.3	0.285563	0.000129266	Up
scaffold2.t808	89.4	92.6	81.7	109.2	98	122.3	103.9	107.4	110.1	87.9	107.133	0.285472	0.000677301	Up
scaffold6.t324	94.1	91.3	82.6	116.1	80.8	108.4	111.7	105	109.7	89.3333	108.8	0.284408	0.00358297	Up
scaffold6.t127	90.1	93.1	91.8	102	88.7	106.9	108.2	109.9	116.8	91.6667	111.633	0.284299	0.00144161	Up
scaffold6.t303	85.7	93.3	101.1	115	109.8	112.5	115.3	112	113.7	93.3667	113.667	0.28383	3.26615e-05	Up
scaffold6.t406	89.8	93.5	102.1	103.2	99.1	100.5	111.7	121	114.6	95.1333	115.767	0.283197	0.000951606	Up
scaffold8.t181	94.8	93.6	84.5	102.9	107.1	102.2	112.7	108.1	111.2	90.9667	110.667	0.282811	0.00183851	Up
scaffold6.t287	89.9	90.7	93.8	93.6	93.8	95.2	109.3	111.5	113	91.4667	111.267	0.282703	4.23295e-05	Up
scaffold6.t218	89.9	97.6	85.3	138.9	111.5	118.9	104.8	114.1	112.9	90.9333	110.6	0.28247	0.00356446	Up
scaffold2.t502	90	87.1	87.5	107.9	99.8	101.7	104.1	110.6	107.1	88.2	107.267	0.282351	0.00211993	Up
scaffold1.t491	91	95.4	78.5	105	83.7	100.6	112.9	105.3	103.9	88.3	107.367	0.282061	0.0160845	Up
scaffold2.t94	92.7	90.5	85	100.9	102.1	101.5	105.5	111.9	108.7	89.4	108.7	0.282005	0.0189428	Up
scaffold7.t329	86.4	96.2	101.1	88.6	102.8	103.3	114	112.3	118.6	94.5667	114.967	0.281812	0.000163194	Up
scaffold7.t13	89.2	92.4	100.1	102.5	93	96.1	110.6	113	118.7	93.9	114.1	0.281102	0.000944141	Up
scaffold6.t95	93.9	90.9	88.9	106	110	110.2	111.6	107.1	113.8	91.2333	110.833	0.280759	0.0016233	Up
scaffold2.t635	90.9	95.7	93	115.2	115	118.6	115.1	113	111.5	93.2	113.2	0.280472	0.000240639	Up
scaffold1.t729	89.5	89.2	90.5	95.8	97.7	95.9	106.9	106.9	113.1	89.7333	108.967	0.280171	0.00108412	Up
scaffold1.t305	93.9	92.1	86.1	102	108.8	104.6	108.1	109.7	112.5	90.7	110.1	0.27964	0.000400542	Up
scaffold5.t70	88.2	91.7	92.4	106.7	123.7	105.1	109.6	106	114.9	90.7667	110.167	0.279453	0.00468762	Up
scaffold1.t735	90.2	94.1	90.3	101.9	103.9	108.5	112	109.2	111.9	91.5333	111.033	0.278624	0.00599919	Up
scaffold8.t22	85.5	90.1	87.5	102.8	108.4	106.7	96.5	107.1	115.4	87.7	106.333	0.277945	0.0296509	Up
scaffold4.t273	91.7	92.6	99.1	99.6	90.2	95.8	119.6	111.4	112.6	94.4667	114.533	0.27789	0.0085397	Up
scaffold8.t27	89.8	91.6	92.1	96.9	110	121	101.6	116.4	113.5	91.1667	110.5	0.277468	0.0207184	Up
scaffold6.t176	98.4	98.1	87.6	105.3	105.7	108.4	125.4	109.8	109.1	94.7	114.767	0.277267	0.0287409	Up
scaffold2.t876	89.5	89.1	85.1	105.6	100.9	103.1	98.4	112.5	108.6	87.9	106.5	0.276918	0.018537	Up
scaffold2.t692	87.8	88	100.4	82.2	95.4	89.5	106.1	115.7	112.8	92.0667	111.533	0.276724	0.00122932	Up
scaffold3.t829	96.5	94.7	83.7	104.8	100.6	109.2	117.6	104.2	111.2	91.6333	111	0.276615	0.0198157	Up
scaffold1.t172	88.2	92.2	91.3	101.7	99.6	108.4	107.1	109.4	112.6	90.5667	109.7	0.276511	0.0042719	Up
scaffold2.t85	87.7	100.8	94.4	105	95.1	97.2	111.3	115.7	115.6	94.3	114.2	0.276233	0.000242658	Up
scaffold3.t562	95.9	93.1	94.2	98.1	105.3	105	116.5	108.7	117.7	94.4	114.3	0.275967	0.00344975	Up
scaffold9.t18	91.5	86.3	84.2	95.8	96.3	92.6	101.5	111	104.7	87.3333	105.733	0.275826	0.00777454	Up
scaffold6.t256	94.4	92.3	106.3	94.3	90.5	92.5	131.2	105.3	117.8	97.6667	118.1	0.274071	0.0254314	Up
scaffold3.t282	94.8	87.7	82.2	92.4	94.7	89.7	102.9	107.7	109.4	88.2333	106.667	0.273714	0.00866443	Up
scaffold2.t411	93.4	88.2	85.5	110	114.3	109.5	100.1	114.4	108.4	89.0333	107.633	0.273707	0.0215299	Up
scaffold1.t800	89.4	88.2	90.1	107	102.7	101.2	98.8	115.7	109.1	89.2333	107.867	0.273594	0.0279006	Up
scaffold5.t157	92.1	91.8	83.7	102	100.9	101.9	103.4	107	113	89.2	107.8	0.273242	0.0057528	Up
scaffold2.t717	92.5	92.8	96.9	89	88.5	90.6	115.8	110.1	115	94.0667	113.633	0.272631	0.000286363	Up
scaffold3.t460	90.3	91.7	101.5	100.7	102.8	95	115.1	113.9	113.4	94.5	114.133	0.272334	3.71595e-06	Up
scaffold3.t665	89.9	92.4	93.2	94.9	86.8	92.4	109.7	109.1	113.9	91.8333	110.9	0.27217	0.000422715	Up
scaffold7.t374	88.4	93	99.4	99.4	88.8	91.9	111.9	110.6	116.5	93.6	113	0.271742	0.00606953	Up
scaffold1.t363	96.3	89.2	91.1	115.9	106	108.1	110.9	111.5	111.5	92.2	111.3	0.271615	0.00305938	Up
scaffold3.t650	87.5	91.9	84.4	101.1	97	125.9	100.2	107.6	110.6	87.9333	106.133	0.271396	0.0168371	Up
scaffold1.t298	93.1	90.2	93.7	107.8	107.8	102.8	112.1	112.2	109.9	92.3333	111.4	0.270826	4.13044e-05	Up
scaffold3.t510	86.7	92.3	102.2	102.7	87.6	94.7	111.6	111.1	116.5	93.7333	113.067	0.27054	0.000333242	Up
scaffold1.t586	94.3	94.5	93.4	106.3	107.5	105	114.2	118.8	107.4	94.0667	113.467	0.270513	0.0118205	Up
scaffold3.t482	90.9	97.9	86	108.3	110.6	122.3	113.1	108.9	109.4	91.6	110.467	0.270192	0.00021817	Up
scaffold1.t580	91.2	95.8	99.8	100.5	96.1	99.6	117.3	111.7	116.8	95.6	115.267	0.269893	0.000427734	Up
scaffold4.t284	91.8	91.7	84.4	96.8	99.2	100.3	113.7	101.4	107.9	89.3	107.667	0.26984	0.0322345	Up
scaffold2.t315	88.3	91.1	92.5	110.5	114.2	122.3	109.3	112.4	106.1	90.6333	109.267	0.26974	0.00141352	Up
scaffold5.t266	91.4	90.1	96.3	105.6	100.8	101.8	113.5	109.1	112.2	92.6	111.6	0.269253	0.0083621	Up
scaffold7.t391	90.5	90.9	81.5	106.8	107.3	106.3	108.9	104.5	103.4	87.6333	105.6	0.269058	0.00681392	Up
scaffold3.t517	91.5	90.2	93.4	102.3	99.7	98	106.4	108.9	116.2	91.7	110.5	0.269053	0.0101093	Up
scaffold3.t315	93.3	94.3	88.3	105.8	105.9	108.9	113.9	108.5	109.8	91.9667	110.733	0.267907	0.00322314	Up
scaffold3.t137	89.7	90.7	92.3	95.3	96.5	94.7	111.9	107.3	109.1	90.9	109.433	0.2677	0.0011487	Up
scaffold4.t363	90	91.2	93.9	101.3	100.8	100.9	104.5	112.8	113.8	91.7	110.367	0.267311	0.0321048	Up
scaffold2.t124	89	84.4	90.4	105.9	103.1	109.9	98.2	114.3	104.9	87.9333	105.8	0.266858	0.023437	Up
scaffold6.t423	93.5	91.4	91.9	108.6	97.3	102.7	113.7	107.2	112.1	92.2667	111	0.266678	0.00125559	Up
scaffold8.t1	84.6	96.6	80.4	94.1	96.8	91	98.8	107.5	108.2	87.2	104.833	0.265697	0.012501	Up
scaffold6.t231	91.4	94.6	101.5	88.7	94.6	94.5	117.1	111.2	117.3	95.8333	115.2	0.265541	0.000314367	Up
scaffold7.t214	94.7	95	92	101.2	105.7	106.9	119.3	101.2	118.1	93.9	112.867	0.265422	0.0432167	Up
scaffold2.t655	89.6	92.1	96.8	118.6	107.7	115.7	100.3	121.6	112.8	92.8333	111.567	0.265191	0.0332105	Up
scaffold1.t407	87.6	92.2	98.7	95.6	95.9	97.5	108.8	112.8	113	92.8333	111.533	0.26476	0.00101265	Up
scaffold7.t376	90.7	86.4	88	106.1	100	95.5	98.3	109.6	110.5	88.3667	106.133	0.264304	0.0232973	Up
scaffold4.t463	93	96.4	88.1	106.7	109.3	105.7	110.8	110.4	112	92.5	111.067	0.263901	2.29293e-05	Up
scaffold7.t247	89.4	91.3	91.5	103.2	100.9	107.5	106.7	108	112	90.7333	108.9	0.263299	0.00193106	Up
scaffold3.t347	115.4	112	95.8	108.8	110.3	110.4	93.9	87.6	87.8	107.733	89.7667	-0.263213	0.000628435	Down
scaffold7.t225	110.2	110.9	113.3	98.1	99.6	99	94.4	92.4	91.8	111.467	92.8667	-0.26338	7.16294e-05	Down
scaffold7.t139	109.5	113.1	103.6	95.3	102.6	106.1	90.9	90.6	90.2	108.733	90.5667	-0.263742	0.000268339	Down
scaffold2.t685	105.7	104	105.1	100.6	97.7	95	88.6	87.9	85.5	104.933	87.3333	-0.264869	0.000117681	Down
scaffold7.t237	103.2	108.7	110.4	101.3	102.5	105.7	89.4	89.5	89.3	107.433	89.4	-0.265095	0.00115243	Down
scaffold1.t111	109.1	110	110.7	103.4	107.3	102.6	94.1	88.1	91.9	109.933	91.3667	-0.266889	0.00205794	Down
scaffold3.t247	104.1	119.8	117.7	116.6	112.3	109.9	92.6	95	96.3	113.867	94.6333	-0.266925	0.0334781	Down
scaffold5.t259	107.2	106.1	109.1	96.3	101.6	89.7	91.8	88.2	87.9	107.467	89.3	-0.267157	0.00181977	Down
scaffold1.t27	106.8	107.8	110.9	98.1	93.9	96	87.9	94	88.5	108.5	90.1333	-0.267562	0.00216538	Down
scaffold1.t1030	110.2	108.4	105.3	99.6	82.8	86.9	88.8	91.1	89	107.967	89.6333	-0.268479	5.23621e-05	Down
scaffold7.t296	112.7	118.8	103.1	110.6	99.2	106.3	99.8	86.9	91	111.533	92.5667	-0.26891	0.0127937	Down
scaffold1.t909	108.3	109.3	111.3	99.3	100.1	99.2	89.8	91.6	91.2	109.633	90.8667	-0.270863	5.48375e-05	Down
scaffold2.t207	105.7	105.4	110.2	97.5	97.5	101.8	89.3	87.7	88.9	107.1	88.6333	-0.273037	0.00842367	Down
scaffold8.t151	111.1	109.9	104	100.3	103	96.3	84.8	96	88	108.333	89.6	-0.273907	0.00583151	Down
scaffold4.t534	107.4	104.4	109.5	96.7	102.3	101.1	87.8	88.4	89.3	107.1	88.5	-0.275209	1.17563e-05	Down
scaffold4.t478	107.8	104.5	105.3	93.8	95.3	93.1	87.4	88.6	86.3	105.867	87.4333	-0.275993	1.05525e-05	Down
scaffold4.t111	111.5	102	95.7	91.1	103.9	90.9	80.4	89.5	85.3	103.067	85.0667	-0.276912	0.0015157	Down
scaffold2.t594	110	112.2	105.3	106.3	108.7	105.1	95.6	82.7	92	109.167	90.1	-0.276933	0.0298221	Down
scaffold8.t160	102.7	105.7	105.2	91	90.7	93	82.3	85.6	90.9	104.533	86.2667	-0.277088	0.00334505	Down
scaffold6.t475	106.6	112.3	116.3	98.9	92.2	97.2	90.5	93.6	92.4	111.733	92.1667	-0.277743	0.00269979	Down
scaffold2.t386	100	102	125	94.9	93.6	90.3	88.6	90.5	90.6	109	89.9	-0.277935	0.00172645	Down
scaffold8.t120	104.2	103.4	110.8	95.6	94.6	99.6	84.7	91.5	86.4	106.133	87.5333	-0.277973	0.00271153	Down
scaffold2.t524	109.2	104.5	109.6	101.7	89.7	94.7	83.2	89.8	93.5	107.767	88.8333	-0.278738	0.00427021	Down
scaffold3.t5	109.5	109.1	108.6	100.5	103.8	99.2	87.3	90.5	91.9	109.067	89.9	-0.278817	0.00364617	Down
scaffold6.t94	116.1	114.9	114.3	100.7	105.1	101	96.5	90.6	97.5	115.1	94.8667	-0.278915	0.00393815	Down
scaffold5.t320	111.8	106.3	110.7	101.6	99.7	98.9	90.5	90	90.4	109.6	90.3	-0.27945	0.000333262	Down
scaffold6.t87	107.5	102.3	109.5	107.4	105.8	104.6	89.5	87.8	85.7	106.433	87.6667	-0.27985	0.00146877	Down
scaffold1.t619	109.3	103.8	105.9	109.1	106.6	102.7	89	86.9	86.7	106.333	87.5333	-0.28069	0.00043821	Down
scaffold2.t159	108.3	112.6	109.8	105.7	83.9	107.7	85.3	96.5	90.2	110.233	90.6667	-0.281916	0.0049089	Down
scaffold3.t325	104	101.5	122.3	102.6	98.6	101.4	89.9	89	90.7	109.267	89.8667	-0.281995	0.0419431	Down
scaffold7.t109	106	116	113.9	102.3	90.9	110.8	83.1	100	93.1	111.967	92.0667	-0.282318	0.0343962	Down
scaffold3.t342	107.4	107.2	108.5	106.1	98.3	94	87.6	90.4	87.5	107.7	88.5	-0.283269	0.000117873	Down
scaffold3.t450	113.2	111.4	111.7	87.8	97.2	102.4	92	89	95.2	112.1	92.0667	-0.284035	0.000434424	Down
scaffold3.t316	105.8	106.5	99.7	101.8	72.2	97	87	85.6	83.6	104	85.4	-0.284276	6.21006e-05	Down
scaffold2.t445	104.1	107.4	112.5	97.6	92.1	95.6	90.9	88.3	86.8	108	88.6667	-0.284568	0.00206546	Down
scaffold1.t209	112.5	106	103.8	106.5	104.7	102	87.8	88.1	88.7	107.433	88.2	-0.284591	0.00184677	Down
scaffold3.t528	108.8	106.5	103.9	99.5	102.6	99	80.9	97.1	83.8	106.4	87.2667	-0.285996	0.0137732	Down
scaffold1.t676	107.2	99.5	115.3	100.5	99.6	100.5	88.3	87.7	88	107.333	88	-0.286523	0.000708026	Down
scaffold1.t933	110.5	105	110.3	100.8	104.1	102.3	89.1	88.6	89.3	108.6	89	-0.287147	0.000415207	Down
scaffold6.t316	113.1	109.5	112.4	104.6	111.1	104.6	84.1	97.2	92.8	111.667	91.3667	-0.289459	0.0141134	Down
scaffold1.t246	112.1	109.7	111.5	104	103	103.9	89.8	93.4	89.4	111.1	90.8667	-0.290036	0.000499999	Down
scaffold1.t839	108.7	110.7	111.2	103	107.2	106.4	93	88.9	88.3	110.2	90.0667	-0.291059	0.000357554	Down
scaffold2.t351	109.6	109.6	113.5	71.8	74.2	75	93.6	87	91.3	110.9	90.6333	-0.291146	0.000895026	Down
scaffold8.t205	114.2	109.6	99.5	110.2	103.3	105.7	86.7	88.2	89.2	107.767	88.0333	-0.291789	0.000797599	Down
scaffold6.t479	113	109.5	112.3	96.8	96.9	98.4	91.9	89	92.2	111.6	91.0333	-0.29387	0.000154658	Down
scaffold2.t63	116.9	112.2	108.4	96.3	97.2	93.6	94.7	91.4	89.2	112.5	91.7667	-0.293883	0.00211081	Down
scaffold8.t126	107.1	109.7	102.2	98.2	101	98.7	85.9	88.9	85.4	106.333	86.7333	-0.293935	6.42145e-05	Down
scaffold1.t173	111.3	107	102.5	93.5	93.2	98.7	84.2	90.7	86.7	106.933	87.2	-0.294312	0.000973275	Down
scaffold6.t317	107.6	107.8	110.7	90.5	99.7	98.8	88.1	87.7	90.1	108.7	88.6333	-0.294431	7.64343e-05	Down
scaffold3.t632	111.8	108	109.6	100.5	98.1	100.2	90.6	87.6	90.2	109.8	89.4667	-0.295456	3.99466e-05	Down
scaffold4.t123	101.2	106.8	103.3	96.5	89.9	92.1	78	85.5	90.1	103.767	84.5333	-0.295751	0.00920779	Down
scaffold6.t265	101.5	104.7	109	97.9	79.2	93.3	79.3	90.3	87.1	105.067	85.5667	-0.296184	0.0159501	Down
scaffold4.t180	108.9	105.9	117.7	105.6	94.3	97.4	88.6	92	89.7	110.833	90.1	-0.298793	0.00488283	Down
scaffold7.t373	103.3	108.1	109.3	95.3	97.9	98.9	88.9	86.3	85.5	106.9	86.9	-0.298834	8.93749e-05	Down
scaffold1.t391	107.1	108.6	109	103.4	107.3	104.4	81.2	87.4	95.2	108.233	87.9333	-0.299663	0.010214	Down
scaffold2.t169	103.6	106.9	110.4	101.5	109.9	107	87.8	86.7	86.2	106.967	86.9	-0.299733	0.00057588	Down
scaffold1.t1033	112.2	113.5	114.5	102.1	92.7	100.6	94.6	92.3	89.3	113.4	92.0667	-0.30067	0.000200557	Down
scaffold1.t878	104.6	121.9	108.7	102.6	83.7	106.8	88.2	93.7	89.9	111.733	90.6	-0.302477	0.0180571	Down
scaffold1.t1008	98.3	96.2	100.1	76.6	82.6	80.8	75.9	85.5	77.4	98.2	79.6	-0.302955	0.0044982	Down
scaffold3.t573	114.5	116.6	116	96.5	101.8	105.5	94.3	94	93	115.7	93.7667	-0.303242	5.96752e-06	Down
scaffold1.t377	111.4	111.5	112.9	97.2	103.3	98.9	91.6	91.1	89.3	111.933	90.6667	-0.303996	7.81092e-05	Down
scaffold2.t332	105	108.6	106.6	102.9	93.2	100.4	89.1	83	87.1	106.733	86.4	-0.304908	0.000466575	Down
scaffold5.t437	114.4	114.7	110.4	99.8	86.5	99.9	95.3	91.1	88	113.167	91.4667	-0.307131	0.00101329	Down
scaffold7.t89	103.7	102.6	102.9	85.1	87.7	89	75.1	89.7	85.1	103.067	83.3	-0.307189	0.00689198	Down
scaffold1.t315	96.8	101.1	106.6	100.4	97.3	94.8	76.5	77.2	92.2	101.5	81.9667	-0.30837	0.0252017	Down
scaffold3.t819	106.9	106.7	107.4	101.6	90.8	97.5	85.9	85.6	87.7	107	86.4	-0.308508	0.00191062	Down
scaffold6.t230	104.2	105.6	104.4	92.1	92.9	90.7	73.9	84.7	95.1	104.733	84.5667	-0.30856	0.0374624	Down
scaffold5.t175	102.7	104.2	120.3	108.4	101.5	98.9	82.4	88.3	93.3	109.067	88	-0.309635	0.0309643	Down
scaffold3.t392	110.4	111.7	110.8	95.6	106	97.1	88.5	87.8	92.1	110.967	89.4667	-0.310704	0.000100939	Down
scaffold7.t280	122.3	120.1	112.6	99.4	85.7	97.2	90.5	99.2	96.3	118.333	95.3333	-0.311804	0.00175999	Down
scaffold2.t292	112.4	109.7	105.4	101.7	106.9	99.9	87.2	87.3	89.3	109.167	87.9333	-0.31205	0.000589746	Down
scaffold8.t68	112.3	107.8	104	101.6	110.5	102.8	89.8	82.4	88.8	108.033	87	-0.312389	0.00323449	Down
scaffold5.t293	114.3	108.4	97.8	104.6	119.5	97.6	79.5	87.1	91.2	106.833	85.9333	-0.314072	0.0242245	Down
scaffold2.t352	110.7	102.8	107.4	100	99.8	99.7	83.9	87.9	86.3	106.967	86.0333	-0.314194	3.22136e-05	Down
scaffold3.t716	111.4	107.7	110.4	92.5	95.4	93.5	86	89.9	89.1	109.833	88.3333	-0.314286	0.000292532	Down
scaffold1.t609	104.3	108.7	112.9	104.3	95.5	103.6	91.5	85.4	85.2	108.633	87.3667	-0.314312	0.0013113	Down
scaffold6.t292	107.4	106.9	104.2	100.8	79.4	95.5	88.6	82.2	85.2	106.167	85.3333	-0.31515	0.00241722	Down
scaffold2.t928	117.9	114.4	121	85.1	89.5	88.3	96.6	93.3	94	117.767	94.6333	-0.315511	0.000426524	Down
scaffold3.t532	109.9	120	111.5	113	106.3	121.3	87	92.5	94.8	113.8	91.4333	-0.315708	0.00270471	Down
scaffold3.t586	101.8	99.2	108.3	88.6	90	95.6	78.5	88.1	81.9	103.1	82.8333	-0.315761	0.00637463	Down
scaffold1.t1003	110.3	112.2	113.7	97.7	98	99.9	97.1	84.8	88	112.067	89.9667	-0.316895	0.0115142	Down
scaffold5.t340	103.2	108.3	124.8	107.4	110.8	113.4	86.6	93.9	89.3	112.1	89.9333	-0.317858	0.0037961	Down
scaffold1.t483	110	105.9	98.8	105.5	98.8	100.1	85.8	80.7	85.9	104.9	84.1333	-0.318265	0.000713134	Down
scaffold1.t133	109.1	113.4	103.9	102	100.6	95.3	83.1	89.2	89.3	108.8	87.2	-0.319279	0.000922658	Down
scaffold2.t461	98.8	101.2	100	91.9	80.2	86.2	75.5	84.6	80.3	100	80.1333	-0.319526	0.0085269	Down
scaffold5.t35	112.8	113.8	111.1	100.6	102.4	99.9	92.3	89	89.2	112.567	90.1667	-0.320114	4.07343e-05	Down
scaffold1.t849	108.8	110.1	108.4	106.4	105.9	107.2	83.4	89.1	89.6	109.1	87.3667	-0.320496	0.00142172	Down
scaffold2.t896	116.6	112.2	116.5	95.3	92.8	90.1	88.3	91.5	96.7	115.1	92.1667	-0.320571	0.00128635	Down
scaffold1.t904	107.8	109.2	111.8	99.6	103.2	98.3	84.4	90.5	88.2	109.6	87.7	-0.321599	0.00178085	Down
scaffold3.t435	99.7	100.7	98.8	95.3	94.5	96.3	78	82.5	78.9	99.7333	79.8	-0.321687	0.000412828	Down
scaffold2.t512	110.3	107	118.1	104.1	102	88.7	87.2	91.4	89.6	111.8	89.4	-0.322573	0.00013197	Down
scaffold4.t511	110.2	112.7	110.3	106.3	75.8	94.9	91	91.4	83.9	111.067	88.7667	-0.323336	0.00188119	Down
scaffold2.t367	114.2	109.4	99	105.7	116.7	108.8	84.3	88.8	84.4	107.533	85.8333	-0.325174	0.00877114	Down
scaffold7.t61	111.5	110.5	114.4	104.8	107	106.6	86.9	91.6	90	112.133	89.5	-0.325256	0.000149194	Down
scaffold1.t936	102.3	101.1	102.5	91.3	90.6	89.5	71.8	88.5	83.8	101.967	81.3667	-0.325588	0.0133864	Down
scaffold4.t10	121.9	117.7	115.1	81.7	95.6	85.2	109.6	85.6	87.6	118.233	94.2667	-0.326817	0.0392147	Down
scaffold5.t237	107.6	104.3	107.7	90.8	85.7	81.4	87	83.9	83.8	106.533	84.9	-0.327468	0.00012664	Down
scaffold4.t190	114.3	106.2	104.8	103.7	106.2	106.1	82.9	88.4	87.4	108.433	86.2333	-0.330491	0.0028735	Down
scaffold1.t429	110.6	107.6	110	101.7	104.5	104.5	89.1	86.8	85.1	109.4	87	-0.330525	0.000110384	Down
scaffold1.t492	115.3	116.3	117	93.8	90.7	92.9	91.1	92	94.1	116.2	92.4	-0.330645	2.59375e-05	Down
scaffold2.t531	122.4	109	120.2	95.4	98.4	88.8	93.7	78.8	106.8	117.2	93.1	-0.332119	0.0321914	Down
scaffold3.t786	103.2	102	102.7	98.6	97.4	99.3	76.1	88.5	79.9	102.633	81.5	-0.332627	0.00628089	Down
scaffold6.t179	113.3	114.9	103.6	107.4	94.9	102.4	87.5	90.5	85.4	110.6	87.8	-0.333059	0.00398823	Down
scaffold9.t66	111.3	116.7	109.3	98.2	100.2	102.9	90.3	88.3	88.7	112.433	89.1	-0.335572	2.79681e-05	Down
scaffold4.t531	105.9	104.3	104.1	95.7	95.8	96.6	84.6	86.6	77.7	104.767	82.9667	-0.336576	0.0250051	Down
scaffold4.t162	97.2	95.5	93.8	105.4	117.2	121.3	75.2	78.8	72.6	95.5	75.5333	-0.338387	0.00146342	Down
scaffold1.t744	110.6	111.8	116.3	91.5	103.3	99	87.4	87.5	92.5	112.9	89.1333	-0.341009	0.000600324	Down
scaffold2.t401	109.1	109.3	107.2	94.3	94.9	97.3	83.3	85.1	88.6	108.533	85.6667	-0.341332	0.000116683	Down
scaffold6.t156	94.6	94.9	98.7	95.5	91.8	97.6	74.7	76.9	75.8	96.0667	75.8	-0.341838	0.00366205	Down
scaffold3.t380	105.3	107.2	116.7	99.9	92.3	98.6	86.6	86	87.1	109.733	86.5667	-0.342118	1.55552e-05	Down
scaffold6.t421	115	118	121.7	95.8	80.6	89.3	87.7	95	96.8	118.233	93.1667	-0.343751	0.00178496	Down
scaffold3.t476	107.5	109.2	105.3	103.5	103.2	101.2	82.2	85.3	86.2	107.333	84.5667	-0.343937	0.00106637	Down
scaffold1.t1011	111	112.8	103.8	97.9	91.9	92	87.2	89.4	81.4	109.2	86	-0.344564	0.00681431	Down
scaffold1.t466	105.1	103.6	107.3	99.7	99.7	99.5	83.9	86	78.8	105.333	82.9	-0.345518	0.000793936	Down
scaffold2.t138	112.8	120.6	117.9	115.8	100.6	117.2	96.9	87.9	91.2	117.1	92	-0.348035	0.00524094	Down
scaffold7.t423	112.5	118.9	120.2	94.1	85.7	92.4	88.8	89	98.3	117.2	92.0333	-0.348744	0.00306884	Down
scaffold1.t43	112.8	111.3	106.3	107.6	86.9	99.1	88.8	87.6	83	110.133	86.4667	-0.349035	0.000174931	Down
scaffold4.t385	111.4	114.7	111.3	95.4	100.3	94.9	92.6	85	87.1	112.467	88.2333	-0.350102	0.000514928	Down
scaffold5.t451	107	108.5	102.3	111.5	81.9	100.5	71	90.8	87.2	105.933	83	-0.351973	0.0308413	Down
scaffold1.t938	108.7	107.8	106.8	100.6	105.1	100.9	81.3	87.3	84.1	107.767	84.2333	-0.355448	0.000164016	Down
scaffold9.t78	115.3	117.5	117.9	82.7	81.9	79.4	88.4	93.4	92.3	116.9	91.3667	-0.355535	9.93905e-05	Down
scaffold1.t889	116.3	109.1	112.8	95.3	108.9	111.2	91.6	88.7	84	112.733	88.1	-0.3557	0.00195505	Down
scaffold3.t555	118.3	112.4	101	99.1	106.6	103.7	89.7	87.7	81.5	110.567	86.3	-0.357484	0.0126634	Down
scaffold2.t607	110.9	114.1	111.5	100.2	98.2	102.4	89.5	87.2	85.9	112.167	87.5333	-0.35774	6.84082e-05	Down
scaffold4.t485	110.7	109.4	115.2	108	109.6	106	86.8	85.9	88.9	111.767	87.2	-0.35809	0.000866446	Down
scaffold2.t569	112.3	113	115.6	106.8	109.1	105	94.1	84.4	87.2	113.633	88.5667	-0.35955	0.00120294	Down
scaffold1.t432	111.7	108.9	107	107.7	103.9	105.8	82.4	86.7	85.9	109.2	85	-0.361438	0.000218513	Down
scaffold2.t825	112.2	113.8	113.9	101.2	83.1	99.6	88.2	87.8	88.4	113.3	88.1333	-0.362388	3.29748e-06	Down
scaffold3.t429	105.9	104.6	100.5	98.5	90.8	93.1	82.8	78.1	80.8	103.667	80.5667	-0.363697	0.000368133	Down
scaffold2.t139	102	102.1	117.7	93.2	90.1	90.8	82.6	82.6	84.4	107.267	83.2	-0.366546	0.000303212	Down
scaffold1.t884	89.1	87.4	76	111.3	118.9	118.2	51.3	82.1	62.4	84.1667	65.2667	-0.366903	0.030515	Down
scaffold2.t553	116.3	110.8	108.1	101.9	99.7	98.9	82.2	89.5	88.2	111.733	86.6333	-0.367066	0.000227753	Down
scaffold4.t311	101.5	116.4	121.8	81.3	111.8	110.6	78.8	95.9	88.3	113.233	87.6667	-0.369198	0.0301024	Down
scaffold2.t782	106	111.6	118.5	102.5	91.3	98.2	77.5	97.8	84.8	112.033	86.7	-0.369824	0.0193161	Down
scaffold2.t344	120.7	124.6	119	85.5	83.1	85.2	92.4	95.8	93.7	121.433	93.9667	-0.369944	0.000141876	Down
scaffold7.t196	109	112.1	113.7	93.5	90.1	97.1	86.6	87.2	85.2	111.6	86.3333	-0.370347	5.9292e-05	Down
scaffold5.t44	108.8	112.1	105.6	100.3	105.4	105.8	74.4	90.6	87.2	108.833	84.0667	-0.372515	0.0117437	Down
scaffold2.t614	113.9	110.6	114	97.5	94.8	93.4	85.3	88.9	87	112.833	87.0667	-0.374001	0.00226234	Down
scaffold2.t55	115.6	110.7	138.7	91.3	80	82.5	88.1	89.6	103.6	121.667	93.7667	-0.375787	0.048537	Down
scaffold2.t10	107.8	111.1	112.2	109.8	80.9	97.3	82.2	86.8	86	110.367	85	-0.37677	0.00040367	Down
scaffold7.t387	112.6	109.7	111.2	100.2	105.1	104.6	85.2	87	84.4	111.167	85.5333	-0.378166	2.29051e-05	Down
scaffold2.t789	114.9	112.4	113.1	98.4	102.4	96.9	95.4	81.9	84.6	113.467	87.3	-0.378215	0.00335411	Down
scaffold1.t686	107.1	109.6	109.8	100.2	99.7	102.7	81	86.2	84	108.833	83.7333	-0.378247	0.000210657	Down
scaffold4.t559	108.8	104.9	115.7	104.7	107.3	106.4	84.8	86.5	81.8	109.8	84.3667	-0.380133	7.24825e-05	Down
scaffold3.t293	125	122.7	106.9	87.1	92.3	93.8	97	85.3	89.9	118.2	90.7333	-0.381525	0.0143372	Down
scaffold2.t650	106.7	107.6	109.4	102.1	90.8	97.7	79.6	87.9	80.9	107.9	82.8	-0.381992	0.00143163	Down
scaffold1.t327	110.8	115.9	115.9	104	106.6	97	90.1	87	85.8	114.2	87.6333	-0.382011	8.33357e-05	Down
scaffold2.t205	115.8	112.5	111.8	99.5	101.4	98.4	86.6	86.1	87.8	113.367	86.8333	-0.384676	3.75306e-05	Down
scaffold1.t524	104.8	112.2	120	101.8	99.4	103.8	74.5	84	99.6	112.333	86.0333	-0.384818	0.0368393	Down
scaffold2.t366	108.4	110.3	114.4	108.1	103.3	100.3	83.8	89.1	82.2	111.033	85.0333	-0.384892	0.000683807	Down
scaffold5.t132	112.6	110.6	117	99.1	103.1	97.3	89.2	86	85.2	113.4	86.8	-0.385654	0.000293506	Down
scaffold2.t249	112.1	108.5	113.7	95.9	99	98.3	84.5	87.8	83.5	111.433	85.2667	-0.386127	6.42425e-05	Down
scaffold8.t77	112.9	110.3	104.4	85.2	88.6	86.2	84.8	77.1	88.1	109.2	83.3333	-0.390007	0.000987063	Down
scaffold6.t424	114	111	109.7	106.1	105.4	99.5	84.6	84.5	85.1	111.567	84.7333	-0.396905	3.12401e-05	Down
scaffold1.t611	120.6	109.1	114.4	102.7	104.4	101.8	88.2	86.3	85.9	114.7	86.8	-0.402098	0.00374912	Down
scaffold2.t689	107.7	107.9	107.3	103.4	100.3	98.1	81.7	80.9	81.7	107.633	81.4333	-0.402434	3.69958e-05	Down
scaffold1.t876	112.3	111.5	91.6	99	101.2	88.1	75.7	81.3	81.3	105.133	79.4333	-0.404404	8.6284e-05	Down
scaffold4.t19	127.9	121.1	122.5	82.3	88.3	77.5	99.2	87.2	93.9	123.833	93.4333	-0.40639	0.00167588	Down
scaffold4.t437	107.1	106.7	111.6	96.1	93.3	94.8	82.5	81.9	81	108.467	81.8	-0.407079	3.14962e-05	Down
scaffold1.t588	111.5	112.6	114.7	99.4	99.1	94.3	82.1	86.2	87.1	112.933	85.1333	-0.407675	0.000180059	Down
scaffold6.t68	111.8	110	111.7	98.1	100.4	99.6	76.6	88.5	86.2	111.167	83.7667	-0.408276	0.0021583	Down
scaffold2.t399	112.7	111	107.2	95.7	98	97.7	85.4	82.4	81.3	110.3	83.0333	-0.40967	0.00382586	Down
scaffold6.t135	110.4	117.7	109.9	91.4	90.3	88.8	78.5	88.5	87.2	112.667	84.7333	-0.411059	0.00255336	Down
scaffold2.t506	112	114	115.2	103.5	108	107.2	82.9	87.2	86.4	113.733	85.5	-0.411659	4.54835e-05	Down
scaffold2.t683	102.1	100	133.8	91.1	90.3	92.5	84.4	85.5	82.3	111.967	84.0667	-0.413464	0.00460346	Down
scaffold1.t208	109.1	107.4	104.7	98.9	75	91	77.9	80.9	82.3	107.067	80.3667	-0.41384	8.06316e-05	Down
scaffold6.t63	108.6	107	111.6	96.3	96.9	97.5	81.8	85.4	78.4	109.067	81.8667	-0.413862	0.000419878	Down
scaffold5.t232	108.9	122.4	117.4	65.7	61.4	57.1	89	85.8	86.8	116.233	87.2	-0.414624	4.43238e-05	Down
scaffold4.t200	103	101.8	98	93.9	93.7	95.3	72.5	77.9	76.6	100.933	75.6667	-0.415673	0.000326741	Down
scaffold2.t442	111.6	111.3	108.9	93.4	95.9	96.4	79.9	83.3	85.4	110.6	82.8667	-0.416488	0.000150779	Down
scaffold2.t679	114.1	113.8	104.6	106.3	94.9	99.4	85.8	79.3	83.6	110.833	82.9	-0.418948	0.0294093	Down
scaffold4.t264	117.4	115	116.6	95.8	98.1	96.3	89.4	87.2	84.4	116.333	87	-0.419177	5.33346e-05	Down
scaffold4.t489	132.4	148.9	142	59.1	54.2	47.7	105.3	103.3	107.1	141.1	105.233	-0.423126	0.00186573	Down
scaffold1.t417	119.8	120.7	117.7	92.5	90.5	91.9	89	87.4	90.5	119.4	88.9667	-0.424466	1.75064e-05	Down
scaffold5.t396	106.2	105.3	107	97.6	98.3	97.9	76.1	80.9	80.3	106.167	79.1	-0.424581	9.92599e-05	Down
scaffold9.t47	111.5	111	106.4	92.4	83.8	84	82.1	82	80.9	109.633	81.6667	-0.424867	1.58228e-05	Down
scaffold4.t584	105.7	106.1	119.3	105.5	102.7	94.7	78.3	87.9	80.3	110.367	82.1667	-0.425679	0.00268241	Down
scaffold1.t276	112.2	115.3	122.7	93.9	102.4	92.7	90.3	82.9	87.5	116.733	86.9	-0.425789	0.00140607	Down
scaffold3.t651	114.6	111.9	109.5	100.6	109	104.5	79.3	86.8	83.7	112	83.2667	-0.427688	0.00039722	Down
scaffold6.t161	114.1	115.7	114.9	97.9	101.1	100.2	86.4	85.7	84	114.9	85.3667	-0.428634	4.07864e-06	Down
scaffold2.t505	110.8	112.5	113.5	96.7	87.7	95.1	84.4	84.9	80.6	112.267	83.3	-0.430541	0.000142703	Down
scaffold3.t673	122.4	119.4	117.1	90.4	87.1	84.3	86.7	88.4	90.7	119.633	88.6	-0.433241	0.00267116	Down
scaffold1.t916	111.3	114.4	112.3	97.1	97.8	99.9	82.3	83.5	84.5	112.667	83.4333	-0.433365	9.55424e-06	Down
scaffold7.t9	102.2	97.1	99.3	85.5	72.8	71.9	58.3	87.3	75.5	99.5333	73.7	-0.433515	0.0246545	Down
scaffold5.t117	123.9	122.1	117.4	100.1	105.7	103.7	93.9	87.2	87.9	121.133	89.6667	-0.433952	0.00186502	Down
scaffold1.t83	108.6	109.5	104.1	95.1	86.3	97.3	77.6	80.3	80.4	107.4	79.4333	-0.435178	5.45215e-05	Down
scaffold3.t438	115.1	111.7	117.5	98.5	102.6	99.8	83.3	87.6	83.7	114.767	84.8667	-0.435434	0.000160994	Down
scaffold1.t45	114.2	112.6	106.3	99.8	103.6	99.6	81.4	83.4	81.4	111.033	82.0667	-0.436125	0.00494331	Down
scaffold4.t219	109.7	112.4	117.4	111.3	97.4	101	80.4	88.1	82.3	113.167	83.6	-0.436874	0.000793272	Down
scaffold5.t50	115.7	112.9	108.3	102.4	105.5	106.5	82	85.2	81.5	112.3	82.9	-0.437914	0.000275904	Down
scaffold2.t377	122.1	124.7	117.7	101.4	70.4	94.8	90	91.3	87.5	121.5	89.6	-0.439386	0.000164133	Down
scaffold2.t532	113.1	113.4	105.5	96.5	96.6	100.8	84.7	80.6	79.5	110.667	81.6	-0.43958	9.87558e-05	Down
scaffold7.t441	112.8	111.6	118.9	98.4	103.7	101.6	80.8	87.5	84.7	114.433	84.3333	-0.440332	0.000540834	Down
scaffold5.t413	122.3	119	115.7	83.8	85.2	88	88	87.9	86.8	119	87.5667	-0.442508	0.000484577	Down
scaffold7.t323	110.5	112.3	115.1	106.7	105	101.9	77.4	87.5	83.7	112.633	82.8667	-0.44277	0.000775012	Down
scaffold3.t725	131.8	130.4	129.6	103.4	76.9	93.8	95.5	97.8	94.8	130.6	96.0333	-0.443548	0.000250281	Down
scaffold5.t47	117.1	112.7	119.4	93.9	102.6	97.8	85.7	85.8	85.1	116.4	85.5333	-0.444532	9.84011e-05	Down
scaffold7.t66	116	116.8	119.5	108.9	111	107.8	86.7	81.9	90.1	117.433	86.2333	-0.445524	0.000252608	Down
scaffold7.t213	108.2	107.3	107.7	96.7	99.8	99.6	79.2	80.4	77.3	107.733	78.9667	-0.448149	5.26734e-05	Down
scaffold7.t52	110	116.2	119.3	99.9	100.4	101	80.6	87.3	85.3	115.167	84.4	-0.448408	0.00080696	Down
scaffold1.t31	116.1	114.1	108.9	92.1	94.4	89.8	85.1	82.4	80.3	113.033	82.6	-0.452535	2.59041e-05	Down
scaffold1.t143	118.8	128.7	113	60.9	65	61.6	94.3	88.1	80.9	120.167	87.7667	-0.453292	0.0132982	Down
scaffold2.t751	118.6	113.4	112	99.2	104.5	101.2	86.6	78.5	86.1	114.667	83.7333	-0.453572	0.000722654	Down
scaffold3.t183	113.4	113.5	116.8	99.9	103.8	101.7	86	81.1	83.8	114.567	83.6333	-0.454037	6.79059e-05	Down
scaffold4.t117	111.8	118.2	111.3	96.1	93.4	117.9	81.5	85.2	82.3	113.767	83	-0.454895	0.00421882	Down
scaffold3.t245	115.4	113.1	111.1	98.7	95.4	96.9	82.7	82.6	82	113.2	82.4333	-0.457574	1.37396e-07	Down
scaffold5.t211	109.7	119.3	121.9	100.1	95.7	97.9	88.3	85.9	81.3	116.967	85.1667	-0.457737	0.00169169	Down
scaffold2.t628	116.2	117.3	116	108.3	104.8	105.4	85.9	85.7	82.6	116.5	84.7333	-0.459328	6.34783e-05	Down
scaffold1.t592	114.5	114.9	113.2	91	91.7	93.3	82.3	85	81.8	114.2	83.0333	-0.4598	9.91657e-06	Down
scaffold1.t954	127.5	124	123.4	83.3	85.6	83.8	90.9	91.4	90.2	124.967	90.8333	-0.46025	1.3487e-05	Down
scaffold2.t178	108.8	112.1	122.6	92.3	101	101.6	87.3	81	80.8	114.5	83.0333	-0.463585	0.00112975	Down
scaffold2.t59	122	120.3	124.2	94.6	86	87.3	89.8	84.3	91.5	122.167	88.5333	-0.464558	0.000162757	Down
scaffold3.t192	111.5	116.7	113.7	92	108.9	101.8	80.6	85.3	81.3	113.967	82.4	-0.467896	0.00397664	Down
scaffold1.t138	113.3	113.2	118.1	103.8	101.1	101.5	78	86	85.1	114.867	83.0333	-0.468198	0.000448001	Down
scaffold1.t631	108.8	112.5	118.9	106.1	100.4	104.3	81.9	82.5	81.4	113.4	81.9333	-0.468898	4.28846e-07	Down
scaffold1.t568	117	103.4	118.1	102.9	110.9	103.6	81.1	80.4	82.5	112.833	81.3333	-0.472275	0.00271952	Down
scaffold7.t401	110.7	112	111.8	98.8	104.8	103.8	82.2	80.1	78.7	111.5	80.3333	-0.472973	0.000101594	Down
scaffold1.t159	102.4	98.4	112.9	94.1	92.6	90.1	70.3	76.6	78.8	104.567	75.2333	-0.474979	0.000600707	Down
scaffold1.t48	127.3	128.6	120.9	81.8	85	85.5	91	86.7	93.3	125.6	90.3333	-0.475506	0.000326421	Down
scaffold3.t17	121.4	121.7	118	91	93.7	94.6	88.3	87.7	83.7	120.367	86.5667	-0.475552	5.49401e-05	Down
scaffold2.t404	112	111	111	103.4	101	105.1	78.8	83.6	77.8	111.333	80.0667	-0.475612	7.57504e-05	Down
scaffold7.t205	107.7	100.7	111.1	97.9	98.8	99	65.5	82.8	81.2	106.5	76.5	-0.477322	0.00481655	Down
scaffold5.t37	120.9	117.3	123.1	102.2	100.6	107.1	81.7	90.9	86.9	120.433	86.5	-0.477463	0.000453496	Down
scaffold4.t136	114	117.8	120.4	107	104.4	108.5	83.5	83.8	85.4	117.4	84.2333	-0.478969	1.85141e-05	Down
scaffold7.t264	115.4	115.6	114.5	101.8	102.6	102.7	83.2	83.7	80.5	115.167	82.4667	-0.48184	0.0145749	Down
scaffold2.t242	107.5	109.5	117.1	103.3	108.2	100.6	79.5	83.1	76.5	111.367	79.7	-0.482666	0.000220349	Down
scaffold4.t256	112.9	120	118.6	102.3	101.8	94.4	80.8	84.2	86.2	117.167	83.7333	-0.484688	0.000168545	Down
scaffold8.t192	113.1	113.7	120.3	108.4	92.1	104.6	81.7	82.9	83.2	115.7	82.6	-0.486175	0.000147848	Down
scaffold1.t988	136.6	108	105.3	111.7	97.4	91.6	89.6	76.9	82.9	116.633	83.1333	-0.488481	0.0348041	Down
scaffold2.t592	116	113.3	114.6	107.2	100.9	104.4	78.7	83.9	82.4	114.633	81.6667	-0.489207	6.01209e-05	Down
scaffold4.t173	111.2	109.2	124.5	86.4	87.5	87.2	75.1	86.8	83.2	114.967	81.7	-0.492808	0.0109312	Down
scaffold1.t11	116.3	115.8	114.7	95.2	100.9	97.1	82.5	81.7	82.2	115.6	82.1333	-0.493102	0.000127035	Down
scaffold8.t48	119.9	117.1	117.5	111.1	84.3	98.3	85.7	81.9	84.2	118.167	83.9333	-0.493507	1.70306e-05	Down
scaffold1.t663	126.8	119.6	96.4	107.2	86.2	97.8	82.6	77.7	83	114.267	81.1	-0.494631	5.89423e-05	Down
scaffold2.t701	113.6	111.3	107.4	95.2	94.4	94.4	80.7	78.3	76.1	110.767	78.3667	-0.499212	3.22661e-05	Down
scaffold1.t737	105.7	105.9	112.9	101.4	90.2	97.7	74.4	75.5	79.2	108.167	76.3667	-0.502241	0.00092899	Down
scaffold1.t320	116	112.9	116.3	101	104.3	104.4	82.3	80.4	80.9	115.067	81.2	-0.502918	4.14026e-06	Down
scaffold3.t516	109.8	106.3	106.8	91.5	91.2	91.8	68.8	73.9	84.9	107.633	75.8667	-0.504587	0.00338003	Down
scaffold5.t426	127.1	121.3	120.9	89.2	90	91.7	88.5	85.9	85.5	123.1	86.6333	-0.506837	7.94285e-05	Down
scaffold4.t253	111.7	115.1	114.6	104.6	105.1	108.7	77.9	81.7	80.6	113.8	80.0667	-0.507227	2.62697e-05	Down
scaffold2.t171	123.9	117.1	112.8	92.1	95.1	90	82.6	83.7	82.2	117.933	82.8333	-0.509688	2.11854e-06	Down
scaffold5.t135	107.5	106.7	112.5	93	98.7	97.8	77.9	76.1	74.9	108.9	76.3	-0.513249	0.000115454	Down
scaffold5.t378	103.2	106.8	121.5	98.5	90.6	97.3	69.4	81.1	81.7	110.5	77.4	-0.513641	0.0105288	Down
scaffold5.t128	120.5	114.8	105.1	107.2	109.3	105	82.6	76.5	79.1	113.467	79.4	-0.515058	0.00213122	Down
scaffold5.t108	120.6	124.7	107.9	96.3	96	94.2	83.8	80.3	82.9	117.733	82.3333	-0.515974	0.000747609	Down
scaffold8.t165	113.8	114.2	108.4	106.7	109.6	112.3	76.3	82.9	75.8	112.133	78.3333	-0.517517	0.000333366	Down
scaffold1.t683	119.6	119.3	113.9	100	102.7	99.2	85.7	78.5	81.2	117.6	81.8	-0.523715	0.000215648	Down
scaffold2.t246	112.4	118.3	111.8	101.8	107.4	110.5	79.3	80.1	78.4	114.167	79.2667	-0.526355	8.14077e-05	Down
scaffold8.t123	127	125	117.5	91.4	92.7	90.4	82.5	86.9	86.3	123.167	85.2333	-0.531122	0.000291007	Down
scaffold4.t521	116.8	120	118.5	96	98.3	104.9	80.1	86.8	78.5	118.433	81.8	-0.533902	0.000172099	Down
scaffold1.t412	125.1	120.2	120.6	99.4	102.2	94.8	76.6	85.6	90.5	121.967	84.2333	-0.534024	0.000756706	Down
scaffold4.t390	124.5	116.2	107	107.8	105.1	99.8	85.6	78.1	75.8	115.9	79.8333	-0.537817	0.00352802	Down
scaffold5.t253	116.7	114.4	108.3	84.4	88.2	81.1	79.7	77.8	76.1	113.133	77.8667	-0.538946	5.96555e-06	Down
scaffold2.t282	120.9	118.3	121.3	91.2	100.7	102.8	81.8	83.7	82.5	120.167	82.6667	-0.539659	4.94895e-05	Down
scaffold1.t1	108.4	117	120.9	73.9	75.8	70.9	79.8	80.4	77.5	115.433	79.2333	-0.54288	0.00962486	Down
scaffold3.t24	120.2	114.2	118.6	102.4	104.8	97.6	83.7	78.6	79.8	117.667	80.7	-0.544065	9.7643e-05	Down
scaffold7.t299	119.2	119.4	136.9	97.6	77.6	92.4	85.4	87.1	84.4	125.167	85.6333	-0.547606	0.00261337	Down
scaffold1.t866	129.7	125.2	121.4	89.5	99.4	78.5	98.9	84.7	72.5	125.433	85.3667	-0.555176	0.00743523	Down
scaffold4.t207	120.9	122.5	116.1	94.4	99.6	98.5	79.5	81.5	83.6	119.833	81.5333	-0.555567	1.39272e-05	Down
scaffold5.t235	115.8	124.7	106.6	92.4	67	98.7	73.6	82	80	115.7	78.5333	-0.559012	0.00036077	Down
scaffold4.t387	120.3	113.4	110.8	110.3	111.4	104.5	78.7	78.8	75.8	114.833	77.7667	-0.562318	1.34744e-05	Down
scaffold4.t529	104.1	109.4	110.9	99.2	80.9	87.8	70.5	77.9	71.2	108.133	73.2	-0.562896	0.00173208	Down
scaffold2.t940	128.8	126.5	126.6	87.1	87.2	85.4	91.8	83	83.6	127.3	86.1333	-0.563589	0.000150144	Down
scaffold3.t221	121.1	122.2	120.9	102.7	94.3	102.1	82.3	82.6	80.9	121.4	81.9333	-0.567246	2.08727e-05	Down
scaffold1.t100	116.2	116.8	112.4	95.1	103.5	101.6	77.9	78.9	75.2	115.133	77.3333	-0.574143	4.85766e-06	Down
scaffold2.t643	118.2	119.7	100.3	107.4	113.7	114.5	76.8	78.4	71.1	112.733	75.4333	-0.57964	0.00486588	Down
scaffold3.t330	123.4	119.6	116.7	96.4	101.3	102	80.3	80.2	80.1	119.9	80.2	-0.580158	3.373e-05	Down
scaffold1.t426	120.5	117.6	115.4	104.7	102.3	103.4	81.4	80.7	74.1	117.833	78.7333	-0.581701	0.000143075	Down
scaffold2.t816	109.9	106.3	110	94.5	100.9	104.1	61.3	75.8	80.8	108.733	72.6333	-0.582091	0.00343186	Down
scaffold2.t286	110.3	117.3	128.4	96.4	108.7	101.3	77.2	79.1	81.3	118.667	79.2	-0.583342	0.00186538	Down
scaffold3.t144	111.9	114.6	115	111.5	111.9	108.4	77.5	74.5	74.8	113.833	75.6	-0.590465	9.60947e-06	Down
scaffold2.t323	111.4	117.9	115.9	94.2	96.8	98.9	78.3	76	74.9	115.067	76.4	-0.590825	5.58904e-05	Down
scaffold2.t868	120.3	124.2	101	116	117.8	120.4	80.9	73.8	74.5	115.167	76.4	-0.592079	0.000447755	Down
scaffold1.t474	123.5	124.7	124.2	108.7	104.6	109	82.7	83.5	80.7	124.133	82.3	-0.592926	1.11728e-05	Down
scaffold4.t113	123.3	115.7	128.3	99.9	99	97.3	85.3	77.7	80.2	122.433	81.0667	-0.594816	6.08167e-05	Down
scaffold5.t287	132.1	126.6	142.3	71.9	80.2	81.7	85.7	90.4	89.2	133.667	88.4333	-0.595978	0.000712966	Down
scaffold3.t23	114	112.9	116.7	105.3	95.2	103.1	72.6	78.7	75.8	114.533	75.7	-0.597402	7.53185e-05	Down
scaffold8.t12	135.9	131.2	133.6	108	105.2	106.1	82.2	89.7	92.7	133.567	88.2	-0.598709	0.000379789	Down
scaffold3.t672	131	123.8	115.9	92.8	99.1	92.9	88.5	74.7	81.3	123.567	81.5	-0.600418	0.00205529	Down
scaffold2.t593	127.2	123.3	114.6	100.4	98	97.3	77.8	81.1	80.4	121.7	79.7667	-0.609471	0.000406332	Down
scaffold3.t135	112.3	112.4	112	100.7	99.2	97.7	77	72.8	69.7	112.233	73.1667	-0.617243	9.92275e-05	Down
scaffold5.t438	119.5	116.3	117.2	103.9	105.1	108	76.2	79.1	74.7	117.667	76.6667	-0.618034	1.39423e-05	Down
scaffold7.t85	121.1	118.4	124	94.2	99.4	97.1	79.1	74.7	83	121.167	78.9333	-0.618286	6.30763e-05	Down
scaffold6.t234	125.6	123.4	127	90.6	94	94.5	81.2	87.4	76.3	125.333	81.6333	-0.61854	0.000205996	Down
scaffold2.t622	122.6	123.4	118.8	106.7	108.4	108	78.8	77.6	81.1	121.6	79.1667	-0.619178	5.5012e-06	Down
scaffold2.t595	114	119.4	119.3	102.3	106.2	111.5	76.7	76.4	74.8	117.567	75.9667	-0.630041	2.89861e-05	Down
scaffold5.t91	123.3	122.3	121	100.6	93	96.7	78.9	79.7	77.9	122.2	78.8333	-0.632367	0.000296739	Down
scaffold1.t217	120.9	117.9	116.1	94.8	95.8	95.1	72.6	81.4	74.9	118.3	76.3	-0.632695	0.000146962	Down
scaffold1.t194	120.3	120.9	116.8	103.3	102.7	102.7	75.2	79.7	75.8	119.333	76.9	-0.633942	1.518e-05	Down
scaffold7.t181	118	114.7	125.4	106.4	94	111.6	64.2	90.5	75.2	119.367	76.6333	-0.639356	0.0066245	Down
scaffold4.t445	119.3	122.4	120.5	104.2	100.2	101.6	78.2	77.8	75.8	120.733	77.2667	-0.643906	3.11928e-06	Down
scaffold2.t533	112.8	111.7	111.8	96.1	99.1	98	69.9	74.9	70.4	112.1	71.7333	-0.644071	8.31464e-05	Down
scaffold6.t219	118.4	116.2	122.9	113.7	115.2	112.1	78.7	75.7	74.3	119.167	76.2333	-0.644487	6.15473e-05	Down
scaffold7.t49	132.2	120.3	121.4	99.3	93.8	94.6	89.7	72.8	75.7	124.633	79.4	-0.650479	0.00218049	Down
scaffold3.t391	120.8	118.3	125.3	98.9	105.4	100.1	78	76.8	76.4	121.467	77.0667	-0.656382	2.97909e-05	Down
scaffold8.t169	117.2	114.1	120.5	104.4	108	112.6	71	75.5	76.7	117.267	74.4	-0.656418	7.16619e-05	Down
scaffold5.t445	116	115.8	115.1	100.5	94.5	99.4	73.4	73.2	73.4	115.633	73.3333	-0.657016	2.00197e-06	Down
scaffold7.t324	120.3	119.4	122.9	100.5	104.6	101.7	78.8	74.4	76.3	120.867	76.5	-0.659885	1.09021e-05	Down
scaffold9.t2	125.1	129.9	123.3	91.8	90.4	86.8	80.2	80.1	77.4	126.1	79.2333	-0.670389	1.94635e-05	Down
scaffold9.t10	124.8	134.2	129.3	93	94.3	90.9	79.8	77.7	80.8	129.433	79.4333	-0.704393	0.000286531	Down
scaffold6.t249	131	131.8	135.1	99.1	102	101.4	83.5	80.8	79.8	132.633	81.3667	-0.704934	1.46983e-05	Down
scaffold2.t318	131.8	123.8	126.2	74.6	78.8	76.7	79.7	78.2	76	127.267	77.9667	-0.706925	1.91443e-06	Down
scaffold2.t90	123.9	125.8	122.7	94.9	88.7	95.4	75.6	77.6	74	124.133	75.7333	-0.71289	3.25576e-05	Down
scaffold1.t254	121.2	137	148.1	75.7	86.9	85.4	85.4	77.4	83	135.433	81.9333	-0.72506	0.00279465	Down
scaffold5.t373	124.8	124.7	136.9	103.4	83.5	88.3	80.2	75.8	77.6	128.8	77.8667	-0.726055	6.7192e-05	Down
scaffold2.t293	150.1	140.4	129.7	80.8	91.5	53.7	87.7	92.9	73.3	140.067	84.6333	-0.726816	0.00262568	Down
scaffold1.t340	115.4	118.5	132.5	106.2	103.7	102.3	72.3	76.5	72.5	122.133	73.7667	-0.727416	0.000881155	Down
scaffold5.t82	106.8	108.3	108.9	96.6	89.4	93.9	66.7	67.2	61.5	108	65.1333	-0.729563	3.19766e-05	Down
scaffold2.t165	128.7	128	128.5	95.7	92.2	95.8	77.9	75.2	78.1	128.4	77.0667	-0.736466	7.26141e-07	Down
scaffold5.t11	134.5	129.7	126.8	87.9	93.8	92.7	79.3	79.8	75.5	130.333	78.2	-0.736966	3.78555e-05	Down
scaffold5.t360	115.5	117.9	120.6	114	110.8	110	67.8	72.4	71	118	70.4	-0.74514	1.8697e-05	Down
scaffold2.t578	135.6	130.1	112.5	99.4	98.4	98.7	73.1	75.5	76.8	126.067	75.1333	-0.746662	0.00194748	Down
scaffold3.t238	115.9	117.7	116.5	94.7	89.8	93.6	72	68.1	66.9	116.7	69	-0.758136	1.30357e-05	Down
scaffold6.t271	106.2	107.7	112.4	99.7	92.6	92.1	65.8	63.7	62.9	108.767	64.1333	-0.76209	0.00115322	Down
scaffold1.t24	119	116.6	92.6	125.6	126.4	127.3	67.7	64.3	60.4	109.4	64.1333	-0.770466	0.00647149	Down
scaffold4.t417	128.9	127.1	128.4	95.5	99.1	98	74.3	74.8	73.9	128.133	74.3333	-0.785565	9.04652e-08	Down
scaffold5.t36	130.2	129	116	99.7	103.7	103.8	73.4	72.8	71.4	125.067	72.5333	-0.785981	0.000331154	Down
scaffold3.t768	167.3	126.4	100	97.5	82.8	97.8	82.4	72.5	73.3	131.233	76.0667	-0.786798	0.0497417	Down
scaffold3.t630	131.9	126.5	123.1	103.8	95.8	98.2	77.3	74	69.4	127.167	73.5667	-0.789596	9.87061e-05	Down
scaffold6.t77	115.9	114.7	118	118	117.9	108.6	71.3	65.4	63.7	116.2	66.8	-0.79869	0.00704116	Down
scaffold1.t712	122.6	122.9	125.5	96.3	96.8	98.5	69.7	68.1	74.3	123.667	70.7	-0.806675	2.63415e-05	Down
scaffold1.t893	118.4	121.4	114.5	106.8	106	104.1	65	68.5	68.1	118.1	67.2	-0.813476	2.12238e-05	Down
scaffold6.t442	126.8	124.1	120.9	101.5	85.8	97.6	70.9	71.2	69	123.933	70.3667	-0.8166	1.11869e-05	Down
scaffold2.t93	143.3	133.9	129.4	85.5	89.9	88	73.8	76.2	80	135.533	76.6667	-0.821976	0.000192883	Down
scaffold1.t90	123	127.8	125.5	108.1	97.2	106.4	67.8	72.9	71.4	125.433	70.7	-0.827139	1.17457e-05	Down
scaffold1.t224	123.5	124.4	120.3	97.1	91.3	96.4	69.6	65.9	69.9	122.733	68.4667	-0.842053	1.96237e-06	Down
scaffold3.t774	112	122	130.5	113.3	108.9	110.1	67.9	66.9	68.5	121.5	67.7667	-0.842309	0.000559309	Down
scaffold4.t201	124.3	118.8	128.1	111.5	102	108.4	63.5	72.3	71.2	123.733	69	-0.842566	0.000144603	Down
scaffold3.t110	129.2	129.3	123.6	104.5	101	101.9	68.1	73	69.5	127.367	70.2	-0.859445	1.78611e-05	Down
scaffold6.t32	138.2	131.6	132.1	95.9	89	92.2	73.8	72.9	74.3	133.967	73.6667	-0.86279	9.80845e-06	Down
scaffold4.t183	126.5	123.7	118.3	106.5	111.8	110.8	68.3	68	66.1	122.833	67.4667	-0.864455	2.47276e-05	Down
scaffold1.t484	109.4	107.5	105.6	92.9	92.2	90.1	59.7	58.2	59.1	107.5	59	-0.86555	2.18615e-05	Down
scaffold8.t44	120.3	122.6	124.1	108.8	94.8	99.9	66.8	69.6	64.1	122.333	66.8333	-0.872178	0.00276222	Down
scaffold6.t83	131.2	134.1	132.7	99.2	91.1	96.3	69.6	73.8	72	132.667	71.8	-0.88575	2.07151e-06	Down
scaffold5.t194	123.1	132.8	121.2	96.9	103.1	120.2	65.3	74.7	62.9	125.7	67.6333	-0.894178	0.000335791	Down
scaffold2.t74	137	139.1	115.4	104.8	88.6	106.4	69.6	68.6	70.5	130.5	69.5667	-0.907582	0.00130907	Down
scaffold7.t292	140.4	156.4	141.2	115.1	87.7	88.6	74	73.3	84.8	146	77.3667	-0.916184	0.00033347	Down
scaffold1.t478	106.4	103.3	136.4	98.6	92.6	99.2	56.2	64.9	62	115.367	61.0333	-0.918557	0.00093468	Down
scaffold1.t665	132.9	129.5	131.3	100	102	98.1	69	67.9	69.2	131.233	68.7	-0.933752	4.98101e-07	Down
scaffold1.t980	142.2	132.2	128.7	93.3	98	95	73.3	69.1	68.2	134.367	70.2	-0.936632	0.000121769	Down
scaffold2.t911	129.3	127.5	115.5	112.2	111	110.2	64.8	65.5	63.9	124.1	64.7333	-0.938922	0.000167838	Down
scaffold4.t265	138.4	135.8	124.6	93.2	101.1	99	69.3	69.3	69.3	132.933	69.3	-0.939776	0.000114181	Down
scaffold7.t331	131	128.3	125.8	93.2	87.4	90.3	65.4	63.8	70.4	128.367	66.5333	-0.948121	9.51579e-06	Down
scaffold5.t49	152	154.2	142.4	71.1	73.6	75.4	76.4	77.3	77.6	149.533	77.1	-0.955664	3.76566e-05	Down
scaffold1.t1049	132.6	130.4	134	98.1	99.5	100.8	69.1	69.7	65.7	132.333	68.1667	-0.957038	2.47275e-06	Down
scaffold6.t264	128.2	128.4	119.2	109.2	113.6	108.8	68.1	63.4	61.1	125.267	64.2	-0.964357	7.61844e-05	Down
scaffold7.t31	161.6	123.6	104.9	111.4	100.8	99.5	58.6	62.2	77.5	130.033	66.1	-0.976159	0.0223467	Down
scaffold4.t172	161.7	157.7	154.4	58.8	63	64	79.6	82.5	78.5	157.933	80.2	-0.977642	5.64075e-06	Down
scaffold4.t24	153.2	142.7	110.8	91.8	99.6	95.6	70.8	69.2	66.3	135.567	68.7667	-0.979221	0.00646306	Down
scaffold2.t183	144.4	140	131.7	87.6	92	94.7	63.4	76.9	69.2	138.7	69.8333	-0.98998	0.000217688	Down
scaffold2.t355	146.2	136.2	135.8	92.3	91.5	89.3	71.4	69.5	67.8	139.4	69.5667	-1.00276	3.9711e-05	Down
scaffold7.t14	124.4	119.5	130.1	109.2	115.8	115.3	62.1	68	55.5	124.667	61.8667	-1.01084	0.000186695	Down
scaffold4.t359	141	138.5	138.8	91.5	92	92.3	67.7	68.7	69.6	139.433	68.6667	-1.02189	2.03224e-07	Down
scaffold8.t71	134	133.3	134.6	102	103	100.7	62.9	65.7	63.8	133.967	64.1333	-1.06273	1.70369e-07	Down
scaffold2.t965	146.4	149.6	149.1	87.5	76.4	82.8	66	72.4	69.8	148.367	69.4	-1.09616	3.02901e-06	Down
scaffold7.t366	129	135.8	137	125.8	100.8	122.9	59.4	63.8	64.6	133.933	62.6	-1.09728	3.7859e-06	Down
scaffold4.t181	130.6	137.2	137.1	99.2	102.8	104.1	60.9	64	64.1	134.967	63	-1.09918	7.65229e-06	Down
scaffold3.t310	156.4	151.1	141.6	78.5	84.2	80.4	67.1	69.4	71.2	149.7	69.2333	-1.11254	5.69282e-05	Down
scaffold4.t576	142.2	148.8	150.1	85.1	81	90.4	60	71.4	71	147.033	67.4667	-1.1239	5.82475e-05	Down
scaffold6.t85	135.9	129.9	128.2	76.5	81.4	83.5	62.2	62.3	55.5	131.333	60	-1.1302	9.68277e-06	Down
scaffold5.t72	145.3	141.8	138.5	92.9	90	98.9	58.5	69.1	65	141.867	64.2	-1.14389	2.90795e-05	Down
scaffold5.t10	151.6	143.9	132.1	97	95.4	96	61.4	57.8	64.8	142.533	61.3333	-1.21656	0.000174795	Down
scaffold3.t14	122.7	128.3	129.9	115.6	121.5	119.7	56.7	55.4	50.3	126.967	54.1333	-1.22986	1.55248e-05	Down
scaffold7.t44	129.8	133	119.2	120.5	117	118.7	53.8	53.9	54.1	127.333	53.9333	-1.23936	6.12516e-05	Down
scaffold1.t622	140.4	143.2	130.7	91.9	72.7	89.1	54.9	56.2	59.5	138.1	56.8667	-1.28006	7.78641e-05	Down
scaffold3.t246	169.3	176.4	178.7	54.1	57.4	54.8	68.2	70.2	70.9	174.8	69.7667	-1.3251	3.67609e-06	Down
scaffold9.t41	129	131.1	127.8	109.3	107.7	107.4	54.5	53.4	40.9	129.3	49.6	-1.38231	7.37414e-05	Down
scaffold6.t118	155.9	188.6	181.6	58.7	64.3	55.2	58.2	68.1	69.2	175.367	65.1667	-1.42817	0.000472587	Down
scaffold2.t903	136.9	139.2	145.5	109.9	109.6	106.6	53.1	49.5	49.6	140.533	50.7333	-1.46991	5.87923e-06	Down
scaffold8.t104	153.1	161.9	143.5	99.6	90.8	90.3	55.2	53.8	52	152.833	53.6667	-1.50986	5.14786e-05	Down
scaffold2.t647	166.9	164.9	131	101.2	95.4	96	50.1	46.3	48.2	154.267	48.2	-1.67832	0.000820409	Down
scaffold5.t231	175.6	195.2	190.7	56.2	58.1	56.7	54.8	56.9	55.7	187.167	55.8	-1.74599	2.5052e-05	Down
scaffold8.t142	176.9	174.4	167.9	77	76.9	77.1	45.8	53	50.9	173.067	49.9	-1.79422	3.58988e-06	Down
scaffold3.t827	232.8	209.6	192.5	39.3	40.5	42.2	48.2	46.4	48.6	211.633	47.7333	-2.1485	0.000150524	Down
