# Supplementary material for: Salt stress perception and metabolic regulation network analysis of a marine probiotic Meyerozyma guilliermondii GXDK6
Source: Front Microbiol. 2023 Jul 17;14:1193352. doi: 10.3389/fmicb.2023.1193352 (PMC10387536; doi:10.3389/fmicb.2023.1193352)
Supplement: Supplementary file 2 [file Data_Sheet_2.zip › Table_S6.xlsx]

## Sheet: Table S6
Supplementary material Table S6. The total associated DEGs/DEPs in GXDK6 when incubated under 10% NaCl stress for 16 h. (3604 DEGs/DEPs) （The "--" means unknown gene name）
Protein ID	Gene ID	Quadrant	0% NaCl-Avg-Genes	10% NaCl-Avg-Genes	Genes_log2(fc)	Genes_P-value	0% NaCl-Avg-Proteins	10% NaCl-Avg-Proteins	Proteins_log2(fc)	Proteins_P-value	Gene name	Description	KEGG_A_class	KEGG_B_class	Pathway	K_ID	GO Component	GO Function	GO Process
scaffold3.t827	scaffold3.g827	quadrant7	15.79	1.23	-3.68259	6.1e-36	211.63	47.73	-2.1485	0.000150524	GRP2	Piso0_000808 [Millerozyma farinosa CBS 7064]	Metabolism;Environmental Information Processing;Metabolism;Metabolism	Global and overview maps;Signal transduction;Carbohydrate metabolism;Carbohydrate metabolism	ko01100//Metabolic pathways;ko04011//MAPK signaling pathway - yeast;ko00620//Pyruvate metabolism;ko00640//Propanoate metabolism	K17741;K17741;K17741;K17741	GO:0043231//intracellular membrane-bounded organelle;GO:0044444//cytoplasmic part	GO:0016620//oxidoreductase activity, acting on the aldehyde or oxo group of donors, NAD or NADP as acceptor;GO:0018455//alcohol dehydrogenase [NAD(P)+] activity;GO:0048037//cofactor binding	GO:0014070//response to organic cyclic compound;GO:0016125//sterol metabolic process;GO:0040007//growth;GO:0044237//cellular metabolic process
scaffold8.t142	scaffold8.g142	quadrant7	116.71	10.53	-3.47085	3.96e-78	173.07	49.9	-1.79422	3.59e-06	JLP1	Alpha-ketoglutarate-dependent sulfonate dioxygenase [Meyerozyma sp. JA9]	-	-	-	-	-	GO:0016706//oxidoreductase activity, acting on paired donors, with incorporation or reduction of molecular oxygen, 2-oxoglutarate as one donor, and incorporation of one atom each of oxygen into both donors;GO:0043169//cation binding	GO:0019694//alkanesulfonate metabolic process
scaffold5.t231	scaffold5.g231	quadrant4	11.73	7.23	-0.69788	0.0011883	187.17	55.8	-1.74599	2.51e-05	--	DEHA2D01430p [Debaryomyces hansenii CBS767]	-	-	-	-	-	-	-
scaffold2.t647	scaffold2.g647	quadrant7	1711.68	481.81	-1.82888	6.08e-27	154.27	48.2	-1.67832	0.000820409	RGI1	RecName: Full=Respiratory growth induced protein 1 [Meyerozyma guilliermondii ATCC 6260]	-	-	-	-	GO:0016020//membrane;GO:0043231//intracellular membrane-bounded organelle	-	GO:0015980//energy derivation by oxidation of organic compounds
scaffold8.t104	scaffold8.g104	quadrant4	1232.69	962.53	-0.356916	0.0013959	152.83	53.67	-1.50986	5.15e-05	STO1	Alternative oxidase mitochondrial [Meyerozyma sp. JA9]	-	-	-	-	GO:0031224//intrinsic component of membrane;GO:0043231//intracellular membrane-bounded organelle	GO:0016682//oxidoreductase activity, acting on diphenols and related substances as donors, oxygen as acceptor;GO:0043169//cation binding	GO:0006979//response to oxidative stress;GO:0009060//aerobic respiration;GO:0044707//single-multicellular organism process
scaffold2.t903	scaffold2.g903	quadrant7	21522.9	7734.56	-1.47648	1.95e-25	140.53	50.73	-1.46991	5.88e-06	ADH2	Alcohol dehydrogenase 2 [Meyerozyma sp. JA9]	Metabolism;Metabolism;Metabolism;Metabolism;Metabolism	Global and overview maps;Global and overview maps;Carbohydrate metabolism;Lipid metabolism;Amino acid metabolism	ko01100//Metabolic pathways;ko01110//Biosynthesis of secondary metabolites;ko00010//Glycolysis / Gluconeogenesis;ko00071//Fatty acid degradation;ko00350//Tyrosine metabolism	K13953;K13953;K13953;K13953;K13953	GO:0009277//fungal-type cell wall;GO:0016020//membrane;GO:0044429//mitochondrial part	GO:0016616//oxidoreductase activity, acting on the CH-OH group of donors, NAD or NADP as acceptor;GO:0016746//transferase activity, transferring acyl groups;GO:0036094//small molecule binding;GO:0046914//transition metal ion binding	GO:0000955//amino acid catabolic process via Ehrlich pathway;GO:0006115//ethanol biosynthetic process;GO:0015980//energy derivation by oxidation of organic compounds;GO:0044010//single-species biofilm formation;GO:0051703//intraspecies interaction between organisms;GO:0052251//induction by organism of defense response of other organism involved in symbiotic interaction
scaffold7.t366	scaffold7.g366	quadrant4	1248.95	1349.45	0.111652	0.863847	133.93	49.6	-1.4331	7.37e-05	ERG25	Methylsterol monooxygenase [Meyerozyma sp. JA9]	Metabolism;Metabolism;Metabolism	Global and overview maps;Global and overview maps;Lipid metabolism	ko01100//Metabolic pathways;ko01110//Biosynthesis of secondary metabolites;ko00100//Steroid biosynthesis	K07750;K07750;K07750	GO:0031090//organelle membrane;GO:0031224//intrinsic component of membrane;GO:0043231//intracellular membrane-bounded organelle	GO:0003824//catalytic activity;GO:0046914//transition metal ion binding	GO:0006631//fatty acid metabolic process;GO:0008204//ergosterol metabolic process
scaffold6.t118	scaffold6.g118	quadrant1	7.08	33.53	2.24363	3.31e-37	175.37	65.17	-1.42817	0.000472587	chiA1	DEHA2F16632p [Debaryomyces hansenii CBS767]	Metabolism;Metabolism	Global and overview maps;Carbohydrate metabolism	ko01100//Metabolic pathways;ko00520//Amino sugar and nucleotide sugar metabolism	K01183;K01183	-	GO:0004553//hydrolase activity, hydrolyzing O-glycosyl compounds;GO:0097367//carbohydrate derivative binding	GO:0006026//aminoglycan catabolic process;GO:0044238//primary metabolic process
scaffold7.t292	scaffold7.g292	quadrant7	775.93	172.17	-2.17213	1.31e-40	146	56.87	-1.36031	7.79e-05	WHS11	Thymidylate synthase [Meyerozyma sp. JA9]	-	-	-	-	GO:0043231//intracellular membrane-bounded organelle	-	GO:0009987//cellular process;GO:0050896//response to stimulus;GO:0051703//intraspecies interaction between organisms
scaffold3.t246	scaffold3.g246	quadrant7	223.01	6.41	-5.12139	5.28e-12	174.8	69.77	-1.3251	3.68e-06	INO1	Inositol-3-phosphate synthase [Meyerozyma sp. JA9]	Metabolism;Metabolism;Metabolism	Global and overview maps;Global and overview maps;Carbohydrate metabolism	ko01100//Metabolic pathways;ko01110//Biosynthesis of secondary metabolites;ko00562//Inositol phosphate metabolism	K01858;K01858;K01858	GO:0009277//fungal-type cell wall;GO:0044424//intracellular part	GO:0016872//intramolecular lyase activity;GO:0036094//small molecule binding	GO:0006020//inositol metabolic process;GO:0006644//phospholipid metabolic process
scaffold7.t44	scaffold7.g44	quadrant7	668.33	315.41	-1.08333	3.93e-13	127.33	53.93	-1.23936	6.13e-05	PNC1	Nicotinamidase [Meyerozyma sp. JA9]	Metabolism;Organismal Systems;Metabolism	Global and overview maps;Aging;Metabolism of cofactors and vitamins	ko01100//Metabolic pathways;ko04213//Longevity regulating pathway - multiple species;ko00760//Nicotinate and nicotinamide metabolism	K01440;K01440;K01440	GO:0044424//intracellular part	GO:0003824//catalytic activity	-
scaffold3.t14	scaffold3.g14	quadrant4	14452.8	9943.21	-0.539563	3.44e-07	126.97	54.13	-1.22986	1.55e-05	PDC11	Pyruvate decarboxylase [Meyerozyma sp. JA9]	Metabolism;Metabolism;Metabolism	Global and overview maps;Global and overview maps;Carbohydrate metabolism	ko01100//Metabolic pathways;ko01110//Biosynthesis of secondary metabolites;ko00010//Glycolysis / Gluconeogenesis	K01568;K01568;K01568	GO:0009277//fungal-type cell wall;GO:0016020//membrane;GO:0043231//intracellular membrane-bounded organelle;GO:0044444//cytoplasmic part	GO:0001085//RNA polymerase II transcription factor binding;GO:0016831//carboxy-lyase activity;GO:0019842//vitamin binding;GO:0046872//metal ion binding	GO:0000947//amino acid catabolic process to alcohol via Ehrlich pathway;GO:0006007//glucose catabolic process;GO:0006357//regulation of transcription from RNA polymerase II promoter;GO:0006558//L-phenylalanine metabolic process;GO:0006568//tryptophan metabolic process;GO:0030654//beta-lactam antibiotic biosynthetic process;GO:0031328//positive regulation of cellular biosynthetic process;GO:003278…
scaffold5.t10	scaffold5.g10	quadrant4	108.54	65.25	-0.734221	0.00144734	142.53	61.33	-1.21656	0.000174795	TRX1	Thioredoxin-1 [Meyerozyma sp. JA9]	-	-	-	-	-	-	-
scaffold8.t12	scaffold8.g12	quadrant1	231.41	547.41	1.24216	6.72e-10	133.57	60	-1.15453	9.68e-06	YHB1	Flavohemoprotein [Meyerozyma sp. JA9]	-	-	-	-	GO:0043231//intracellular membrane-bounded organelle;GO:0044444//cytoplasmic part	GO:0016708//oxidoreductase activity, acting on paired donors, with incorporation or reduction of molecular oxygen, NAD(P)H as one donor, and incorporation of two atoms of oxygen into one donor;GO:0046906//tetrapyrrole binding;GO:0046914//transition metal ion binding	GO:0015669//gas transport;GO:0030447//filamentous growth;GO:0033554//cellular response to stress;GO:0034293//sexual sporulation;GO:0042221//response to chemical;GO:0044270//cellular nitrogen compound catabolic process;GO:0044710//single-organism metabolic process;GO:0052551//response to defense-related nitric oxide production by other organism involved in symbiotic interaction
scaffold5.t72	scaffold5.g72	quadrant7	86.82	10.33	-3.07171	5.13e-69	141.87	64.2	-1.14389	2.91e-05	CRP1	CIC11C00000005212 [[Candida] intermedia]	-	-	-	-	GO:0043231//intracellular membrane-bounded organelle;GO:0098589//membrane region	-	GO:0007186//G-protein coupled receptor signaling pathway
scaffold4.t576	scaffold4.g576	quadrant4	3.46	2.37	-0.545247	0.0692962	147.03	67.47	-1.1239	5.82e-05	GRP2	NADPH-dependent methylglyoxal reductase GRE2 [Spathaspora passalidarum NRRL Y-27907]	Metabolism;Environmental Information Processing;Metabolism;Metabolism	Global and overview maps;Signal transduction;Carbohydrate metabolism;Carbohydrate metabolism	ko01100//Metabolic pathways;ko04011//MAPK signaling pathway - yeast;ko00620//Pyruvate metabolism;ko00640//Propanoate metabolism	K17741;K17741;K17741;K17741	GO:0043231//intracellular membrane-bounded organelle;GO:0044444//cytoplasmic part	GO:0016620//oxidoreductase activity, acting on the aldehyde or oxo group of donors, NAD or NADP as acceptor;GO:0018455//alcohol dehydrogenase [NAD(P)+] activity;GO:0048037//cofactor binding	GO:0014070//response to organic cyclic compound;GO:0016125//sterol metabolic process;GO:0040007//growth;GO:0044237//cellular metabolic process
scaffold3.t310	scaffold3.g310	quadrant7	36.01	10.37	-1.79565	6.53e-14	149.7	69.23	-1.11254	5.69e-05	SPCC663.08c	3-oxoacyl-[acyl-carrier-protein] reductase [Wickerhamomyces ciferrii]	-	-	-	-	GO:0044424//intracellular part	GO:0003824//catalytic activity	GO:0044710//single-organism metabolic process
scaffold4.t181	scaffold4.g181	quadrant7	686.61	174.69	-1.97473	4.09e-50	134.97	63	-1.09918	7.65e-06	FAO3	long chain alcohol oxidase [Pichia sp.]	-	-	-	-	-	GO:0000166//nucleotide binding;GO:0016899//oxidoreductase activity, acting on the CH-OH group of donors, oxygen as acceptor	GO:0044710//single-organism metabolic process
scaffold2.t965	scaffold2.g965	quadrant7	64.41	7.86	-3.03461	2.22e-74	148.37	69.4	-1.09616	3.03e-06	--	DEHA2C09372p [Debaryomyces hansenii CBS767]	-	-	-	-	-	-	-
scaffold8.t71	scaffold8.g71	quadrant7	74.55	23.67	-1.65508	2.28e-33	133.97	64.13	-1.06273	1.7e-07	EBP1	DEHA2C04576p [Debaryomyces hansenii CBS767]	-	-	-	-	GO:0000322//storage vacuole;GO:0009277//fungal-type cell wall	GO:0008289//lipid binding;GO:0016651//oxidoreductase activity, acting on NAD(P)H;GO:0016661//oxidoreductase activity, acting on other nitrogenous compounds as donors;GO:0032553//ribonucleotide binding	GO:0006629//lipid metabolic process;GO:0012501//programmed cell death
scaffold9.t41	scaffold9.g41	quadrant4	106.47	77.83	-0.451942	9.77e-05	129.3	62.6	-1.04649	3.79e-06	ywrD	DEHA2G17512p [Debaryomyces hansenii CBS767]	Metabolism;Metabolism;Metabolism;Metabolism	Global and overview maps;Metabolism of other amino acids;Metabolism of other amino acids;Metabolism of other amino acids	ko01100//Metabolic pathways;ko00480//Glutathione metabolism;ko00460//Cyanoamino acid metabolism;ko00430//Taurine and hypotaurine metabolism	K00681;K00681;K00681;K00681	-	GO:0016755//transferase activity, transferring amino-acyl groups	GO:0006790//sulfur compound metabolic process
scaffold4.t359	scaffold4.g359	quadrant4	248.11	174.28	-0.509553	3.55e-05	139.43	68.67	-1.02189	2.03e-07	YNL134C	DEHA2B00902p [Debaryomyces hansenii CBS767]	-	-	-	-	-	GO:0003824//catalytic activity;GO:0036094//small molecule binding;GO:0046914//transition metal ion binding	GO:0044710//single-organism metabolic process
scaffold7.t14	scaffold7.g14	quadrant4	1928.01	1655.82	-0.219572	0.0145512	124.67	61.87	-1.01084	0.000186695	TYE7	Carbohydrate metabolism regulator TYE7 [Candida viswanathii]	-	-	-	-	-	GO:0001071//nucleic acid binding transcription factor activity;GO:0003677//DNA binding;GO:0005515//protein binding	GO:0001666//response to hypoxia;GO:0006110//regulation of glycolytic process;GO:0045944//positive regulation of transcription from RNA polymerase II promoter;GO:0051703//intraspecies interaction between organisms;GO:0051716//cellular response to stimulus;GO:0060258//negative regulation of filamentous growth;GO:1900192//positive regulation of single-species biofilm formation
scaffold2.t355	scaffold2.g355	quadrant4	410.67	410.38	-0.00101914	0.406438	139.4	69.57	-1.00276	3.97e-05	--	DEHA2A12540p [Debaryomyces hansenii CBS767]	-	-	-	-	-	-	-
scaffold6.t249	scaffold6.g249	quadrant7	1163.69	347.56	-1.74336	8.42e-29	132.63	66.53	-0.995294	9.52e-06	BDH2	DEHA2F16896p [Debaryomyces hansenii CBS767]	Metabolism	Carbohydrate metabolism	ko00650//Butanoate metabolism	K00004	GO:0043231//intracellular membrane-bounded organelle	GO:0016616//oxidoreductase activity, acting on the CH-OH group of donors, NAD or NADP as acceptor;GO:0036094//small molecule binding;GO:0046914//transition metal ion binding	GO:0044710//single-organism metabolic process
scaffold2.t183	scaffold2.g183	quadrant7	651.79	148.59	-2.13308	4.7e-33	138.7	69.83	-0.98998	0.000217688	TMA10	Arginyl-tRNA--protein transferase 1 [Meyerozyma sp. JA9]	-	-	-	-	GO:0030529//intracellular ribonucleoprotein complex;GO:0043231//intracellular membrane-bounded organelle	-	GO:0009269//response to desiccation
scaffold4.t24	scaffold4.g24	quadrant7	195.26	61	-1.67859	4.61e-33	135.57	68.77	-0.979221	0.00646306	FDH1	Formate dehydrogenase 1 [Meyerozyma sp. JA9]	Metabolism;Metabolism;Metabolism;Metabolism	Global and overview maps;Global and overview maps;Carbohydrate metabolism;Energy metabolism	ko01100//Metabolic pathways;ko01200//Carbon metabolism;ko00630//Glyoxylate and dicarboxylate metabolism;ko00680//Methane metabolism	K00122;K00122;K00122;K00122	GO:0044444//cytoplasmic part	GO:0000166//nucleotide binding;GO:0016614//oxidoreductase activity, acting on CH-OH group of donors;GO:0016620//oxidoreductase activity, acting on the aldehyde or oxo group of donors, NAD or NADP as acceptor;GO:0043168//anion binding;GO:0046983//protein dimerization activity	GO:0006734//NADH metabolic process;GO:0015942//formate metabolic process;GO:0019695//choline metabolic process;GO:0055114//oxidation-reduction process
scaffold4.t172	scaffold4.g172	quadrant7	86.52	13.42	-2.68859	1.17e-72	157.93	80.2	-0.977642	5.64e-06	AYR1	NADPH-dependent 1-acyldihydroxyacetone phosphate reductase [Meyerozyma sp. JA9]	Metabolism;Metabolism;Metabolism	Global and overview maps;Lipid metabolism;Lipid metabolism	ko01100//Metabolic pathways;ko00564//Glycerophospholipid metabolism;ko00565//Ether lipid metabolism	K06123;K06123;K06123	GO:0043231//intracellular membrane-bounded organelle;GO:0044444//cytoplasmic part	GO:0003824//catalytic activity	GO:0044710//single-organism metabolic process
scaffold7.t31	scaffold7.g31	quadrant4	32.26	16.38	-0.977518	2.17e-11	130.03	66.1	-0.976159	0.0223467	amdS	Acetamidase [Meyerozyma sp. JA9]	Metabolism;Metabolism;Metabolism;Metabolism	Global and overview maps;Amino acid metabolism;Amino acid metabolism;Amino acid metabolism	ko01100//Metabolic pathways;ko00330//Arginine and proline metabolism;ko00380//Tryptophan metabolism;ko00360//Phenylalanine metabolism	K01426;K01426;K01426;K01426	-	GO:0016810//hydrolase activity, acting on carbon-nitrogen (but not peptide) bonds;GO:0016879//ligase activity, forming carbon-nitrogen bonds	-
scaffold6.t264	scaffold6.g264	quadrant4	1728.34	1120.07	-0.625797	3.57e-07	125.27	64.2	-0.964357	7.62e-05	HEM13	hypothetical_protein [[Candida] auris]	Metabolism;Metabolism;Metabolism	Global and overview maps;Global and overview maps;Metabolism of cofactors and vitamins	ko01100//Metabolic pathways;ko01110//Biosynthesis of secondary metabolites;ko00860//Porphyrin and chlorophyll metabolism	K00228;K00228;K00228	GO:0009277//fungal-type cell wall;GO:0044444//cytoplasmic part	GO:0016634//oxidoreductase activity, acting on the CH-CH group of donors, oxygen as acceptor	GO:0006779//porphyrin-containing compound biosynthetic process;GO:0007275//multicellular organism development;GO:0044710//single-organism metabolic process
scaffold1.t1049	scaffold1.g1049	quadrant4	61.27	37.13	-0.722725	3.35e-08	132.33	68.17	-0.957038	2.47e-06	aes1	Cytochrome b2 mitochondrial [Meyerozyma sp. JA9]	-	-	-	-	-	-	GO:0007165//signal transduction;GO:0008152//metabolic process
scaffold5.t49	scaffold5.g49	quadrant7	44.79	3.65	-3.61721	2.4e-81	149.53	77.1	-0.955664	3.77e-05	TKPR1	Tetraketide alpha-pyrone reductase 1 [Meyerozyma sp. JA9]	-	-	-	-	-	GO:0016614//oxidoreductase activity, acting on CH-OH group of donors;GO:0048037//cofactor binding	GO:0008152//metabolic process
scaffold2.t813	scaffold2.g813	quadrant7	1200.39	519.3	-1.20887	3.07e-23	113.33	59	-0.941785	2.19e-05	MET17	Homocysteine/cysteine synthase [Meyerozyma sp. JA9]	Metabolism;Metabolism;Metabolism;Metabolism;Metabolism;Metabolism	Global and overview maps;Global and overview maps;Global and overview maps;Global and overview maps;Amino acid metabolism;Energy metabolism	ko01100//Metabolic pathways;ko01110//Biosynthesis of secondary metabolites;ko01230//Biosynthesis of amino acids;ko01200//Carbon metabolism;ko00270//Cysteine and methionine metabolism;ko00920//Sulfur metabolism	K17069;K17069;K17069;K17069;K17069;K17069	GO:0009277//fungal-type cell wall;GO:0016020//membrane;GO:0043231//intracellular membrane-bounded organelle;GO:0044444//cytoplasmic part	GO:0016765//transferase activity, transferring alkyl or aryl (other than methyl) groups;GO:0016835//carbon-oxygen lyase activity;GO:0043168//anion binding	GO:0006563//L-serine metabolic process;GO:0009070//serine family amino acid biosynthetic process;GO:0071265//L-methionine biosynthetic process
scaffold4.t265	scaffold4.g265	quadrant7	485.16	168.41	-1.52649	1.56e-27	132.93	69.3	-0.939776	0.000114181	SOL1	6-phosphogluconolactonase-like protein 1 [Meyerozyma sp. JA9]	Metabolism;Metabolism;Metabolism;Metabolism	Global and overview maps;Global and overview maps;Global and overview maps;Carbohydrate metabolism	ko01100//Metabolic pathways;ko01110//Biosynthesis of secondary metabolites;ko01200//Carbon metabolism;ko00030//Pentose phosphate pathway	K01057;K01057;K01057;K01057	GO:0044424//intracellular part	GO:0016740//transferase activity;GO:0052689//carboxylic ester hydrolase activity	GO:0006739//NADP metabolic process;GO:0007275//multicellular organism development
scaffold2.t911	scaffold2.g911	quadrant7	244.81	76.99	-1.66892	1.38e-42	124.1	64.73	-0.938922	0.000167838	PUT1	Proline dehydrogenase mitochondrial [Meyerozyma sp. JA9]	Metabolism;Metabolism;Metabolism	Global and overview maps;Global and overview maps;Amino acid metabolism	ko01100//Metabolic pathways;ko01110//Biosynthesis of secondary metabolites;ko00330//Arginine and proline metabolism	K00318;K00318;K00318	GO:0043231//intracellular membrane-bounded organelle	GO:0016645//oxidoreductase activity, acting on the CH-NH group of donors	GO:0006536//glutamate metabolic process;GO:0006560//proline metabolic process
scaffold1.t980	scaffold1.g980	quadrant4	323.5	235.38	-0.458774	7.74e-05	134.37	70.2	-0.936632	0.000121769	CPR6	Peptidyl-prolyl cis-trans isomerase D [Meyerozyma sp. JA9]	-	-	-	-	-	-	-
scaffold1.t665	scaffold1.g665	quadrant7	663.89	326.67	-1.02309	5.85e-18	131.23	68.7	-0.933752	4.98e-07	--	Piso0_005310 [Millerozyma farinosa CBS 7064]	-	-	-	-	GO:0019867//outer membrane;GO:0031224//intrinsic component of membrane	-	-
scaffold2.t74	scaffold2.g74	quadrant7	287.55	61.57	-2.22345	1.85e-51	130.5	69.57	-0.907582	0.00130907	elo-3	Elongation of very long chain fatty acids protein [Meyerozyma sp. JA9]	-	-	-	-	GO:0031224//intrinsic component of membrane	GO:0003824//catalytic activity	GO:0006631//fatty acid metabolic process
scaffold5.t194	scaffold5.g194	quadrant4	5.2	2.75	-0.920005	4.3e-05	125.7	67.63	-0.894178	0.000335791	DIP5	Proline-specific permease [Meyerozyma sp. JA9]	-	-	-	-	GO:0031224//intrinsic component of membrane	GO:0046943//carboxylic acid transmembrane transporter activity	GO:0006865//amino acid transport;GO:0044763//single-organism cellular process
scaffold6.t83	scaffold6.g83	quadrant7	5803.32	1143.66	-2.34322	7.46e-63	132.67	71.8	-0.88575	2.07e-06	ERG1	Squalene monooxygenase [Meyerozyma sp. JA9]	Metabolism;Metabolism;Metabolism;Metabolism	Global and overview maps;Global and overview maps;Lipid metabolism;Metabolism of terpenoids and polyketides	ko01100//Metabolic pathways;ko01110//Biosynthesis of secondary metabolites;ko00100//Steroid biosynthesis;ko00909//Sesquiterpenoid and triterpenoid biosynthesis	K00511;K00511;K00511;K00511	GO:0031090//organelle membrane;GO:0031224//intrinsic component of membrane;GO:0043231//intracellular membrane-bounded organelle;GO:0043232//intracellular non-membrane-bounded organelle	GO:0000166//nucleotide binding;GO:0016616//oxidoreductase activity, acting on the CH-OH group of donors, NAD or NADP as acceptor;GO:0016709//oxidoreductase activity, acting on paired donors, with incorporation or reduction of molecular oxygen, NAD(P)H as one donor, and incorporation of one atom of oxygen	GO:0008204//ergosterol metabolic process;GO:0009607//response to biotic stimulus;GO:0032787//monocarboxylic acid metabolic process;GO:0033554//cellular response to stress;GO:0042493//response to drug;GO:0042594//response to starvation;GO:0051641//cellular localization;GO:0070784//regulation of growth of unicellular organism as a thread of attached cells
scaffold4.t183	scaffold4.g183	quadrant7	1137.86	499.63	-1.18739	6.9e-26	122.83	67.47	-0.864455	2.47e-05	HSP104	Heat shock protein [Meyerozyma sp. JA9]	Organismal Systems	Aging	ko04213//Longevity regulating pathway - multiple species	K03695	GO:0012505//endomembrane system;GO:0043231//intracellular membrane-bounded organelle;GO:0072379//ER membrane insertion complex	GO:0005515//protein binding;GO:0016887//ATPase activity;GO:0032550//purine ribonucleoside binding	GO:0007275//multicellular organism development;GO:0008105//asymmetric protein localization;GO:0010286//heat acclimation;GO:0010468//regulation of gene expression;GO:0032988//ribonucleoprotein complex disassembly;GO:0042026//protein refolding;GO:0051084//'de novo' posttranslational protein folding;GO:0051703//intraspecies interaction between organisms;GO:0070413//trehalose metabolism in response t…
scaffold6.t32	scaffold6.g32	quadrant7	6943.46	2667.08	-1.38039	8.98e-34	133.97	73.67	-0.86279	9.81e-06	ECM33	Cell surface GPI-anchored protein ECM33 [Meyerozyma sp. JA9]	-	-	-	-	GO:0009277//fungal-type cell wall;GO:0031225//anchored component of membrane	-	GO:0009607//response to biotic stimulus;GO:0032989//cellular component morphogenesis;GO:0033554//cellular response to stress;GO:0040007//growth;GO:0042594//response to starvation;GO:0051703//intraspecies interaction between organisms;GO:0071555//cell wall organization
scaffold3.t110	scaffold3.g110	quadrant4	503.72	287.61	-0.808501	1.43e-10	127.37	70.2	-0.859445	1.79e-05	vip1	Protein vip1 [Meyerozyma sp. JA9]	-	-	-	-	-	GO:0036094//small molecule binding;GO:0097159//organic cyclic compound binding	-
scaffold1.t474	scaffold1.g474	quadrant7	58.4	6.12	-3.25445	8.28e-52	124.13	68.47	-0.858417	1.96e-06	Ppp1r3a	regulatory subunit for phosphoprotein phosphatase type 1 (PP-1), partial [Scheffersomyces stipitis CBS 6054]	-	-	-	-	-	-	-
scaffold6.t362	scaffold6.g362	quadrant7	18.7	5.25	-1.83291	7.08e-12	115.53	64.13	-0.849163	0.00115322	SRR1	RecName: Full=Stress response regulator protein 1 [Meyerozyma guilliermondii ATCC 6260]	-	-	-	-	GO:0043231//intracellular membrane-bounded organelle	GO:0004871//signal transducer activity	GO:0002833//positive regulation of response to biotic stimulus;GO:0010468//regulation of gene expression;GO:0012501//programmed cell death;GO:0032109//positive regulation of response to nutrient levels;GO:0035556//intracellular signal transduction;GO:0042594//response to starvation;GO:0044237//cellular metabolic process;GO:0051704//multi-organism process;GO:1900440//regulation of filamentous grow…
scaffold3.t522	scaffold3.g522	quadrant4	0.92	1.46	0.668202	0.421842	109.63	61.03	-0.845017	0.00093468	TDA11	RecName: Full=Topoisomerase I damage affected protein 11 [Meyerozyma guilliermondii ATCC 6260]	-	-	-	-	GO:0044424//intracellular part	-	-
scaffold4.t201	scaffold4.g201	quadrant7	525.46	248.44	-1.08069	5.87e-19	123.73	69	-0.842566	0.000144603	YMR295C	CIC11C00000004152 [[Candida] intermedia]	-	-	-	-	GO:0030427//site of polarized growth;GO:0030529//intracellular ribonucleoprotein complex	-	-
scaffold3.t774	scaffold3.g774	quadrant7	1193.5	332.39	-1.84425	5.2e-63	121.5	67.77	-0.842309	0.000559309	--	CIC11C00000000435 [[Candida] intermedia]	-	-	-	-	-	-	-
scaffold1.t622	scaffold1.g622	quadrant7	44.09	14.4	-1.61472	8.56e-28	138.1	77.37	-0.835929	0.00033347	GIT3	glycerophosphoinositol permease [Scheffersomyces stipitis CBS 6054]	-	-	-	-	GO:0031224//intrinsic component of membrane	GO:0015605//organophosphate ester transmembrane transporter activity	GO:0015711//organic anion transport;GO:0044763//single-organism cellular process
scaffold1.t90	scaffold1.g90	quadrant7	70.76	8.51	-3.05514	1.12e-48	125.43	70.7	-0.827139	1.17e-05	AO-I	copper-containing amine oxidase [Scheffersomyces stipitis CBS 6054]	Metabolism;Metabolism;Metabolism;Metabolism;Metabolism;Metabolism	Global and overview maps;Global and overview maps;Amino acid metabolism;Metabolism of other amino acids;Amino acid metabolism;Amino acid metabolism	ko01100//Metabolic pathways;ko01110//Biosynthesis of secondary metabolites;ko00260//Glycine, serine and threonine metabolism;ko00410//beta-Alanine metabolism;ko00350//Tyrosine metabolism;ko00360//Phenylalanine metabolism	K00276;K00276;K00276;K00276;K00276;K00276	-	GO:0016641//oxidoreductase activity, acting on the CH-NH2 group of donors, oxygen as acceptor;GO:0046914//transition metal ion binding;GO:0048037//cofactor binding	GO:0042493//response to drug;GO:0044710//single-organism metabolic process;GO:1901564//organonitrogen compound metabolic process
scaffold6.t219	scaffold6.g219	quadrant7	173.46	36.67	-2.24196	9.84e-50	119.17	67.2	-0.826448	2.12e-05	SPAC25B8.10	DEHA2A03168p [Debaryomyces hansenii CBS767]	-	-	-	-	-	-	-
scaffold2.t93	scaffold2.g93	quadrant7	32.96	3.61	-3.19065	1.6e-48	135.53	76.67	-0.821976	0.000192883	SPAC977.14c	Ifd6p [Candida albicans SC5314]	-	-	-	-	GO:0009277//fungal-type cell wall;GO:0044444//cytoplasmic part	GO:0016616//oxidoreductase activity, acting on the CH-OH group of donors, NAD or NADP as acceptor	GO:0031589//cell-substrate adhesion;GO:0044710//single-organism metabolic process;GO:0051703//intraspecies interaction between organisms
scaffold1.t860	scaffold1.g860	quadrant7	4126.65	1973.64	-1.06411	6.12e-17	124.07	70.37	-0.818151	1.12e-05	HXK2	Hexokinase-2 [Meyerozyma sp. JA9]	Metabolism;Metabolism;Metabolism;Metabolism;Metabolism;Metabolism;Metabolism;Metabolism;Metabolism	Global and overview maps;Global and overview maps;Global and overview maps;Carbohydrate metabolism;Carbohydrate metabolism;Carbohydrate metabolism;Carbohydrate metabolism;Carbohydrate metabolism;Biosynthesis of other secondary metabolites	ko01100//Metabolic pathways;ko01110//Biosynthesis of secondary metabolites;ko01200//Carbon metabolism;ko00010//Glycolysis / Gluconeogenesis;ko00500//Starch and sucrose metabolism;ko00520//Amino sugar and nucleotide sugar metabolism;ko00051//Fructose and mannose metabolism;ko00052//Galactose metabolism;ko00524//Neomycin, kanamycin and gentamicin biosynthesis	K00844;K00844;K00844;K00844;K00844;K00844;K00844;K00844;K00844	GO:0043231//intracellular membrane-bounded organelle;GO:0044444//cytoplasmic part	GO:0004396//hexokinase activity;GO:0032550//purine ribonucleoside binding	GO:0006090//pyruvate metabolic process;GO:0007569//cell aging;GO:0015755//fructose transport;GO:0015758//glucose transport;GO:0016310//phosphorylation;GO:0019318//hexose metabolic process;GO:0032535//regulation of cellular component size;GO:0045990//carbon catabolite regulation of transcription
scaffold3.t630	scaffold3.g630	quadrant4	13270.9	14152.8	0.0928209	0.833614	127.17	73.57	-0.789596	9.87e-05	WHS11	12 kDa heat shock protein [Meyerozyma sp. JA9]	-	-	-	-	GO:0043231//intracellular membrane-bounded organelle;GO:0044444//cytoplasmic part	GO:0005488//binding	GO:0006970//response to osmotic stress;GO:0006979//response to oxidative stress;GO:0009408//response to heat;GO:0022610//biological adhesion;GO:0044802//single-organism membrane organization;GO:0051704//multi-organism process
scaffold3.t768	scaffold3.g768	quadrant4	477.4	286.15	-0.7384	1.79e-12	131.23	76.07	-0.786798	0.0497417	YDC1	Alkaline ceramidase YDC1 [Meyerozyma sp. JA9]	Metabolism;Metabolism	Global and overview maps;Lipid metabolism	ko01100//Metabolic pathways;ko00600//Sphingolipid metabolism	K04711;K04711	GO:0005774//vacuolar membrane;GO:0031224//intrinsic component of membrane;GO:0044448//cell cortex part	GO:0004553//hydrolase activity, hydrolyzing O-glycosyl compounds;GO:0016410//N-acyltransferase activity;GO:0016810//hydrolase activity, acting on carbon-nitrogen (but not peptide) bonds	GO:0006672//ceramide metabolic process
scaffold5.t36	scaffold5.g36	quadrant7	1172.8	299.39	-1.96984	4.57e-64	125.07	72.53	-0.785981	0.000331154	YJR096W	DEHA2D02442p [Debaryomyces hansenii CBS767]	-	-	-	-	GO:0043231//intracellular membrane-bounded organelle	GO:0008106//alcohol dehydrogenase (NADP+) activity	GO:0006979//response to oxidative stress;GO:0019323//pentose catabolic process
scaffold4.t417	scaffold4.g417	quadrant7	501.88	241.97	-1.0525	4.4e-18	128.13	74.33	-0.785565	9.05e-08	gdh-1	NAD-specific glutamate dehydrogenase [Scheffersomyces stipitis CBS 6054]	Metabolism;Metabolism;Metabolism;Metabolism;Metabolism	Global and overview maps;Amino acid metabolism;Amino acid metabolism;Energy metabolism;Metabolism of other amino acids	ko01100//Metabolic pathways;ko00250//Alanine, aspartate and glutamate metabolism;ko00220//Arginine biosynthesis;ko00910//Nitrogen metabolism;ko00430//Taurine and hypotaurine metabolism	K15371;K15371;K15371;K15371;K15371	GO:0044444//cytoplasmic part	GO:0016639//oxidoreductase activity, acting on the CH-NH2 group of donors, NAD or NADP as acceptor;GO:0036094//small molecule binding	GO:0006103//2-oxoglutarate metabolic process;GO:1901605//alpha-amino acid metabolic process
scaffold2.t868	scaffold2.g868	quadrant4	537.83	311.09	-0.789803	3.92e-11	115.17	66.83	-0.785083	0.00276222	--	Fluconazole resistance protein 1 [Meyerozyma sp. JA9]	-	-	-	-	GO:0043231//intracellular membrane-bounded organelle	GO:0003700//transcription factor activity, sequence-specific DNA binding;GO:0046914//transition metal ion binding	GO:0006355//regulation of transcription, DNA-templated;GO:0009607//response to biotic stimulus;GO:0033554//cellular response to stress;GO:0040007//growth;GO:0042493//response to drug;GO:0042594//response to starvation
scaffold2.t622	scaffold2.g622	quadrant7	226.2	97.88	-1.20846	4.57e-23	121.6	70.7	-0.782361	2.63e-05	--	Phytanoyl-CoA dioxygenase domain-containing protein 1 [Meyerozyma sp. JA9]	-	-	-	-	-	-	-
scaffold1.t24	scaffold1.g24	quadrant4	1614.49	968.05	-0.737922	7.13e-09	109.4	64.13	-0.770466	0.00647149	--	phenolic acid decarboxylase [Meyerozyma guilliermondii]	-	-	-	-	-	GO:0016830//carbon-carbon lyase activity	-
scaffold6.t77	scaffold6.g77	quadrant4	1122.16	1752.92	0.643482	0.000461236	116.2	69	-0.751942	1.3e-05	TDA3	FAD dependent oxidoreductase [Hyphopichia burtonii NRRL Y-1933]	-	-	-	-	GO:0005768//endosome	GO:0003824//catalytic activity	GO:0016192//vesicle-mediated transport;GO:0044710//single-organism metabolic process
scaffold2.t578	scaffold2.g578	quadrant7	145.36	18.85	-2.94696	9.47e-60	126.07	75.13	-0.746662	0.00194748	HPA2	D-amino-acid N-acetyltransferase HPA3 [Meyerozyma sp. JA9]	Metabolism;Metabolism	Global and overview maps;Amino acid metabolism	ko01100//Metabolic pathways;ko00360//Phenylalanine metabolism	K18852;K18852	GO:0043231//intracellular membrane-bounded organelle	GO:0008080//N-acetyltransferase activity;GO:0046983//protein dimerization activity	GO:0016568//chromatin modification;GO:0034641//cellular nitrogen compound metabolic process;GO:0044710//single-organism metabolic process;GO:0044763//single-organism cellular process;GO:0051260//protein homooligomerization
scaffold5.t360	scaffold5.g360	quadrant4	570.29	571.76	0.00372237	0.36346	118	70.4	-0.74514	1.87e-05	EXG1	exo-1,3-beta glucanase [Meyerozyma guilliermondii]	Metabolism;Metabolism	Global and overview maps;Carbohydrate metabolism	ko01100//Metabolic pathways;ko00500//Starch and sucrose metabolism	K01210;K01210	GO:0005618//cell wall	GO:0005515//protein binding;GO:0008422//beta-glucosidase activity;GO:0043167//ion binding	GO:0007155//cell adhesion;GO:0044010//single-species biofilm formation;GO:0044042//glucan metabolic process;GO:0051703//intraspecies interaction between organisms;GO:0071555//cell wall organization
scaffold3.t725	scaffold3.g725	quadrant7	321.53	118.21	-1.44366	2.84e-30	130.6	77.97	-0.744226	1.91e-06	TPO3	Polyamine transporter 3 [Meyerozyma sp. JA9]	-	-	-	-	GO:0005774//vacuolar membrane;GO:0031224//intrinsic component of membrane	GO:0008324//cation transmembrane transporter activity	GO:0006812//cation transport;GO:0042493//response to drug;GO:0044763//single-organism cellular process
scaffold1.t1050	scaffold1.g1050	quadrant4	1084.99	894.48	-0.278566	0.00108942	108.63	65.13	-0.737999	3.2e-05	CYB2	Cytochrome b2 mitochondrial [Meyerozyma sp. JA9]	Metabolism;Metabolism	Global and overview maps;Carbohydrate metabolism	ko01100//Metabolic pathways;ko00620//Pyruvate metabolism	K00101;K00101	GO:0043231//intracellular membrane-bounded organelle;GO:0044444//cytoplasmic part	GO:0004457//lactate dehydrogenase activity;GO:0032553//ribonucleotide binding;GO:0043169//cation binding;GO:0046906//tetrapyrrole binding	GO:0032787//monocarboxylic acid metabolic process;GO:0044003//modification by symbiont of host morphology or physiology;GO:0044409//entry into host
scaffold5.t11	scaffold5.g11	quadrant7	830.11	269.13	-1.62501	1.93e-46	130.33	78.2	-0.736966	3.79e-05	GRP2	NAD(P)-binding protein [Hyphopichia burtonii NRRL Y-1933]	Metabolism;Environmental Information Processing;Metabolism;Metabolism	Global and overview maps;Signal transduction;Carbohydrate metabolism;Carbohydrate metabolism	ko01100//Metabolic pathways;ko04011//MAPK signaling pathway - yeast;ko00620//Pyruvate metabolism;ko00640//Propanoate metabolism	K17741;K17741;K17741;K17741	GO:0043231//intracellular membrane-bounded organelle;GO:0044444//cytoplasmic part	GO:0016620//oxidoreductase activity, acting on the aldehyde or oxo group of donors, NAD or NADP as acceptor;GO:0018455//alcohol dehydrogenase [NAD(P)+] activity;GO:0048037//cofactor binding	GO:0014070//response to organic cyclic compound;GO:0016125//sterol metabolic process;GO:0040007//growth;GO:0044237//cellular metabolic process
scaffold2.t165	scaffold2.g165	quadrant7	791.07	180.37	-2.13287	3.28e-44	128.4	77.07	-0.736466	7.26e-07	FAS2	fatty acid synthase alpha subunit [Meyerozyma guilliermondii ATCC 6260]	Metabolism;Metabolism;Metabolism	Global and overview maps;Global and overview maps;Lipid metabolism	ko01100//Metabolic pathways;ko01212//Fatty acid metabolism;ko00061//Fatty acid biosynthesis	K00667;K00667;K00667	GO:0043231//intracellular membrane-bounded organelle;GO:0043234//protein complex;GO:0044444//cytoplasmic part	GO:0004312//fatty acid synthase activity;GO:0016408//C-acyltransferase activity;GO:0016780//phosphotransferase activity, for other substituted phosphate groups;GO:0036094//small molecule binding;GO:0046872//metal ion binding	GO:0042759//long-chain fatty acid biosynthetic process;GO:0043170//macromolecule metabolic process;GO:0051703//intraspecies interaction between organisms
scaffold9.t10	scaffold9.g10	quadrant7	3755.14	279.92	-3.74576	2.16e-93	129.43	77.87	-0.733131	6.72e-05	GPD	Glyceraldehyde-3-phosphate dehydrogenase [Pichia kudriavzevii]	Metabolism;Metabolism;Metabolism;Metabolism;Metabolism	Global and overview maps;Global and overview maps;Global and overview maps;Global and overview maps;Carbohydrate metabolism	ko01100//Metabolic pathways;ko01110//Biosynthesis of secondary metabolites;ko01230//Biosynthesis of amino acids;ko01200//Carbon metabolism;ko00010//Glycolysis / Gluconeogenesis	K00134;K00134;K00134;K00134;K00134	GO:0009277//fungal-type cell wall;GO:0016020//membrane;GO:0043231//intracellular membrane-bounded organelle;GO:0043232//intracellular non-membrane-bounded organelle	GO:0000166//nucleotide binding;GO:0005515//protein binding;GO:0016620//oxidoreductase activity, acting on the aldehyde or oxo group of donors, NAD or NADP as acceptor	GO:0006006//glucose metabolic process;GO:0006090//pyruvate metabolic process;GO:0012501//programmed cell death;GO:0031589//cell-substrate adhesion;GO:0052251//induction by organism of defense response of other organism involved in symbiotic interaction
scaffold1.t340	scaffold1.g340	quadrant7	46.87	22.26	-1.07443	2.01e-15	122.13	73.77	-0.727416	0.000881155	SPBPB7E8.02	PSP1-domain-containing protein, partial [Suhomyces tanzawaensis NRRL Y-17324]	-	-	-	-	-	-	-
scaffold2.t293	scaffold2.g293	quadrant7	79.15	12.57	-2.65428	2.63e-25	140.07	84.63	-0.726816	0.00262568	--	Stress protein DDR48 [Meyerozyma sp. JA9]	-	-	-	-	GO:0009277//fungal-type cell wall;GO:0044424//intracellular part	GO:0017111//nucleoside-triphosphatase activity	GO:0006259//DNA metabolic process;GO:0006979//response to oxidative stress;GO:0009607//response to biotic stimulus;GO:0033554//cellular response to stress;GO:0040007//growth;GO:0042594//response to starvation
scaffold1.t254	scaffold1.g254	quadrant4	37.1	22.99	-0.690333	6.55e-06	135.43	81.93	-0.72506	0.00279465	galP	Myo-inositol transporter 2 [Meyerozyma sp. JA9]	-	-	-	-	GO:0031224//intrinsic component of membrane	GO:0022857//transmembrane transporter activity	GO:0007275//multicellular organism development;GO:0044763//single-organism cellular process;GO:0044765//single-organism transport
scaffold2.t138	scaffold2.g138	quadrant7	1171.5	303.65	-1.94786	5.22e-55	117.1	71.73	-0.707025	8.31e-05	SPBC1703.13c	Mitochondrial phosphate carrier protein 2 [Meyerozyma sp. JA9]	-	-	-	-	GO:0031224//intrinsic component of membrane;GO:0043231//intracellular membrane-bounded organelle	GO:0005375//copper ion transmembrane transporter activity	GO:0006817//phosphate ion transport;GO:0006825//copper ion transport;GO:0007275//multicellular organism development;GO:0046916//cellular transition metal ion homeostasis
scaffold5.t373	scaffold5.g373	quadrant7	43.61	5.48	-2.99329	7.22e-48	128.8	79.43	-0.697316	0.000286531	--	mannosyltransferase [Scheffersomyces stipitis CBS 6054]	-	-	-	-	-	-	-
scaffold7.t66	scaffold7.g66	quadrant7	51.23	15.27	-1.74588	4.06e-38	117.43	73.33	-0.679301	2e-06	osm1	Fumarate reductase [Meyerozyma sp. JA9]	-	-	-	-	GO:0044424//intracellular part	GO:0016627//oxidoreductase activity, acting on the CH-CH group of donors;GO:0043169//cation binding;GO:0046906//tetrapyrrole binding	GO:0044710//single-organism metabolic process
scaffold5.t117	scaffold5.g117	quadrant4	129.82	219.94	0.760575	4.63e-06	121.13	75.73	-0.677596	3.26e-05	HSP78	Heat shock protein 78 mitochondrial [Meyerozyma sp. JA9]	Organismal Systems	Aging	ko04213//Longevity regulating pathway - multiple species	K03695	GO:0044429//mitochondrial part	GO:0003690//double-stranded DNA binding;GO:0005515//protein binding;GO:0017111//nucleoside-triphosphatase activity;GO:0032550//purine ribonucleoside binding	GO:0006281//DNA repair;GO:0006457//protein folding;GO:0007005//mitochondrion organization;GO:0009408//response to heat;GO:0031647//regulation of protein stability
scaffold1.t532	scaffold1.g532	quadrant4	178.88	116.93	-0.613333	1.68e-07	106.83	66.8	-0.677442	0.00704116	GTT1	Glutathione S-transferase 1 [Meyerozyma sp. JA9]	Metabolism;Metabolism	Global and overview maps;Metabolism of other amino acids	ko01100//Metabolic pathways;ko00480//Glutathione metabolism	K00799;K00799	GO:0031966//mitochondrial membrane	GO:0016765//transferase activity, transferring alkyl or aryl (other than methyl) groups	GO:0006790//sulfur compound metabolic process
scaffold8.t44	scaffold8.g44	quadrant7	5030.9	1240.77	-2.01958	3.76e-10	122.33	76.5	-0.677286	1.09e-05	XYL2	xylitol dehydrogenase [Meyerozyma guilliermondii]	Metabolism;Metabolism	Global and overview maps;Carbohydrate metabolism	ko01100//Metabolic pathways;ko00040//Pentose and glucuronate interconversions	K05351;K05351	GO:0009277//fungal-type cell wall	GO:0016616//oxidoreductase activity, acting on the CH-OH group of donors, NAD or NADP as acceptor;GO:0016746//transferase activity, transferring acyl groups;GO:0036094//small molecule binding;GO:0046914//transition metal ion binding	GO:0005997//xylulose metabolic process;GO:0019572//L-arabinose catabolic process
scaffold5.t37	scaffold5.g37	quadrant4	239.63	133.11	-0.84817	7.73e-10	120.43	76.3	-0.65848	0.000146962	PST2	DEHA2D02464p [Debaryomyces hansenii CBS767]	Metabolism;Metabolism;Metabolism	Global and overview maps;Global and overview maps;Metabolism of cofactors and vitamins	ko01100//Metabolic pathways;ko01110//Biosynthesis of secondary metabolites;ko00130//Ubiquinone and other terpenoid-quinone biosynthesis	K03809;K03809;K03809	GO:0009277//fungal-type cell wall;GO:0043231//intracellular membrane-bounded organelle;GO:0044444//cytoplasmic part;GO:0098589//membrane region	GO:0005515//protein binding;GO:0016655//oxidoreductase activity, acting on NAD(P)H, quinone or similar compound as acceptor;GO:0032553//ribonucleotide binding	GO:0006342//chromatin silencing;GO:0044710//single-organism metabolic process
scaffold7.t331	scaffold7.g331	quadrant4	880.64	656.82	-0.423049	6.65e-05	128.37	81.37	-0.657761	1.47e-05	yfmJ	quinone oxidoreductase [Suhomyces tanzawaensis NRRL Y-17324]	-	-	-	-	-	GO:0003824//catalytic activity;GO:0036094//small molecule binding;GO:0046914//transition metal ion binding	GO:0044710//single-organism metabolic process
scaffold8.t169	scaffold8.g169	quadrant4	10.09	15.37	0.606878	0.0260415	117.27	74.4	-0.656418	7.17e-05	SPBPB2B2.11	DEHA2C02398p [Debaryomyces hansenii CBS767]	Metabolism;Metabolism;Metabolism	Global and overview maps;Global and overview maps;Metabolism of terpenoids and polyketides	ko01100//Metabolic pathways;ko01110//Biosynthesis of secondary metabolites;ko00523//Polyketide sugar unit biosynthesis	K01710;K01710;K01710	-	GO:0016836//hydro-lyase activity;GO:0036094//small molecule binding;GO:0048037//cofactor binding	GO:0009117//nucleotide metabolic process;GO:0042493//response to drug;GO:0042546//cell wall biogenesis
scaffold3.t391	scaffold3.g391	quadrant4	194.07	130.93	-0.567769	1.44e-08	121.47	77.07	-0.656382	2.98e-05	GLO1	Lactoylglutathione lyase [Meyerozyma sp. JA9]	Metabolism;Metabolism	Global and overview maps;Carbohydrate metabolism	ko01100//Metabolic pathways;ko00620//Pyruvate metabolism	K01759;K01759	GO:0043231//intracellular membrane-bounded organelle	GO:0016846//carbon-sulfur lyase activity;GO:0043169//cation binding	GO:0006089//lactate metabolic process;GO:0006790//sulfur compound metabolic process
scaffold7.t324	scaffold7.g324	quadrant7	518.7	211	-1.29766	1.45e-31	120.87	76.9	-0.652361	1.52e-05	GOT2	Aspartate aminotransferase mitochondrial [Meyerozyma sp. JA9]	Metabolism;Metabolism;Metabolism;Metabolism;Metabolism;Metabolism;Metabolism;Metabolism;Metabolism;Metabolism;Metabolism;Metabolism	Global and overview maps;Global and overview maps;Global and overview maps;Global and overview maps;Amino acid metabolism;Amino acid metabolism;Global and overview maps;Amino acid metabolism;Amino acid metabolism;Amino acid metabolism;Amino acid metabolism;Amino acid metabolism	ko01100//Metabolic pathways;ko01110//Biosynthesis of secondary metabolites;ko01230//Biosynthesis of amino acids;ko01200//Carbon metabolism;ko00270//Cysteine and methionine metabolism;ko00330//Arginine and proline metabolism;ko01210//2-Oxocarboxylic acid metabolism;ko00250//Alanine, aspartate and glutamate metabolism;ko00220//Arginine biosynthesis;ko00400//Phenylalanine, tyrosine and tryptophan bi…	K14455;K14455;K14455;K14455;K14455;K14455;K14455;K14455;K14455;K14455;K14455;K14455	-	GO:0043168//anion binding;GO:0070546//L-phenylalanine aminotransferase activity	GO:0008652//cellular amino acid biosynthetic process;GO:0009066//aspartate family amino acid metabolic process;GO:0043648//dicarboxylic acid metabolic process
scaffold7.t49	scaffold7.g49	quadrant4	254.64	181.78	-0.486273	9.57e-07	124.63	79.4	-0.650479	0.00218049	--	DEHA2C13398p [Debaryomyces hansenii CBS767]	-	-	-	-	-	-	-
scaffold3.t532	scaffold3.g532	quadrant7	49.19	20.99	-1.22899	1.11e-16	113.8	72.63	-0.647797	0.00343186	NEM1	Nuclear envelope morphology protein 1 [Meyerozyma sp. JA9]	-	-	-	-	GO:0008287//protein serine/threonine phosphatase complex;GO:0031224//intrinsic component of membrane;GO:0043231//intracellular membrane-bounded organelle	GO:0016791//phosphatase activity	GO:0010923//negative regulation of phosphatase activity;GO:0031327//negative regulation of cellular biosynthetic process;GO:0044802//single-organism membrane organization
scaffold4.t445	scaffold4.g445	quadrant7	1754.95	750.91	-1.22471	7.33e-27	120.73	77.27	-0.643906	3.12e-06	Acot9	Acyl-coenzyme A thioesterase 9 mitochondrial [Meyerozyma sp. JA9]	-	-	-	-	-	-	-
scaffold1.t712	scaffold1.g712	quadrant7	139.91	29.61	-2.24018	2.89e-36	123.67	79.17	-0.643492	5.5e-06	ACC1	Acetyl-CoA carboxylase [Meyerozyma sp. JA9]	Metabolism;Metabolism;Metabolism;Metabolism;Metabolism;Metabolism;Metabolism	Global and overview maps;Global and overview maps;Carbohydrate metabolism;Global and overview maps;Carbohydrate metabolism;Lipid metabolism;Biosynthesis of other secondary metabolites	ko01100//Metabolic pathways;ko01110//Biosynthesis of secondary metabolites;ko00620//Pyruvate metabolism;ko01212//Fatty acid metabolism;ko00640//Propanoate metabolism;ko00061//Fatty acid biosynthesis;ko00254//Aflatoxin biosynthesis	K11262;K11262;K11262;K11262;K11262;K11262;K11262	GO:0005774//vacuolar membrane	GO:0016421//CoA carboxylase activity;GO:0016879//ligase activity, forming carbon-nitrogen bonds;GO:0032550//purine ribonucleoside binding;GO:0043169//cation binding	GO:0001676//long-chain fatty acid metabolic process;GO:0006886//intracellular protein transport;GO:0015937//coenzyme A biosynthetic process;GO:0044802//single-organism membrane organization
scaffold7.t181	scaffold7.g181	quadrant7	1276.31	24.54	-5.7005	0	119.37	76.63	-0.639356	0.0066245	AQY1	Aquaporin-2 [Meyerozyma sp. JA9]	-	-	-	-	GO:0031224//intrinsic component of membrane;GO:0044464//cell part	GO:0005372//water transmembrane transporter activity	GO:0006970//response to osmotic stress;GO:0022413//reproductive process in single-celled organism;GO:0042044//fluid transport;GO:0044763//single-organism cellular process;GO:0050826//response to freezing;GO:0051703//intraspecies interaction between organisms
scaffold3.t247	scaffold3.g247	quadrant7	507.14	231.43	-1.13178	2.6e-23	113.87	73.2	-0.63743	0.00173208	CTS1	Endochitinase [Meyerozyma sp. JA9]	Metabolism;Metabolism	Global and overview maps;Carbohydrate metabolism	ko01100//Metabolic pathways;ko00520//Amino sugar and nucleotide sugar metabolism	K01183;K01183	-	-	-
scaffold4.t113	scaffold4.g113	quadrant7	382.77	85.25	-2.16675	5.47e-31	122.43	78.83	-0.635119	0.000296739	STI1	Heat shock protein STI1 [Meyerozyma sp. JA9]	-	-	-	-	GO:0005737//cytoplasm	GO:0004857//enzyme inhibitor activity;GO:0031072//heat shock protein binding;GO:0044822//poly(A) RNA binding	GO:0044267//cellular protein metabolic process
scaffold2.t595	scaffold2.g595	quadrant4	479.5	370.16	-0.373395	0.000266096	117.57	75.7	-0.635114	7.53e-05	TPS1	alpha,alpha-trehalose-phosphate synthase [Meyerozyma guilliermondii ATCC 6260]	Metabolism;Metabolism;Metabolism	Global and overview maps;Global and overview maps;Carbohydrate metabolism	ko01100//Metabolic pathways;ko01110//Biosynthesis of secondary metabolites;ko00500//Starch and sucrose metabolism	K00697;K00697;K00697	GO:0044444//cytoplasmic part	GO:0005515//protein binding;GO:0035251//UDP-glucosyltransferase activity	GO:0005992//trehalose biosynthetic process;GO:0009269//response to desiccation;GO:0009408//response to heat;GO:0009607//response to biotic stimulus;GO:0022413//reproductive process in single-celled organism;GO:0034614//cellular response to reactive oxygen species;GO:0040007//growth;GO:0051704//multi-organism process
scaffold1.t893	scaffold1.g893	quadrant7	159.92	42.57	-1.90958	9.33e-40	118.1	76.23	-0.631515	6.15e-05	LAP3	Cysteine proteinase 1 mitochondrial [Meyerozyma sp. JA9]	-	-	-	-	GO:0044424//intracellular part	GO:0004175//endopeptidase activity;GO:0043566//structure-specific DNA binding	GO:0019538//protein metabolic process
scaffold4.t136	scaffold4.g136	quadrant7	993.26	442.59	-1.16622	4.28e-27	117.4	75.97	-0.627994	2.9e-05	ERG11	Lanosterol 14-alpha demethylase [Meyerozyma sp. JA9]	Metabolism;Metabolism;Metabolism	Global and overview maps;Global and overview maps;Lipid metabolism	ko01100//Metabolic pathways;ko01110//Biosynthesis of secondary metabolites;ko00100//Steroid biosynthesis	K05917;K05917;K05917	GO:0031224//intrinsic component of membrane;GO:0043231//intracellular membrane-bounded organelle	GO:0016709//oxidoreductase activity, acting on paired donors, with incorporation or reduction of molecular oxygen, NAD(P)H as one donor, and incorporation of one atom of oxygen;GO:0016741//transferase activity, transferring one-carbon groups;GO:0046906//tetrapyrrole binding;GO:0046914//transition metal ion binding	GO:0006694//steroid biosynthetic process;GO:0008204//ergosterol metabolic process;GO:0031580//membrane raft distribution;GO:0042493//response to drug;GO:0070784//regulation of growth of unicellular organism as a thread of attached cells
scaffold1.t412	scaffold1.g412	quadrant4	470.65	314.7	-0.580652	2.84e-07	121.97	79.23	-0.622308	1.95e-05	CCS1	Superoxide dismutase 1 copper chaperone [Meyerozyma sp. JA9]	-	-	-	-	-	-	-
scaffold3.t221	scaffold3.g221	quadrant1	263.92	611.67	1.21263	1.98e-22	121.4	78.93	-0.621062	6.31e-05	FAH12	delta(12)-fatty-acid desaturase [Schwanniomyces occidentalis]	Metabolism;Metabolism;Metabolism	Global and overview maps;Global and overview maps;Lipid metabolism	ko01100//Metabolic pathways;ko01212//Fatty acid metabolism;ko01040//Biosynthesis of unsaturated fatty acids	K10256;K10256;K10256	-	GO:0016628//oxidoreductase activity, acting on the CH-CH group of donors, NAD or NADP as acceptor;GO:0016705//oxidoreductase activity, acting on paired donors, with incorporation or reduction of molecular oxygen	GO:0006633//fatty acid biosynthetic process;GO:0051704//multi-organism process
scaffold6.t234	scaffold6.g234	quadrant4	5.84	5.17	-0.177558	0.373529	125.33	81.63	-0.61854	0.000205996	GID4	Glucose-induced degradation protein 4 [Meyerozyma sp. JA9]	-	-	-	-	-	-	-
scaffold5.t438	scaffold5.g438	quadrant4	2640.27	3384.88	0.35842	0.131583	117.67	76.67	-0.618034	1.39e-05	HSP31	Glutathione-independent glyoxalase HSP31 [Meyerozyma sp. JA9]	Metabolism;Metabolism	Global and overview maps;Carbohydrate metabolism	ko01100//Metabolic pathways;ko00620//Pyruvate metabolism	K22211;K22211	GO:0009277//fungal-type cell wall;GO:0036464//cytoplasmic ribonucleoprotein granule	GO:0005515//protein binding;GO:0016836//hydro-lyase activity;GO:0070011//peptidase activity, acting on L-amino acid peptides	GO:0006089//lactate metabolic process;GO:0006979//response to oxidative stress;GO:0019538//protein metabolic process;GO:0031667//response to nutrient levels
scaffold1.t194	scaffold1.g194	quadrant4	495.93	251.61	-0.978957	1.4e-12	119.33	77.77	-0.617773	1.35e-05	ERO1	Endoplasmic reticulum oxidoreductin-1 [Meyerozyma sp. JA9]	-	-	-	-	GO:0031090//organelle membrane;GO:0043231//intracellular membrane-bounded organelle	GO:0000166//nucleotide binding;GO:0016667//oxidoreductase activity, acting on a sulfur group of donors;GO:0016864//intramolecular oxidoreductase activity, transposing S-S bonds	GO:0006457//protein folding;GO:0044710//single-organism metabolic process
scaffold6.t442	scaffold6.g442	quadrant4	15.19	13.59	-0.16026	0.28906	123.93	81.1	-0.61179	5.89e-05	IZH3	ADIPOR-like receptor IZH3 [Meyerozyma sp. JA9]	-	-	-	-	-	-	-
scaffold2.t593	scaffold2.g593	quadrant4	364.94	250.11	-0.54509	3.18e-06	121.7	79.77	-0.609471	0.000406333	PTC4	Protein phosphatase 2C 4 [Meyerozyma sp. JA9]	-	-	-	-	GO:0043231//intracellular membrane-bounded organelle	GO:0004721//phosphoprotein phosphatase activity;GO:0043169//cation binding	GO:0006464//cellular protein modification process
scaffold5.t444	scaffold5.g444	quadrant4	721.54	423.67	-0.76812	5.54e-09	111.57	73.17	-0.608648	9.92e-05	DCG1	Protein DCG1 [Meyerozyma sp. JA9]	-	-	-	-	-	GO:0016855//racemase and epimerase activity, acting on amino acids and derivatives	GO:0008152//metabolic process
scaffold2.t240	scaffold2.g240	quadrant4	3.62	4.59	0.342504	0.729043	99.13	65.27	-0.603024	0.030515	arf6	ADP-ribosylation factor 6 [Candida tropicalis MYA-3404]	-	-	-	-	GO:0005933//cellular bud;GO:0005938//cell cortex	GO:0032550//purine ribonucleoside binding	GO:0015031//protein transport;GO:0016043//cellular component organization;GO:0019222//regulation of metabolic process;GO:0035556//intracellular signal transduction;GO:0040007//growth;GO:0048522//positive regulation of cellular process;GO:0051641//cellular localization
scaffold3.t672	scaffold3.g672	quadrant4	90.59	71.83	-0.334698	0.000642823	123.57	81.5	-0.600418	0.00205529	GET3	RecName: Full=ATPase GET3; AltName: Full=Arsenical pump-driving ATPase; AltName: Full=Arsenite-stimulated ATPase; AltName: Full=Golgi to ER traffic protein 3; AltName: Full=Guided entry of tail-anchored proteins 3 [Meyerozyma guilliermondii ATCC 6260]	-	-	-	-	GO:0043231//intracellular membrane-bounded organelle;GO:0043234//protein complex;GO:0044444//cytoplasmic part	GO:0005515//protein binding;GO:0017111//nucleoside-triphosphatase activity;GO:0032550//purine ribonucleoside binding;GO:0043169//cation binding	GO:0006612//protein targeting to membrane;GO:0007186//G-protein coupled receptor signaling pathway;GO:0009607//response to biotic stimulus;GO:0010035//response to inorganic substance;GO:0032107//regulation of response to nutrient levels;GO:0033554//cellular response to stress;GO:0040007//growth;GO:0048193//Golgi vesicle transport;GO:0051205//protein insertion into membrane;GO:0051452//intracellul…
scaffold5.t287	scaffold5.g287	quadrant7	49.62	18.42	-1.42965	2.25e-23	133.67	88.43	-0.595978	0.000712966	--	DEHA2C00704p [Debaryomyces hansenii CBS767]	-	-	-	-	-	GO:0003824//catalytic activity	GO:0034641//cellular nitrogen compound metabolic process;GO:0044710//single-organism metabolic process
scaffold5.t91	scaffold5.g91	quadrant7	111.31	50.52	-1.13952	4.32e-14	122.2	81.07	-0.592064	6.08e-05	--	CIC11C00000000081 [[Candida] intermedia]	-	-	-	-	-	-	-
scaffold2.t628	scaffold2.g628	quadrant4	37.91	28.24	-0.425009	0.000836373	116.5	77.33	-0.591168	4.86e-06	IKS1	Poly [Meyerozyma sp. JA9]	-	-	-	-	-	GO:0004672//protein kinase activity;GO:0032550//purine ribonucleoside binding	GO:0006464//cellular protein modification process
scaffold3.t144	scaffold3.g144	quadrant4	276.16	208.57	-0.404996	0.000289181	113.83	75.6	-0.590465	9.61e-06	PFK1	ATP-dependent 6-phosphofructokinase subunit alpha [Meyerozyma sp. JA9]	Metabolism;Metabolism;Metabolism;Metabolism;Genetic Information Processing;Metabolism;Metabolism;Metabolism;Metabolism;Metabolism	Global and overview maps;Global and overview maps;Global and overview maps;Global and overview maps;Folding, sorting and degradation;Carbohydrate metabolism;Carbohydrate metabolism;Energy metabolism;Carbohydrate metabolism;Carbohydrate metabolism	ko01100//Metabolic pathways;ko01110//Biosynthesis of secondary metabolites;ko01230//Biosynthesis of amino acids;ko01200//Carbon metabolism;ko03018//RNA degradation;ko00010//Glycolysis / Gluconeogenesis;ko00051//Fructose and mannose metabolism;ko00680//Methane metabolism;ko00030//Pentose phosphate pathway;ko00052//Galactose metabolism	K00850;K00850;K00850;K00850;K00850;K00850;K00850;K00850;K00850;K00850	GO:0005739//mitochondrion;GO:0044445//cytosolic part	GO:0008443//phosphofructokinase activity;GO:0032550//purine ribonucleoside binding;GO:0043168//anion binding;GO:0046872//metal ion binding	GO:0006090//pyruvate metabolic process;GO:0015992//proton transport;GO:0016310//phosphorylation
scaffold4.t387	scaffold4.g387	quadrant4	838.08	913.69	0.124622	0.95896	114.83	76.4	-0.587897	0.000447755	COX13	Cytochrome c oxidase subunit 6A mitochondrial [Meyerozyma sp. JA9]	Metabolism;Metabolism	Global and overview maps;Energy metabolism	ko01100//Metabolic pathways;ko00190//Oxidative phosphorylation	K02266;K02266	GO:0019866//organelle inner membrane;GO:0044455//mitochondrial membrane part	GO:0003824//catalytic activity;GO:0009055//electron carrier activity	GO:0007005//mitochondrion organization;GO:0015992//proton transport;GO:0045333//cellular respiration
scaffold5.t418	scaffold5.g418	quadrant4	1016.6	686.23	-0.566993	1.52e-07	114.8	76.4	-0.587478	5.59e-05	PFK2	ATP-dependent 6-phosphofructokinase subunit beta [Meyerozyma sp. JA9]	Metabolism;Metabolism;Metabolism;Metabolism;Genetic Information Processing;Metabolism;Metabolism;Metabolism;Metabolism;Metabolism	Global and overview maps;Global and overview maps;Global and overview maps;Global and overview maps;Folding, sorting and degradation;Carbohydrate metabolism;Carbohydrate metabolism;Energy metabolism;Carbohydrate metabolism;Carbohydrate metabolism	ko01100//Metabolic pathways;ko01110//Biosynthesis of secondary metabolites;ko01230//Biosynthesis of amino acids;ko01200//Carbon metabolism;ko03018//RNA degradation;ko00010//Glycolysis / Gluconeogenesis;ko00051//Fructose and mannose metabolism;ko00680//Methane metabolism;ko00030//Pentose phosphate pathway;ko00052//Galactose metabolism	K00850;K00850;K00850;K00850;K00850;K00850;K00850;K00850;K00850;K00850	GO:0005739//mitochondrion;GO:0016020//membrane;GO:0044445//cytosolic part	GO:0008443//phosphofructokinase activity;GO:0032550//purine ribonucleoside binding;GO:0043168//anion binding;GO:0043169//cation binding;GO:0044822//poly(A) RNA binding	GO:0006090//pyruvate metabolic process;GO:0015992//proton transport;GO:0016310//phosphorylation
scaffold2.t90	scaffold2.g90	quadrant7	1306.61	382.33	-1.77292	3.27e-44	124.13	82.83	-0.583607	2.12e-06	DAL2	Allantoicase [Meyerozyma sp. JA9]	Metabolism;Metabolism	Global and overview maps;Nucleotide metabolism	ko01100//Metabolic pathways;ko00230//Purine metabolism	K01477;K01477	GO:0044424//intracellular part	GO:0016813//hydrolase activity, acting on carbon-nitrogen (but not peptide) bonds, in linear amidines	GO:0000255//allantoin metabolic process
scaffold2.t286	scaffold2.g286	quadrant4	380.71	402.24	0.0793641	0.74681	118.67	79.2	-0.583342	0.00186538	--	Altered inheritance of mitochondria protein 19 mitochondrial [Meyerozyma sp. JA9]	-	-	-	-	-	-	-
scaffold9.t2	scaffold9.g2	quadrant7	7.57	0.28	-4.75616	5.43e-53	126.1	84.23	-0.582105	0.000756706	--	Hydantoin utilization protein A [Meyerozyma sp. JA9]	-	-	-	-	-	GO:0003824//catalytic activity	-
scaffold1.t426	scaffold1.g426	quadrant4	58.07	39.33	-0.562285	2.24e-05	117.83	78.73	-0.581701	0.000143075	MHO1	MEMO1 family protein [Meyerozyma sp. JA9]	-	-	-	-	GO:0044424//intracellular part	-	-
scaffold3.t330	scaffold3.g330	quadrant4	434.59	565.96	0.381054	0.0712809	119.9	80.2	-0.580158	3.37e-05	IDP2	isocitrate dehydrogenase peroxisomal [Meyerozyma guilliermondii ATCC 6260]	Metabolism;Metabolism;Metabolism;Metabolism;Cellular Processes;Metabolism;Metabolism;Metabolism	Global and overview maps;Global and overview maps;Global and overview maps;Global and overview maps;Transport and catabolism;Global and overview maps;Metabolism of other amino acids;Carbohydrate metabolism	ko01100//Metabolic pathways;ko01110//Biosynthesis of secondary metabolites;ko01230//Biosynthesis of amino acids;ko01200//Carbon metabolism;ko04146//Peroxisome;ko01210//2-Oxocarboxylic acid metabolism;ko00480//Glutathione metabolism;ko00020//Citrate cycle (TCA cycle)	K00031;K00031;K00031;K00031;K00031;K00031;K00031;K00031	GO:0009295//nucleoid;GO:0042579//microbody	GO:0000166//nucleotide binding;GO:0004448//isocitrate dehydrogenase activity;GO:0046872//metal ion binding	GO:0006101//citrate metabolic process;GO:0006536//glutamate metabolic process;GO:0044262//cellular carbohydrate metabolic process
scaffold2.t643	scaffold2.g643	quadrant4	43.67	42.78	-0.0294835	0.48281	112.73	75.43	-0.57964	0.00486588	--	DEHA2D03938p [Debaryomyces hansenii CBS767]	-	-	-	-	-	-	-
scaffold1.t224	scaffold1.g224	quadrant4	57.29	52.46	-0.127149	0.176286	122.73	82.3	-0.576563	1.12e-05	SUR7	Protein SUR7 [Meyerozyma sp. JA9]	-	-	-	-	GO:0005886//plasma membrane;GO:0016021//integral component of membrane;GO:0043229//intracellular organelle;GO:0044444//cytoplasmic part;GO:0098589//membrane region	-	GO:0007010//cytoskeleton organization;GO:0009607//response to biotic stimulus;GO:0036176//response to neutral pH;GO:0042493//response to drug;GO:0042594//response to starvation;GO:0044182//filamentous growth of a population of unicellular organisms;GO:0044763//single-organism cellular process;GO:0051704//multi-organism process;GO:0051716//cellular response to stimulus;GO:0071555//cell wall organi…
scaffold6.t85	scaffold6.g85	quadrant4	2.87	2.68	-0.0953479	0.62079	131.33	88.2	-0.574383	0.000379789	PCL2	PHO85 cyclin-2 [Meyerozyma sp. JA9]	Cellular Processes	Cell growth and death	ko04111//Cell cycle - yeast	K06657	GO:0005933//cellular bud;GO:0043234//protein complex;GO:0044424//intracellular part	GO:0019887//protein kinase regulator activity;GO:0019900//kinase binding	GO:0006357//regulation of transcription from RNA polymerase II promoter;GO:0010508//positive regulation of autophagy;GO:0032185//septin cytoskeleton organization;GO:0042493//response to drug;GO:0044182//filamentous growth of a population of unicellular organisms;GO:0051726//regulation of cell cycle
scaffold6.t210	scaffold6.g210	quadrant4	153.17	139.05	-0.139464	0.0919563	115.6	77.87	-0.570064	5.97e-06	BNA1	RecName: Full=3-hydroxyanthranilate 3,4-dioxygenase; AltName: Full=3-hydroxyanthranilate oxygenase; Short=3-HAO; AltName: Full=3-hydroxyanthranilic acid dioxygenase; Short=HAD; AltName: Full=Biosynthesis of nicotinic acid protein 1 [Meyerozyma guilliermondii ATCC 6260]	Metabolism;Metabolism	Global and overview maps;Amino acid metabolism	ko01100//Metabolic pathways;ko00380//Tryptophan metabolism	K00452;K00452	GO:0043231//intracellular membrane-bounded organelle	GO:0005506//iron ion binding;GO:0016702//oxidoreductase activity, acting on single donors with incorporation of molecular oxygen, incorporation of two atoms of oxygen	GO:0006568//tryptophan metabolic process;GO:0034627//'de novo' NAD biosynthetic process;GO:0043650//dicarboxylic acid biosynthetic process
scaffold4.t366	scaffold4.g366	quadrant7	1.09	0.41	-1.41063	0.00140769	109.27	73.7	-0.568117	0.0246545	--	Exodeoxyribonuclease 1 [Meyerozyma sp. JA9]	-	-	-	-	-	-	-
scaffold7.t85	scaffold7.g85	quadrant4	8033.74	7289.94	-0.140164	0.0550369	121.17	81.93	-0.56447	2.09e-05	HSP60	heat shock protein 60, mitochondrial precursor [Meyerozyma guilliermondii ATCC 6260]	Genetic Information Processing	Folding, sorting and degradation	ko03018//RNA degradation	K04077	GO:0005856//cytoskeleton;GO:0009295//nucleoid;GO:0044429//mitochondrial part	GO:0005515//protein binding;GO:0017111//nucleoside-triphosphatase activity;GO:0032550//purine ribonucleoside binding;GO:0043565//sequence-specific DNA binding;GO:0043566//structure-specific DNA binding	GO:0006457//protein folding;GO:0006839//mitochondrial transport;GO:0008154//actin polymerization or depolymerization;GO:0009408//response to heat;GO:0031647//regulation of protein stability;GO:0043623//cellular protein complex assembly
scaffold3.t705	scaffold3.g705	quadrant4	3685.05	2981.57	-0.305611	0.000178767	112.93	76.37	-0.564456	0.00092899	BGL2	Glucan 13-beta-glucosidase BGL2 [Meyerozyma sp. JA9]	Metabolism;Metabolism	Global and overview maps;Carbohydrate metabolism	ko01100//Metabolic pathways;ko00500//Starch and sucrose metabolism	K01210;K01210	GO:0009277//fungal-type cell wall;GO:0044424//intracellular part	GO:0008422//beta-glucosidase activity;GO:0042123//glucanosyltransferase activity;GO:0043167//ion binding;GO:0097367//carbohydrate derivative binding	GO:0022610//biological adhesion;GO:0044010//single-species biofilm formation;GO:0044116//growth of symbiont involved in interaction with host;GO:0044238//primary metabolic process;GO:0051703//intraspecies interaction between organisms;GO:0071555//cell wall organization
scaffold2.t940	scaffold2.g940	quadrant4	1029.77	706.61	-0.543348	5.92e-07	127.3	86.13	-0.563589	0.000150144	PCK1	phosphoenolpyruvate carboxykinase [Meyerozyma guilliermondii ATCC 6260]	Metabolism;Metabolism;Metabolism;Metabolism;Metabolism;Metabolism	Global and overview maps;Global and overview maps;Global and overview maps;Carbohydrate metabolism;Carbohydrate metabolism;Carbohydrate metabolism	ko01100//Metabolic pathways;ko01110//Biosynthesis of secondary metabolites;ko01200//Carbon metabolism;ko00620//Pyruvate metabolism;ko00010//Glycolysis / Gluconeogenesis;ko00020//Citrate cycle (TCA cycle)	K01610;K01610;K01610;K01610;K01610;K01610	GO:0044444//cytoplasmic part	GO:0000166//nucleotide binding;GO:0004611//phosphoenolpyruvate carboxykinase activity;GO:0016772//transferase activity, transferring phosphorus-containing groups;GO:0032550//purine ribonucleoside binding	GO:0006006//glucose metabolic process;GO:0006090//pyruvate metabolic process;GO:0006796//phosphate-containing compound metabolic process
scaffold2.t282	scaffold2.g282	quadrant4	483.86	382.71	-0.338335	0.00247243	120.17	81.53	-0.559575	1.39e-05	MPR1	L-azetidine-2-carboxylic acid acetyltransferase [Meyerozyma sp. JA9]	Metabolism;Metabolism;Metabolism	Global and overview maps;Global and overview maps;Amino acid metabolism	ko01100//Metabolic pathways;ko01110//Biosynthesis of secondary metabolites;ko00330//Arginine and proline metabolism	K22842;K22842;K22842	-	GO:0016407//acetyltransferase activity	GO:0044260//cellular macromolecule metabolic process;GO:0044763//single-organism cellular process;GO:0090304//nucleic acid metabolic process
scaffold1.t866	scaffold1.g866	quadrant4	34.32	31.09	-0.142304	0.1241	125.43	85.37	-0.555176	0.00743523	bhd1	DEHA2F14102p [Debaryomyces hansenii CBS767]	-	-	-	-	-	-	-
scaffold2.t481	scaffold2.g481	quadrant4	23.11	12.01	-0.944473	2.54e-08	112.17	76.5	-0.552112	0.00481655	--	DEHA2B11770p [Debaryomyces hansenii CBS767]	-	-	-	-	-	-	-
scaffold7.t299	scaffold7.g299	quadrant7	28.18	5.08	-2.47255	1.19e-32	125.17	85.63	-0.547606	0.00261337	PLT6	DEHA2C05874p [Debaryomyces hansenii CBS767]	-	-	-	-	GO:0031224//intrinsic component of membrane	GO:0022857//transmembrane transporter activity	GO:0006810//transport;GO:0044763//single-organism cellular process
scaffold3.t24	scaffold3.g24	quadrant4	124.23	115.62	-0.103661	0.104848	117.67	80.7	-0.544065	9.76e-05	UTR4	RecName: Full=Enolase-phosphatase E1; AltName: Full=2,3-diketo-5-methylthio-1-phosphopentane phosphatase [Meyerozyma guilliermondii ATCC 6260]	Metabolism;Metabolism	Global and overview maps;Amino acid metabolism	ko01100//Metabolic pathways;ko00270//Cysteine and methionine metabolism	K09880;K09880	GO:0043231//intracellular membrane-bounded organelle	GO:0016791//phosphatase activity;GO:0016862//intramolecular oxidoreductase activity, interconverting keto- and enol-groups;GO:0046872//metal ion binding	GO:0006796//phosphate-containing compound metabolic process;GO:0046500//S-adenosylmethionine metabolic process;GO:0071267//L-methionine salvage
scaffold4.t390	scaffold4.g390	quadrant4	2052.01	2321.09	0.177762	0.753938	115.9	79.83	-0.537817	0.00352802	COX4	Cytochrome c oxidase subunit 4 mitochondrial [Meyerozyma sp. JA9]	Metabolism;Metabolism	Global and overview maps;Energy metabolism	ko01100//Metabolic pathways;ko00190//Oxidative phosphorylation	K02265;K02265	GO:0044455//mitochondrial membrane part	GO:0003824//catalytic activity;GO:0009055//electron carrier activity;GO:0046914//transition metal ion binding	GO:0007275//multicellular organism development;GO:0015992//proton transport;GO:0022904//respiratory electron transport chain
scaffold4.t207	scaffold4.g207	quadrant7	740.58	306.34	-1.2735	2.59e-25	119.83	82.67	-0.535652	4.95e-05	YHR112C	Piso0_005111 [Millerozyma farinosa CBS 7064]	Metabolism;Metabolism;Metabolism;Metabolism;Metabolism;Metabolism	Global and overview maps;Global and overview maps;Global and overview maps;Amino acid metabolism;Energy metabolism;Metabolism of other amino acids	ko01100//Metabolic pathways;ko01110//Biosynthesis of secondary metabolites;ko01230//Biosynthesis of amino acids;ko00270//Cysteine and methionine metabolism;ko00920//Sulfur metabolism;ko00450//Selenocompound metabolism	K01739;K01739;K01739;K01739;K01739;K01739	GO:0043231//intracellular membrane-bounded organelle	GO:0003824//catalytic activity;GO:0043168//anion binding	GO:0044237//cellular metabolic process
scaffold5.t340	scaffold5.g340	quadrant4	19.89	11.72	-0.763481	4.43e-06	112.1	77.4	-0.534381	0.0105288	--	Vacuolar sorting protein 9 (VPS9) domain-containing protein [Debaryomyces fabryi]	-	-	-	-	-	-	-
scaffold4.t521	scaffold4.g521	quadrant4	1594.91	1633.07	0.0341176	0.568538	118.43	81.8	-0.533902	0.000172099	KLLA0F20548g	4-aminobutyrate aminotransferase [Meyerozyma sp. JA9]	Metabolism;Metabolism;Metabolism;Metabolism;Metabolism;Metabolism	Global and overview maps;Amino acid metabolism;Carbohydrate metabolism;Metabolism of other amino acids;Amino acid metabolism;Carbohydrate metabolism	ko01100//Metabolic pathways;ko00250//Alanine, aspartate and glutamate metabolism;ko00640//Propanoate metabolism;ko00410//beta-Alanine metabolism;ko00280//Valine, leucine and isoleucine degradation;ko00650//Butanoate metabolism	K13524;K13524;K13524;K13524;K13524;K13524	GO:0044444//cytoplasmic part	GO:0008483//transaminase activity;GO:0043168//anion binding	GO:0006525//arginine metabolic process;GO:0009063//cellular amino acid catabolic process
scaffold8.t123	scaffold8.g123	quadrant7	27.59	3.38	-3.02922	2.04e-61	123.17	85.23	-0.531122	0.000291007	SPCC550.07	DEHA2C03454p [Debaryomyces hansenii CBS767]	Metabolism;Metabolism;Metabolism;Metabolism	Global and overview maps;Amino acid metabolism;Amino acid metabolism;Amino acid metabolism	ko01100//Metabolic pathways;ko00330//Arginine and proline metabolism;ko00380//Tryptophan metabolism;ko00360//Phenylalanine metabolism	K01426;K01426;K01426;K01426	-	GO:0016810//hydrolase activity, acting on carbon-nitrogen (but not peptide) bonds;GO:0016879//ligase activity, forming carbon-nitrogen bonds	-
scaffold7.t53	scaffold7.g53	quadrant7	153.42	31.81	-2.26993	6.88e-37	113.13	78.53	-0.526647	0.00036077	--	DEHA2C13288p [Debaryomyces hansenii CBS767]	-	-	-	-	-	-	-
scaffold2.t246	scaffold2.g246	quadrant4	6157.44	4491.02	-0.455289	5.55e-05	114.17	79.27	-0.526355	8.14e-05	--	DEHA2A09482p [Debaryomyces hansenii CBS767]	-	-	-	-	-	-	-
scaffold1.t683	scaffold1.g683	quadrant4	153.74	245.87	0.677352	0.000395189	117.6	81.8	-0.523715	0.000215648	ubc8	Ubiquitin-conjugating enzyme E2 8 [Meyerozyma sp. JA9]	Genetic Information Processing	Folding, sorting and degradation	ko04120//Ubiquitin mediated proteolysis	K10576	-	GO:0019787//ubiquitin-like protein transferase activity	GO:0006511//ubiquitin-dependent protein catabolic process;GO:0016567//protein ubiquitination
scaffold7.t379	scaffold7.g379	quadrant4	12817.8	11531.8	-0.152534	0.030866	112.43	78.37	-0.520758	3.23e-05	FBA1	Fructose-bisphosphate aldolase [Meyerozyma sp. JA9]	Metabolism;Metabolism;Metabolism;Metabolism;Metabolism;Metabolism;Metabolism;Metabolism	Global and overview maps;Global and overview maps;Global and overview maps;Global and overview maps;Carbohydrate metabolism;Carbohydrate metabolism;Energy metabolism;Carbohydrate metabolism	ko01100//Metabolic pathways;ko01110//Biosynthesis of secondary metabolites;ko01230//Biosynthesis of amino acids;ko01200//Carbon metabolism;ko00010//Glycolysis / Gluconeogenesis;ko00051//Fructose and mannose metabolism;ko00680//Methane metabolism;ko00030//Pentose phosphate pathway	K01624;K01624;K01624;K01624;K01624;K01624;K01624;K01624	GO:0009277//fungal-type cell wall;GO:0016020//membrane;GO:0043231//intracellular membrane-bounded organelle;GO:0044444//cytoplasmic part	GO:0016832//aldehyde-lyase activity;GO:0046914//transition metal ion binding	GO:0006006//glucose metabolic process;GO:0006090//pyruvate metabolic process;GO:0015740//C4-dicarboxylate transport;GO:0052251//induction by organism of defense response of other organism involved in symbiotic interaction
scaffold8.t165	scaffold8.g165	quadrant4	252.56	184.7	-0.451468	0.000860719	112.13	78.33	-0.517517	0.000333366	SKS1	Serine/threonine-protein kinase SKS1 [Meyerozyma sp. JA9]	-	-	-	-	GO:0044424//intracellular part	GO:0004672//protein kinase activity;GO:0032550//purine ribonucleoside binding	GO:0006464//cellular protein modification process;GO:0007049//cell cycle;GO:0009607//response to biotic stimulus;GO:0033554//cellular response to stress;GO:0040007//growth;GO:0042594//response to starvation;GO:0050794//regulation of cellular process
scaffold2.t569	scaffold2.g569	quadrant4	27.37	18.87	-0.536677	0.000209396	113.63	79.43	-0.51657	8.63e-05	VAM7	Vacuolar morphogenesis protein [Meyerozyma sp. JA9]	Cellular Processes;Genetic Information Processing	Transport and catabolism;Folding, sorting and degradation	ko04138//Autophagy - yeast;ko04130//SNARE interactions in vesicular transport	K08502;K08502	-	-	-
scaffold5.t128	scaffold5.g128	quadrant4	24421	13552.6	-0.849551	3e-13	113.47	79.4	-0.515058	0.00213122	GPM1	Phosphoglycerate mutase [Meyerozyma sp. JA9]	Metabolism;Metabolism;Metabolism;Metabolism;Metabolism;Metabolism;Metabolism	Global and overview maps;Global and overview maps;Global and overview maps;Global and overview maps;Amino acid metabolism;Carbohydrate metabolism;Energy metabolism	ko01100//Metabolic pathways;ko01110//Biosynthesis of secondary metabolites;ko01230//Biosynthesis of amino acids;ko01200//Carbon metabolism;ko00260//Glycine, serine and threonine metabolism;ko00010//Glycolysis / Gluconeogenesis;ko00680//Methane metabolism	K01834;K01834;K01834;K01834;K01834;K01834;K01834	GO:0009277//fungal-type cell wall;GO:0031970//organelle envelope lumen;GO:0043231//intracellular membrane-bounded organelle;GO:0044444//cytoplasmic part	GO:0004619//phosphoglycerate mutase activity;GO:0005488//binding	GO:0006006//glucose metabolic process;GO:0006090//pyruvate metabolic process;GO:0044403//symbiosis, encompassing mutualism through parasitism
scaffold1.t837	scaffold1.g837	quadrant7	40.79	6.57	-2.63498	2.63e-37	108.3	75.87	-0.513495	0.00338003	--	DEHA2F13354p [Debaryomyces hansenii CBS767]	-	-	-	-	-	-	-
scaffold4.t253	scaffold4.g253	quadrant4	151	92.28	-0.710375	6.48e-10	113.8	80.07	-0.507227	2.63e-05	GYP7	GTPase-activating protein GYP7 [Meyerozyma sp. JA9]	-	-	-	-	-	-	GO:0007275//multicellular organism development
scaffold5.t426	scaffold5.g426	quadrant4	470.18	241.85	-0.95909	5.07e-18	123.1	86.63	-0.506837	7.94e-05	HSP90	ATP-dependent molecular chaperone HSC82 [Saccharomyces cerevisiae]	Genetic Information Processing	Folding, sorting and degradation	ko04141//Protein processing in endoplasmic reticulum	K04079	GO:0009277//fungal-type cell wall;GO:0016020//membrane;GO:0030529//intracellular ribonucleoprotein complex;GO:0043231//intracellular membrane-bounded organelle;GO:0044444//cytoplasmic part	GO:0005515//protein binding;GO:0016887//ATPase activity;GO:0032550//purine ribonucleoside binding	GO:0000491//small nucleolar ribonucleoprotein complex assembly;GO:0006457//protein folding;GO:0006915//apoptotic process;GO:0007275//multicellular organism development;GO:0009408//response to heat;GO:0030522//intracellular receptor signaling pathway;GO:0032206//positive regulation of telomere maintenance;GO:0042493//response to drug;GO:0043623//cellular protein complex assembly;GO:0051704//multi-…
scaffold2.t506	scaffold2.g506	quadrant4	235.54	147.55	-0.674821	8.46e-10	113.73	80.07	-0.506381	7.58e-05	--	DEHA2B11044p [Debaryomyces hansenii CBS767]	-	-	-	-	-	-	-
scaffold3.t509	scaffold3.g509	quadrant4	101.89	73.85	-0.464295	0.000852843	107.37	75.67	-0.504816	0.000326741	GLK1	Glucokinase-1 [Meyerozyma sp. JA9]	Metabolism;Metabolism;Metabolism;Metabolism;Metabolism;Metabolism;Metabolism;Metabolism;Metabolism	Global and overview maps;Global and overview maps;Global and overview maps;Carbohydrate metabolism;Carbohydrate metabolism;Carbohydrate metabolism;Carbohydrate metabolism;Carbohydrate metabolism;Biosynthesis of other secondary metabolites	ko01100//Metabolic pathways;ko01110//Biosynthesis of secondary metabolites;ko01200//Carbon metabolism;ko00010//Glycolysis / Gluconeogenesis;ko00500//Starch and sucrose metabolism;ko00520//Amino sugar and nucleotide sugar metabolism;ko00051//Fructose and mannose metabolism;ko00052//Galactose metabolism;ko00524//Neomycin, kanamycin and gentamicin biosynthesis	K00844;K00844;K00844;K00844;K00844;K00844;K00844;K00844;K00844	GO:0016020//membrane;GO:0044444//cytoplasmic part	GO:0004396//hexokinase activity;GO:0032550//purine ribonucleoside binding	GO:0006090//pyruvate metabolic process;GO:0015758//glucose transport;GO:0016310//phosphorylation;GO:0019318//hexose metabolic process
scaffold1.t1013	scaffold1.g1013	quadrant4	202.3	317.81	0.651653	0.00043629	107.77	76.3	-0.498156	0.000115454	CAALFM_C102220CA	DEHA2C02288p [Debaryomyces hansenii CBS767]	-	-	-	-	GO:0005737//cytoplasm;GO:0043231//intracellular membrane-bounded organelle	GO:0016854//racemase and epimerase activity;GO:0043169//cation binding	GO:0019362//pyridine nucleotide metabolic process
scaffold2.t592	scaffold2.g592	quadrant4	261.43	167.28	-0.644149	6.22e-09	114.63	81.2	-0.497475	4.14e-06	--	Arabinanase/levansucrase/invertase [Yamadazyma tenuis ATCC 10573]	-	-	-	-	-	-	-
scaffold1.t320	scaffold1.g320	quadrant7	8.68	3.11	-1.47868	0.005023	115.07	81.67	-0.494651	6.01e-05	--	DEHA2F22110p [Debaryomyces hansenii CBS767]	-	-	-	-	-	-	-
scaffold7.t106	scaffold7.g106	quadrant4	103.05	132.5	0.362684	0.0662134	111.23	78.97	-0.494273	5.27e-05	SUR2	Sphingolipid C4-hydroxylase [Meyerozyma sp. JA9]	Metabolism;Metabolism	Global and overview maps;Lipid metabolism	ko01100//Metabolic pathways;ko00600//Sphingolipid metabolism	K04713;K04713	GO:0031090//organelle membrane;GO:0031224//intrinsic component of membrane;GO:0043231//intracellular membrane-bounded organelle	GO:0016491//oxidoreductase activity;GO:0046914//transition metal ion binding	GO:0006631//fatty acid metabolic process;GO:0006665//sphingolipid metabolic process
scaffold8.t48	scaffold8.g48	quadrant4	28.54	33.15	0.215878	0.675813	118.17	83.93	-0.493507	1.7e-05	VNX1	Low affinity vacuolar monovalent cation/H [Meyerozyma sp. JA9]	-	-	-	-	GO:0005773//vacuole;GO:0031224//intrinsic component of membrane;GO:0044446//intracellular organelle part;GO:0098588//bounding membrane of organelle	GO:0015299//solute:proton antiporter activity;GO:0015491//cation:cation antiporter activity;GO:0046873//metal ion transmembrane transporter activity	GO:0015672//monovalent inorganic cation transport;GO:0030001//metal ion transport;GO:0034220//ion transmembrane transport
scaffold4.t256	scaffold4.g256	quadrant4	4505.01	3796.9	-0.246707	0.00474287	117.17	83.33	-0.491597	0.000987063	MP65	Cell surface mannoprotein [Meyerozyma sp. JA9]	-	-	-	-	GO:0009277//fungal-type cell wall;GO:0043231//intracellular membrane-bounded organelle	GO:0004553//hydrolase activity, hydrolyzing O-glycosyl compounds;GO:0043167//ion binding;GO:0044822//poly(A) RNA binding	GO:0000746//conjugation;GO:0009267//cellular response to starvation;GO:0036176//response to neutral pH;GO:0040007//growth;GO:0043708//cell adhesion involved in biofilm formation;GO:0044238//primary metabolic process;GO:0052251//induction by organism of defense response of other organism involved in symbiotic interaction
scaffold2.t931	scaffold2.g931	quadrant4	591.22	336.77	-0.811954	4.27e-09	111.5	79.43	-0.489227	5.45e-05	--	NAD(P)H-binding [Metschnikowia aff. pulcherrima]	-	-	-	-	GO:0044464//cell part	-	-
scaffold1.t988	scaffold1.g988	quadrant4	19.12	22.85	0.257363	0.477607	116.63	83.13	-0.488481	0.0348041	PHO2	Acid phosphatase [Meyerozyma sp. JA9]	Metabolism;Metabolism;Metabolism;Metabolism;Metabolism	Global and overview maps;Global and overview maps;Nucleotide metabolism;Nucleotide metabolism;Metabolism of cofactors and vitamins	ko01100//Metabolic pathways;ko01110//Biosynthesis of secondary metabolites;ko00230//Purine metabolism;ko00240//Pyrimidine metabolism;ko00760//Nicotinate and nicotinamide metabolism	K03787;K03787;K03787;K03787;K03787	GO:0042597//periplasmic space	GO:0003824//catalytic activity	GO:0008152//metabolic process;GO:0009987//cellular process;GO:0051704//multi-organism process
scaffold8.t192	scaffold8.g192	quadrant4	190.45	126.42	-0.591226	4.1e-09	115.7	82.6	-0.486175	0.000147848	GAP4	General amino-acid permease GAP1 [Meyerozyma sp. JA9]	-	-	-	-	GO:0012505//endomembrane system;GO:0031224//intrinsic component of membrane;GO:0043231//intracellular membrane-bounded organelle;GO:0044444//cytoplasmic part;GO:0071944//cell periphery	GO:0046943//carboxylic acid transmembrane transporter activity	GO:0006865//amino acid transport;GO:0055085//transmembrane transport
scaffold7.t264	scaffold7.g264	quadrant4	168.53	105.66	-0.673559	1.16e-08	115.17	82.43	-0.482423	1.37e-07	XKS1	Xylulose kinase xyl3 [Meyerozyma sp. JA9]	Metabolism;Metabolism	Global and overview maps;Carbohydrate metabolism	ko01100//Metabolic pathways;ko00040//Pentose and glucuronate interconversions	K00854;K00854	GO:0005737//cytoplasm	GO:0016772//transferase activity, transferring phosphorus-containing groups	GO:0005997//xylulose metabolic process;GO:0016310//phosphorylation
scaffold4.t396	scaffold4.g396	quadrant7	213.38	91.6	-1.22006	7.44e-20	104.87	75.23	-0.479112	0.000600707	--	DEHA2C10692p [Debaryomyces hansenii CBS767]	-	-	-	-	-	-	-
scaffold6.t94	scaffold6.g94	quadrant4	18738.9	12861.6	-0.542968	1.16e-08	115.1	82.6	-0.478674	2.59e-05	ENO2	enolase 1 [Meyerozyma guilliermondii ATCC 6260]	Metabolism;Metabolism;Metabolism;Metabolism;Genetic Information Processing;Metabolism;Metabolism	Global and overview maps;Global and overview maps;Global and overview maps;Global and overview maps;Folding, sorting and degradation;Carbohydrate metabolism;Energy metabolism	ko01100//Metabolic pathways;ko01110//Biosynthesis of secondary metabolites;ko01230//Biosynthesis of amino acids;ko01200//Carbon metabolism;ko03018//RNA degradation;ko00010//Glycolysis / Gluconeogenesis;ko00680//Methane metabolism	K01689;K01689;K01689;K01689;K01689;K01689;K01689	GO:0000322//storage vacuole;GO:0005886//plasma membrane;GO:0009277//fungal-type cell wall;GO:0044445//cytosolic part	GO:0016836//hydro-lyase activity;GO:0019865//immunoglobulin binding;GO:0030984//kininogen binding;GO:0046872//metal ion binding	GO:0006006//glucose metabolic process;GO:0006090//pyruvate metabolic process;GO:0040007//growth;GO:0042144//vacuole fusion, non-autophagic;GO:0051828//entry into other organism involved in symbiotic interaction;GO:0052251//induction by organism of defense response of other organism involved in symbiotic interaction
scaffold3.t573	scaffold3.g573	quadrant7	33.91	14.49	-1.22684	1.62e-13	115.7	83.03	-0.478626	9.92e-06	SGT1	CS domain-containing protein [Debaryomyces fabryi]	-	-	-	-	GO:0044424//intracellular part	GO:0005515//protein binding	GO:0006461//protein complex assembly;GO:0007049//cell cycle;GO:0007154//cell communication;GO:0042493//response to drug;GO:0044237//cellular metabolic process;GO:0044238//primary metabolic process;GO:0050794//regulation of cellular process;GO:0051716//cellular response to stimulus;GO:0071704//organic substance metabolic process
scaffold1.t611	scaffold1.g611	quadrant4	86.77	57.42	-0.595782	2.8e-06	114.7	82.33	-0.478317	0.000747609	fabG	Piso0_004833 [Millerozyma farinosa CBS 7064]	-	-	-	-	-	GO:0003824//catalytic activity	GO:0018130//heterocycle biosynthetic process;GO:0019438//aromatic compound biosynthetic process;GO:0044238//primary metabolic process;GO:0044260//cellular macromolecule metabolic process;GO:0044711//single-organism biosynthetic process;GO:1901362//organic cyclic compound biosynthetic process
scaffold4.t485	scaffold4.g485	quadrant4	11023.1	9626.63	-0.195426	0.0202904	111.77	80.33	-0.476419	0.000101594	PGK1	phosphoglycerate kinase [Meyerozyma guilliermondii ATCC 6260]	Metabolism;Metabolism;Metabolism;Metabolism;Metabolism	Global and overview maps;Global and overview maps;Global and overview maps;Global and overview maps;Carbohydrate metabolism	ko01100//Metabolic pathways;ko01110//Biosynthesis of secondary metabolites;ko01230//Biosynthesis of amino acids;ko01200//Carbon metabolism;ko00010//Glycolysis / Gluconeogenesis	K00927;K00927;K00927;K00927;K00927	GO:0009277//fungal-type cell wall;GO:0043231//intracellular membrane-bounded organelle;GO:0044444//cytoplasmic part;GO:0044459//plasma membrane part	GO:0016301//kinase activity;GO:0032550//purine ribonucleoside binding	GO:0006006//glucose metabolic process;GO:0006090//pyruvate metabolic process;GO:0006796//phosphate-containing compound metabolic process;GO:0045229//external encapsulating structure organization;GO:0052251//induction by organism of defense response of other organism involved in symbiotic interaction
scaffold3.t17	scaffold3.g17	quadrant4	63.3	55.2	-0.197624	0.0194144	120.37	86.57	-0.475552	5.49e-05	SPBC4B4.01c	DEHA2B03960p [Debaryomyces hansenii CBS767]	Metabolism;Metabolism	Global and overview maps;Metabolism of cofactors and vitamins	ko01100//Metabolic pathways;ko00770//Pantothenate and CoA biosynthesis	K09680;K09680	-	GO:0016301//kinase activity;GO:0032550//purine ribonucleoside binding	GO:0006796//phosphate-containing compound metabolic process;GO:0009108//coenzyme biosynthetic process;GO:0009607//response to biotic stimulus;GO:0033554//cellular response to stress;GO:0042594//response to starvation
scaffold1.t48	scaffold1.g48	quadrant4	101.9	91.44	-0.156257	0.0556852	125.6	90.33	-0.475506	0.000326421	ARG1	Argininosuccinate synthase [Meyerozyma sp. JA9]	Metabolism;Metabolism;Metabolism;Metabolism;Metabolism	Global and overview maps;Global and overview maps;Global and overview maps;Amino acid metabolism;Amino acid metabolism	ko01100//Metabolic pathways;ko01110//Biosynthesis of secondary metabolites;ko01230//Biosynthesis of amino acids;ko00250//Alanine, aspartate and glutamate metabolism;ko00220//Arginine biosynthesis	K01940;K01940;K01940;K01940;K01940	GO:0044444//cytoplasmic part	GO:0016879//ligase activity, forming carbon-nitrogen bonds;GO:0032550//purine ribonucleoside binding	GO:0006525//arginine metabolic process
scaffold1.t568	scaffold1.g568	quadrant7	144.48	67.76	-1.09236	4.32e-18	112.83	81.33	-0.472275	0.00271952	--	CIC11C00000004188 [[Candida] intermedia]	-	-	-	-	-	GO:0003824//catalytic activity;GO:0032553//ribonucleotide binding	GO:0044710//single-organism metabolic process
scaffold1.t138	scaffold1.g138	quadrant7	4.42	1.2	-1.88503	6.76e-10	114.87	83.03	-0.468198	0.000448001	--	DEHA2A05258p [Debaryomyces hansenii CBS767]	-	-	-	-	-	-	-
scaffold2.t59	scaffold2.g59	quadrant4	26.04	28.76	0.143317	0.927417	122.17	88.53	-0.464558	0.000162757	PUN1	Vanadate resistance protein [Meyerozyma sp. JA9]	-	-	-	-	-	-	-
scaffold1.t954	scaffold1.g954	quadrant7	153.13	68.33	-1.1641	1.02e-23	124.97	90.83	-0.46025	1.3487e-05	UAP1	UDP-N-acetylglucosamine pyrophosphorylase [Meyerozyma sp. JA9]	Metabolism;Metabolism	Global and overview maps;Carbohydrate metabolism	ko01100//Metabolic pathways;ko00520//Amino sugar and nucleotide sugar metabolism	K00972;K00972	GO:0043231//intracellular membrane-bounded organelle	GO:0070569//uridylyltransferase activity	GO:0006047//UDP-N-acetylglucosamine metabolic process
scaffold3.t690	scaffold3.g690	quadrant7	38.25	16.48	-1.21504	5.89e-19	115	83.73	-0.45776	0.000168545	CPS1	Carboxypeptidase S [Meyerozyma sp. JA9]	-	-	-	-	GO:0005775//vacuolar lumen	GO:0008235//metalloexopeptidase activity	GO:0006508//proteolysis
scaffold5.t211	scaffold5.g211	quadrant7	51.06	20.49	-1.31737	6.27e-18	116.97	85.17	-0.457737	0.00169169	--	Arylacetamide deacetylase [Scheffersomyces stipitis CBS 6054]	-	-	-	-	-	-	-
scaffold7.t61	scaffold7.g61	quadrant4	1329.24	676.81	-0.973768	1.17e-15	112.13	81.67	-0.457396	1.58e-05	SSA1	Heat shock protein SSA1 [Meyerozyma sp. JA9]	Genetic Information Processing;Cellular Processes;Genetic Information Processing;Organismal Systems	Folding, sorting and degradation;Transport and catabolism;Transcription;Aging	ko04141//Protein processing in endoplasmic reticulum;ko04144//Endocytosis;ko03040//Spliceosome;ko04213//Longevity regulating pathway - multiple species	K03283;K03283;K03283;K03283	GO:0009277//fungal-type cell wall;GO:0016020//membrane;GO:0044444//cytoplasmic part	GO:0005515//protein binding;GO:0017111//nucleoside-triphosphatase activity;GO:0032550//purine ribonucleoside binding;GO:0033218//amide binding	GO:0007275//multicellular organism development;GO:0042221//response to chemical;GO:0042886//amide transport;GO:0044409//entry into host;GO:0051603//proteolysis involved in cellular protein catabolic process;GO:0052251//induction by organism of defense response of other organism involved in symbiotic interaction;GO:0065002//intracellular protein transmembrane transport
scaffold1.t889	scaffold1.g889	quadrant4	135.49	176.72	0.383314	0.0878255	112.73	82.13	-0.456874	0.000127035	--	Protein OPI10 [Meyerozyma sp. JA9]	-	-	-	-	GO:0043231//intracellular membrane-bounded organelle	-	GO:0044710//single-organism metabolic process;GO:0071704//organic substance metabolic process
scaffold1.t556	scaffold1.g556	quadrant7	34.65	8.7	-1.99308	5.56e-28	110.53	80.57	-0.456227	0.000368133	NAG4	DEHA2A00506p [Debaryomyces hansenii CBS767]	-	-	-	-	GO:0031224//intrinsic component of membrane	-	GO:0007275//multicellular organism development;GO:0042493//response to drug;GO:0044763//single-organism cellular process;GO:0051704//multi-organism process
scaffold1.t327	scaffold1.g327	quadrant1	39.89	82.37	1.04609	4.85e-07	114.2	83.3	-0.455174	0.000142703	YOX1	Homeobox protein YOX1 [Meyerozyma sp. JA9]	Cellular Processes	Cell growth and death	ko04111//Cell cycle - yeast	K12411	GO:0000785//chromatin;GO:0043231//intracellular membrane-bounded organelle	GO:0000976//transcription regulatory region sequence-specific DNA binding;GO:0001071//nucleic acid binding transcription factor activity;GO:0001076//transcription factor activity, RNA polymerase II transcription factor binding	GO:0000083//regulation of transcription involved in G1/S transition of mitotic cell cycle
scaffold4.t438	scaffold4.g438	quadrant4	237.06	298.1	0.330524	0.149154	108.43	79.1	-0.455059	9.93e-05	--	DEHA2C09394p [Debaryomyces hansenii CBS767]	-	-	-	-	-	-	GO:0045744//negative regulation of G-protein coupled receptor protein signaling pathway
scaffold3.t183	scaffold3.g183	quadrant4	92.47	52.7	-0.811326	9.46e-12	114.57	83.63	-0.454037	6.79e-05	DLD1	D-lactate dehydrogenase cytochrome [Meyerozyma sp. JA9]	Metabolism;Metabolism	Global and overview maps;Carbohydrate metabolism	ko01100//Metabolic pathways;ko00620//Pyruvate metabolism	K00102;K00102	GO:0019866//organelle inner membrane;GO:0043231//intracellular membrane-bounded organelle	GO:0000166//nucleotide binding;GO:0016616//oxidoreductase activity, acting on the CH-OH group of donors, NAD or NADP as acceptor	GO:0005975//carbohydrate metabolic process;GO:0045333//cellular respiration
scaffold2.t751	scaffold2.g751	quadrant4	82.9	97.7	0.236928	0.552267	114.67	83.73	-0.453572	0.000722654	dap1	cytochrome b5 [Yamadazyma tenuis ATCC 10573]	-	-	-	-	-	GO:0046906//tetrapyrrole binding	GO:0008152//metabolic process
scaffold6.t316	scaffold6.g316	quadrant4	4149.02	2831.37	-0.55127	4.06e-07	111.67	81.6	-0.452558	9.88e-05	2022-04-01	Vacuolar aspartic protease [Meyerozyma sp. JA9]	Cellular Processes	Transport and catabolism	ko04138//Autophagy - yeast	K01381	GO:0000322//storage vacuole	GO:0004175//endopeptidase activity	GO:0006508//proteolysis;GO:0006914//autophagy;GO:0033554//cellular response to stress
scaffold1.t217	scaffold1.g217	quadrant4	113.62	100.4	-0.178367	0.0271034	118.3	86.5	-0.451678	0.000453496	PGUG_00255	RecName: Full=Arginine biosynthesis bifunctional protein ArgJ, mitochondrial; Includes: RecName: Full=Glutamate N-acetyltransferase; Short=GAT; AltName: Full=Ornithine acetyltransferase; Short=OATase; AltName: Full=Ornithine transacetylase; Includes: RecName: Full=Amino-acid acetyltransferase; AltName: Full=N-acetylglutamate synthase; Short=AGS; Contains: RecName: Full=Arginine biosynthesis bifun…	Metabolism;Metabolism;Metabolism;Metabolism;Metabolism	Global and overview maps;Global and overview maps;Global and overview maps;Global and overview maps;Amino acid metabolism	ko01100//Metabolic pathways;ko01110//Biosynthesis of secondary metabolites;ko01230//Biosynthesis of amino acids;ko01210//2-Oxocarboxylic acid metabolism;ko00220//Arginine biosynthesis	K00620;K00620;K00620;K00620;K00620	GO:0044429//mitochondrial part	GO:0008080//N-acetyltransferase activity	GO:0006525//arginine metabolic process;GO:0006591//ornithine metabolic process;GO:0071555//cell wall organization
scaffold9.t22	scaffold9.g22	quadrant4	13.56	12.04	-0.171567	0.20436	103.63	75.8	-0.451218	0.00366205	--	DEHA2C00704p [Debaryomyces hansenii CBS767]	-	-	-	-	-	GO:0003824//catalytic activity	GO:0044710//single-organism metabolic process
scaffold3.t523	scaffold3.g523	quadrant4	50.45	69.36	0.459085	0.0381015	111.33	81.5	-0.450014	0.00628089	CAP2	F-actin-capping protein subunit beta [Meyerozyma sp. JA9]	Cellular Processes	Transport and catabolism	ko04144//Endocytosis	K10365	GO:0015629//actin cytoskeleton;GO:0044430//cytoskeletal part;GO:0044444//cytoplasmic part	GO:0008092//cytoskeletal protein binding	GO:0051693//actin filament capping
scaffold1.t631	scaffold1.g631	quadrant4	2257.17	1629.91	-0.469724	6.77e-06	113.4	83.03	-0.449658	0.00112975	PYK1	pyruvate kinase [Meyerozyma guilliermondii ATCC 6260]	Metabolism;Metabolism;Metabolism;Metabolism;Metabolism;Metabolism;Metabolism	Global and overview maps;Global and overview maps;Global and overview maps;Global and overview maps;Nucleotide metabolism;Carbohydrate metabolism;Carbohydrate metabolism	ko01100//Metabolic pathways;ko01110//Biosynthesis of secondary metabolites;ko01230//Biosynthesis of amino acids;ko01200//Carbon metabolism;ko00230//Purine metabolism;ko00620//Pyruvate metabolism;ko00010//Glycolysis / Gluconeogenesis	K00873;K00873;K00873;K00873;K00873;K00873;K00873	GO:0009277//fungal-type cell wall;GO:0016020//membrane;GO:0044444//cytoplasmic part	GO:0016301//kinase activity;GO:0031420//alkali metal ion binding;GO:0032550//purine ribonucleoside binding	GO:0006090//pyruvate metabolic process;GO:0006796//phosphate-containing compound metabolic process;GO:0009267//cellular response to starvation;GO:0010948//negative regulation of cell cycle process;GO:0040007//growth;GO:0052251//induction by organism of defense response of other organism involved in symbiotic interaction
scaffold7.t52	scaffold7.g52	quadrant7	15.13	2.95	-2.35831	1.2e-19	115.17	84.4	-0.448408	0.00080696	NIT2	CIC11C00000001131 [[Candida] intermedia]	-	-	-	-	-	GO:0016787//hydrolase activity	GO:0008152//metabolic process
scaffold5.t47	scaffold5.g47	quadrant7	26.78	7.88	-1.76471	2.85e-22	116.4	85.53	-0.444532	9.84e-05	YNL134C	NAD(P)-binding protein [Hyphopichia burtonii NRRL Y-1933]	-	-	-	-	-	GO:0003824//catalytic activity	GO:0044710//single-organism metabolic process
scaffold3.t23	scaffold3.g23	quadrant4	100.27	83.15	-0.270092	0.00433372	114.53	84.23	-0.443304	1.85e-05	PGUG_03164	RecName: Full=Patatin-like phospholipase domain-containing protein PGUG_03164 [Meyerozyma guilliermondii ATCC 6260]	-	-	-	-	GO:0031224//intrinsic component of membrane	GO:0003824//catalytic activity	GO:0006629//lipid metabolic process
scaffold7.t323	scaffold7.g323	quadrant4	725.99	476.87	-0.606364	3.06e-09	112.63	82.87	-0.44277	0.000775012	pgmB	Phosphoglucomutase [Meyerozyma sp. JA9]	Metabolism;Metabolism;Metabolism;Metabolism;Metabolism;Metabolism;Metabolism;Metabolism	Global and overview maps;Global and overview maps;Nucleotide metabolism;Carbohydrate metabolism;Carbohydrate metabolism;Carbohydrate metabolism;Carbohydrate metabolism;Carbohydrate metabolism	ko01100//Metabolic pathways;ko01110//Biosynthesis of secondary metabolites;ko00230//Purine metabolism;ko00010//Glycolysis / Gluconeogenesis;ko00500//Starch and sucrose metabolism;ko00520//Amino sugar and nucleotide sugar metabolism;ko00030//Pentose phosphate pathway;ko00052//Galactose metabolism	K01835;K01835;K01835;K01835;K01835;K01835;K01835;K01835	GO:0043231//intracellular membrane-bounded organelle	GO:0016868//intramolecular transferase activity, phosphotransferases;GO:0046872//metal ion binding	GO:0044238//primary metabolic process
scaffold1.t100	scaffold1.g100	quadrant4	27.23	30.26	0.152374	0.831495	115.13	84.73	-0.442304	6.35e-05	CAJ1	DEHA2E02970p [Debaryomyces hansenii CBS767]	-	-	-	-	-	-	-
scaffold4.t117	scaffold4.g117	quadrant4	15.23	23.84	0.646986	0.0148807	113.77	83.77	-0.44163	0.0021583	SFT2	Protein transport protein sft2 [Meyerozyma sp. JA9]	-	-	-	-	GO:0031224//intrinsic component of membrane;GO:0043231//intracellular membrane-bounded organelle;GO:0044444//cytoplasmic part;GO:0044446//intracellular organelle part	-	GO:0016192//vesicle-mediated transport
scaffold7.t441	scaffold7.g441	quadrant7	0.95	0.43	-1.1375	0.0295821	114.43	84.33	-0.440332	0.000540834	CPS1	Carboxypeptidase S [Meyerozyma sp. JA9]	-	-	-	-	-	GO:0070011//peptidase activity, acting on L-amino acid peptides	GO:0019538//protein metabolic process
scaffold5.t108	scaffold5.g108	quadrant1	64.59	130.12	1.01042	8.11e-05	117.73	86.8	-0.439756	0.00374912	kapC	Piso0_001763 [Millerozyma farinosa CBS 7064]	-	-	-	-	GO:0043231//intracellular membrane-bounded organelle	GO:0001071//nucleic acid binding transcription factor activity;GO:0003677//DNA binding;GO:0008134//transcription factor binding	GO:0006972//hyperosmotic response;GO:0010468//regulation of gene expression;GO:0042221//response to chemical
scaffold7.t73	scaffold7.g73	quadrant7	201.31	35.81	-2.49096	5.05e-38	102.43	75.53	-0.4395	0.00146342	CTT1	Catalase T [Meyerozyma sp. JA9]	Metabolism;Metabolism;Metabolism;Environmental Information Processing;Cellular Processes;Organismal Systems;Metabolism;Metabolism	Global and overview maps;Global and overview maps;Global and overview maps;Signal transduction;Transport and catabolism;Aging;Carbohydrate metabolism;Amino acid metabolism	ko01100//Metabolic pathways;ko01110//Biosynthesis of secondary metabolites;ko01200//Carbon metabolism;ko04011//MAPK signaling pathway - yeast;ko04146//Peroxisome;ko04213//Longevity regulating pathway - multiple species;ko00630//Glyoxylate and dicarboxylate metabolism;ko00380//Tryptophan metabolism	K03781;K03781;K03781;K03781;K03781;K03781;K03781;K03781	-	GO:0003824//catalytic activity;GO:0016209//antioxidant activity;GO:0043169//cation binding;GO:0046906//tetrapyrrole binding	GO:0006950//response to stress;GO:0044710//single-organism metabolic process
scaffold2.t377	scaffold2.g377	quadrant7	22.74	6.86	-1.72825	1.49e-25	121.5	89.6	-0.439386	0.000164133	FMP42	Protein FMP42 [Meyerozyma sp. JA9]	-	-	-	-	GO:0000322//storage vacuole;GO:0016020//membrane	-	-
scaffold5.t50	scaffold5.g50	quadrant4	50.63	34.8	-0.540948	3.09e-05	112.3	82.9	-0.437914	0.000275904	--	DEHA2D02662p [Debaryomyces hansenii CBS767]	-	-	-	-	-	-	-
scaffold4.t219	scaffold4.g219	quadrant4	3.64	4.31	0.243955	0.583504	113.17	83.6	-0.436874	0.000793272	ALY2	Arrestin-related trafficking adapter [Meyerozyma sp. JA9]	-	-	-	-	GO:0005768//endosome	GO:0005515//protein binding	GO:0006897//endocytosis;GO:0050794//regulation of cellular process;GO:0051049//regulation of transport
scaffold3.t438	scaffold3.g438	quadrant4	1610.41	1525.84	-0.0778243	0.102709	114.77	84.87	-0.435434	0.000160994	TRR1	thioredoxin reductase [Meyerozyma guilliermondii ATCC 6260]	Metabolism	Metabolism of other amino acids	ko00450//Selenocompound metabolism	K00384	GO:0031970//organelle envelope lumen;GO:0043231//intracellular membrane-bounded organelle;GO:0044444//cytoplasmic part	GO:0000166//nucleotide binding;GO:0003824//catalytic activity;GO:0005506//iron ion binding;GO:0016209//antioxidant activity	GO:0006801//superoxide metabolic process;GO:0006979//response to oxidative stress;GO:0019725//cellular homeostasis;GO:0044710//single-organism metabolic process
scaffold3.t824	scaffold3.g824	quadrant4	11.13	19.21	0.787586	0.00229206	108.3	80.13	-0.434559	0.0085269	--	DEHA2E17160p [Debaryomyces hansenii CBS767]	-	-	-	-	-	-	-
scaffold7.t280	scaffold7.g280	quadrant7	143.67	54.15	-1.40769	2.67e-26	118.33	87.57	-0.434403	0.000484577	ITR1	myo-inositol transporter [Scheffersomyces stipitis CBS 6054]	-	-	-	-	GO:0005774//vacuolar membrane;GO:0031224//intrinsic component of membrane	GO:0015166//polyol transmembrane transporter activity	GO:0015791//polyol transport;GO:0016049//cell growth
scaffold4.t460	scaffold4.g460	quadrant4	60.86	43.8	-0.474642	3.9e-06	112.57	83.43	-0.432084	9.55e-06	ROY1	Non-SCF-type F-box protein ROY1 [Meyerozyma sp. JA9]	-	-	-	-	GO:0044424//intracellular part	-	-
scaffold6.t161	scaffold6.g161	quadrant7	18.3	7.71	-1.24615	9.96e-08	114.9	85.37	-0.428634	4.08e-06	ROD1	Protein ROD1 [Meyerozyma sp. JA9]	-	-	-	-	-	-	GO:0006897//endocytosis;GO:0042221//response to chemical;GO:0044763//single-organism cellular process;GO:0065007//biological regulation
scaffold3.t651	scaffold3.g651	quadrant4	9.95	14.25	0.518339	0.0259954	112	83.27	-0.427688	0.00039722	BBP	Branchpoint-bridging protein [Meyerozyma sp. JA9]	-	-	-	-	GO:0043231//intracellular membrane-bounded organelle	GO:0003723//RNA binding;GO:0046914//transition metal ion binding	GO:0008380//RNA splicing
scaffold4.t532	scaffold4.g532	quadrant4	948.48	815.1	-0.218629	0.00324463	107.1	79.7	-0.426307	0.000220349	PRX1	Mitochondrial peroxiredoxin PRX1 [Meyerozyma sp. JA9]	-	-	-	-	GO:0043231//intracellular membrane-bounded organelle	GO:0004601//peroxidase activity	GO:0006979//response to oxidative stress;GO:0010038//response to metal ion;GO:0019725//cellular homeostasis;GO:0044710//single-organism metabolic process
scaffold1.t276	scaffold1.g276	quadrant4	1383.41	1135.7	-0.284643	0.000950985	116.73	86.9	-0.425789	0.00140607	SUN41	Secreted beta-glucosidase SUN41 [Meyerozyma sp. JA9]	-	-	-	-	GO:0005618//cell wall;GO:0044429//mitochondrial part	GO:0008422//beta-glucosidase activity	GO:0006996//organelle organization;GO:0008152//metabolic process;GO:0009607//response to biotic stimulus;GO:0040007//growth;GO:0044010//single-species biofilm formation;GO:0044763//single-organism cellular process;GO:0051703//intraspecies interaction between organisms;GO:0071555//cell wall organization
scaffold7.t296	scaffold7.g296	quadrant7	105.55	47.91	-1.13953	5.85e-18	111.53	83.03	-0.425712	0.00382586	BNA4	Kynurenine 3-monooxygenase [Meyerozyma sp. JA9]	Metabolism;Metabolism	Global and overview maps;Amino acid metabolism	ko01100//Metabolic pathways;ko00380//Tryptophan metabolism	K00486;K00486	GO:0031966//mitochondrial membrane	GO:0016709//oxidoreductase activity, acting on paired donors, with incorporation or reduction of molecular oxygen, NAD(P)H as one donor, and incorporation of one atom of oxygen	GO:0009072//aromatic amino acid family metabolic process;GO:0009607//response to biotic stimulus;GO:0033554//cellular response to stress;GO:0034627//'de novo' NAD biosynthetic process;GO:0040007//growth;GO:0042594//response to starvation;GO:1901605//alpha-amino acid metabolic process
scaffold1.t417	scaffold1.g417	quadrant4	5.59	6.38	0.192322	0.896175	119.4	88.97	-0.424466	1.75e-05	NAG1	Glucosamine-6-phosphate isomerase [Meyerozyma sp. JA9]	Metabolism;Metabolism	Global and overview maps;Carbohydrate metabolism	ko01100//Metabolic pathways;ko00520//Amino sugar and nucleotide sugar metabolism	K02564;K02564	-	GO:0016861//intramolecular oxidoreductase activity, interconverting aldoses and ketoses	GO:0006041//glucosamine metabolic process;GO:0006044//N-acetylglucosamine metabolic process;GO:0009607//response to biotic stimulus;GO:0040007//growth;GO:0044238//primary metabolic process;GO:0051704//multi-organism process
scaffold5.t445	scaffold5.g445	quadrant7	19.11	8.88	-1.10649	6.29e-07	115.63	86.23	-0.42324	0.000252608	OXR1	Oxidation resistance protein 1 [Meyerozyma sp. JA9]	-	-	-	-	GO:0044424//intracellular part	-	-
scaffold4.t489	scaffold4.g489	quadrant7	217.83	79.14	-1.46072	2.63e-18	141.1	105.23	-0.423126	0.00186573	CTR1	Copper transport protein CTR1 [Meyerozyma sp. JA9]	-	-	-	-	GO:0031224//intrinsic component of membrane;GO:0044464//cell part	GO:0005375//copper ion transmembrane transporter activity	GO:0006825//copper ion transport;GO:0034755//iron ion transmembrane transport
scaffold3.t192	scaffold3.g192	quadrant4	1.79	2.09	0.223158	0.768014	113.97	85.13	-0.420816	0.000180059	MDM32	Mitochondrial distribution and morphology protein 32 [Meyerozyma sp. JA9]	-	-	-	-	GO:0019866//organelle inner membrane	-	GO:0006996//organelle organization
scaffold4.t264	scaffold4.g264	quadrant4	474.64	278.62	-0.768525	9.08e-10	116.33	87	-0.419177	5.33e-05	--	DEHA2C12760p [Debaryomyces hansenii CBS767]	-	-	-	-	-	-	-
scaffold6.t390	scaffold6.g390	quadrant4	105.7	70.77	-0.578698	7.38e-06	110.73	82.87	-0.418226	0.000150779	ERV2	FAD-linked sulfhydryl oxidase ERV2 [Meyerozyma sp. JA9]	-	-	-	-	GO:0031227//intrinsic component of endoplasmic reticulum membrane	GO:0016670//oxidoreductase activity, acting on a sulfur group of donors, oxygen as acceptor;GO:0016864//intramolecular oxidoreductase activity, transposing S-S bonds	GO:0007275//multicellular organism development;GO:0044267//cellular protein metabolic process;GO:0044710//single-organism metabolic process
scaffold5.t79	scaffold5.g79	quadrant7	70.34	33.11	-1.08708	1.54e-10	109.2	81.8	-0.4168	3.15e-05	ERG5	Cytochrome P450 61 [Meyerozyma sp. JA9]	Metabolism;Metabolism;Metabolism	Global and overview maps;Global and overview maps;Lipid metabolism	ko01100//Metabolic pathways;ko01110//Biosynthesis of secondary metabolites;ko00100//Steroid biosynthesis	K09831;K09831;K09831	GO:0016020//membrane;GO:0043231//intracellular membrane-bounded organelle	GO:0016712//oxidoreductase activity, acting on paired donors, with incorporation or reduction of molecular oxygen, reduced flavin or flavoprotein as one donor, and incorporation of one atom of oxygen;GO:0016717//oxidoreductase activity, acting on paired donors, with oxidation of a pair of donors resulting in the reduction of molecular oxygen to two molecules of water;GO:0046906//tetrapyrrole bind…	GO:0006605//protein targeting;GO:0006694//steroid biosynthetic process;GO:0008204//ergosterol metabolic process;GO:0009607//response to biotic stimulus;GO:0016192//vesicle-mediated transport;GO:0033554//cellular response to stress;GO:0040007//growth;GO:0042594//response to starvation;GO:0051205//protein insertion into membrane
scaffold1.t11	scaffold1.g11	quadrant7	6.35	1.45	-2.12995	8.78e-13	115.6	86.63	-0.416147	0.000227753	fap2	fructosyl amino acid oxidase [Pichia sp. N1-1]	Metabolism;Cellular Processes;Metabolism;Metabolism	Global and overview maps;Transport and catabolism;Amino acid metabolism;Amino acid metabolism	ko01100//Metabolic pathways;ko04146//Peroxisome;ko00260//Glycine, serine and threonine metabolism;ko00310//Lysine degradation	K00306;K00306;K00306;K00306	-	GO:0016647//oxidoreductase activity, acting on the CH-NH group of donors, oxygen as acceptor	GO:0044710//single-organism metabolic process
scaffold1.t482	scaffold1.g482	quadrant4	27.6	25.28	-0.126846	0.137255	107.13	80.37	-0.414738	8.06e-05	ARO3	Phospho-2-dehydro-3-deoxyheptonate aldolase phenylalanine-inhibited [Meyerozyma sp. JA9]	Metabolism;Metabolism;Metabolism;Metabolism	Global and overview maps;Global and overview maps;Global and overview maps;Amino acid metabolism	ko01100//Metabolic pathways;ko01110//Biosynthesis of secondary metabolites;ko01230//Biosynthesis of amino acids;ko00400//Phenylalanine, tyrosine and tryptophan biosynthesis	K01626;K01626;K01626;K01626	-	GO:0016765//transferase activity, transferring alkyl or aryl (other than methyl) groups	GO:0008652//cellular amino acid biosynthetic process
scaffold1.t748	scaffold1.g748	quadrant4	545.5	396.48	-0.460343	5.59e-06	105.23	79.23	-0.409412	0.00962486	CAT5	5-demethoxyubiquinone hydroxylase mitochondrial [Meyerozyma sp. JA9]	Metabolism;Metabolism;Metabolism	Global and overview maps;Global and overview maps;Metabolism of cofactors and vitamins	ko01100//Metabolic pathways;ko01110//Biosynthesis of secondary metabolites;ko00130//Ubiquinone and other terpenoid-quinone biosynthesis	K06134;K06134;K06134	-	GO:0003824//catalytic activity;GO:0046872//metal ion binding	GO:0006743//ubiquinone metabolic process
scaffold4.t19	scaffold4.g19	quadrant4	13.72	7.58	-0.856295	7.5e-06	123.83	93.43	-0.40639	0.00167588	SPAC1039.03	DEHA2G19514p [Debaryomyces hansenii CBS767]	-	-	-	-	-	GO:0003824//catalytic activity	GO:0034641//cellular nitrogen compound metabolic process
scaffold2.t318	scaffold2.g318	quadrant4	334.22	232.59	-0.522974	8.73e-05	127.27	96.03	-0.406247	0.000250281	PGA30	Cell wall protein PGA30 [Meyerozyma sp. JA9]	-	-	-	-	GO:0009277//fungal-type cell wall	-	GO:0032108//negative regulation of response to nutrient levels;GO:0033554//cellular response to stress;GO:0042493//response to drug;GO:0042594//response to starvation;GO:0044182//filamentous growth of a population of unicellular organisms;GO:0051703//intraspecies interaction between organisms;GO:0071555//cell wall organization
scaffold1.t690	scaffold1.g690	quadrant1	3.59	7.53	1.07001	0.000662812	102.4	77.3	-0.405675	0.0123147	MPS1	Serine/threonine-protein kinase [Meyerozyma sp. JA9]	Cellular Processes	Cell growth and death	ko04111//Cell cycle - yeast	K08866	GO:0043229//intracellular organelle	GO:0004672//protein kinase activity;GO:0032550//purine ribonucleoside binding	GO:0000226//microtubule cytoskeleton organization;GO:0006464//cellular protein modification process;GO:0006979//response to oxidative stress;GO:0016310//phosphorylation;GO:0034613//cellular protein localization;GO:0051983//regulation of chromosome segregation;GO:0071173//spindle assembly checkpoint
scaffold4.t311	scaffold4.g311	quadrant7	1.09	0.21	-2.38027	1.41e-05	113.23	85.57	-0.404178	0.0159501	OPT2	Oligopeptide transporter 2 [Meyerozyma sp. JA9]	-	-	-	-	GO:0016021//integral component of membrane;GO:0031985//Golgi cisterna;GO:0042579//microbody	GO:0015198//oligopeptide transporter activity	GO:0006857//oligopeptide transport;GO:0007033//vacuole organization;GO:0019725//cellular homeostasis;GO:0033043//regulation of organelle organization;GO:0045332//phospholipid translocation;GO:0051512//positive regulation of unidimensional cell growth
scaffold2.t531	scaffold2.g531	quadrant7	24.33	9.97	-1.28639	2.9e-15	117.2	88.6	-0.403594	0.00267116	SPAC11D3.09	Piso0_002968 [Millerozyma farinosa CBS 7064]	Metabolism;Metabolism	Global and overview maps;Amino acid metabolism	ko01100//Metabolic pathways;ko00330//Arginine and proline metabolism	K01480;K01480	-	GO:0016813//hydrolase activity, acting on carbon-nitrogen (but not peptide) bonds, in linear amidines;GO:0043169//cation binding	-
scaffold1.t783	scaffold1.g783	quadrant4	114.43	224.56	0.972614	7.54e-13	108.27	81.93	-0.402067	4.29e-07	MAE1	NAD-dependent malic enzyme mitochondrial [Meyerozyma sp. JA9]	Metabolism;Metabolism	Global and overview maps;Carbohydrate metabolism	ko01200//Carbon metabolism;ko00620//Pyruvate metabolism	K00027;K00027	GO:0044429//mitochondrial part	GO:0000166//nucleotide binding;GO:0004470//malic enzyme activity;GO:0016831//carboxy-lyase activity;GO:0043169//cation binding	GO:0032787//monocarboxylic acid metabolic process;GO:0043648//dicarboxylic acid metabolic process
scaffold6.t487	scaffold6.g487	quadrant4	971.82	582.08	-0.739467	2.55e-10	107.2	81.37	-0.397795	0.0133864	--	Piso0_001281 [Millerozyma farinosa CBS 7064]	-	-	-	-	-	-	-
scaffold2.t242	scaffold2.g242	quadrant4	53.23	46.78	-0.186257	0.0291581	111.37	84.57	-0.397156	0.00106637	COQ8	Atypical kinase COQ8 mitochondrial [Meyerozyma sp. JA9]	-	-	-	-	GO:0031312//extrinsic component of organelle membrane;GO:0044429//mitochondrial part	GO:0016301//kinase activity	GO:0006744//ubiquinone biosynthetic process;GO:0006796//phosphate-containing compound metabolic process
scaffold6.t424	scaffold6.g424	quadrant4	58.04	51.24	-0.179694	0.0355485	111.57	84.73	-0.396905	3.12e-05	RIB1	RecName: Full=GTP cyclohydrolase-2; AltName: Full=GTP cyclohydrolase II [Meyerozyma guilliermondii ATCC 6260]	Metabolism;Metabolism;Metabolism;Metabolism	Global and overview maps;Global and overview maps;Metabolism of cofactors and vitamins;Metabolism of cofactors and vitamins	ko01100//Metabolic pathways;ko01110//Biosynthesis of secondary metabolites;ko00790//Folate biosynthesis;ko00740//Riboflavin metabolism	K01497;K01497;K01497;K01497	GO:0044444//cytoplasmic part	GO:0003933//GTP cyclohydrolase activity;GO:0005515//protein binding;GO:0032550//purine ribonucleoside binding;GO:0043169//cation binding	GO:0006771//riboflavin metabolic process
scaffold2.t171	scaffold2.g171	quadrant4	1506.61	1493.31	-0.0127923	0.255174	117.93	89.67	-0.395328	0.00186502	EPD1	Protein EPD1 [Meyerozyma sp. JA9]	-	-	-	-	GO:0005720//nuclear heterochromatin;GO:0009277//fungal-type cell wall;GO:0030133//transport vesicle;GO:0030428//cell septum;GO:0031225//anchored component of membrane;GO:0044426//cell wall part;GO:0044459//plasma membrane part	GO:0003676//nucleic acid binding;GO:0016787//hydrolase activity;GO:0042123//glucanosyltransferase activity;GO:0043167//ion binding	GO:0006342//chromatin silencing;GO:0009268//response to pH;GO:0016568//chromatin modification;GO:0022610//biological adhesion;GO:0030447//filamentous growth;GO:0031047//gene silencing by RNA;GO:0042221//response to chemical;GO:0044010//single-species biofilm formation;GO:0044403//symbiosis, encompassing mutualism through parasitism;GO:0051716//cellular response to stimulus;GO:0071555//cell wall o…
scaffold3.t779	scaffold3.g779	quadrant4	631.43	666.39	0.0777512	0.705456	108.2	82.4	-0.392984	0.00397664	--	DEHA2E15884p [Debaryomyces hansenii CBS767]	-	-	-	-	GO:0016020//membrane	-	-
scaffold2.t178	scaffold2.g178	quadrant7	8.76	3.38	-1.37336	4.39e-07	114.5	87.27	-0.391845	0.0137732	uaZ	DEHA2A07194p [Debaryomyces hansenii CBS767]	Metabolism;Metabolism;Metabolism	Global and overview maps;Nucleotide metabolism;Biosynthesis of other secondary metabolites	ko01100//Metabolic pathways;ko00230//Purine metabolism;ko00232//Caffeine metabolism	K00365;K00365;K00365	GO:0042579//microbody	GO:0016663//oxidoreductase activity, acting on other nitrogenous compounds as donors, oxygen as acceptor	GO:0009112//nucleobase metabolic process;GO:0044282//small molecule catabolic process
scaffold2.t367	scaffold2.g367	quadrant4	109.03	83.81	-0.379531	0.00292534	107.53	82.07	-0.389916	0.00494331	--	Piso0_002024 [Millerozyma farinosa CBS 7064]	-	-	-	-	-	-	-
scaffold2.t497	scaffold2.g497	quadrant4	12.07	11.11	-0.119567	0.13461	111	84.73	-0.389558	0.00255336	plsB	Glycerol-3-phosphate acyltransferase [Meyerozyma sp. JA9]	-	-	-	-	-	GO:0008374//O-acyltransferase activity	GO:0006644//phospholipid metabolic process
scaffold2.t67	scaffold2.g67	quadrant4	9.62	11.98	0.316118	0.446109	107	81.7	-0.389203	0.0109312	--	DEHA2D12166p [Debaryomyces hansenii CBS767]	-	-	-	-	-	-	-
scaffold1.t839	scaffold1.g839	quadrant4	56.34	37.65	-0.581297	4.09e-05	110.2	84.23	-0.387661	0.000164016	COQ11	MIOREX complex component 2 [Meyerozyma sp. JA9]	-	-	-	-	-	-	-
scaffold5.t132	scaffold5.g132	quadrant4	2521.17	1598.03	-0.657802	6.4e-11	113.4	86.8	-0.385654	0.000293506	CPY1	Carboxypeptidase Y [Meyerozyma sp. JA9]	-	-	-	-	GO:0000322//storage vacuole;GO:0005775//vacuolar lumen	GO:0004180//carboxypeptidase activity	GO:0043043//peptide biosynthetic process;GO:0044257//cellular protein catabolic process
scaffold3.t347	scaffold3.g347	quadrant4	253.92	171.91	-0.562749	4.77e-06	107.73	82.47	-0.385582	0.0145749	HNT2	DEHA2G10296p [Debaryomyces hansenii CBS767]	Metabolism;Metabolism	Global and overview maps;Nucleotide metabolism	ko01100//Metabolic pathways;ko00230//Purine metabolism	K01522;K01522	GO:0005737//cytoplasm;GO:0043231//intracellular membrane-bounded organelle	GO:0004551//nucleotide diphosphatase activity	GO:0009116//nucleoside metabolic process
scaffold4.t559	scaffold4.g559	quadrant4	3.29	1.82	-0.856794	0.000654578	109.8	84.07	-0.385272	0.0117437	BCK1	Serine/threonine-protein kinase BCK1/SLK1/SSP31 [Meyerozyma sp. JA9]	Environmental Information Processing;Cellular Processes	Signal transduction;Transport and catabolism	ko04011//MAPK signaling pathway - yeast;ko04139//Mitophagy - yeast	K11229;K11229	GO:0044424//intracellular part	GO:0004702//receptor signaling protein serine/threonine kinase activity;GO:0032550//purine ribonucleoside binding	GO:0006468//protein phosphorylation;GO:0016043//cellular component organization;GO:0035556//intracellular signal transduction
scaffold2.t366	scaffold2.g366	quadrant4	51.67	52.6	0.0259204	0.554673	111.03	85.03	-0.384892	0.000683807	ERV1	Mitochondrial FAD-linked sulfhydryl oxidase ERV1 [Meyerozyma sp. JA9]	-	-	-	-	GO:0043231//intracellular membrane-bounded organelle	GO:0016972//thiol oxidase activity	GO:0044710//single-organism metabolic process;GO:0044763//single-organism cellular process
scaffold1.t524	scaffold1.g524	quadrant4	3	1.66	-0.852487	0.0110889	112.33	86.03	-0.384818	0.0368393	--	Adhesion and hyphal regulator 1 [Meyerozyma sp. JA9]	-	-	-	-	GO:0043231//intracellular membrane-bounded organelle	GO:0003677//DNA binding;GO:0003700//transcription factor activity, sequence-specific DNA binding;GO:0046914//transition metal ion binding	GO:0002831//regulation of response to biotic stimulus;GO:0006357//regulation of transcription from RNA polymerase II promoter;GO:0009267//cellular response to starvation;GO:0010811//positive regulation of cell-substrate adhesion;GO:0036267//invasive filamentous growth;GO:0042493//response to drug;GO:0043708//cell adhesion involved in biofilm formation
scaffold2.t205	scaffold2.g205	quadrant4	11.11	9.14	-0.281067	0.0421084	113.37	86.83	-0.384676	3.75e-05	CDC37	Hsp90 co-chaperone Cdc37 [Meyerozyma sp. JA9]	-	-	-	-	GO:0044424//intracellular part	GO:0019900//kinase binding	GO:0006461//protein complex assembly;GO:0007049//cell cycle;GO:0031647//regulation of protein stability;GO:0042493//response to drug;GO:0043408//regulation of MAPK cascade
scaffold7.t268	scaffold7.g268	quadrant7	19.87	7.67	-1.37291	3.42e-20	110.93	85	-0.384158	0.00040367	GDB1	Glycogen debranching enzyme [Meyerozyma sp. JA9]	Metabolism;Metabolism;Metabolism	Global and overview maps;Global and overview maps;Carbohydrate metabolism	ko01100//Metabolic pathways;ko01110//Biosynthesis of secondary metabolites;ko00500//Starch and sucrose metabolism	K01196;K01196;K01196	-	-	-
scaffold1.t246	scaffold1.g246	quadrant7	130.69	59.05	-1.14606	3.37e-21	111.1	85.27	-0.381805	6.42e-05	--	DEHA2F19954p [Debaryomyces hansenii CBS767]	-	-	-	-	-	-	-
scaffold3.t293	scaffold3.g293	quadrant4	2.66	1.64	-0.695921	0.0632247	118.2	90.73	-0.381525	0.0143372	HMX1	Heme-binding protein HMX1 [Meyerozyma sp. JA9]	-	-	-	-	GO:0012505//endomembrane system;GO:0016020//membrane;GO:0043231//intracellular membrane-bounded organelle	GO:0016209//antioxidant activity;GO:0016705//oxidoreductase activity, acting on paired donors, with incorporation or reduction of molecular oxygen;GO:0043169//cation binding	GO:0006787//porphyrin-containing compound catabolic process;GO:0010033//response to organic substance;GO:0046916//cellular transition metal ion homeostasis;GO:0055114//oxidation-reduction process
scaffold2.t323	scaffold2.g323	quadrant4	28.44	40.35	0.504478	0.0139069	115.07	88.33	-0.38144	0.000292532	REH1	Cytoplasmic 60S subunit biogenesis factor REH1 [Meyerozyma sp. JA9]	-	-	-	-	GO:0015934//large ribosomal subunit;GO:0030684//preribosome	GO:0046914//transition metal ion binding	GO:0022613//ribonucleoprotein complex biogenesis;GO:0040007//growth
scaffold4.t402	scaffold4.g402	quadrant4	215.19	133.54	-0.688339	4.48e-08	108.1	83	-0.381183	0.0308413	--	DEHA2C10582p [Debaryomyces hansenii CBS767]	-	-	-	-	-	-	-
scaffold2.t404	scaffold2.g404	quadrant4	8.15	4.71	-0.792094	2.43e-06	111.33	85.5	-0.380889	4.55e-05	--	DEHA2F10824p [Debaryomyces hansenii CBS767]	-	-	-	-	-	-	-
scaffold5.t35	scaffold5.g35	quadrant4	203.39	170.41	-0.255291	0.00807854	112.57	86.47	-0.380564	0.000174931	YPT7	GTP-binding protein YPT7 [Meyerozyma sp. JA9]	Cellular Processes;Cellular Processes;Cellular Processes	Transport and catabolism;Transport and catabolism;Transport and catabolism	ko04138//Autophagy - yeast;ko04144//Endocytosis;ko04145//Phagosome	K07897;K07897;K07897	GO:0000322//storage vacuole;GO:0000323//lytic vacuole;GO:0005774//vacuolar membrane;GO:0031966//mitochondrial membrane;GO:0043234//protein complex	GO:0017111//nucleoside-triphosphatase activity;GO:0032550//purine ribonucleoside binding	GO:0006897//endocytosis;GO:0006906//vesicle fusion;GO:0009607//response to biotic stimulus;GO:0015031//protein transport;GO:0016237//lysosomal microautophagy;GO:0016482//cytoplasmic transport;GO:0032889//regulation of vacuole fusion, non-autophagic;GO:0033365//protein localization to organelle;GO:0035556//intracellular signal transduction;GO:0051704//multi-organism process;GO:0070784//regulation …
scaffold8.t166	scaffold8.g166	quadrant4	146.67	152.44	0.0557005	0.689108	106.53	81.87	-0.379957	0.000419878	gal1	Galactokinase [Meyerozyma sp. JA9]	Metabolism;Metabolism;Metabolism	Global and overview maps;Carbohydrate metabolism;Carbohydrate metabolism	ko01100//Metabolic pathways;ko00520//Amino sugar and nucleotide sugar metabolism;ko00052//Galactose metabolism	K00849;K00849;K00849	GO:0043231//intracellular membrane-bounded organelle	GO:0016773//phosphotransferase activity, alcohol group as acceptor;GO:0032550//purine ribonucleoside binding	GO:0000411//positive regulation of transcription by galactose;GO:0008104//protein localization;GO:0008645//hexose transport;GO:0016310//phosphorylation;GO:0019388//galactose catabolic process
scaffold2.t789	scaffold2.g789	quadrant4	3170.34	3051.23	-0.0552497	0.202603	113.47	87.3	-0.378215	0.00335411	TPI1	triosephosphate isomerase [Meyerozyma guilliermondii ATCC 6260]	Metabolism;Metabolism;Metabolism;Metabolism;Metabolism;Metabolism;Metabolism	Global and overview maps;Global and overview maps;Global and overview maps;Global and overview maps;Carbohydrate metabolism;Carbohydrate metabolism;Carbohydrate metabolism	ko01100//Metabolic pathways;ko01110//Biosynthesis of secondary metabolites;ko01230//Biosynthesis of amino acids;ko01200//Carbon metabolism;ko00010//Glycolysis / Gluconeogenesis;ko00051//Fructose and mannose metabolism;ko00562//Inositol phosphate metabolism	K01803;K01803;K01803;K01803;K01803;K01803;K01803	GO:0009277//fungal-type cell wall;GO:0016020//membrane;GO:0043231//intracellular membrane-bounded organelle;GO:0044444//cytoplasmic part	GO:0016861//intramolecular oxidoreductase activity, interconverting aldoses and ketoses	GO:0006007//glucose catabolic process;GO:0006090//pyruvate metabolic process;GO:0006739//NADP metabolic process;GO:0033554//cellular response to stress;GO:0040007//growth;GO:0042594//response to starvation;GO:0052251//induction by organism of defense response of other organism involved in symbiotic interaction
scaffold7.t387	scaffold7.g387	quadrant4	806	705.44	-0.192244	0.00770222	111.17	85.53	-0.378166	2.29e-05	CAT2	Carnitine O-acetyltransferase mitochondrial [Meyerozyma sp. JA9]	Cellular Processes	Transport and catabolism	ko04146//Peroxisome	K00624	GO:0019866//organelle inner membrane;GO:0042579//microbody	GO:0016406//carnitine O-acyltransferase activity	GO:0006637//acyl-CoA metabolic process;GO:0009062//fatty acid catabolic process;GO:0051234//establishment of localization;GO:0051703//intraspecies interaction between organisms
scaffold1.t590	scaffold1.g590	quadrant4	8.65	7.1	-0.285003	0.201886	102.77	79.13	-0.377015	0.00885544	GPA2	Guanine nucleotide-binding protein alpha-2 subunit [Meyerozyma sp. JA9]	Cellular Processes	Cell growth and death	ko04113//Meiosis - yeast	K04630	-	-	-
scaffold1.t992	scaffold1.g992	quadrant4	68.58	119.21	0.797675	0.000862777	105.7	81.43	-0.376284	3.7e-05	--	37S ribosomal protein RSM18 mitochondrial [Meyerozyma sp. JA9]	-	-	-	-	GO:0043231//intracellular membrane-bounded organelle	GO:0004857//enzyme inhibitor activity;GO:0019899//enzyme binding	GO:0006140//regulation of nucleotide metabolic process;GO:0009892//negative regulation of metabolic process;GO:0043462//regulation of ATPase activity
scaffold2.t55	scaffold2.g55	quadrant4	5.74	8.51	0.567271	0.0730927	121.67	93.77	-0.375787	0.048537	CTSD	acid protease [Yamadazyma tenuis ATCC 10573]	-	-	-	-	-	GO:0016787//hydrolase activity	GO:0019538//protein metabolic process
scaffold2.t594	scaffold2.g594	quadrant4	24.16	17	-0.507285	0.000396858	109.17	84.13	-0.375783	0.000713134	--	DEHA2E21934p [Debaryomyces hansenii CBS767]	-	-	-	-	-	-	-
scaffold7.t401	scaffold7.g401	quadrant7	31.92	9.35	-1.77209	5.42e-19	111.5	86.03	-0.374076	3.22e-05	CG5902	AMME syndrome candidate gene 1 [Candida viswanathii]	-	-	-	-	-	-	GO:0042493//response to drug
scaffold1.t849	scaffold1.g849	quadrant4	228.57	131.93	-0.792879	1.73e-11	109.1	84.37	-0.370906	7.25e-05	ARB_02390	DEHA2F13684p [Debaryomyces hansenii CBS767]	-	-	-	-	-	-	GO:0019538//protein metabolic process
scaffold2.t344	scaffold2.g344	quadrant4	4.73	4.05	-0.222731	0.15042	121.43	93.97	-0.369944	0.000141876	PRD1	Saccharolysin [Meyerozyma sp. JA9]	-	-	-	-	GO:0000322//storage vacuole;GO:0031970//organelle envelope lumen	GO:0004175//endopeptidase activity;GO:0043169//cation binding	GO:0019538//protein metabolic process
scaffold7.t109	scaffold7.g109	quadrant4	377.59	281.92	-0.421522	0.000117597	111.97	86.7	-0.368965	0.0193161	TMC1	AN1-type zinc finger protein TMC1 [Meyerozyma sp. JA9]	-	-	-	-	GO:0043231//intracellular membrane-bounded organelle	GO:0046914//transition metal ion binding	GO:0046685//response to arsenic-containing substance
scaffold5.t461	scaffold5.g461	quadrant4	53.55	64.79	0.275049	0.321978	106.9	82.8	-0.368559	0.00143163	ACF2	Endo-13 [Meyerozyma sp. JA9]	-	-	-	-	GO:0005618//cell wall	GO:0008422//beta-glucosidase activity;GO:0052736//beta-glucanase activity	GO:0007010//cytoskeleton organization;GO:0044036//cell wall macromolecule metabolic process
scaffold9.t66	scaffold9.g66	quadrant4	9.18	5.39	-0.769625	0.00148149	112.43	87.2	-0.36667	0.000973275	--	DEHA2G17072p [Debaryomyces hansenii CBS767]	-	-	-	-	-	-	-
scaffold3.t238	scaffold3.g238	quadrant4	256.89	135.56	-0.9222	1.48e-16	116.7	90.57	-0.365752	0.000240236	FDH1	glutathione-dependent formaldehyde dehydrogenase [Hyphopichia burtonii NRRL Y-1933]	Metabolism;Metabolism;Metabolism;Metabolism;Metabolism;Metabolism;Metabolism	Global and overview maps;Global and overview maps;Global and overview maps;Carbohydrate metabolism;Energy metabolism;Lipid metabolism;Amino acid metabolism	ko01100//Metabolic pathways;ko01110//Biosynthesis of secondary metabolites;ko01200//Carbon metabolism;ko00010//Glycolysis / Gluconeogenesis;ko00680//Methane metabolism;ko00071//Fatty acid degradation;ko00350//Tyrosine metabolism	K00121;K00121;K00121;K00121;K00121;K00121;K00121	GO:0031224//intrinsic component of membrane;GO:0043231//intracellular membrane-bounded organelle;GO:0044444//cytoplasmic part	GO:0016616//oxidoreductase activity, acting on the CH-OH group of donors, NAD or NADP as acceptor;GO:0016746//transferase activity, transferring acyl groups;GO:0036094//small molecule binding;GO:0046914//transition metal ion binding	GO:0000955//amino acid catabolic process via Ehrlich pathway;GO:0006067//ethanol metabolic process;GO:0006081//cellular aldehyde metabolic process;GO:0008104//protein localization;GO:0016482//cytoplasmic transport;GO:0019400//alditol metabolic process;GO:0032787//monocarboxylic acid metabolic process;GO:0043648//dicarboxylic acid metabolic process
scaffold1.t774	scaffold1.g774	quadrant4	1908.88	2482.74	0.379207	0.0530807	109.87	85.33	-0.364572	0.00241722	fes-1	Cytochrome b-c1 complex subunit Rieske, mitochondrial [Candida viswanathii]	Metabolism;Metabolism	Global and overview maps;Energy metabolism	ko01100//Metabolic pathways;ko00190//Oxidative phosphorylation	K00411;K00411	GO:0005840//ribosome;GO:0019866//organelle inner membrane;GO:0044455//mitochondrial membrane part	GO:0015078//hydrogen ion transmembrane transporter activity;GO:0016491//oxidoreductase activity;GO:0043169//cation binding;GO:0051536//iron-sulfur cluster binding	GO:0006412//translation;GO:0006515//misfolded or incompletely synthesized protein catabolic process;GO:0007275//multicellular organism development;GO:0010608//posttranscriptional regulation of gene expression;GO:0015992//proton transport;GO:0022904//respiratory electron transport chain
scaffold1.t330	scaffold1.g330	quadrant4	21.15	31.93	0.594482	0.00421773	102.7	79.8	-0.363976	0.000412828	KEX1	RecName: Full=Pheromone-processing carboxypeptidase KEX1; AltName: Full=Carboxypeptidase D; Flags: Precursor [Meyerozyma guilliermondii ATCC 6260]	-	-	-	-	GO:0031224//intrinsic component of membrane;GO:0031984//organelle subcompartment;GO:0043231//intracellular membrane-bounded organelle	GO:0004180//carboxypeptidase activity	GO:0012501//programmed cell death;GO:0019538//protein metabolic process
scaffold1.t1033	scaffold1.g1033	quadrant4	14.31	21.2	0.567604	0.0152696	113.4	88.13	-0.363661	3.3e-06	--	Piso0_002855 [Millerozyma farinosa CBS 7064]	Genetic Information Processing	Folding, sorting and degradation	ko04141//Protein processing in endoplasmic reticulum	K13719	-	-	-
scaffold3.t673	scaffold3.g673	quadrant7	42.51	12.85	-1.72577	4.55e-07	119.63	93.1	-0.361766	0.0321914	--	YDL085C-A [Zygosaccharomyces parabailii]	-	-	-	-	GO:0043231//intracellular membrane-bounded organelle	-	-
scaffold1.t432	scaffold1.g432	quadrant4	3.56	4.76	0.420094	0.401044	109.2	85	-0.361438	0.000218514	--	DEHA2F24992p [Debaryomyces hansenii CBS767]	-	-	-	-	-	-	-
scaffold3.t494	scaffold3.g494	quadrant7	92.26	20.24	-2.18826	1	109.17	85.07	-0.359867	0.0015157	THI13	4-amino-5-hydroxymethyl-2-methylpyrimidine phosphate synthase THI5 [Meyerozyma sp. JA9]	Metabolism;Metabolism	Global and overview maps;Metabolism of cofactors and vitamins	ko01100//Metabolic pathways;ko00730//Thiamine metabolism	K18278;K18278	GO:0043231//intracellular membrane-bounded organelle;GO:0044444//cytoplasmic part	-	GO:0006772//thiamine metabolic process;GO:0009108//coenzyme biosynthetic process
scaffold1.t111	scaffold1.g111	quadrant4	68.33	57.56	-0.247523	0.0205275	109.93	85.67	-0.359823	0.000116683	OMA1	Mitochondrial metalloendopeptidase OMA1 [Meyerozyma sp. JA9]	-	-	-	-	-	GO:0004175//endopeptidase activity	GO:0019538//protein metabolic process
scaffold1.t754	scaffold1.g754	quadrant4	9.72	5.35	-0.861417	0.000100245	112.53	87.77	-0.358607	0.0132982	TGL1	Sterol esterase TGL1 [Meyerozyma sp. JA9]	Metabolism	Lipid metabolism	ko00100//Steroid biosynthesis	K01052	GO:0031224//intrinsic component of membrane	GO:0016298//lipase activity	GO:0006066//alcohol metabolic process;GO:0006629//lipid metabolic process
scaffold2.t642	scaffold2.g642	quadrant7	206.61	74.96	-1.46265	3.88e-24	106.4	83	-0.358315	0.00421882	ATG8	Autophagy-related protein 8, partial [Meyerozyma sp. JA9]	Cellular Processes;Cellular Processes;Cellular Processes	Transport and catabolism;Transport and catabolism;Transport and catabolism	ko04138//Autophagy - yeast;ko04139//Mitophagy - yeast;ko04136//Autophagy - other eukaryotes	K08341;K08341;K08341	GO:0005774//vacuolar membrane;GO:0030659//cytoplasmic vesicle membrane;GO:0044425//membrane part	-	GO:0000746//conjugation;GO:0006623//protein targeting to vacuole;GO:0007033//vacuole organization;GO:0009267//cellular response to starvation;GO:0016237//lysosomal microautophagy;GO:0031503//protein complex localization;GO:0044804//nucleophagy
scaffold2.t607	scaffold2.g607	quadrant4	50.12	42.18	-0.248731	0.00964908	112.17	87.53	-0.35774	6.84e-05	ALO1	D-arabinono-14-lactone oxidase [Meyerozyma sp. JA9]	-	-	-	-	GO:0031306//intrinsic component of mitochondrial outer membrane	GO:0000166//nucleotide binding;GO:0016616//oxidoreductase activity, acting on the CH-OH group of donors, NAD or NADP as acceptor;GO:0016899//oxidoreductase activity, acting on the CH-OH group of donors, oxygen as acceptor	GO:0006766//vitamin metabolic process;GO:0006979//response to oxidative stress;GO:0030447//filamentous growth;GO:0033554//cellular response to stress;GO:0042594//response to starvation;GO:0051704//multi-organism process;GO:0070484//dehydro-D-arabinono-1,4-lactone metabolic process
scaffold3.t555	scaffold3.g555	quadrant4	485.44	909.94	0.906494	1.8e-05	110.57	86.3	-0.357484	0.0126634	HSP10	10 kDa heat shock protein mitochondrial [Meyerozyma sp. JA9]	-	-	-	-	GO:0044429//mitochondrial part	GO:0005515//protein binding;GO:0032550//purine ribonucleoside binding	GO:0006457//protein folding;GO:0006839//mitochondrial transport;GO:0043623//cellular protein complex assembly
scaffold2.t347	scaffold2.g347	quadrant4	168.49	191.51	0.184753	0.627809	106.53	83.3	-0.354917	0.00689198	ERG25	Methylsterol monooxygenase [Meyerozyma sp. JA9]	Metabolism;Metabolism;Metabolism	Global and overview maps;Global and overview maps;Lipid metabolism	ko01100//Metabolic pathways;ko01110//Biosynthesis of secondary metabolites;ko00100//Steroid biosynthesis	K07750;K07750;K07750	GO:0031090//organelle membrane;GO:0031224//intrinsic component of membrane;GO:0043231//intracellular membrane-bounded organelle	GO:0016491//oxidoreductase activity;GO:0046914//transition metal ion binding	GO:0006631//fatty acid metabolic process;GO:0008204//ergosterol metabolic process
scaffold4.t274	scaffold4.g274	quadrant4	31.16	24.55	-0.343818	0.00925308	110.1	86.33	-0.350825	5.93e-05	HRK1	Hygromycin Resistance Kinase [Scheffersomyces stipitis CBS 6054]	-	-	-	-	GO:0044424//intracellular part	GO:0004672//protein kinase activity;GO:0032550//purine ribonucleoside binding	GO:0006464//cellular protein modification process;GO:0006796//phosphate-containing compound metabolic process;GO:0044763//single-organism cellular process;GO:0050794//regulation of cellular process;GO:0050801//ion homeostasis
scaffold7.t423	scaffold7.g423	quadrant7	8.16	2.8	-1.54373	1.21e-08	117.2	92.03	-0.348744	0.00306884	BMT3	DEHA2G24838p [Debaryomyces hansenii CBS767]	-	-	-	-	-	-	-
scaffold7.t284	scaffold7.g284	quadrant1	9.8	20.55	1.06852	0.000860206	104.5	82.17	-0.346878	0.00268241	SRX1	DEHA2C06270p [Debaryomyces hansenii CBS767]	-	-	-	-	GO:0005737//cytoplasm;GO:0043231//intracellular membrane-bounded organelle	GO:0003676//nucleic acid binding;GO:0003824//catalytic activity;GO:0016209//antioxidant activity;GO:0032550//purine ribonucleoside binding	GO:0006979//response to oxidative stress;GO:0044710//single-organism metabolic process
scaffold1.t492	scaffold1.g492	quadrant7	41.72	17.83	-1.22616	1.66e-17	116.2	91.37	-0.34687	9.94e-05	CRL1	GTP-binding RHO-like protein [Meyerozyma sp. JA9]	-	-	-	-	GO:0005622//intracellular;GO:0005933//cellular bud;GO:0030427//site of polarized growth	GO:0017111//nucleoside-triphosphatase activity;GO:0032550//purine ribonucleoside binding	GO:0000912//assembly of actomyosin apparatus involved in cytokinesis;GO:0008104//protein localization;GO:0032956//regulation of actin cytoskeleton organization;GO:0035556//intracellular signal transduction;GO:0044087//regulation of cellular component biogenesis
scaffold3.t462	scaffold3.g462	quadrant4	1459.03	1493.35	0.0335461	0.474578	107.8	84.9	-0.344521	0.00012664	CCP1	Cytochrome c peroxidase mitochondrial [Meyerozyma sp. JA9]	-	-	-	-	GO:0031970//organelle envelope lumen;GO:0044429//mitochondrial part	GO:0004601//peroxidase activity;GO:0043169//cation binding;GO:0046906//tetrapyrrole binding	GO:0006950//response to stress;GO:0044710//single-organism metabolic process
scaffold3.t52	scaffold3.g52	quadrant4	10.68	8.37	-0.351736	0.121471	108.6	85.53	-0.344465	0.0418295	ECO1	N-acetyltransferase ECO1 [Meyerozyma sp. JA9]	-	-	-	-	GO:0000785//chromatin;GO:0005657//replication fork;GO:0043231//intracellular membrane-bounded organelle	GO:0005488//binding;GO:0016407//acetyltransferase activity	GO:0006281//DNA repair;GO:0006475//internal protein amino acid acetylation;GO:0007067//mitotic nuclear division;GO:0007346//regulation of mitotic cell cycle;GO:0034085//establishment of sister chromatid cohesion;GO:0034645//cellular macromolecule biosynthetic process;GO:0051052//regulation of DNA metabolic process
scaffold7.t416	scaffold7.g416	quadrant4	101.46	123.2	0.280044	0.366488	105.6	83.2	-0.343954	0.000303212	MXR1	Peptide methionine sulfoxide reductase [Meyerozyma sp. JA9]	-	-	-	-	GO:0043231//intracellular membrane-bounded organelle	GO:0016671//oxidoreductase activity, acting on a sulfur group of donors, disulfide as acceptor	GO:0006979//response to oxidative stress;GO:0044267//cellular protein metabolic process;GO:0044710//single-organism metabolic process
scaffold6.t421	scaffold6.g421	quadrant4	6.41	4.82	-0.411044	0.00939315	118.23	93.17	-0.343751	0.00178496	CHO2	RecName: Full=Phosphatidylethanolamine N-methyltransferase; Short=PE methyltransferase; Short=PEAMT; Short=PEMT [Meyerozyma guilliermondii ATCC 6260]	Metabolism;Metabolism;Metabolism	Global and overview maps;Global and overview maps;Lipid metabolism	ko01100//Metabolic pathways;ko01110//Biosynthesis of secondary metabolites;ko00564//Glycerophospholipid metabolism	K16369;K16369;K16369	GO:0031224//intrinsic component of membrane;GO:0044424//intracellular part	GO:0008170//N-methyltransferase activity	GO:0006644//phospholipid metabolic process;GO:0046165//alcohol biosynthetic process
scaffold1.t377	scaffold1.g377	quadrant4	92.85	49.29	-0.913756	2.99e-10	111.93	88.23	-0.343244	0.000514928	ARP3	Piso0_003585 [Millerozyma farinosa CBS 7064]	Cellular Processes	Transport and catabolism	ko04138//Autophagy - yeast	K18584	GO:0030427//site of polarized growth;GO:0043234//protein complex;GO:0044430//cytoskeletal part;GO:0044448//cell cortex part	GO:0008092//cytoskeletal protein binding;GO:0032550//purine ribonucleoside binding	GO:0000915//actomyosin contractile ring assembly;GO:0042493//response to drug;GO:0045010//actin nucleation;GO:0051641//cellular localization
scaffold2.t553	scaffold2.g553	quadrant4	4838.32	4098.37	-0.239455	0.00858156	111.73	88.1	-0.342846	0.00195505	CSP37	37 kDa cell surface protein [Meyerozyma sp. JA9]	-	-	-	-	GO:0009277//fungal-type cell wall;GO:0016020//membrane	-	GO:0051704//multi-organism process
scaffold3.t135	scaffold3.g135	quadrant7	46.42	17.73	-1.38839	6.11e-14	112.23	88.57	-0.341665	0.00120294	SSD1	Virulence protein SSD1 [Meyerozyma sp. JA9]	-	-	-	-	GO:0005933//cellular bud;GO:0036464//cytoplasmic ribonucleoprotein granule;GO:0043231//intracellular membrane-bounded organelle	GO:0003729//mRNA binding;GO:0004518//nuclease activity;GO:0030371//translation repressor activity	GO:0006403//RNA localization;GO:0006417//regulation of translation;GO:0016070//RNA metabolic process;GO:0051128//regulation of cellular component organization;GO:0051704//multi-organism process
scaffold4.t394	scaffold4.g394	quadrant7	103.11	28.87	-1.83637	5.16e-28	105.03	82.9	-0.341403	0.0294093	MPO1	hypothetical membrane protein [Scheffersomyces stipitis CBS 6054]	-	-	-	-	-	-	-
scaffold1.t744	scaffold1.g744	quadrant4	105.73	63.36	-0.738816	1.78e-09	112.9	89.13	-0.341009	0.000600324	PEX29	Peroxisomal membrane protein PEX29 [Meyerozyma sp. JA9]	-	-	-	-	-	-	-
scaffold1.t916	scaffold1.g916	quadrant4	34.68	44.7	0.366279	0.118501	112.67	89.1	-0.338563	2.8e-05	PTR3	SPS-sensor component PTR3 [Meyerozyma sp. JA9]	-	-	-	-	-	-	-
scaffold4.t494	scaffold4.g494	quadrant4	98.88	144.39	0.546187	0.0117958	105.73	83.73	-0.336556	0.000210657	DAP1	mRNA export factor MEX67 [Meyerozyma sp. JA9]	-	-	-	-	GO:0043231//intracellular membrane-bounded organelle	GO:0046906//tetrapyrrole binding	GO:0008204//ergosterol metabolic process;GO:0050810//regulation of steroid biosynthetic process
scaffold1.t677	scaffold1.g677	quadrant4	58.2	46.27	-0.330942	0.000553054	103.5	81.97	-0.336522	0.0252017	ENG1	Endo-13 [Meyerozyma sp. JA9]	-	-	-	-	GO:0005618//cell wall	GO:0008422//beta-glucosidase activity;GO:0052736//beta-glucanase activity	GO:0007010//cytoskeleton organization;GO:0044036//cell wall macromolecule metabolic process
scaffold1.t464	scaffold1.g464	quadrant4	134.26	141.03	0.0709026	0.715523	106.13	84.07	-0.336272	0.00460346	MMF1	60S ribosomal protein L34-B [Meyerozyma sp. JA9]	-	-	-	-	-	GO:0003824//catalytic activity	-
scaffold1.t588	scaffold1.g588	quadrant4	336.66	288.69	-0.221757	0.0031688	112.93	89.5	-0.335512	0.000149194	APE1	Vacuolar aminopeptidase 1 [Meyerozyma sp. JA9]	-	-	-	-	GO:0000322//storage vacuole	GO:0004177//aminopeptidase activity;GO:0046914//transition metal ion binding	GO:0042493//response to drug;GO:0044257//cellular protein catabolic process;GO:0051234//establishment of localization
scaffold1.t45	scaffold1.g45	quadrant4	17.8	11.84	-0.588885	4.42e-05	111.03	88.03	-0.334871	0.000797599	--	Pyruvate dehydrogenase [Meyerozyma sp. JA9]	-	-	-	-	GO:0043231//intracellular membrane-bounded organelle	GO:0004672//protein kinase activity	GO:0006468//protein phosphorylation;GO:0044699//single-organism process
scaffold3.t245	scaffold3.g245	quadrant4	218.41	146.79	-0.573252	4.78e-06	113.2	89.77	-0.334622	0.000628435	FAA1	Long-chain-fatty-acid-CoA ligase [Meyerozyma sp. JA9]	Metabolism;Cellular Processes;Metabolism;Metabolism;Metabolism	Global and overview maps;Transport and catabolism;Global and overview maps;Lipid metabolism;Lipid metabolism	ko01100//Metabolic pathways;ko04146//Peroxisome;ko01212//Fatty acid metabolism;ko00071//Fatty acid degradation;ko00061//Fatty acid biosynthesis	K01897;K01897;K01897;K01897;K01897	GO:0043232//intracellular non-membrane-bounded organelle	GO:0015645//fatty acid ligase activity	GO:0006631//fatty acid metabolic process;GO:0035337//fatty-acyl-CoA metabolic process
scaffold4.t412	scaffold4.g412	quadrant4	257.85	184.34	-0.484155	3.34e-07	109.9	87.2	-0.333791	4.43e-05	ZWF1	glucose-6-phosphate 1-dehydrogenase [Suhomyces tanzawaensis NRRL Y-17324]	Metabolism;Metabolism;Metabolism;Metabolism;Metabolism	Global and overview maps;Global and overview maps;Global and overview maps;Metabolism of other amino acids;Carbohydrate metabolism	ko01100//Metabolic pathways;ko01110//Biosynthesis of secondary metabolites;ko01200//Carbon metabolism;ko00480//Glutathione metabolism;ko00030//Pentose phosphate pathway	K00036;K00036;K00036;K00036;K00036	GO:0042579//microbody	GO:0000166//nucleotide binding;GO:0016616//oxidoreductase activity, acting on the CH-OH group of donors, NAD or NADP as acceptor	GO:0000302//response to reactive oxygen species;GO:0006739//NADP metabolic process;GO:0019318//hexose metabolic process;GO:0045892//negative regulation of transcription, DNA-templated;GO:0055114//oxidation-reduction process
scaffold6.t179	scaffold6.g179	quadrant4	739.19	769.55	0.0580633	0.579864	110.6	87.8	-0.333059	0.00398823	RCF2	Respiratory supercomplex factor 2 mitochondrial [Meyerozyma sp. JA9]	-	-	-	-	GO:0031304//intrinsic component of mitochondrial inner membrane	-	GO:0008535//respiratory chain complex IV assembly
scaffold1.t429	scaffold1.g429	quadrant4	53.22	46.14	-0.205756	0.0169367	109.4	87	-0.330525	0.000110384	YBR056W	DEHA2F24860p [Debaryomyces hansenii CBS767]	-	-	-	-	GO:0005737//cytoplasm;GO:0031970//organelle envelope lumen	GO:0016798//hydrolase activity, acting on glycosyl bonds;GO:0043167//ion binding	GO:0044238//primary metabolic process
scaffold4.t190	scaffold4.g190	quadrant4	6.47	3.44	-0.912012	0.000537978	108.43	86.23	-0.330491	0.0028735	MNL1	Transcriptional regulator MNL1 [Meyerozyma sp. JA9]	-	-	-	-	GO:0043231//intracellular membrane-bounded organelle;GO:0044444//cytoplasmic part	GO:0003677//DNA binding;GO:0046914//transition metal ion binding	GO:0006357//regulation of transcription from RNA polymerase II promoter;GO:0006979//response to oxidative stress;GO:0009408//response to heat;GO:0042493//response to drug;GO:0048522//positive regulation of cellular process;GO:0051592//response to calcium ion
scaffold2.t513	scaffold2.g513	quadrant4	9.82	7.2	-0.448394	0.0136178	108.13	86	-0.330403	0.00681431	HEM14	Protoporphyrinogen oxidase [Meyerozyma sp. JA9]	Metabolism;Metabolism;Metabolism	Global and overview maps;Global and overview maps;Metabolism of cofactors and vitamins	ko01100//Metabolic pathways;ko01110//Biosynthesis of secondary metabolites;ko00860//Porphyrin and chlorophyll metabolism	K00231;K00231;K00231	GO:0016020//membrane;GO:0043231//intracellular membrane-bounded organelle	GO:0016634//oxidoreductase activity, acting on the CH-CH group of donors, oxygen as acceptor	GO:0006779//porphyrin-containing compound biosynthetic process;GO:0044710//single-organism metabolic process
scaffold1.t824	scaffold1.g824	quadrant4	2043.04	1490.32	-0.455098	1.2e-06	107.33	85.4	-0.32979	6.21e-05	PGI1	Glucose-6-phosphate isomerase [Meyerozyma sp. JA9]	Metabolism;Metabolism;Metabolism;Metabolism;Metabolism;Metabolism;Metabolism	Global and overview maps;Global and overview maps;Global and overview maps;Carbohydrate metabolism;Carbohydrate metabolism;Carbohydrate metabolism;Carbohydrate metabolism	ko01100//Metabolic pathways;ko01110//Biosynthesis of secondary metabolites;ko01200//Carbon metabolism;ko00010//Glycolysis / Gluconeogenesis;ko00500//Starch and sucrose metabolism;ko00520//Amino sugar and nucleotide sugar metabolism;ko00030//Pentose phosphate pathway	K01810;K01810;K01810;K01810;K01810;K01810;K01810	GO:0016020//membrane;GO:0043231//intracellular membrane-bounded organelle	GO:0016861//intramolecular oxidoreductase activity, interconverting aldoses and ketoses	GO:0006006//glucose metabolic process;GO:0006090//pyruvate metabolic process;GO:0006739//NADP metabolic process;GO:0016049//cell growth;GO:0030447//filamentous growth;GO:0048646//anatomical structure formation involved in morphogenesis
scaffold8.t205	scaffold8.g205	quadrant7	3.35	1.49	-1.16741	0.00725225	107.77	85.83	-0.328301	0.00877114	--	predicted protein [Meyerozyma guilliermondii ATCC 6260]	-	-	-	-	-	-	-
scaffold2.t192	scaffold2.g192	quadrant4	23.7	34.77	0.552615	0.00630767	109.97	87.63	-0.327515	8.33e-05	CDH1	APC/C activator protein CDH1 [Meyerozyma sp. JA9]	Cellular Processes;Genetic Information Processing	Cell growth and death;Folding, sorting and degradation	ko04111//Cell cycle - yeast;ko04120//Ubiquitin mediated proteolysis	K03364;K03364	GO:0005815//microtubule organizing center	-	GO:0010564//regulation of cell cycle process;GO:0031399//regulation of protein modification process;GO:0032436//positive regulation of proteasomal ubiquitin-dependent protein catabolic process;GO:0033043//regulation of organelle organization;GO:0045786//negative regulation of cell cycle;GO:0051338//regulation of transferase activity;GO:1902589//single-organism organelle organization
scaffold6.t75	scaffold6.g75	quadrant4	76.95	65.59	-0.230435	0.0132697	106.13	84.6	-0.327148	0.0133963	APE4	Aspartyl aminopeptidase 4 [Meyerozyma sp. JA9]	-	-	-	-	GO:0005775//vacuolar lumen;GO:0030529//intracellular ribonucleoprotein complex	GO:0008238//exopeptidase activity;GO:0046914//transition metal ion binding	GO:0009987//cellular process;GO:0019538//protein metabolic process;GO:0042493//response to drug
scaffold4.t10	scaffold4.g10	quadrant7	284.74	34.98	-3.02491	1.71e-70	118.23	94.27	-0.326817	0.0392147	FDH1	Formate dehydrogenase 1 [Meyerozyma sp. JA9]	Metabolism;Metabolism;Metabolism;Metabolism	Global and overview maps;Global and overview maps;Carbohydrate metabolism;Energy metabolism	ko01100//Metabolic pathways;ko01200//Carbon metabolism;ko00630//Glyoxylate and dicarboxylate metabolism;ko00680//Methane metabolism	K00122;K00122;K00122;K00122	GO:0044444//cytoplasmic part	GO:0000166//nucleotide binding;GO:0016614//oxidoreductase activity, acting on CH-OH group of donors;GO:0016620//oxidoreductase activity, acting on the aldehyde or oxo group of donors, NAD or NADP as acceptor;GO:0032550//purine ribonucleoside binding;GO:0043168//anion binding;GO:0046983//protein dimerization activity	GO:0006734//NADH metabolic process;GO:0015942//formate metabolic process;GO:0019695//choline metabolic process;GO:0055114//oxidation-reduction process
scaffold1.t1003	scaffold1.g1003	quadrant4	167.77	89.16	-0.91207	5.83e-14	112.07	89.4	-0.32601	0.00013197	APE2	Aminopeptidase 2 [Meyerozyma sp. JA9]	-	-	-	-	GO:0005618//cell wall;GO:0043231//intracellular membrane-bounded organelle	GO:0004177//aminopeptidase activity;GO:0046914//transition metal ion binding	GO:0006073//cellular glucan metabolic process;GO:0019538//protein metabolic process
scaffold2.t462	scaffold2.g462	quadrant4	196.77	101.03	-0.961702	5.5e-13	103.83	82.9	-0.324826	0.000793936	--	Piso0_002248 [Millerozyma farinosa CBS 7064]	-	-	-	-	-	-	-
scaffold1.t467	scaffold1.g467	quadrant4	4.58	2.32	-0.980201	2.16e-05	109	87.07	-0.324136	0.00226234	ATC1	Cell wall acid trehalase [Meyerozyma sp. JA9]	-	-	-	-	GO:0000322//storage vacuole;GO:0005618//cell wall;GO:0042597//periplasmic space	GO:0005488//binding;GO:0015927//trehalase activity	GO:0005991//trehalose metabolic process;GO:0009269//response to desiccation;GO:0045471//response to ethanol;GO:0050826//response to freezing;GO:0051704//multi-organism process
scaffold2.t757	scaffold2.g757	quadrant7	0.57	0.23	-1.33039	0.179162	108.97	87.2	-0.321487	0.000922659	HST2	NAD-dependent protein deacetylase HST2 [Meyerozyma sp. JA9]	Metabolism;Organismal Systems;Metabolism	Global and overview maps;Aging;Metabolism of cofactors and vitamins	ko01100//Metabolic pathways;ko04213//Longevity regulating pathway - multiple species;ko00760//Nicotinate and nicotinamide metabolism	K11121;K11121;K11121	GO:0005720//nuclear heterochromatin;GO:0005737//cytoplasm;GO:0098687//chromosomal region	GO:0000166//nucleotide binding;GO:0016763//transferase activity, transferring pentosyl groups;GO:0017136//NAD-dependent histone deacetylase activity;GO:0043168//anion binding;GO:0046914//transition metal ion binding	GO:0000019//regulation of mitotic recombination;GO:0006476//protein deacetylation;GO:0007569//cell aging;GO:0031936//negative regulation of chromatin silencing
scaffold2.t896	scaffold2.g896	quadrant4	100.43	65.94	-0.607037	4.35e-09	115.1	92.17	-0.320571	0.00128635	PLB3	Lysophospholipase 3 [Meyerozyma sp. JA9]	Metabolism	Lipid metabolism	ko00564//Glycerophospholipid metabolism	K13333	GO:0009277//fungal-type cell wall;GO:0016020//membrane;GO:0043231//intracellular membrane-bounded organelle	GO:0004620//phospholipase activity	GO:0006658//phosphatidylserine metabolic process;GO:0044000//movement in host;GO:0046470//phosphatidylcholine metabolic process
scaffold5.t75	scaffold5.g75	quadrant4	111.76	59.55	-0.908274	2.26e-08	109.27	87.5	-0.320498	5.57e-06	PDX1	Pyruvate dehydrogenase complex protein [Meyerozyma sp. JA9]	-	-	-	-	GO:0005759//mitochondrial matrix	GO:0016740//transferase activity	GO:0008152//metabolic process;GO:0009987//cellular process;GO:0040007//growth;GO:0051703//intraspecies interaction between organisms
scaffold5.t413	scaffold5.g413	quadrant4	12.45	9.59	-0.376658	0.0118241	119	95.33	-0.319909	0.00175999	SPCC965.12	Piso0_005914 [Millerozyma farinosa CBS 7064]	-	-	-	-	-	GO:0008238//exopeptidase activity;GO:0043169//cation binding	-
scaffold1.t391	scaffold1.g391	quadrant4	152.28	140.68	-0.114343	0.0731994	108.23	86.73	-0.319486	6.42e-05	srk1	Serine/threonine-protein kinase [Meyerozyma sp. JA9]	-	-	-	-	GO:0043231//intracellular membrane-bounded organelle	GO:0004672//protein kinase activity;GO:0032550//purine ribonucleoside binding	GO:0006464//cellular protein modification process;GO:0006796//phosphate-containing compound metabolic process;GO:0009607//response to biotic stimulus;GO:0033554//cellular response to stress;GO:0040007//growth;GO:0042594//response to starvation;GO:0051704//multi-organism process;GO:0071555//cell wall organization
scaffold3.t253	scaffold3.g253	quadrant1	0.21	1.05	2.34958	0.127844	105.43	84.57	-0.31817	0.0374624	--	hypothetical protein PGUG_02886 [Meyerozyma guilliermondii ATCC 6260]	-	-	-	-	-	-	-
scaffold5.t44	scaffold5.g44	quadrant4	15.09	8.81	-0.775833	0.000734055	108.83	87.37	-0.316966	0.00142172	--	DEHA2D02794p [Debaryomyces hansenii CBS767]	-	-	-	-	-	-	-
scaffold2.t679	scaffold2.g679	quadrant4	1612.59	1214.82	-0.408638	1.89e-05	110.83	89	-0.316515	0.00409052	--	Piso0_004053 [Millerozyma farinosa CBS 7064]	Cellular Processes	Transport and catabolism	ko04139//Mitophagy - yeast	K19717	-	-	-
scaffold4.t584	scaffold4.g584	quadrant4	5.06	4.22	-0.262084	0.207131	110.37	88.63	-0.316383	0.00842367	--	Multidrug resistance regulator 1 [Meyerozyma sp. JA9]	-	-	-	-	-	GO:0000981//RNA polymerase II transcription factor activity, sequence-specific DNA binding	GO:0006357//regulation of transcription from RNA polymerase II promoter;GO:0042493//response to drug
scaffold2.t928	scaffold2.g928	quadrant4	31.65	22.54	-0.48987	0.000148046	117.77	94.63	-0.315511	0.000426524	MKC1	Mitogen-activated protein kinase MKC1 [Meyerozyma sp. JA9]	Environmental Information Processing;Cellular Processes;Cellular Processes	Signal transduction;Transport and catabolism;Transport and catabolism	ko04011//MAPK signaling pathway - yeast;ko04138//Autophagy - yeast;ko04139//Mitophagy - yeast	K04464;K04464;K04464	GO:0005816//spindle pole body;GO:0005933//cellular bud;GO:0030427//site of polarized growth;GO:0043231//intracellular membrane-bounded organelle;GO:0044444//cytoplasmic part	GO:0004707//MAP kinase activity;GO:0032550//purine ribonucleoside binding	GO:0000165//MAPK cascade;GO:0000302//response to reactive oxygen species;GO:0006397//mRNA processing;GO:0006401//RNA catabolic process;GO:0006468//protein phosphorylation;GO:0006914//autophagy;GO:0009607//response to biotic stimulus;GO:0010286//heat acclimation;GO:0010446//response to alkaline pH;GO:0010522//regulation of calcium ion transport into cytosol;GO:0030447//filamentous growth;GO:003132…
scaffold7.t225	scaffold7.g225	quadrant4	19.76	10.4	-0.925537	1.92e-05	111.47	89.63	-0.314505	5.24e-05	YLR456W	DEHA2E10208p [Debaryomyces hansenii CBS767]	-	-	-	-	-	GO:0016641//oxidoreductase activity, acting on the CH-NH2 group of donors, oxygen as acceptor;GO:0032553//ribonucleotide binding	GO:0009108//coenzyme biosynthetic process;GO:0044710//single-organism metabolic process
scaffold2.t533	scaffold2.g533	quadrant4	180.7	179.08	-0.0130189	0.294546	112.1	90.17	-0.31412	4.07e-05	UGA2	Succinate-semialdehyde dehydrogenase NADP [Meyerozyma sp. JA9]	Metabolism;Metabolism;Metabolism;Metabolism;Metabolism;Metabolism	Global and overview maps;Amino acid metabolism;Amino acid metabolism;Metabolism of cofactors and vitamins;Amino acid metabolism;Carbohydrate metabolism	ko01100//Metabolic pathways;ko00250//Alanine, aspartate and glutamate metabolism;ko00310//Lysine degradation;ko00760//Nicotinate and nicotinamide metabolism;ko00350//Tyrosine metabolism;ko00650//Butanoate metabolism	K00135;K00135;K00135;K00135;K00135;K00135	GO:0005737//cytoplasm	GO:0016620//oxidoreductase activity, acting on the aldehyde or oxo group of donors, NAD or NADP as acceptor	GO:0006105//succinate metabolic process;GO:0006979//response to oxidative stress;GO:0009063//cellular amino acid catabolic process
scaffold5.t293	scaffold5.g293	quadrant4	7.14	4.57	-0.64373	0.126377	106.83	85.93	-0.314072	0.0242245	--	26S proteasome regulatory subunit RPN13 [Meyerozyma sp. JA9]	-	-	-	-	-	-	-
scaffold2.t512	scaffold2.g512	quadrant7	9.51	2.6	-1.87228	4.03e-27	111.8	89.97	-0.313458	0.0115142	ECM21	Protein ECM21 [Meyerozyma sp. JA9]	-	-	-	-	GO:0043231//intracellular membrane-bounded organelle	-	GO:0006355//regulation of transcription, DNA-templated;GO:0071555//cell wall organization
scaffold6.t68	scaffold6.g68	quadrant4	0.99	0.86	-0.203092	0.62377	111.17	89.47	-0.313302	3.99e-05	RTC5	RecName: Full=Restriction of telomere capping protein 5 [Meyerozyma guilliermondii ATCC 6260]	-	-	-	-	GO:0044424//intracellular part	-	-
scaffold8.t68	scaffold8.g68	quadrant4	18.14	9.98	-0.861316	1.29e-06	108.03	87	-0.312389	0.00323449	SPCC1281.04	Pyridoxal reductase [Meyerozyma sp. JA9]	Metabolism;Metabolism	Global and overview maps;Metabolism of cofactors and vitamins	ko01100//Metabolic pathways;ko00750//Vitamin B6 metabolism	K05275;K05275	-	GO:0016491//oxidoreductase activity	-
scaffold2.t457	scaffold2.g457	quadrant4	8.67	17.28	0.994445	4.54e-06	107.1	86.27	-0.312083	0.00334505	TPK2	kinase-like protein [Suhomyces tanzawaensis NRRL Y-17324]	Cellular Processes;Cellular Processes;Organismal Systems	Cell growth and death;Transport and catabolism;Aging	ko04113//Meiosis - yeast;ko04138//Autophagy - yeast;ko04213//Longevity regulating pathway - multiple species	K04345;K04345;K04345	GO:0043231//intracellular membrane-bounded organelle;GO:0044444//cytoplasmic part	GO:0004690//cyclic nucleotide-dependent protein kinase activity;GO:0032550//purine ribonucleoside binding	GO:0000430//regulation of transcription from RNA polymerase II promoter by glucose;GO:0001315//age-dependent response to reactive oxygen species;GO:0002833//positive regulation of response to biotic stimulus;GO:0005991//trehalose metabolic process;GO:0006464//cellular protein modification process;GO:0006796//phosphate-containing compound metabolic process;GO:0006995//cellular response to nitrogen…
scaffold2.t292	scaffold2.g292	quadrant4	66.6	73.67	0.14562	0.905778	109.17	87.93	-0.31205	0.000589746	GAL83	SNF1 protein kinase subunit beta-3 [Meyerozyma sp. JA9]	Organismal Systems	Aging	ko04213//Longevity regulating pathway - multiple species	K07199	GO:0005635//nuclear envelope;GO:0016020//membrane	GO:0004674//protein serine/threonine kinase activity	GO:0001932//regulation of protein phosphorylation;GO:0007569//cell aging;GO:0009267//cellular response to starvation;GO:0022610//biological adhesion;GO:0036267//invasive filamentous growth;GO:0042493//response to drug;GO:0044087//regulation of cellular component biogenesis
scaffold3.t764	scaffold3.g764	quadrant4	18.22	9.15	-0.993415	2.66e-07	104.93	84.53	-0.311881	0.00920779	RGC1	Activator of SKN7 protein 10 [Meyerozyma sp. JA9]	-	-	-	-	GO:0016020//membrane;GO:0044424//intracellular part	-	GO:0030036//actin cytoskeleton organization;GO:0050794//regulation of cellular process;GO:0051234//establishment of localization;GO:1902578//single-organism localization
scaffold4.t385	scaffold4.g385	quadrant4	18.66	17.56	-0.0876723	0.282223	112.47	90.67	-0.310853	7.81e-05	NTA1	amidase [Meyerozyma sp. JA9]	-	-	-	-	-	GO:0016787//hydrolase activity	GO:0008152//metabolic process
scaffold3.t392	scaffold3.g392	quadrant4	39.11	56.56	0.53233	0.0204154	110.97	89.47	-0.310704	0.000100939	panB	3-methyl-2-oxobutanoate hydroxymethyltransferase [[Candida] duobushaemulonis]	Metabolism;Metabolism;Metabolism	Global and overview maps;Global and overview maps;Metabolism of cofactors and vitamins	ko01100//Metabolic pathways;ko01110//Biosynthesis of secondary metabolites;ko00770//Pantothenate and CoA biosynthesis	K00606;K00606;K00606	-	GO:0016742//hydroxymethyl-, formyl- and related transferase activity	GO:0009108//coenzyme biosynthetic process
scaffold5.t175	scaffold5.g175	quadrant4	168.63	120.18	-0.488664	2.29e-05	109.07	88	-0.309635	0.0309643	--	CIC11C00000000470 [[Candida] intermedia]	-	-	-	-	-	-	-
scaffold5.t80	scaffold5.g80	quadrant4	2951.73	2094.49	-0.494963	4.8e-07	109.17	88.13	-0.308773	4.64e-05	DOR14	6-phosphogluconate dehydrogenase decarboxylating [Meyerozyma sp. JA9]	Metabolism;Metabolism;Metabolism;Metabolism;Metabolism	Global and overview maps;Global and overview maps;Global and overview maps;Metabolism of other amino acids;Carbohydrate metabolism	ko01100//Metabolic pathways;ko01110//Biosynthesis of secondary metabolites;ko01200//Carbon metabolism;ko00480//Glutathione metabolism;ko00030//Pentose phosphate pathway	K00033;K00033;K00033;K00033;K00033	GO:0042579//microbody	GO:0000166//nucleotide binding;GO:0016616//oxidoreductase activity, acting on the CH-OH group of donors, NAD or NADP as acceptor;GO:0048037//cofactor binding	GO:0006739//NADP metabolic process
scaffold3.t385	scaffold3.g385	quadrant4	144.18	160.74	0.156828	0.831209	114.4	92.4	-0.308122	2.59e-05	HFD1	Beta-apo-4'-carotenal oxygenase [Meyerozyma sp. JA9]	Metabolism;Metabolism;Metabolism;Metabolism;Metabolism;Metabolism;Metabolism;Metabolism;Metabolism;Metabolism;Metabolism;Metabolism;Metabolism	Global and overview maps;Global and overview maps;Carbohydrate metabolism;Carbohydrate metabolism;Amino acid metabolism;Lipid metabolism;Amino acid metabolism;Lipid metabolism;Amino acid metabolism;Metabolism of other amino acids;Amino acid metabolism;Amino acid metabolism;Carbohydrate metabolism	ko01100//Metabolic pathways;ko01110//Biosynthesis of secondary metabolites;ko00620//Pyruvate metabolism;ko00010//Glycolysis / Gluconeogenesis;ko00330//Arginine and proline metabolism;ko00561//Glycerolipid metabolism;ko00310//Lysine degradation;ko00071//Fatty acid degradation;ko00380//Tryptophan metabolism;ko00410//beta-Alanine metabolism;ko00280//Valine, leucine and isoleucine degradation;ko00340…	K00128;K00128;K00128;K00128;K00128;K00128;K00128;K00128;K00128;K00128;K00128;K00128;K00128	-	GO:0016620//oxidoreductase activity, acting on the aldehyde or oxo group of donors, NAD or NADP as acceptor	GO:0044237//cellular metabolic process;GO:0044710//single-organism metabolic process
scaffold5.t181	scaffold5.g181	quadrant4	14.57	10.12	-0.525792	0.000539218	107.9	87.2	-0.307295	0.000866446	SNX4	Sorting nexin-4 [Meyerozyma sp. JA9]	Cellular Processes	Transport and catabolism	ko04144//Endocytosis	K17919	-	-	-
scaffold5.t437	scaffold5.g437	quadrant4	57.59	48.2	-0.256968	0.0151592	113.17	91.47	-0.307131	0.00101329	SLC1	1-acylglycerol-3-phosphate O [Suhomyces tanzawaensis NRRL Y-17324]	Metabolism;Metabolism;Metabolism;Metabolism	Global and overview maps;Global and overview maps;Lipid metabolism;Lipid metabolism	ko01100//Metabolic pathways;ko01110//Biosynthesis of secondary metabolites;ko00564//Glycerophospholipid metabolism;ko00561//Glycerolipid metabolism	K13509;K13509;K13509;K13509	-	GO:0016411//acylglycerol O-acyltransferase activity	GO:0006650//glycerophospholipid metabolic process
scaffold6.t453	scaffold6.g453	quadrant4	1638.89	1882.19	0.19969	0.574004	108.3	87.53	-0.307129	0.00168436	PIL1	Sphingolipid long chain base-responsive protein [Meyerozyma sp. JA9]	-	-	-	-	GO:0005886//plasma membrane;GO:0031966//mitochondrial membrane	GO:0005488//binding	GO:0001933//negative regulation of protein phosphorylation;GO:0006950//response to stress;GO:0016192//vesicle-mediated transport;GO:0022607//cellular component assembly;GO:0033036//macromolecule localization
scaffold2.t782	scaffold2.g782	quadrant4	2.56	4.48	0.807355	0.0267599	112.03	90.63	-0.305814	0.0103969	DLD1	D-lactate dehydrogenase cytochrome 1 mitochondrial [Meyerozyma sp. JA9]	Metabolism;Metabolism	Global and overview maps;Carbohydrate metabolism	ko01100//Metabolic pathways;ko00620//Pyruvate metabolism	K00102;K00102	GO:0019866//organelle inner membrane;GO:0043231//intracellular membrane-bounded organelle	GO:0000166//nucleotide binding;GO:0016616//oxidoreductase activity, acting on the CH-OH group of donors, NAD or NADP as acceptor	GO:0005975//carbohydrate metabolic process;GO:0045333//cellular respiration
scaffold1.t878	scaffold1.g878	quadrant4	33.89	23.5	-0.527852	9.79e-06	111.73	90.6	-0.302477	0.0180571	GWT1	GPI-anchored wall transfer protein 1 [Meyerozyma sp. JA9]	Metabolism;Metabolism	Global and overview maps;Glycan biosynthesis and metabolism	ko01100//Metabolic pathways;ko00563//Glycosylphosphatidylinositol(GPI)-anchor biosynthesis	K05283;K05283	GO:0031090//organelle membrane;GO:0031224//intrinsic component of membrane;GO:0043231//intracellular membrane-bounded organelle	GO:0008374//O-acyltransferase activity	GO:0006497//protein lipidation
scaffold1.t319	scaffold1.g319	quadrant4	121.16	78.72	-0.622133	2.78e-06	107.87	87.53	-0.301345	0.00271153	SPBC1709.16c	DEHA2F22088p [Debaryomyces hansenii CBS767]	-	-	-	-	-	GO:0005506//iron ion binding;GO:0016491//oxidoreductase activity	GO:0044237//cellular metabolic process;GO:0044710//single-organism metabolic process
scaffold3.t287	scaffold3.g287	quadrant4	62.86	53.26	-0.239076	0.0248372	104.27	84.63	-0.30098	0.00216896	--	DEHA2G07062p [Debaryomyces hansenii CBS767]	-	-	-	-	-	-	-
scaffold2.t197	scaffold2.g197	quadrant4	121.04	68.25	-0.826693	1.61e-14	108.97	88.5	-0.300138	0.000117873	FRA1	DEHA2A06732p [Debaryomyces hansenii CBS767]	-	-	-	-	GO:0044444//cytoplasmic part	GO:0016787//hydrolase activity;GO:0043169//cation binding	GO:0000122//negative regulation of transcription from RNA polymerase II promoter
scaffold2.t169	scaffold2.g169	quadrant4	902.96	807.55	-0.161111	0.0283196	106.97	86.9	-0.299733	0.00057588	MET6	5-methyltetrahydropteroyltriglutamate--homocysteine methyltransferase [Meyerozyma sp. JA9]	Metabolism;Metabolism;Metabolism;Metabolism;Metabolism	Global and overview maps;Global and overview maps;Global and overview maps;Amino acid metabolism;Metabolism of other amino acids	ko01100//Metabolic pathways;ko01110//Biosynthesis of secondary metabolites;ko01230//Biosynthesis of amino acids;ko00270//Cysteine and methionine metabolism;ko00450//Selenocompound metabolism	K00549;K00549;K00549;K00549;K00549	GO:0009277//fungal-type cell wall;GO:0043231//intracellular membrane-bounded organelle;GO:0044444//cytoplasmic part	GO:0008172//S-methyltransferase activity;GO:0046914//transition metal ion binding	GO:0009113//purine nucleobase biosynthetic process;GO:0009408//response to heat;GO:0019279//L-methionine biosynthetic process from L-homoserine via cystathionine;GO:0052251//induction by organism of defense response of other organism involved in symbiotic interaction
scaffold2.t825	scaffold2.g825	quadrant7	3.23	1.3	-1.30933	0.00010666	113.3	92.07	-0.299397	0.000200557	FUN26	Nucleoside transporter FUN26 [Meyerozyma sp. JA9]	-	-	-	-	GO:0005774//vacuolar membrane;GO:0031224//intrinsic component of membrane	GO:0005337//nucleoside transmembrane transporter activity	GO:0015858//nucleoside transport;GO:0044763//single-organism cellular process
scaffold4.t180	scaffold4.g180	quadrant4	4.98	2.9	-0.781058	0.00163443	110.83	90.1	-0.298793	0.00488283	Acad10	Acyl-CoA dehydrogenase family member 10 [Meyerozyma sp. JA9]	-	-	-	-	-	GO:0004672//protein kinase activity	GO:0008152//metabolic process
scaffold3.t628	scaffold3.g628	quadrant4	2.94	5.25	0.835585	0.019892	109.1	88.77	-0.297561	0.00188119	--	Piso0_000259 [Millerozyma farinosa CBS 7064]	-	-	-	-	-	-	-
scaffold2.t449	scaffold2.g449	quadrant4	304.65	293.13	-0.0555799	0.151822	97.8	79.6	-0.297066	0.0044982	ARA1	D-arabinose dehydrogenase NAD [Meyerozyma sp. JA9]	-	-	-	-	-	GO:0016616//oxidoreductase activity, acting on the CH-OH group of donors, NAD or NADP as acceptor	GO:0005996//monosaccharide metabolic process
scaffold2.t614	scaffold2.g614	quadrant4	83.79	44.07	-0.926981	5.17e-11	112.83	91.9	-0.296057	0.0239841	UBC7	Ubiquitin-conjugating enzyme E2 7 [Meyerozyma sp. JA9]	Genetic Information Processing;Genetic Information Processing	Folding, sorting and degradation;Folding, sorting and degradation	ko04141//Protein processing in endoplasmic reticulum;ko04120//Ubiquitin mediated proteolysis	K04555;K04555	GO:0000836//Hrd1p ubiquitin ligase complex	GO:0019787//ubiquitin-like protein transferase activity;GO:0032550//purine ribonucleoside binding	GO:0006325//chromatin organization;GO:0006342//chromatin silencing;GO:0010038//response to metal ion;GO:0032446//protein modification by small protein conjugation;GO:0043161//proteasome-mediated ubiquitin-dependent protein catabolic process;GO:0071555//cell wall organization
scaffold8.t189	scaffold8.g189	quadrant4	255.07	162.59	-0.649684	1.89e-08	107.13	87.33	-0.294803	0.000117682	PHO13	4-nitrophenylphosphatase [Meyerozyma sp. JA9]	-	-	-	-	GO:0005737//cytoplasm	GO:0016791//phosphatase activity	GO:0006464//cellular protein modification process;GO:0006796//phosphate-containing compound metabolic process
scaffold1.t188	scaffold1.g188	quadrant4	0.72	1.37	0.931287	0.0990234	107.23	87.43	-0.294498	1.06e-05	CTA8	Heat shock transcription factor [Meyerozyma sp. JA9]	-	-	-	-	GO:0043231//intracellular membrane-bounded organelle	GO:0001071//nucleic acid binding transcription factor activity;GO:0003677//DNA binding	GO:0006351//transcription, DNA-templated;GO:0009408//response to heat;GO:0010468//regulation of gene expression;GO:0050794//regulation of cellular process
scaffold2.t249	scaffold2.g249	quadrant4	14.12	10.8	-0.386814	0.00455985	111.43	90.87	-0.294358	0.000499999	BNI4	hypothetical_protein [[Candida] auris]	-	-	-	-	GO:0000399//cellular bud neck septin structure;GO:0032156//septin cytoskeleton	GO:0005488//binding	GO:0006023//aminoglycan biosynthetic process;GO:0008104//protein localization;GO:0009607//response to biotic stimulus;GO:0033554//cellular response to stress;GO:0040007//growth;GO:0042594//response to starvation;GO:0090529//cell septum assembly
scaffold2.t63	scaffold2.g63	quadrant4	185.89	357.39	0.943063	1.62e-07	112.5	91.77	-0.293883	0.00211081	dph1	ubiquitin-like polyubiquitin-binding protein [Candida orthopsilosis Co 90-125]	Genetic Information Processing	Folding, sorting and degradation	ko04141//Protein processing in endoplasmic reticulum	K04523	GO:0043231//intracellular membrane-bounded organelle	GO:0005515//protein binding	GO:0006461//protein complex assembly;GO:0043161//proteasome-mediated ubiquitin-dependent protein catabolic process
scaffold6.t479	scaffold6.g479	quadrant4	13.45	12.17	-0.143919	0.219782	111.6	91.03	-0.29387	0.000154658	--	DEHA2F00902p [Debaryomyces hansenii CBS767]	Metabolism;Metabolism	Global and overview maps;Nucleotide metabolism	ko01100//Metabolic pathways;ko00240//Pyrimidine metabolism	K16330;K16330	-	-	-
scaffold7.t279	scaffold7.g279	quadrant4	1534.19	1854.16	0.273285	0.366505	106.07	86.57	-0.293088	1.56e-05	CYT1	DEHA2C06402p [Debaryomyces hansenii CBS767]	Metabolism;Metabolism	Global and overview maps;Energy metabolism	ko01100//Metabolic pathways;ko00190//Oxidative phosphorylation	K00413;K00413	GO:0019866//organelle inner membrane;GO:0031224//intrinsic component of membrane;GO:0044455//mitochondrial membrane part	GO:0003824//catalytic activity;GO:0009055//electron carrier activity;GO:0015078//hydrogen ion transmembrane transporter activity;GO:0046906//tetrapyrrole binding;GO:0046914//transition metal ion binding	GO:0015992//proton transport;GO:0022904//respiratory electron transport chain
scaffold2.t938	scaffold2.g938	quadrant4	3.8	2.9	-0.39034	0.0842295	107.3	87.67	-0.29155	0.00101913	nagZ	Beta-hexosaminidase [Meyerozyma sp. JA9]	Metabolism;Metabolism;Metabolism	Global and overview maps;Carbohydrate metabolism;Glycan biosynthesis and metabolism	ko01100//Metabolic pathways;ko00520//Amino sugar and nucleotide sugar metabolism;ko00531//Glycosaminoglycan degradation	K01207;K01207;K01207	-	GO:0016798//hydrolase activity, acting on glycosyl bonds	GO:0044238//primary metabolic process
scaffold1.t142	scaffold1.g142	quadrant4	2.37	2.79	0.231626	0.69858	109.17	89.27	-0.290339	0.000201865	VPS45	Vacuolar protein sorting-associated protein 45 [Meyerozyma sp. JA9]	Cellular Processes;Cellular Processes	Transport and catabolism;Transport and catabolism	ko04138//Autophagy - yeast;ko04144//Endocytosis	K12479;K12479	GO:0005737//cytoplasm	-	GO:0048278//vesicle docking;GO:1902582//single-organism intracellular transport
scaffold8.t170	scaffold8.g170	quadrant4	21.63	32.99	0.608849	0.0054872	108.6	88.9	-0.288769	8.8138e-05	gal7	Galactose-1-phosphate uridylyltransferase [Meyerozyma sp. JA9]	Metabolism;Metabolism;Metabolism	Global and overview maps;Carbohydrate metabolism;Carbohydrate metabolism	ko01100//Metabolic pathways;ko00520//Amino sugar and nucleotide sugar metabolism;ko00052//Galactose metabolism	K00965;K00965;K00965	GO:0043231//intracellular membrane-bounded organelle;GO:0044444//cytoplasmic part	GO:0046914//transition metal ion binding;GO:0070569//uridylyltransferase activity	GO:0006486//protein glycosylation;GO:0009226//nucleotide-sugar biosynthetic process;GO:0019388//galactose catabolic process
scaffold1.t792	scaffold1.g792	quadrant4	42.22	26.57	-0.668061	1.73e-06	105.43	86.4	-0.287228	0.000466575	ATG15	alpha/beta-hydrolase [Suhomyces tanzawaensis NRRL Y-17324]	Metabolism;Cellular Processes;Metabolism	Global and overview maps;Transport and catabolism;Lipid metabolism	ko01100//Metabolic pathways;ko04138//Autophagy - yeast;ko00561//Glycerolipid metabolism	K17900;K17900;K17900	GO:0005771//multivesicular body;GO:0010008//endosome membrane;GO:0031224//intrinsic component of membrane	GO:0016298//lipase activity	GO:0006629//lipid metabolic process;GO:0006914//autophagy;GO:0044712//single-organism catabolic process;GO:0044802//single-organism membrane organization
scaffold1.t933	scaffold1.g933	quadrant4	133.03	113.53	-0.228642	0.00956553	108.6	89	-0.287147	0.000415207	PAN3	RecName: Full=PAN2-PAN3 deadenylation complex subunit PAN3; AltName: Full=PAB1P-dependent poly(A)-specific ribonuclease; AltName: Full=Poly(A)-nuclease deadenylation complex subunit 3; Short=PAN deadenylation complex subunit 3 [Meyerozyma guilliermondii ATCC 6260]	Genetic Information Processing	Folding, sorting and degradation	ko03018//RNA degradation	K12572	GO:0005737//cytoplasm	GO:0016301//kinase activity;GO:0032550//purine ribonucleoside binding;GO:0046914//transition metal ion binding	GO:0006396//RNA processing;GO:0006464//cellular protein modification process
scaffold5.t95	scaffold5.g95	quadrant4	2713.55	2296.79	-0.240563	0.0101563	107.93	88.5	-0.286391	1.18e-05	AIM2	Protein AIM2 [Meyerozyma sp. JA9]	-	-	-	-	GO:0044424//intracellular part	GO:0003824//catalytic activity	-
scaffold5.t411	scaffold5.g411	quadrant4	431.32	403.15	-0.0974411	0.105382	106	86.93	-0.286083	0.0299219	VMA11	V-type proton ATPase 16 kDa proteolipid subunit 2 [Meyerozyma sp. JA9]	Metabolism;Metabolism;Cellular Processes	Global and overview maps;Energy metabolism;Transport and catabolism	ko01100//Metabolic pathways;ko00190//Oxidative phosphorylation;ko04145//Phagosome	K02155;K02155;K02155	GO:0000322//storage vacuole;GO:0031090//organelle membrane;GO:0031224//intrinsic component of membrane;GO:0033179//proton-transporting V-type ATPase, V0 domain	GO:0015078//hydrogen ion transmembrane transporter activity;GO:0015662//ATPase activity, coupled to transmembrane movement of ions, phosphorylative mechanism	GO:0015988//energy coupled proton transmembrane transport, against electrochemical gradient;GO:0051452//intracellular pH reduction
scaffold1.t209	scaffold1.g209	quadrant4	89.6	75.8	-0.241291	0.00811485	107.43	88.2	-0.284591	0.00184677	SEC9	Protein transport protein SEC9 [Meyerozyma sp. JA9]	-	-	-	-	GO:0043234//protein complex	GO:0005515//protein binding	GO:0015031//protein transport;GO:0016050//vesicle organization;GO:0030447//filamentous growth
scaffold1.t592	scaffold1.g592	quadrant4	593.52	392.31	-0.597298	1.63e-07	114.2	93.77	-0.284416	5.97e-06	GFA1	Glutamine--fructose-6-phosphate aminotransferase isomerizing [Meyerozyma sp. JA9]	Metabolism;Metabolism;Metabolism	Global and overview maps;Carbohydrate metabolism;Amino acid metabolism	ko01100//Metabolic pathways;ko00520//Amino sugar and nucleotide sugar metabolism;ko00250//Alanine, aspartate and glutamate metabolism	K00820;K00820;K00820	GO:0044444//cytoplasmic part	GO:0005488//binding;GO:0070548//L-glutamine aminotransferase activity	GO:0006031//chitin biosynthetic process;GO:0006041//glucosamine metabolic process;GO:0006047//UDP-N-acetylglucosamine metabolic process;GO:0006486//protein glycosylation;GO:0009064//glutamine family amino acid metabolic process;GO:0030447//filamentous growth;GO:0042493//response to drug
scaffold3.t450	scaffold3.g450	quadrant4	3.18	4.8	0.591494	0.158723	112.1	92.07	-0.284035	0.000434424	THI80	Thiamine pyrophosphokinase [Meyerozyma sp. JA9]	Metabolism;Metabolism	Global and overview maps;Metabolism of cofactors and vitamins	ko01100//Metabolic pathways;ko00730//Thiamine metabolism	K00949;K00949	-	GO:0016778//diphosphotransferase activity;GO:0019842//vitamin binding;GO:0032550//purine ribonucleoside binding	GO:0009108//coenzyme biosynthetic process;GO:0042723//thiamine-containing compound metabolic process
scaffold4.t416	scaffold4.g416	quadrant4	68.85	68.26	-0.0122759	0.345673	108.8	89.4	-0.283332	0.0357259	VRP1	WAS/WASL-interacting protein [Metschnikowia aff. pulcherrima]	Cellular Processes	Transport and catabolism	ko04144//Endocytosis	K19475	GO:0005933//cellular bud;GO:0030427//site of polarized growth;GO:0044430//cytoskeletal part	GO:0008092//cytoskeletal protein binding	GO:0000282//cellular bud site selection;GO:0007033//vacuole organization;GO:0016192//vesicle-mediated transport;GO:0030036//actin cytoskeleton organization;GO:0033554//cellular response to stress;GO:0040007//growth;GO:0042594//response to starvation;GO:0051641//cellular localization
scaffold1.t904	scaffold1.g904	quadrant4	10.29	14.06	0.449886	0.0933826	109.6	90.07	-0.283183	0.00115033	KIC1	Serine/threonine-protein kinase KIC1 [Meyerozyma sp. JA9]	-	-	-	-	GO:0030427//site of polarized growth;GO:0044444//cytoplasmic part;GO:0044732//mitotic spindle pole body	GO:0004672//protein kinase activity;GO:0032550//purine ribonucleoside binding	GO:0006464//cellular protein modification process;GO:0006796//phosphate-containing compound metabolic process;GO:0007117//budding cell bud growth;GO:0007154//cell communication;GO:0009607//response to biotic stimulus;GO:0030036//actin cytoskeleton organization;GO:0033554//cellular response to stress;GO:0034613//cellular protein localization;GO:0036176//response to neutral pH;GO:0042493//response …
scaffold3.t325	scaffold3.g325	quadrant4	0.67	0.37	-0.862496	0.0156404	109.27	89.87	-0.281995	0.0419431	MEC1	Serine/threonine-protein kinase MEC1 [Meyerozyma sp. JA9]	Cellular Processes;Cellular Processes	Cell growth and death;Cell growth and death	ko04111//Cell cycle - yeast;ko04113//Meiosis - yeast	K02543;K02543	-	-	-
scaffold2.t159	scaffold2.g159	quadrant4	15.32	13.2	-0.214929	0.0481793	110.23	90.67	-0.281916	0.0049089	--	DEHA2B09834p [Debaryomyces hansenii CBS767]	-	-	-	-	-	-	-
scaffold6.t235	scaffold6.g235	quadrant7	61.97	24.79	-1.32201	1.28e-15	106.87	87.93	-0.28133	0.010214	--	CIC11C00000002851 [[Candida] intermedia]	-	-	-	-	-	-	-
scaffold3.t5	scaffold3.g5	quadrant4	113.84	184.29	0.694996	0.00109492	109.07	89.77	-0.280959	2.67e-06	FPR2	Piso0_005683 [Millerozyma farinosa CBS 7064]	-	-	-	-	-	-	-
scaffold1.t619	scaffold1.g619	quadrant4	164.86	212.9	0.368964	0.120285	106.33	87.53	-0.28069	0.00043821	TFS1	Carboxypeptidase Y inhibitor [Meyerozyma sp. JA9]	-	-	-	-	GO:0005774//vacuolar membrane;GO:0005775//vacuolar lumen	GO:0004857//enzyme inhibitor activity;GO:0008289//lipid binding	GO:0006508//proteolysis;GO:0051056//regulation of small GTPase mediated signal transduction
scaffold3.t174	scaffold3.g174	quadrant4	61.72	49.01	-0.332486	0.00419949	108.83	89.6	-0.28055	0.00583151	--	DNA ligase 4 [Meyerozyma sp. JA9]	Metabolism;Metabolism	Global and overview maps;Carbohydrate metabolism	ko01100//Metabolic pathways;ko00562//Inositol phosphate metabolism	K01771;K01771	-	GO:0004629//phospholipase C activity	GO:0040007//growth;GO:0042594//response to starvation;GO:0044238//primary metabolic process;GO:0051716//cellular response to stimulus
scaffold7.t68	scaffold7.g68	quadrant4	6.06	5.76	-0.073249	0.438479	107.9	88.83	-0.280522	0.00427021	YRB30	Ran-specific GTPase-activating protein 30 [Meyerozyma sp. JA9]	-	-	-	-	GO:0044424//intracellular part	GO:0060589//nucleoside-triphosphatase regulator activity	-
scaffold6.t87	scaffold6.g87	quadrant4	54.06	63.41	0.230136	0.432629	106.43	87.67	-0.27985	0.00146877	--	Piso0_001698 [Millerozyma farinosa CBS 7064]	-	-	-	-	GO:0009295//nucleoid;GO:0043231//intracellular membrane-bounded organelle	GO:0003676//nucleic acid binding	-
scaffold5.t320	scaffold5.g320	quadrant1	133.16	289.74	1.1216	0.00888554	109.6	90.3	-0.27945	0.000333263	SIS1	Protein SIS1 [Meyerozyma sp. JA9]	-	-	-	-	GO:0015935//small ribosomal subunit;GO:0043231//intracellular membrane-bounded organelle	GO:0005515//protein binding	GO:0006412//translation;GO:0006515//misfolded or incompletely synthesized protein catabolic process;GO:0006886//intracellular protein transport;GO:0044699//single-organism process
scaffold3.t261	scaffold3.g261	quadrant7	1.88	0.62	-1.59521	0.00536865	104.5	86.2	-0.277743	0.0315599	UGA3	Transcriptional activator protein UGA3 [Meyerozyma sp. JA9]	-	-	-	-	GO:0043231//intracellular membrane-bounded organelle	GO:0003677//DNA binding;GO:0003700//transcription factor activity, sequence-specific DNA binding;GO:0046914//transition metal ion binding	GO:0006357//regulation of transcription from RNA polymerase II promoter;GO:0044116//growth of symbiont involved in interaction with host;GO:0044699//single-organism process
scaffold6.t475	scaffold6.g475	quadrant4	668.59	741.53	0.14937	0.890486	111.73	92.17	-0.277743	0.00269979	FBP1	Fructose-16-bisphosphatase [Meyerozyma sp. JA9]	Metabolism;Metabolism;Metabolism;Metabolism;Metabolism;Metabolism;Metabolism	Global and overview maps;Global and overview maps;Global and overview maps;Carbohydrate metabolism;Carbohydrate metabolism;Energy metabolism;Carbohydrate metabolism	ko01100//Metabolic pathways;ko01110//Biosynthesis of secondary metabolites;ko01200//Carbon metabolism;ko00010//Glycolysis / Gluconeogenesis;ko00051//Fructose and mannose metabolism;ko00680//Methane metabolism;ko00030//Pentose phosphate pathway	K03841;K03841;K03841;K03841;K03841;K03841;K03841	GO:0043231//intracellular membrane-bounded organelle;GO:0044444//cytoplasmic part	GO:0050308//sugar-phosphatase activity	GO:0006006//glucose metabolic process;GO:0006071//glycerol metabolic process;GO:0006796//phosphate-containing compound metabolic process;GO:0009267//cellular response to starvation
scaffold3.t632	scaffold3.g632	quadrant4	3.8	6.47	0.768509	0.0422056	109.8	90.63	-0.276764	0.000141673	--	DEHA2D06754p [Debaryomyces hansenii CBS767]	-	-	-	-	-	-	-
scaffold2.t532	scaffold2.g532	quadrant7	20.89	4.84	-2.11096	3.63e-23	110.67	91.37	-0.276481	0.0141134	AAD16	DEHA2A14542p [Debaryomyces hansenii CBS767]	-	-	-	-	-	GO:0016616//oxidoreductase activity, acting on the CH-OH group of donors, NAD or NADP as acceptor	GO:0044710//single-organism metabolic process
scaffold4.t242	scaffold4.g242	quadrant4	9.88	13.53	0.453579	0.135276	107.7	89	-0.275141	0.0122019	PNG1	Peptide-N [Meyerozyma sp. JA9]	Genetic Information Processing	Folding, sorting and degradation	ko04141//Protein processing in endoplasmic reticulum	K01456	GO:0043231//intracellular membrane-bounded organelle;GO:0044444//cytoplasmic part	GO:0003677//DNA binding	GO:0006281//DNA repair;GO:0006464//cellular protein modification process;GO:0051603//proteolysis involved in cellular protein catabolic process
scaffold7.t139	scaffold7.g139	quadrant4	123.66	104.88	-0.237724	0.0142967	108.73	89.9	-0.274401	0.00364617	PIB1	E3 ubiquitin-protein ligase PIB1 [Meyerozyma sp. JA9]	-	-	-	-	GO:0005768//endosome;GO:0016020//membrane	GO:0016740//transferase activity;GO:0043168//anion binding;GO:0046914//transition metal ion binding	GO:0044267//cellular protein metabolic process
scaffold2.t537	scaffold2.g537	quadrant4	139.88	90.35	-0.630574	4.1e-09	108.47	89.7	-0.274072	0.0167916	--	DEHA2B10230p [Debaryomyces hansenii CBS767]	-	-	-	-	-	-	-
scaffold1.t909	scaffold1.g909	quadrant4	59.14	31.58	-0.905042	9.99e-13	109.63	90.87	-0.270863	5.48e-05	VAC8	Vacuolar protein 8 [Meyerozyma sp. JA9]	-	-	-	-	GO:0000322//storage vacuole;GO:0005774//vacuolar membrane;GO:0043234//protein complex;GO:0044232//organelle membrane contact site	GO:0005515//protein binding	GO:0006810//transport;GO:0007033//vacuole organization;GO:0009607//response to biotic stimulus;GO:0016050//vesicle organization;GO:0016237//lysosomal microautophagy;GO:0022607//cellular component assembly;GO:0030447//filamentous growth
scaffold1.t686	scaffold1.g686	quadrant4	33.94	18.93	-0.841916	9.57e-10	108.83	90.3	-0.269323	0.00106343	ACAD11	Acyl-CoA dehydrogenase family member 11 [Meyerozyma sp. JA9]	Metabolism;Metabolism;Metabolism;Metabolism;Metabolism	Global and overview maps;Global and overview maps;Global and overview maps;Lipid metabolism;Amino acid metabolism	ko01100//Metabolic pathways;ko01110//Biosynthesis of secondary metabolites;ko01212//Fatty acid metabolism;ko00071//Fatty acid degradation;ko00280//Valine, leucine and isoleucine degradation	K00249;K00249;K00249;K00249;K00249	-	GO:0000166//nucleotide binding;GO:0016627//oxidoreductase activity, acting on the CH-CH group of donors	GO:0044710//single-organism metabolic process
scaffold3.t288	scaffold3.g288	quadrant4	342.17	301.63	-0.181931	0.0281446	104.03	86.4	-0.267943	0.00191062	coq9	Ubiquinone biosynthesis protein COQ9 mitochondrial [Meyerozyma sp. JA9]	-	-	-	-	GO:0019866//organelle inner membrane;GO:0043231//intracellular membrane-bounded organelle	-	GO:0006743//ubiquinone metabolic process
scaffold1.t609	scaffold1.g609	quadrant4	1.83	0.94	-0.963606	0.0278058	108.63	90.23	-0.267734	0.00482827	ckn1	DNA excision repair protein ckn1 [Meyerozyma sp. JA9]	Genetic Information Processing;Genetic Information Processing	Folding, sorting and degradation;Replication and repair	ko04120//Ubiquitin mediated proteolysis;ko03420//Nucleotide excision repair	K10570;K10570	-	-	-
scaffold7.t237	scaffold7.g237	quadrant4	5.99	5.33	-0.16852	0.247348	107.43	89.4	-0.265095	0.00115243	MDR1	GTPase-activating protein GYP2 [Meyerozyma sp. JA9]	-	-	-	-	GO:0044424//intracellular part	GO:0008047//enzyme activator activity;GO:0046872//metal ion binding	GO:0015031//protein transport
scaffold3.t456	scaffold3.g456	quadrant6	15.46	18.54	0.26236	0.583767	89.33	107.2	0.263034	0.0491959	MOG1	Nuclear import protein MOG1 [Meyerozyma sp. JA9]	-	-	-	-	-	-	GO:0015031//protein transport
scaffold2.t588	scaffold2.g588	quadrant6	37.41	61.7	0.721718	5.19e-06	93.73	112.5	0.263291	0.000318039	ACO2	Homocitrate dehydratase mitochondrial [Meyerozyma sp. JA9]	Metabolism;Metabolism;Metabolism;Metabolism;Metabolism	Global and overview maps;Global and overview maps;Global and overview maps;Global and overview maps;Amino acid metabolism	ko01100//Metabolic pathways;ko01110//Biosynthesis of secondary metabolites;ko01230//Biosynthesis of amino acids;ko01210//2-Oxocarboxylic acid metabolism;ko00300//Lysine biosynthesis	K17450;K17450;K17450;K17450;K17450	GO:0043231//intracellular membrane-bounded organelle	GO:0016836//hydro-lyase activity;GO:0043169//cation binding;GO:0051536//iron-sulfur cluster binding	GO:0006101//citrate metabolic process;GO:0009085//lysine biosynthetic process;GO:0051704//multi-organism process
scaffold1.t995	scaffold1.g995	quadrant6	535.42	830.05	0.632527	3.5e-05	90.73	108.93	0.263741	0.0021652	LYS1	Homocitrate synthase mitochondrial [Meyerozyma sp. JA9]	Metabolism;Metabolism;Metabolism;Metabolism;Metabolism;Metabolism	Global and overview maps;Global and overview maps;Global and overview maps;Carbohydrate metabolism;Global and overview maps;Amino acid metabolism	ko01100//Metabolic pathways;ko01110//Biosynthesis of secondary metabolites;ko01230//Biosynthesis of amino acids;ko00620//Pyruvate metabolism;ko01210//2-Oxocarboxylic acid metabolism;ko00300//Lysine biosynthesis	K01655;K01655;K01655;K01655;K01655;K01655	GO:0043231//intracellular membrane-bounded organelle;GO:0044444//cytoplasmic part	GO:0046912//transferase activity, transferring acyl groups, acyl groups converted into alkyl on transfer	GO:0009085//lysine biosynthetic process;GO:0034728//nucleosome organization
scaffold1.t800	scaffold1.g800	quadrant6	3907.27	7580.9	0.956209	4.67e-08	89.23	107.13	0.263753	0.000677301	ANB1	Eukaryotic translation initiation factor 5A [Spathaspora sp. JA1]	-	-	-	-	-	GO:0008135//translation factor activity, RNA binding;GO:0043021//ribonucleoprotein complex binding	GO:0006448//regulation of translational elongation;GO:0006449//regulation of translational termination;GO:0018205//peptidyl-lysine modification
scaffold5.t215	scaffold5.g215	quadrant3	19.75	39.98	1.01706	1.08e-05	94.03	112.93	0.264227	0.00455948	ERV25	Endoplasmic reticulum vesicle protein 25 [Meyerozyma sp. JA9]	-	-	-	-	GO:0030133//transport vesicle;GO:0031090//organelle membrane;GO:0031224//intrinsic component of membrane	-	GO:0016482//cytoplasmic transport
scaffold4.t300	scaffold4.g300	quadrant6	29.94	30.92	0.0466216	0.693024	90.37	108.53	0.264276	0.00369414	pin1	Uridylate kinase [Meyerozyma sp. JA9]	-	-	-	-	-	GO:0016859//cis-trans isomerase activity	GO:0006357//regulation of transcription from RNA polymerase II promoter;GO:0007346//regulation of mitotic cell cycle;GO:0009408//response to heat;GO:0009607//response to biotic stimulus;GO:0010604//positive regulation of macromolecule metabolic process;GO:0010605//negative regulation of macromolecule metabolic process;GO:0016568//chromatin modification;GO:0018208//peptidyl-proline modification;GO…
scaffold2.t606	scaffold2.g606	quadrant6	13.02	23.37	0.843722	0.00033607	90.5	108.7	0.264362	0.00839304	--	DEHA2E22154p [Debaryomyces hansenii CBS767]	-	-	-	-	-	-	-
scaffold1.t403	scaffold1.g403	quadrant6	31.08	43.67	0.490701	0.0402892	91.8	110.3	0.264867	0.000183211	SPCP1E11.10	Ankyrin repeat-containing protein [Debaryomyces fabryi]	-	-	-	-	GO:0044424//intracellular part	-	-
scaffold2.t316	scaffold2.g316	quadrant6	20.08	24.16	0.266622	0.439857	91.73	110.27	0.265479	0.000957367	FBP26	Fructose-26-bisphosphatase [Meyerozyma sp. JA9]	Metabolism;Metabolism	Global and overview maps;Carbohydrate metabolism	ko01100//Metabolic pathways;ko00051//Fructose and mannose metabolism	K19029;K19029	-	-	-
scaffold3.t683	scaffold3.g683	quadrant6	88.19	91.98	0.0607597	0.650524	89.4	107.47	0.265543	0.00171205	ERV29	ER-derived vesicles protein ERV29 [Meyerozyma sp. JA9]	-	-	-	-	GO:0012505//endomembrane system;GO:0031224//intrinsic component of membrane;GO:0043231//intracellular membrane-bounded organelle;GO:0044444//cytoplasmic part	-	-
scaffold1.t972	scaffold1.g972	quadrant3	10.73	22.13	1.04458	0.000130638	96.47	115.97	0.265608	0.000583087	SPBC215.06c	Piso0_000518 [Millerozyma farinosa CBS 7064]	-	-	-	-	GO:0043231//intracellular membrane-bounded organelle;GO:0043232//intracellular non-membrane-bounded organelle	-	-
scaffold6.t115	scaffold6.g115	quadrant6	38.37	52.21	0.44413	0.053579	91	109.4	0.265674	0.000358653	ORT1	Mitochondrial ornithine transporter 1 [Meyerozyma sp. JA9]	-	-	-	-	GO:0031224//intrinsic component of membrane	-	GO:0006810//transport;GO:0044763//single-organism cellular process
scaffold4.t338	scaffold4.g338	quadrant6	89.51	111.35	0.315035	0.18653	91.87	110.47	0.265998	0.00021817	PTC6	Pyruvate dehydrogenase acetyl-transferring-phosphatase 2 mitochondrial [Meyerozyma sp. JA9]	Cellular Processes	Transport and catabolism	ko04139//Mitophagy - yeast	K19708	GO:0005737//cytoplasm;GO:0043231//intracellular membrane-bounded organelle	GO:0004721//phosphoprotein phosphatase activity	GO:0006796//phosphate-containing compound metabolic process;GO:0044763//single-organism cellular process
scaffold6.t304	scaffold6.g304	quadrant6	3.39	4.02	0.246133	0.74504	90.87	109.27	0.26603	0.00141352	--	Piso0_001807 [Millerozyma farinosa CBS 7064]	-	-	-	-	-	-	-
scaffold6.t440	scaffold6.g440	quadrant6	14.8	8.94	-0.726713	0.00013327	89.5	107.63	0.266165	0.0215299	YJR096W	CIC11C00000003465 [[Candida] intermedia]	-	-	-	-	GO:0043231//intracellular membrane-bounded organelle	GO:0008106//alcohol dehydrogenase (NADP+) activity	GO:0006979//response to oxidative stress;GO:0019323//pentose catabolic process
scaffold4.t533	scaffold4.g533	quadrant6	27.7	26.77	-0.0492749	0.240928	93.5	112.47	0.266459	0.016953	SEF1	Transcriptional regulatory protein SEF1 [Meyerozyma sp. JA9]	-	-	-	-	GO:0043231//intracellular membrane-bounded organelle	GO:0000975//regulatory region DNA binding;GO:0003700//transcription factor activity, sequence-specific DNA binding;GO:0046914//transition metal ion binding	GO:0006355//regulation of transcription, DNA-templated;GO:0006879//cellular iron ion homeostasis;GO:0010446//response to alkaline pH;GO:0044116//growth of symbiont involved in interaction with host
scaffold2.t14	scaffold2.g14	quadrant6	11.06	9.34	-0.243857	0.0462366	91.57	110.17	0.266793	0.00468762	nrd1	RNA-binding protein NAB6 [Meyerozyma sp. JA9]	-	-	-	-	-	GO:0036094//small molecule binding;GO:0097159//organic cyclic compound binding	-
scaffold2.t124	scaffold2.g124	quadrant6	3.39	2.46	-0.462627	0.280381	87.93	105.8	0.266858	0.023437	--	hypothetical_protein [[Candida] auris]	-	-	-	-	-	-	-
scaffold7.t391	scaffold7.g391	quadrant6	6.19	11.73	0.922192	0.0617696	87.63	105.6	0.269058	0.00681392	MDM35	Piso0_004962 [Millerozyma farinosa CBS 7064]	-	-	-	-	GO:0031970//organelle envelope lumen;GO:0043231//intracellular membrane-bounded organelle;GO:0044444//cytoplasmic part	-	GO:0006996//organelle organization;GO:0043623//cellular protein complex assembly
scaffold1.t696	scaffold1.g696	quadrant3	244.24	546.14	1.16098	4.82e-12	91.27	110	0.269344	0.00113499	TOM22	CIC11C00000005246 [[Candida] intermedia]	-	-	-	-	GO:0031306//intrinsic component of mitochondrial outer membrane;GO:0043234//protein complex	GO:0008320//protein transmembrane transporter activity	GO:0006839//mitochondrial transport;GO:0015031//protein transport
scaffold4.t165	scaffold4.g165	quadrant6	0.89	0.97	0.118786	0.938035	91.73	110.6	0.269833	0.00356446	UTP20	U3 small nucleolar RNA-associated protein 20 [Meyerozyma sp. JA9]	-	-	-	-	-	-	-
scaffold6.t96	scaffold6.g96	quadrant3	67.07	150.1	1.16226	8.84e-10	90.3	108.9	0.270206	0.000184281	MRPL28	54S ribosomal protein L28 mitochondrial [Meyerozyma sp. JA9]	-	-	-	-	GO:0000315//organellar large ribosomal subunit;GO:0043231//intracellular membrane-bounded organelle	GO:0005198//structural molecule activity	GO:0006412//translation
scaffold3.t356	scaffold3.g356	quadrant6	8.17	4.65	-0.813694	0.186214	93.1	112.3	0.270505	0.00147929	TIF32	RecName: Full=Eukaryotic translation initiation factor 3 subunit A; Short=eIF3a; AltName: Full=Eukaryotic translation initiation factor 3 110 kDa subunit homolog; Short=eIF3 p110; AltName: Full=Translation initiation factor eIF3, p110 subunit homolog [Meyerozyma guilliermondii ATCC 6260]	Genetic Information Processing	Translation	ko03013//RNA transport	K03254	GO:0005852//eukaryotic translation initiation factor 3 complex;GO:0070993//translation preinitiation complex	GO:0008135//translation factor activity, RNA binding	GO:0006413//translational initiation;GO:0006417//regulation of translation;GO:0022618//ribonucleoprotein complex assembly
scaffold1.t549	scaffold1.g549	quadrant3	29.61	61.58	1.05614	4.69e-07	86.9	104.83	0.270669	0.0311596	MRP8	Piso0_005793 [Millerozyma farinosa CBS 7064]	-	-	-	-	GO:0044424//intracellular part	-	-
scaffold4.t377	scaffold4.g377	quadrant6	6.23	3.22	-0.949907	9.77e-05	88.93	107.33	0.271302	0.0302611	DCR2	Phosphatase DCR2 [Meyerozyma sp. JA9]	-	-	-	-	-	GO:0042578//phosphoric ester hydrolase activity	GO:0043170//macromolecule metabolic process;GO:0044237//cellular metabolic process;GO:0044238//primary metabolic process
scaffold7.t374	scaffold7.g374	quadrant6	4.88	4.78	-0.0298912	0.55729	93.6	113	0.271742	0.00606953	--	DEHA2D14762p [Debaryomyces hansenii CBS767]	-	-	-	-	-	GO:0016413//O-acetyltransferase activity	GO:0044281//small molecule metabolic process
scaffold2.t917	scaffold2.g917	quadrant6	2.83	2.14	-0.40544	0.25921	92.3	111.47	0.27221	0.00990766	--	Cyclin pch1 [Meyerozyma sp. JA9]	-	-	-	-	GO:0043231//intracellular membrane-bounded organelle	GO:0019900//kinase binding	GO:0006468//protein phosphorylation;GO:0010468//regulation of gene expression;GO:0018193//peptidyl-amino acid modification;GO:0051726//regulation of cell cycle
scaffold1.t542	scaffold1.g542	quadrant6	5.54	10.11	0.866482	8.52e-05	91.1	110.03	0.272418	0.000607252	ERB1	RecName: Full=Ribosome biogenesis protein ERB1; AltName: Full=Eukaryotic ribosome biogenesis protein 1 [Meyerozyma guilliermondii ATCC 6260]	-	-	-	-	GO:0030684//preribosome;GO:0031981//nuclear lumen;GO:0043232//intracellular non-membrane-bounded organelle;GO:0043234//protein complex	GO:0019843//rRNA binding	GO:0000460//maturation of 5.8S rRNA;GO:0000470//maturation of LSU-rRNA;GO:0007049//cell cycle
scaffold2.t374	scaffold2.g374	quadrant3	654.67	2798.26	2.0957	1.97e-36	91.47	110.5	0.272728	1.51e-05	RPS3	40S ribosomal protein S3 [Meyerozyma sp. JA9]	Genetic Information Processing	Translation	ko03010//Ribosome	K02985	GO:0015935//small ribosomal subunit;GO:0030684//preribosome	GO:0003676//nucleic acid binding;GO:0004520//endodeoxyribonuclease activity;GO:0005198//structural molecule activity	GO:0006308//DNA catabolic process;GO:0006405//RNA export from nucleus;GO:0006412//translation;GO:0007275//multicellular organism development;GO:0042254//ribosome biogenesis;GO:1902582//single-organism intracellular transport
scaffold4.t54	scaffold4.g54	quadrant6	2.68	2.12	-0.337695	0.239761	92.33	111.6	0.273414	0.000278522	--	DEHA2E13618p [Debaryomyces hansenii CBS767]	-	-	-	-	-	-	-
scaffold4.t138	scaffold4.g138	quadrant6	73.97	126.88	0.778415	8.04e-07	90.33	109.2	0.273643	0.00130257	--	SAM50-like protein [Scheffersomyces stipitis CBS 6054]	-	-	-	-	GO:0016020//membrane	-	GO:0006839//mitochondrial transport
scaffold7.t298	scaffold7.g298	quadrant6	67.92	78.34	0.205851	0.523094	91.43	110.53	0.273689	0.000162536	GLO3	ADP-ribosylation factor GTPase-activating protein GLO3 [Meyerozyma sp. JA9]	Cellular Processes	Transport and catabolism	ko04144//Endocytosis	K12493	GO:0005798//Golgi-associated vesicle;GO:0030120//vesicle coat	GO:0008047//enzyme activator activity;GO:0046914//transition metal ion binding	GO:0016482//cytoplasmic transport;GO:0048200//Golgi transport vesicle coating
scaffold3.t742	scaffold3.g742	quadrant6	0.75	1.44	0.944189	0.0259072	92	111.23	0.273883	0.000413406	SMC2	Structural maintenance of chromosomes protein 2 [Meyerozyma sp. JA9]	Cellular Processes	Cell growth and death	ko04111//Cell cycle - yeast	K06674	GO:0000796//condensin complex;GO:0043231//intracellular membrane-bounded organelle	GO:0017111//nucleoside-triphosphatase activity;GO:0032550//purine ribonucleoside binding;GO:0043565//sequence-specific DNA binding;GO:0043566//structure-specific DNA binding	GO:0000280//nuclear division;GO:0000819//sister chromatid segregation;GO:0010605//negative regulation of macromolecule metabolic process;GO:0022607//cellular component assembly;GO:0030261//chromosome condensation;GO:0051304//chromosome separation
scaffold1.t795	scaffold1.g795	quadrant3	550.35	1658.24	1.59123	1.08e-29	93.03	112.5	0.274105	0.0199874	RPL32	60S ribosomal protein L32 [Meyerozyma sp. JA9]	Genetic Information Processing	Translation	ko03010//Ribosome	K02912	GO:0015934//large ribosomal subunit	GO:0005198//structural molecule activity	GO:0006412//translation;GO:0007275//multicellular organism development
scaffold2.t277	scaffold2.g277	quadrant6	28.21	44.33	0.652356	0.0033332	89.57	108.4	0.275331	0.000799519	IMP4	U3 small nucleolar ribonucleoprotein IMP4 [Meyerozyma sp. JA9]	Genetic Information Processing	Translation	ko03008//Ribosome biogenesis in eukaryotes	K14561	GO:0030684//preribosome;GO:0043231//intracellular membrane-bounded organelle;GO:0043232//intracellular non-membrane-bounded organelle;GO:0043234//protein complex;GO:0044423//virion part	GO:0003697//single-stranded DNA binding;GO:0019843//rRNA binding	-
scaffold3.t333	scaffold3.g333	quadrant6	83.29	154.35	0.88999	0.000545364	84.07	101.77	0.275659	0.0427608	MIC10	DEHA2E22858p [Debaryomyces hansenii CBS767]	-	-	-	-	GO:0031304//intrinsic component of mitochondrial inner membrane;GO:0043234//protein complex	-	GO:0007007//inner mitochondrial membrane organization
scaffold1.t378	scaffold1.g378	quadrant6	86.08	117.42	0.447872	0.0278262	92.43	111.9	0.275725	0.00149435	CCT5	T-complex protein 1 subunit epsilon [Meyerozyma sp. JA9]	-	-	-	-	GO:0043234//protein complex;GO:0044424//intracellular part	GO:0005515//protein binding;GO:0032550//purine ribonucleoside binding	GO:0044267//cellular protein metabolic process
scaffold3.t348	scaffold3.g348	quadrant6	6840.04	7905.82	0.208909	0.603111	91.77	111.17	0.276682	0.00340175	TSA1B	peroxiredoxin TSA1 [Meyerozyma guilliermondii ATCC 6260]	-	-	-	-	GO:0009277//fungal-type cell wall;GO:0030529//intracellular ribonucleoprotein complex;GO:0043231//intracellular membrane-bounded organelle;GO:0044444//cytoplasmic part	GO:0004601//peroxidase activity;GO:0030984//kininogen binding;GO:0043021//ribonucleoprotein complex binding	GO:0006259//DNA metabolic process;GO:0006974//cellular response to DNA damage stimulus;GO:0007569//cell aging;GO:0019725//cellular homeostasis;GO:0034614//cellular response to reactive oxygen species;GO:0042594//response to starvation;GO:0042743//hydrogen peroxide metabolic process;GO:0044092//negative regulation of molecular function;GO:0044182//filamentous growth of a population of unicellular …
scaffold2.t334	scaffold2.g334	quadrant6	12.2	12.13	-0.0079052	0.538582	91.4	110.73	0.276824	0.00271315	CPR7	Peptidyl-prolyl cis-trans isomerase CYP7 [Meyerozyma sp. JA9]	-	-	-	-	-	-	-
scaffold2.t89	scaffold2.g89	quadrant3	73.98	148.21	1.0025	8.71e-07	95.1	115.23	0.277041	0.00949571	ATP18	DEHA2B07568p [Debaryomyces hansenii CBS767]	Metabolism;Metabolism	Global and overview maps;Energy metabolism	ko01100//Metabolic pathways;ko00190//Oxidative phosphorylation	K02142;K02142	GO:0044455//mitochondrial membrane part;GO:0045263//proton-transporting ATP synthase complex, coupling factor F(o)	GO:0015078//hydrogen ion transmembrane transporter activity;GO:0019829//cation-transporting ATPase activity	GO:0006461//protein complex assembly;GO:0006754//ATP biosynthetic process;GO:0007005//mitochondrion organization;GO:0044765//single-organism transport
scaffold4.t171	scaffold4.g171	quadrant3	3.07	8.3	1.43273	0.00590599	91.7	111.13	0.277298	0.0156897	YDR286C	Glutaredoxin-like protein [Meyerozyma sp. JA9]	-	-	-	-	-	-	-
scaffold8.t22	scaffold8.g22	quadrant9	7.25	2.89	-1.32924	1.32e-07	87.7	106.33	0.277945	0.0296509	psk1	Serine/threonine-protein kinase psk1 [Meyerozyma sp. JA9]	-	-	-	-	-	GO:0004672//protein kinase activity;GO:0032550//purine ribonucleoside binding	GO:0006464//cellular protein modification process;GO:0006796//phosphate-containing compound metabolic process
scaffold1.t694	scaffold1.g694	quadrant3	74.9	407.07	2.44225	4.32e-42	89.13	108.13	0.278774	0.00234387	MJ0827	cation conductance protein [Candida orthopsilosis Co 90-125]	-	-	-	-	GO:0016020//membrane	-	-
scaffold6.t288	scaffold6.g288	quadrant6	19.66	25.76	0.389438	0.141949	90.5	109.8	0.278888	0.0279301	LOS1	RecName: Full=Exportin-T; AltName: Full=Exportin(tRNA); AltName: Full=Karyopherin-beta; AltName: Full=tRNA exportin [Meyerozyma guilliermondii ATCC 6260]	Genetic Information Processing	Translation	ko03013//RNA transport	K14288	GO:0044428//nuclear part	GO:0003723//RNA binding	GO:0006399//tRNA metabolic process;GO:0006409//tRNA export from nucleus
scaffold2.t424	scaffold2.g424	quadrant3	19.81	45.32	1.19427	2.65e-09	91.4	110.9	0.278993	0.000422715	ICP55	Intermediate cleaving peptidase 55 [Meyerozyma sp. JA9]	-	-	-	-	GO:0031312//extrinsic component of organelle membrane;GO:0043231//intracellular membrane-bounded organelle	GO:0008238//exopeptidase activity;GO:0046914//transition metal ion binding	GO:0006508//proteolysis;GO:0031647//regulation of protein stability
scaffold2.t869	scaffold2.g869	quadrant6	2.21	2.55	0.208629	0.668965	90.37	109.7	0.279701	0.00609374	YLR419W	DEHA2F04708p [Debaryomyces hansenii CBS767]	-	-	-	-	-	GO:0032550//purine ribonucleoside binding;GO:0042623//ATPase activity, coupled	GO:0051234//establishment of localization
scaffold2.t781	scaffold2.g781	quadrant3	1.35	6.17	2.1951	5.06e-07	87.47	106.2	0.279979	0.00591456	--	DEHA2F06996p [Debaryomyces hansenii CBS767]	-	-	-	-	-	-	-
scaffold3.t681	scaffold3.g681	quadrant3	69.25	192.28	1.47332	1.8e-10	91.5	111.1	0.280015	0.00192873	TIM10	mitochondrial import inner membrane translocase subunit TIM10 [Meyerozyma guilliermondii ATCC 6260]	-	-	-	-	GO:0019866//organelle inner membrane;GO:0031224//intrinsic component of membrane;GO:0044429//mitochondrial part	GO:0005515//protein binding;GO:0022892//substrate-specific transporter activity;GO:0043169//cation binding	GO:0006605//protein targeting;GO:0006839//mitochondrial transport
scaffold3.t542	scaffold3.g542	quadrant3	128.4	355.5	1.46923	5.81e-21	92.3	112.1	0.280384	0.00408501	rplC	54S ribosomal protein L9 mitochondrial [Meyerozyma sp. JA9]	Genetic Information Processing	Translation	ko03010//Ribosome	K02906	GO:0000315//organellar large ribosomal subunit;GO:0043231//intracellular membrane-bounded organelle	GO:0005198//structural molecule activity	GO:0006412//translation
scaffold2.t262	scaffold2.g262	quadrant6	47.37	56.68	0.258765	0.31888	91.7	111.4	0.280756	0.00170662	lag1	longevity assurance proteins LAG1/LAC1 [Hyphopichia burtonii NRRL Y-1933]	Metabolism;Metabolism	Global and overview maps;Lipid metabolism	ko01100//Metabolic pathways;ko00600//Sphingolipid metabolism	K04709;K04709	GO:0031224//intrinsic component of membrane;GO:0043231//intracellular membrane-bounded organelle	GO:0016410//N-acyltransferase activity	GO:0000902//cell morphogenesis;GO:0006677//glycosylceramide metabolic process;GO:0030447//filamentous growth
scaffold7.t227	scaffold7.g227	quadrant6	14.53	10.58	-0.457364	0.000451107	91.43	111.17	0.281932	0.00471978	YAT2	Carnitine O-acetyltransferase [Meyerozyma sp. JA9]	Cellular Processes	Transport and catabolism	ko04146//Peroxisome	K00624	GO:0044444//cytoplasmic part	GO:0016746//transferase activity, transferring acyl groups	GO:0009607//response to biotic stimulus;GO:0036176//response to neutral pH;GO:0040007//growth;GO:0044281//small molecule metabolic process
scaffold2.t495	scaffold2.g495	quadrant6	75.04	104.75	0.481219	0.0277446	90.57	110.13	0.282199	0.00120578	RRP45	Piso0_005372 [Millerozyma farinosa CBS 7064]	Genetic Information Processing	Folding, sorting and degradation	ko03018//RNA degradation	K03678	GO:0000178//exosome (RNase complex);GO:0043231//intracellular membrane-bounded organelle;GO:0043232//intracellular non-membrane-bounded organelle;GO:0044444//cytoplasmic part	-	GO:0000184//nuclear-transcribed mRNA catabolic process, nonsense-mediated decay;GO:0000291//nuclear-transcribed mRNA catabolic process, exonucleolytic;GO:0000459//exonucleolytic trimming involved in rRNA processing;GO:0016075//rRNA catabolic process;GO:0016078//tRNA catabolic process;GO:0031126//snoRNA 3'-end processing;GO:0034472//snRNA 3'-end processing;GO:0071047//polyadenylation-dependent mRN…
scaffold1.t825	scaffold1.g825	quadrant6	5.97	9.07	0.603096	0.0779358	89.73	109.2	0.283257	0.002452	--	DEHA2F13178p [Debaryomyces hansenii CBS767]	-	-	-	-	-	-	GO:0009607//response to biotic stimulus;GO:0033554//cellular response to stress;GO:0040007//growth;GO:0042594//response to starvation
scaffold6.t350	scaffold6.g350	quadrant6	2.74	1.5	-0.867457	0.0177925	90.83	110.57	0.283623	0.0032086	DBP4	RecName: Full=ATP-dependent RNA helicase DBP4 [Meyerozyma guilliermondii ATCC 6260]	-	-	-	-	GO:0005737//cytoplasm;GO:0030684//preribosome;GO:0043231//intracellular membrane-bounded organelle;GO:0043232//intracellular non-membrane-bounded organelle	GO:0003676//nucleic acid binding;GO:0003724//RNA helicase activity;GO:0032550//purine ribonucleoside binding;GO:0042623//ATPase activity, coupled	GO:0016072//rRNA metabolic process;GO:0022613//ribonucleoprotein complex biogenesis
scaffold1.t511	scaffold1.g511	quadrant6	3.71	4.68	0.334061	0.418513	94.03	114.47	0.283683	0.00389548	AFG3	Mitochondrial respiratory chain complexes assembly protein AFG3 [Meyerozyma sp. JA9]	-	-	-	-	GO:0005774//vacuolar membrane;GO:0019866//organelle inner membrane;GO:0031224//intrinsic component of membrane;GO:0043234//protein complex;GO:0044455//mitochondrial membrane part	GO:0004175//endopeptidase activity;GO:0017111//nucleoside-triphosphatase activity;GO:0032550//purine ribonucleoside binding;GO:0046914//transition metal ion binding	GO:0006412//translation;GO:0006839//mitochondrial transport;GO:0007569//cell aging;GO:0009057//macromolecule catabolic process;GO:0016485//protein processing;GO:0065003//macromolecular complex assembly
scaffold2.t20	scaffold2.g20	quadrant3	11.19	26.02	1.21717	0.00161008	90.43	110.1	0.283888	0.00959586	SMD2	Endoribonuclease YSH1 [Meyerozyma sp. JA9]	Genetic Information Processing	Transcription	ko03040//Spliceosome	K11096	GO:0005684//U2-type spliceosomal complex;GO:0043234//protein complex;GO:0044423//virion part;GO:0097525//spliceosomal snRNP complex	GO:0003676//nucleic acid binding	GO:0000377//RNA splicing, via transesterification reactions with bulged adenosine as nucleophile
scaffold1.t1043	scaffold1.g1043	quadrant6	109.14	179.66	0.719133	3.72e-07	89.73	109.3	0.284577	0.00826009	FRS2	Phenylalanine--tRNA ligase alpha subunit [Meyerozyma sp. JA9]	Genetic Information Processing	Translation	ko00970//Aminoacyl-tRNA biosynthesis	K01889	GO:0044444//cytoplasmic part	GO:0003723//RNA binding;GO:0004812//aminoacyl-tRNA ligase activity;GO:0032550//purine ribonucleoside binding	GO:0006418//tRNA aminoacylation for protein translation
scaffold3.t466	scaffold3.g466	quadrant6	1.11	1.83	0.718654	0.1602	90.87	110.7	0.284832	0.000169924	--	Lysophospholipase NTE1 [Meyerozyma sp. JA9]	-	-	-	-	-	-	-
scaffold7.t16	scaffold7.g16	quadrant6	5.08	5.5	0.114603	0.98843	93.07	113.43	0.285508	0.004663	vdh	Vanillin dehydrogenase [Meyerozyma sp. JA9]	-	-	-	-	-	GO:0004029//aldehyde dehydrogenase (NAD) activity	GO:0006578//amino-acid betaine biosynthetic process;GO:0044710//single-organism metabolic process
scaffold6.t324	scaffold6.g324	quadrant6	59.11	72.89	0.302385	0.266477	89.33	108.9	0.285733	0.00492035	DIP5	Dicarboxylic amino acid permease [Meyerozyma sp. JA9]	-	-	-	-	GO:0005774//vacuolar membrane;GO:0031224//intrinsic component of membrane	GO:0015171//amino acid transmembrane transporter activity	GO:0006865//amino acid transport;GO:0042493//response to drug;GO:0044763//single-organism cellular process
scaffold7.t93	scaffold7.g93	quadrant6	35.49	65.27	0.878872	3.71e-07	90.9	110.83	0.28604	0.00221354	YDL144C	CIC11C00000002108 [[Candida] intermedia]	-	-	-	-	GO:0044424//intracellular part	GO:0000166//nucleotide binding;GO:0016616//oxidoreductase activity, acting on the CH-OH group of donors, NAD or NADP as acceptor;GO:0048037//cofactor binding	GO:0009108//coenzyme biosynthetic process;GO:0044710//single-organism metabolic process
scaffold2.t932	scaffold2.g932	quadrant6	12.86	17.48	0.442716	0.0789374	91.57	111.67	0.286304	0.000236192	MIS1	C-1-tetrahydrofolate synthase mitochondrial [Meyerozyma sp. JA9]	Metabolism;Metabolism	Global and overview maps;Metabolism of cofactors and vitamins	ko01100//Metabolic pathways;ko00670//One carbon pool by folate	K00288;K00288	GO:0043231//intracellular membrane-bounded organelle	GO:0016646//oxidoreductase activity, acting on the CH-NH group of donors, NAD or NADP as acceptor;GO:0016879//ligase activity, forming carbon-nitrogen bonds;GO:0019238//cyclohydrolase activity;GO:0032550//purine ribonucleoside binding	GO:0006139//nucleobase-containing compound metabolic process;GO:0006730//one-carbon metabolic process;GO:0009396//folic acid-containing compound biosynthetic process
scaffold2.t94	scaffold2.g94	quadrant6	197.48	351.98	0.833749	5e-06	89.4	109.07	0.286864	0.00640318	COF1	Cofilin [Meyerozyma sp. JA9]	-	-	-	-	GO:0016020//membrane;GO:0044428//nuclear part;GO:0044430//cytoskeletal part;GO:0060187//cell pole	GO:0003779//actin binding	GO:0006886//intracellular protein transport;GO:0008154//actin polymerization or depolymerization;GO:0016192//vesicle-mediated transport
scaffold4.t261	scaffold4.g261	quadrant6	9.3	8.46	-0.137142	0.338606	89.27	108.93	0.287252	0.00499856	PLP2	thioredoxin-like protein [Suhomyces tanzawaensis NRRL Y-17324]	-	-	-	-	GO:0044424//intracellular part	GO:0032403//protein complex binding	GO:0009371//positive regulation of transcription by pheromones;GO:0044267//cellular protein metabolic process
scaffold4.t169	scaffold4.g169	quadrant6	30.53	56.96	0.899964	1.89e-05	91.4	111.57	0.28764	0.0332105	APD1	Actin patches distal protein 1 [Meyerozyma sp. JA9]	-	-	-	-	GO:0043231//intracellular membrane-bounded organelle	-	-
scaffold1.t337	scaffold1.g337	quadrant6	2.2	2.07	-0.0833639	0.642161	88.53	108.1	0.288074	0.0109656	IOC4	Tudor/PWWP/MBT [Metschnikowia bicuspidata var. bicuspidata NRRL YB-4993] [Metschnikowia bicuspidata]	-	-	-	-	GO:0005634//nucleus	-	GO:0009987//cellular process
scaffold3.t694	scaffold3.g694	quadrant6	34.41	59.29	0.785101	0.00139499	94.1	114.9	0.288112	0.0484578	ARL1	ADP-ribosylation factor-like protein 1 [Debaryomyces fabryi]	-	-	-	-	GO:0031984//organelle subcompartment;GO:0043231//intracellular membrane-bounded organelle;GO:0044444//cytoplasmic part	GO:0017111//nucleoside-triphosphatase activity;GO:0032550//purine ribonucleoside binding	GO:0006605//protein targeting;GO:0035556//intracellular signal transduction;GO:0042493//response to drug
scaffold5.t147	scaffold5.g147	quadrant6	72.25	90.4	0.323259	0.188742	92.57	113.03	0.288184	1.93e-05	LCL3	RecName: Full=Probable endonuclease LCL3 [Meyerozyma guilliermondii ATCC 6260]	-	-	-	-	GO:0031224//intrinsic component of membrane;GO:0043231//intracellular membrane-bounded organelle	GO:0004518//nuclease activity;GO:0043169//cation binding	GO:0090304//nucleic acid metabolic process
scaffold3.t594	scaffold3.g594	quadrant6	15.71	18.32	0.221693	0.708052	93.93	114.73	0.288575	0.0293916	TMA22	RecName: Full=Translation machinery-associated protein 22 [Meyerozyma guilliermondii ATCC 6260]	-	-	-	-	GO:0030529//intracellular ribonucleoprotein complex	GO:0008135//translation factor activity, RNA binding	GO:0006412//translation
scaffold1.t243	scaffold1.g243	quadrant6	0.51	0.39	-0.365284	0.357428	92.1	112.53	0.289079	0.00211097	psm1	Structural maintenance of chromosomes protein 1 [Meyerozyma sp. JA9]	Cellular Processes;Cellular Processes	Cell growth and death;Cell growth and death	ko04111//Cell cycle - yeast;ko04113//Meiosis - yeast	K06636;K06636	GO:0000798//nuclear cohesin complex	GO:0032550//purine ribonucleoside binding;GO:0043565//sequence-specific DNA binding;GO:0043566//structure-specific DNA binding;GO:0046983//protein dimerization activity	GO:0000819//sister chromatid segregation;GO:0006281//DNA repair;GO:0007062//sister chromatid cohesion
scaffold3.t568	scaffold3.g568	quadrant6	3.32	5.12	0.624961	0.0570167	91.93	112.33	0.289126	0.000243556	NOP7	RecName: Full=Pescadillo homolog; AltName: Full=Nucleolar protein 7 homolog [Meyerozyma guilliermondii ATCC 6260]	-	-	-	-	-	-	-
scaffold4.t389	scaffold4.g389	quadrant6	927.71	1715.32	0.886724	7.38e-06	91.8	112.2	0.289507	0.000739357	RPS26A	40S ribosomal protein S26-A [Meyerozyma sp. JA9]	Genetic Information Processing	Translation	ko03010//Ribosome	K02976	GO:0015935//small ribosomal subunit	GO:0003824//catalytic activity;GO:0005198//structural molecule activity	GO:0006405//RNA export from nucleus;GO:0006412//translation
scaffold3.t58	scaffold3.g58	quadrant3	77.44	426.25	2.4606	2.32e-44	91.2	111.47	0.289507	2.7e-05	MRPL3	54S ribosomal protein L3 mitochondrial [Meyerozyma sp. JA9]	-	-	-	-	GO:0000315//organellar large ribosomal subunit;GO:0043231//intracellular membrane-bounded organelle	GO:0003676//nucleic acid binding;GO:0005198//structural molecule activity;GO:0016891//endoribonuclease activity, producing 5'-phosphomonoesters	GO:0010467//gene expression;GO:0090501//RNA phosphodiester bond hydrolysis
scaffold2.t232	scaffold2.g232	quadrant3	2.47	6.86	1.4737	0.00146505	89.1	108.93	0.289948	0.00701078	RRT14	RecName: Full=Regulator of rDNA transcription 14 [Meyerozyma guilliermondii ATCC 6260]	-	-	-	-	GO:0043231//intracellular membrane-bounded organelle;GO:0043232//intracellular non-membrane-bounded organelle	-	GO:0010468//regulation of gene expression;GO:0034645//cellular macromolecule biosynthetic process
scaffold2.t748	scaffold2.g748	quadrant6	57.88	58.33	0.0111738	0.456585	90.83	111.1	0.290565	3.21e-06	EFM4	Protein-lysine N-methyltransferase EFM4 [Meyerozyma sp. JA9]	-	-	-	-	GO:0044424//intracellular part	GO:0008276//protein methyltransferase activity	GO:0006810//transport;GO:0018022//peptidyl-lysine methylation
scaffold5.t191	scaffold5.g191	quadrant6	12.6	17.26	0.45439	0.163234	86.93	106.33	0.290613	5.45e-05	DDI2	Mediator of RNA polymerase II transcription subunit 13 [Meyerozyma sp. JA9]	Metabolism	Xenobiotics biodegradation and metabolism	ko00791//Atrazine degradation	K06035	-	GO:0016836//hydro-lyase activity;GO:0042578//phosphoric ester hydrolase activity;GO:0043169//cation binding	-
scaffold2.t664	scaffold2.g664	quadrant6	6.8	9.55	0.49017	0.0831012	82.7	101.17	0.290775	0.028341	fmo1	Thiol-specific monooxygenase [Meyerozyma sp. JA9]	-	-	-	-	-	GO:0000166//nucleotide binding;GO:0016709//oxidoreductase activity, acting on paired donors, with incorporation or reduction of molecular oxygen, NAD(P)H as one donor, and incorporation of one atom of oxygen	GO:0044710//single-organism metabolic process
scaffold7.t141	scaffold7.g141	quadrant6	7.58	8.96	0.240667	0.600876	92.5	113.2	0.291349	0.000331683	SSF1	Ribosome biogenesis protein SSF2 [Meyerozyma sp. JA9]	-	-	-	-	GO:0030684//preribosome;GO:0043232//intracellular non-membrane-bounded organelle	GO:0003723//RNA binding	GO:0000470//maturation of LSU-rRNA;GO:0022618//ribonucleoprotein complex assembly;GO:0032535//regulation of cellular component size
scaffold2.t733	scaffold2.g733	quadrant3	61.46	147.54	1.26335	5.3e-14	86.7	106.13	0.291774	0.0183529	FPS1	Farnesyl pyrophosphate synthase [Meyerozyma sp. JA9]	Metabolism;Metabolism;Metabolism	Global and overview maps;Global and overview maps;Metabolism of terpenoids and polyketides	ko01100//Metabolic pathways;ko01110//Biosynthesis of secondary metabolites;ko00900//Terpenoid backbone biosynthesis	K00787;K00787;K00787	GO:0043231//intracellular membrane-bounded organelle;GO:0044444//cytoplasmic part	GO:0004659//prenyltransferase activity	GO:0006720//isoprenoid metabolic process;GO:0008204//ergosterol metabolic process;GO:0008654//phospholipid biosynthetic process
scaffold5.t157	scaffold5.g157	quadrant6	71	129.47	0.86669	5.76e-06	89.2	109.2	0.291857	0.0025279	FMP41	fumarylacetoacetate hydrolase family protein [Candida albicans WO-1]	Metabolism;Metabolism	Global and overview maps;Amino acid metabolism	ko01100//Metabolic pathways;ko00350//Tyrosine metabolism	K01557;K01557	GO:0043231//intracellular membrane-bounded organelle	GO:0016823//hydrolase activity, acting on acid carbon-carbon bonds, in ketonic substances	-
scaffold2.t839	scaffold2.g839	quadrant6	18.93	29.22	0.6267	0.0140596	89.63	109.73	0.291895	0.00457553	XPT1	Xanthine phosphoribosyltransferase 1 [Meyerozyma sp. JA9]	-	-	-	-	GO:0044424//intracellular part	GO:0016763//transferase activity, transferring pentosyl groups	GO:0006144//purine nucleobase metabolic process;GO:0007275//multicellular organism development;GO:0032261//purine nucleotide salvage
scaffold5.t410	scaffold5.g410	quadrant6	30.33	54.05	0.83346	4.31e-05	89.17	109.17	0.291956	0.00110165	NSL1	Kinetochore-associated protein NSL1 [Meyerozyma sp. JA9]	-	-	-	-	GO:0000776//kinetochore;GO:0000779//condensed chromosome, centromeric region	-	GO:0044763//single-organism cellular process
scaffold1.t420	scaffold1.g420	quadrant6	2.35	4.31	0.877075	0.00775604	90.13	110.37	0.292172	0.00054137	MEF2	RecName: Full=Ribosome-releasing factor 2, mitochondrial; Short=RRF2mt; AltName: Full=Elongation factor G 2, mitochondrial; Short=EF-G2mt; Short=mEF-G 2; Flags: Precursor [Meyerozyma guilliermondii ATCC 6260]	-	-	-	-	GO:0043231//intracellular membrane-bounded organelle	GO:0017111//nucleoside-triphosphatase activity;GO:0032550//purine ribonucleoside binding	GO:0006412//translation;GO:0007005//mitochondrion organization;GO:0042391//regulation of membrane potential
scaffold1.t574	scaffold1.g574	quadrant6	3.05	4.45	0.542339	0.306543	90.77	111.17	0.29249	0.00881907	LOC1	RecName: Full=60S ribosomal subunit assembly/export protein LOC1 [Meyerozyma guilliermondii ATCC 6260]	-	-	-	-	GO:0030684//preribosome;GO:0043231//intracellular membrane-bounded organelle;GO:0043232//intracellular non-membrane-bounded organelle	GO:0044822//poly(A) RNA binding	GO:0000479//endonucleolytic cleavage of tricistronic rRNA transcript (SSU-rRNA, 5.8S rRNA, LSU-rRNA);GO:0050658//RNA transport
scaffold3.t267	scaffold3.g267	quadrant6	622.33	1121.21	0.849293	5.79e-07	86.13	105.5	0.292599	0.02825	GLTP1	Pleckstrin y domain-containing family A member 8 [Meyerozyma sp. JA9]	-	-	-	-	GO:0044424//intracellular part	GO:0005319//lipid transporter activity;GO:0008289//lipid binding	GO:0006869//lipid transport;GO:0051704//multi-organism process
scaffold5.t315	scaffold5.g315	quadrant6	0.72	0.88	0.282843	0.760271	92.3	113.07	0.292771	0.000613135	NOP4	Nucleolar protein 4 [Meyerozyma sp. JA9]	Genetic Information Processing	Translation	ko03008//Ribosome biogenesis in eukaryotes	K14573	GO:0030684//preribosome;GO:0043231//intracellular membrane-bounded organelle;GO:0043232//intracellular non-membrane-bounded organelle	GO:0036094//small molecule binding;GO:0044822//poly(A) RNA binding	GO:0000470//maturation of LSU-rRNA
scaffold2.t501	scaffold2.g501	quadrant6	1158.02	1420.72	0.29497	0.201047	90.67	111.07	0.292782	5.47e-05	YOP1	Protein YOP1 [Meyerozyma sp. JA9]	-	-	-	-	GO:0005933//cellular bud;GO:0031224//intrinsic component of membrane;GO:0044432//endoplasmic reticulum part	GO:0005488//binding	GO:0006810//transport;GO:0006999//nuclear pore organization;GO:0007029//endoplasmic reticulum organization
scaffold3.t832	scaffold3.g832	quadrant6	2.04	3.62	0.826091	0.0389435	90.47	110.83	0.292934	0.000221485	gtb1	Glucosidase 2 subunit beta [Meyerozyma sp. JA9]	Genetic Information Processing	Folding, sorting and degradation	ko04141//Protein processing in endoplasmic reticulum	K08288	-	-	GO:0009311//oligosaccharide metabolic process
scaffold6.t469	scaffold6.g469	quadrant6	99.7	195.96	0.974942	4.65e-09	89.87	110.1	0.292956	0.00108925	TOM20	Mitochondrial import receptor subunit TOM20 [Meyerozyma sp. JA9]	-	-	-	-	GO:0031306//intrinsic component of mitochondrial outer membrane;GO:0043234//protein complex	GO:0005048//signal sequence binding;GO:0008320//protein transmembrane transporter activity	GO:0006886//intracellular protein transport;GO:0007008//outer mitochondrial membrane organization;GO:0035927//RNA import into mitochondrion
scaffold5.t312	scaffold5.g312	quadrant6	21.51	23.5	0.127653	0.994118	86.3	105.73	0.292998	0.044927	elc1	Elongin-C [Meyerozyma sp. JA9]	Genetic Information Processing	Folding, sorting and degradation	ko04120//Ubiquitin mediated proteolysis	K03872	GO:0000109//nucleotide-excision repair complex;GO:0008023//transcription elongation factor complex;GO:0031461//cullin-RING ubiquitin ligase complex	GO:0019787//ubiquitin-like protein transferase activity	GO:0006289//nucleotide-excision repair;GO:0016567//protein ubiquitination;GO:0019941//modification-dependent protein catabolic process;GO:0034645//cellular macromolecule biosynthetic process
scaffold2.t787	scaffold2.g787	quadrant6	25.06	31.19	0.315889	0.239748	88.77	108.77	0.293147	0.0136073	YALI0F16005g	Broad-range acid phosphatase DET1 [Meyerozyma sp. JA9]	Genetic Information Processing	Translation	ko03013//RNA transport	K03247	GO:0043234//protein complex;GO:0070993//translation preinitiation complex	GO:0008135//translation factor activity, RNA binding	GO:0006412//translation
scaffold1.t638	scaffold1.g638	quadrant6	13.92	17.04	0.292048	0.338651	92.73	113.63	0.293226	0.00126441	UTP21	U3 small nucleolar RNA-associated protein 21 [Meyerozyma sp. JA9]	Genetic Information Processing	Translation	ko03008//Ribosome biogenesis in eukaryotes	K14554	-	-	-
scaffold5.t177	scaffold5.g177	quadrant6	35.9	54.83	0.611203	0.00027277	89.6	109.8	0.293307	0.0209498	MNN24	Alpha-12-mannosyltransferase MNN24 [Meyerozyma sp. JA9]	Metabolism;Metabolism	Global and overview maps;Glycan biosynthesis and metabolism	ko01100//Metabolic pathways;ko00513//Various types of N-glycan biosynthesis	K05535;K05535	GO:0043231//intracellular membrane-bounded organelle	GO:0016757//transferase activity, transferring glycosyl groups	GO:0006486//protein glycosylation;GO:0010412//mannan metabolic process;GO:0050896//response to stimulus
scaffold6.t10	scaffold6.g10	quadrant3	29.49	70.31	1.2535	5.73e-13	91.07	111.6	0.293342	0.000677551	RSM24	37S ribosomal protein S24 mitochondrial [Meyerozyma sp. JA9]	-	-	-	-	GO:0000314//organellar small ribosomal subunit;GO:0043231//intracellular membrane-bounded organelle	GO:0005198//structural molecule activity	-
scaffold1.t823	scaffold1.g823	quadrant6	16.14	24.19	0.58377	0.0944379	87.37	107.07	0.293355	0.00875456	YML108W	CIC11C00000003899 [[Candida] intermedia]	-	-	-	-	GO:0043231//intracellular membrane-bounded organelle	-	-
scaffold2.t820	scaffold2.g820	quadrant6	12.24	19.15	0.645599	0.000882962	91	111.53	0.293536	0.00101265	TRE1	DEHA2F05918p [Debaryomyces hansenii CBS767]	-	-	-	-	GO:0044464//cell part	-	-
scaffold4.t514	scaffold4.g514	quadrant6	42.28	38.04	-0.152585	0.0629626	92.53	113.43	0.2938	0.000151937	NOP12	Nucleolar protein 12 [Meyerozyma sp. JA9]	-	-	-	-	GO:0030529//intracellular ribonucleoprotein complex;GO:0043232//intracellular non-membrane-bounded organelle	GO:0036094//small molecule binding;GO:0097159//organic cyclic compound binding;GO:1901363//heterocyclic compound binding	GO:0000470//maturation of LSU-rRNA
scaffold2.t210	scaffold2.g210	quadrant6	8.14	5.68	-0.518547	0.347374	91.8	112.63	0.295068	0.00036822	ILS1	Isoleucine--tRNA ligase cytoplasmic [Meyerozyma sp. JA9]	Genetic Information Processing	Translation	ko00970//Aminoacyl-tRNA biosynthesis	K01870	GO:0044425//membrane part;GO:0044444//cytoplasmic part	GO:0004175//endopeptidase activity;GO:0004812//aminoacyl-tRNA ligase activity;GO:0016740//transferase activity;GO:0032550//purine ribonucleoside binding;GO:0052689//carboxylic ester hydrolase activity	GO:0006418//tRNA aminoacylation for protein translation;GO:0006448//regulation of translational elongation;GO:0006464//cellular protein modification process;GO:0007275//multicellular organism development;GO:0044255//cellular lipid metabolic process
scaffold6.t217	scaffold6.g217	quadrant6	208.04	364.89	0.810578	9.91e-10	88.9	109.13	0.295836	0.000339341	OLA1	Obg-like ATPase 1 [Meyerozyma sp. JA9]	-	-	-	-	GO:0043231//intracellular membrane-bounded organelle;GO:0044444//cytoplasmic part	GO:0003676//nucleic acid binding;GO:0017111//nucleoside-triphosphatase activity;GO:0032550//purine ribonucleoside binding;GO:0043021//ribonucleoprotein complex binding;GO:0043169//cation binding	GO:0010389//regulation of G2/M transition of mitotic cell cycle
scaffold1.t749	scaffold1.g749	quadrant9	2.97	0.99	-1.57849	0.000207163	89.27	109.6	0.296054	0.00108549	NUF2	DEHA2E15092p [Debaryomyces hansenii CBS767]	-	-	-	-	GO:0000777//condensed chromosome kinetochore;GO:0005815//microtubule organizing center;GO:0005819//spindle	-	GO:0000226//microtubule cytoskeleton organization;GO:0000280//nuclear division
scaffold1.t414	scaffold1.g414	quadrant6	15.94	28.77	0.852382	0.000219265	84.43	103.67	0.296068	0.0149016	ARO7	Chorismate mutase [Meyerozyma sp. JA9]	Metabolism;Metabolism;Metabolism;Metabolism	Global and overview maps;Global and overview maps;Global and overview maps;Amino acid metabolism	ko01100//Metabolic pathways;ko01110//Biosynthesis of secondary metabolites;ko01230//Biosynthesis of amino acids;ko00400//Phenylalanine, tyrosine and tryptophan biosynthesis	K01850;K01850;K01850;K01850	GO:0043231//intracellular membrane-bounded organelle;GO:0044444//cytoplasmic part	GO:0016866//intramolecular transferase activity	GO:0006558//L-phenylalanine metabolic process;GO:0006570//tyrosine metabolic process;GO:0008652//cellular amino acid biosynthetic process;GO:0043648//dicarboxylic acid metabolic process
scaffold4.t146	scaffold4.g146	quadrant3	51.84	114.62	1.14481	4.27e-11	90.6	111.3	0.296871	0.00272545	rnc1	RNA-binding protein rnc1 [Meyerozyma sp. JA9]	-	-	-	-	-	GO:0003676//nucleic acid binding	-
scaffold6.t300	scaffold6.g300	quadrant3	16.64	40.2	1.27254	1.16e-07	92.13	113.2	0.297079	0.000240639	MRPS12	37S ribosomal protein S12 mitochondrial [Meyerozyma sp. JA9]	Genetic Information Processing	Translation	ko03010//Ribosome	K02950	GO:0043231//intracellular membrane-bounded organelle;GO:0044391//ribosomal subunit	GO:0005198//structural molecule activity	GO:0010467//gene expression
scaffold1.t835	scaffold1.g835	quadrant3	3.54	7.33	1.04805	0.0410363	84.83	104.23	0.297114	0.00185066	DAD3	DASH complex subunit DAD3 [Meyerozyma sp. JA9]	-	-	-	-	GO:0000942//condensed nuclear chromosome outer kinetochore;GO:0005819//spindle	GO:0008017//microtubule binding	GO:0031112//positive regulation of microtubule polymerization or depolymerization;GO:0034453//microtubule anchoring
scaffold2.t714	scaffold2.g714	quadrant3	735.08	1598.75	1.12097	1.26e-14	89.77	110.3	0.297181	0.000518508	PACTA	Acetyl-CoA acetyltransferase IA [Debaryomyces fabryi]	Metabolism;Metabolism;Metabolism;Metabolism;Metabolism;Metabolism;Metabolism;Metabolism;Metabolism;Metabolism;Metabolism;Metabolism;Metabolism;Metabolism	Global and overview maps;Global and overview maps;Global and overview maps;Carbohydrate metabolism;Global and overview maps;Carbohydrate metabolism;Carbohydrate metabolism;Amino acid metabolism;Lipid metabolism;Amino acid metabolism;Amino acid metabolism;Metabolism of terpenoids and polyketides;Carbohydrate metabolism;Lipid metabolism	ko01100//Metabolic pathways;ko01110//Biosynthesis of secondary metabolites;ko01200//Carbon metabolism;ko00620//Pyruvate metabolism;ko01212//Fatty acid metabolism;ko00640//Propanoate metabolism;ko00630//Glyoxylate and dicarboxylate metabolism;ko00310//Lysine degradation;ko00071//Fatty acid degradation;ko00380//Tryptophan metabolism;ko00280//Valine, leucine and isoleucine degradation;ko00900//Terpe…	K00626;K00626;K00626;K00626;K00626;K00626;K00626;K00626;K00626;K00626;K00626;K00626;K00626;K00626	GO:0042579//microbody	GO:0003988//acetyl-CoA C-acyltransferase activity;GO:0043169//cation binding	GO:0008204//ergosterol metabolic process
scaffold1.t398	scaffold1.g398	quadrant6	18.35	25.45	0.471697	0.0644747	92.4	113.6	0.297998	0.0200824	sap-49	DEHA2F24068p [Debaryomyces hansenii CBS767]	Genetic Information Processing	Transcription	ko03040//Spliceosome	K12831	GO:0005634//nucleus	GO:0036094//small molecule binding;GO:0097159//organic cyclic compound binding;GO:1901363//heterocyclic compound binding	-
scaffold6.t473	scaffold6.g473	quadrant6	1.87	1.27	-0.562001	0.176229	90.5	111.37	0.299328	0.00195239	MNN4	Protein MNN4 [Spathaspora sp. JA1]	-	-	-	-	-	-	-
scaffold2.t489	scaffold2.g489	quadrant6	6.7	12.65	0.915807	0.00148511	91.97	113.2	0.299691	0.00721341	TRM10	DEHA2B11572p [Debaryomyces hansenii CBS767]	-	-	-	-	GO:0043231//intracellular membrane-bounded organelle	GO:0009019//tRNA (guanine-N1-)-methyltransferase activity	GO:0001510//RNA methylation;GO:0006399//tRNA metabolic process
scaffold2.t157	scaffold2.g157	quadrant3	58.24	153.08	1.39429	3.24e-21	90.8	111.77	0.299726	1.05e-05	ASN1	Asparagine synthetase glutamine-hydrolyzing 1 [Meyerozyma sp. JA9]	Metabolism;Metabolism;Metabolism;Metabolism	Global and overview maps;Global and overview maps;Global and overview maps;Amino acid metabolism	ko01100//Metabolic pathways;ko01110//Biosynthesis of secondary metabolites;ko01230//Biosynthesis of amino acids;ko00250//Alanine, aspartate and glutamate metabolism	K01953;K01953;K01953;K01953	GO:0043231//intracellular membrane-bounded organelle;GO:0044444//cytoplasmic part	GO:0016884//carbon-nitrogen ligase activity, with glutamine as amido-N-donor;GO:0032550//purine ribonucleoside binding	GO:0006529//asparagine biosynthetic process;GO:0009064//glutamine family amino acid metabolic process
scaffold2.t160	scaffold2.g160	quadrant3	47.29	127.65	1.43273	5.03e-14	89.27	109.97	0.300873	0.00197809	--	Protein THO1 [Meyerozyma sp. JA9]	-	-	-	-	-	GO:0003676//nucleic acid binding	GO:0010467//gene expression
scaffold2.t502	scaffold2.g502	quadrant6	0.97	0.72	-0.441632	0.454813	88.2	108.67	0.301059	4.6e-05	RRP14	Ribosomal RNA-processing protein 14 [Meyerozyma sp. JA9]	-	-	-	-	GO:0015934//large ribosomal subunit	-	GO:0042254//ribosome biogenesis
scaffold1.t328	scaffold1.g328	quadrant3	2033.37	6095.42	1.58385	3.17e-20	87.87	108.27	0.301201	0.00380625	RPS18A	40S ribosomal protein S18 [Meyerozyma guilliermondii ATCC 6260]	Genetic Information Processing	Translation	ko03010//Ribosome	K02964	-	-	-
scaffold2.t101	scaffold2.g101	quadrant9	14.12	6.79	-1.05626	2.3e-05	89.4	110.2	0.301777	5.34e-05	BDF1	Bromodomain-containing factor 1 [Meyerozyma sp. JA9]	-	-	-	-	GO:0000785//chromatin;GO:0044454//nuclear chromosome part	GO:0001091//RNA polymerase II basal transcription factor binding;GO:0042393//histone binding;GO:0044212//transcription regulatory region DNA binding	GO:0031445//regulation of heterochromatin assembly;GO:0031935//regulation of chromatin silencing;GO:0033554//cellular response to stress;GO:1900049//regulation of histone exchange
scaffold6.t356	scaffold6.g356	quadrant6	2.98	2.19	-0.440573	0.10479	90.23	111.27	0.302289	4.23e-05	NOC2	Nucleolar complex protein 2 [Meyerozyma sp. JA9]	-	-	-	-	GO:0030684//preribosome;GO:0030689//Noc complex;GO:0043232//intracellular non-membrane-bounded organelle	-	GO:0009607//response to biotic stimulus;GO:0033554//cellular response to stress;GO:0040007//growth;GO:0042493//response to drug;GO:0042594//response to starvation;GO:0044699//single-organism process
scaffold5.t153	scaffold5.g153	quadrant6	45.9	67.36	0.553222	0.081463	90.67	111.9	0.303566	0.00155366	RPC10	CIC11C00000002941 [[Candida] intermedia]	Genetic Information Processing	Transcription	ko03020//RNA polymerase	K03009	GO:0005737//cytoplasm;GO:0044451//nucleoplasm part;GO:0044452//nucleolar part	GO:0003676//nucleic acid binding;GO:0003899//DNA-directed RNA polymerase activity;GO:0046914//transition metal ion binding	GO:0006383//transcription from RNA polymerase III promoter
scaffold8.t19	scaffold8.g19	quadrant6	8689.15	12437.7	0.517432	0.0283931	92.07	113.63	0.303635	0.000286363	AAC	ADP,ATP carrier protein [Meyerozyma guilliermondii ATCC 6260]	-	-	-	-	GO:0019866//organelle inner membrane;GO:0030529//intracellular ribonucleoprotein complex;GO:0031224//intrinsic component of membrane;GO:0043231//intracellular membrane-bounded organelle	GO:0005347//ATP transmembrane transporter activity	GO:0006862//nucleotide transport;GO:0007275//multicellular organism development;GO:0012501//programmed cell death;GO:0015711//organic anion transport;GO:0045333//cellular respiration;GO:0051181//cofactor transport;GO:0072530//purine-containing compound transmembrane transport;GO:1902582//single-organism intracellular transport
scaffold2.t667	scaffold2.g667	quadrant6	26.84	44.09	0.716176	0.00737052	86.93	107.33	0.304117	0.00100758	LEA1	U2 small nuclear ribonucleoprotein A' [Meyerozyma sp. JA9]	Genetic Information Processing	Transcription	ko03040//Spliceosome	K11092	GO:0005634//nucleus;GO:0030529//intracellular ribonucleoprotein complex;GO:0044422//organelle part	-	GO:0044238//primary metabolic process;GO:0044260//cellular macromolecule metabolic process;GO:0044699//single-organism process
scaffold1.t26	scaffold1.g26	quadrant6	53.93	103.03	0.933994	2.16e-09	90.23	111.43	0.304448	0.00174137	UTP15	U3 small nucleolar RNA-associated protein 15 [Meyerozyma sp. JA9]	Genetic Information Processing	Translation	ko03008//Ribosome biogenesis in eukaryotes	K14549	GO:0000792//heterochromatin;GO:0030684//preribosome;GO:0043231//intracellular membrane-bounded organelle;GO:0043234//protein complex	GO:0003723//RNA binding	GO:0006356//regulation of transcription from RNA polymerase I promoter;GO:0030490//maturation of SSU-rRNA;GO:0042493//response to drug
scaffold5.t431	scaffold5.g431	quadrant6	117.08	169.05	0.529943	0.0687953	87.03	107.53	0.305144	0.00224623	PCM3	calmodulin [Meyerozyma guilliermondii ATCC 6260]	Environmental Information Processing	Signal transduction	ko04070//Phosphatidylinositol signaling system	K02183	GO:0005816//spindle pole body;GO:0005933//cellular bud;GO:0030428//cell septum;GO:0035838//growing cell tip;GO:0043231//intracellular membrane-bounded organelle;GO:0043234//protein complex;GO:0044444//cytoplasmic part	GO:0005515//protein binding;GO:0046872//metal ion binding	GO:0000741//karyogamy;GO:0006606//protein import into nucleus;GO:0006897//endocytosis;GO:0006914//autophagy;GO:0007033//vacuole organization;GO:0007052//mitotic spindle organization;GO:0019954//asexual reproduction;GO:0022413//reproductive process in single-celled organism;GO:0032502//developmental process;GO:0042493//response to drug;GO:0046474//glycerophospholipid biosynthetic process;GO:190304…
scaffold4.t360	scaffold4.g360	quadrant6	0.12	0.11	-0.121991	0.725907	89.77	110.97	0.305875	0.00190246	MDN1	Midasin [Meyerozyma sp. JA9]	Genetic Information Processing	Translation	ko03008//Ribosome biogenesis in eukaryotes	K14572	GO:0030684//preribosome;GO:0031981//nuclear lumen	GO:0017111//nucleoside-triphosphatase activity;GO:0032550//purine ribonucleoside binding	GO:0016072//rRNA metabolic process;GO:0022618//ribonucleoprotein complex assembly
scaffold7.t388	scaffold7.g388	quadrant6	34.62	40.7	0.233402	0.503909	91.53	113.17	0.30608	0.000476686	HSX11	Ceramide glucosyltransferase [Meyerozyma sp. JA9]	Metabolism;Metabolism	Global and overview maps;Lipid metabolism	ko01100//Metabolic pathways;ko00600//Sphingolipid metabolism	K00720;K00720	GO:0043231//intracellular membrane-bounded organelle	GO:0016779//nucleotidyltransferase activity	GO:0006397//mRNA processing;GO:0006678//glucosylceramide metabolic process;GO:0040007//growth;GO:0051704//multi-organism process
scaffold1.t722	scaffold1.g722	quadrant3	12.13	38.55	1.66763	1.74e-19	89.4	110.63	0.307439	0.000324308	RPA43	DNA-directed RNA polymerase I subunit RPA43 [Meyerozyma sp. JA9]	Genetic Information Processing	Transcription	ko03020//RNA polymerase	K03004	GO:0044424//intracellular part	GO:0003899//DNA-directed RNA polymerase activity	GO:0006360//transcription from RNA polymerase I promoter
scaffold3.t370	scaffold3.g370	quadrant3	25.78	70.45	1.45023	2.87e-17	93.57	115.8	0.307569	8.7e-06	BRX1	Ribosome biogenesis protein BRX1 [Meyerozyma sp. JA9]	-	-	-	-	GO:0030684//preribosome;GO:0043231//intracellular membrane-bounded organelle;GO:0043232//intracellular non-membrane-bounded organelle;GO:0044444//cytoplasmic part	GO:0019843//rRNA binding	GO:0009607//response to biotic stimulus;GO:0022613//ribonucleoprotein complex biogenesis;GO:0033554//cellular response to stress;GO:0040007//growth;GO:0042594//response to starvation
scaffold6.t270	scaffold6.g270	quadrant6	11.31	15.43	0.447402	0.205922	88.07	109	0.30766	0.012638	GEP4	Phosphatidylglycerophosphatase GEP4 mitochondrial [Meyerozyma sp. JA9]	Metabolism;Metabolism	Global and overview maps;Lipid metabolism	ko01100//Metabolic pathways;ko00564//Glycerophospholipid metabolism	K01094;K01094	GO:0016020//membrane;GO:0044429//mitochondrial part	GO:0016791//phosphatase activity	GO:0006655//phosphatidylglycerol biosynthetic process
scaffold5.t112	scaffold5.g112	quadrant3	98.48	204.98	1.05758	1.1e-08	89.3	110.57	0.308184	0.00281024	--	Chromatin modification-related protein YNG2 [Meyerozyma sp. JA9]	-	-	-	-	-	-	-
scaffold3.t220	scaffold3.g220	quadrant6	129.48	222.39	0.780421	2.2e-05	93.03	115.23	0.308738	0.0135994	YHM2	Citrate/oxoglutarate carrier protein [Meyerozyma sp. JA9]	-	-	-	-	GO:0009295//nucleoid;GO:0019866//organelle inner membrane;GO:0031224//intrinsic component of membrane;GO:0043231//intracellular membrane-bounded organelle	GO:0003676//nucleic acid binding;GO:0015142//tricarboxylic acid transmembrane transporter activity	GO:0006835//dicarboxylic acid transport;GO:0006839//mitochondrial transport;GO:0006842//tricarboxylic acid transport;GO:0007005//mitochondrion organization
scaffold7.t357	scaffold7.g357	quadrant3	13.67	34.36	1.33021	8.25e-12	91.07	112.8	0.308772	0.00108262	PWP1	Glycylpeptide N-tetradecanoyltransferase [Meyerozyma sp. JA9]	-	-	-	-	GO:0005737//cytoplasm;GO:0043231//intracellular membrane-bounded organelle;GO:0043232//intracellular non-membrane-bounded organelle	-	GO:0007275//multicellular organism development;GO:0016072//rRNA metabolic process
scaffold2.t717	scaffold2.g717	quadrant3	1.28	2.97	1.2197	0.0540827	94.07	116.57	0.3094	0.000617609	YDR248C	thermoresistant glucokinase family carbohydrate kinase [Candida albicans P37005]	Metabolism;Metabolism;Metabolism;Metabolism	Global and overview maps;Global and overview maps;Global and overview maps;Carbohydrate metabolism	ko01100//Metabolic pathways;ko01110//Biosynthesis of secondary metabolites;ko01200//Carbon metabolism;ko00030//Pentose phosphate pathway	K00851;K00851;K00851;K00851	GO:0044424//intracellular part	GO:0016301//kinase activity;GO:0032550//purine ribonucleoside binding	GO:0006796//phosphate-containing compound metabolic process;GO:0044238//primary metabolic process
scaffold1.t616	scaffold1.g616	quadrant6	26.86	46.24	0.783607	1.66e-05	92.9	115.13	0.309555	0.0345765	YJR015W	Nitrosoguanidine resistance protein SNG1 [Meyerozyma sp. JA9]	-	-	-	-	GO:0016020//membrane	-	-
scaffold2.t285	scaffold2.g285	quadrant3	367.1	1687.76	2.20087	1.88e-55	91.47	113.37	0.309679	0.0147522	HHT1	histone H3 [Scheffersomyces stipitis CBS 6054]	-	-	-	-	GO:0000775//chromosome, centromeric region;GO:0000786//nucleosome;GO:0031224//intrinsic component of membrane;GO:0043231//intracellular membrane-bounded organelle	GO:0003676//nucleic acid binding;GO:0046983//protein dimerization activity	GO:0006289//nucleotide-excision repair;GO:0006351//transcription, DNA-templated;GO:0034728//nucleosome organization
scaffold2.t876	scaffold2.g876	quadrant6	26.16	39.24	0.584963	0.0079966	87.9	108.97	0.309952	0.00108412	RRP1	Ribosomal RNA-processing protein 1 [Meyerozyma sp. JA9]	-	-	-	-	GO:0030684//preribosome	-	GO:0016072//rRNA metabolic process
scaffold1.t1008	scaffold1.g1008	quadrant9	81.49	12.41	-2.71557	6.42e-52	98.2	121.8	0.310719	0.0147459	--	DEHA2C11814p [Debaryomyces hansenii CBS767]	-	-	-	-	-	-	-
scaffold3.t807	scaffold3.g807	quadrant3	0.9	1.94	1.11054	0.0633125	88.07	109.23	0.310745	0.0407281	--	DEHA2E16544p [Debaryomyces hansenii CBS767]	-	-	-	-	GO:0043231//intracellular membrane-bounded organelle	GO:0003676//nucleic acid binding;GO:0046914//transition metal ion binding	GO:0006355//regulation of transcription, DNA-templated
scaffold3.t730	scaffold3.g730	quadrant3	66	213.45	1.69326	5.6e-32	91	112.9	0.311107	0.000118848	MRPS5	37S ribosomal protein S5 mitochondrial [Meyerozyma sp. JA9]	Genetic Information Processing	Translation	ko03010//Ribosome	K02988	GO:0030529//intracellular ribonucleoprotein complex;GO:0043229//intracellular organelle;GO:0044444//cytoplasmic part	GO:0003676//nucleic acid binding;GO:0005198//structural molecule activity	GO:0010467//gene expression
scaffold5.t213	scaffold5.g213	quadrant3	12.39	48.98	1.98253	4.5e-15	91.73	113.83	0.311405	0.0058126	OAC1	Mitochondrial oxaloacetate transport protein [Meyerozyma sp. JA9]	-	-	-	-	GO:0019866//organelle inner membrane;GO:0031224//intrinsic component of membrane;GO:0043231//intracellular membrane-bounded organelle	GO:0015103//inorganic anion transmembrane transporter activity;GO:0015556//C4-dicarboxylate transmembrane transporter activity	GO:0015698//inorganic anion transport;GO:0015740//C4-dicarboxylate transport;GO:0044763//single-organism cellular process
scaffold9.t63	scaffold9.g63	quadrant3	91.6	191.75	1.06578	1e-11	85.87	106.57	0.311586	0.0373731	RPN6	PCI-domain-containing protein [Suhomyces tanzawaensis NRRL Y-17324]	Genetic Information Processing	Folding, sorting and degradation	ko03050//Proteasome	K03036	GO:0005838//proteasome regulatory particle;GO:0031597//cytosolic proteasome complex	-	GO:0019941//modification-dependent protein catabolic process;GO:0043623//cellular protein complex assembly
scaffold3.t196	scaffold3.g196	quadrant6	7.46	14.33	0.941455	0.000123778	83.37	103.47	0.311623	0.0266514	--	predicted protein [Meyerozyma guilliermondii ATCC 6260]	-	-	-	-	-	-	-
scaffold3.t687	scaffold3.g687	quadrant6	19.88	25.34	0.350099	0.276594	92.33	114.6	0.311684	0.0281217	mcfL	Mitochondrial substrate carrier family protein L [Meyerozyma sp. JA9]	-	-	-	-	GO:0031224//intrinsic component of membrane	-	GO:0044763//single-organism cellular process
scaffold1.t288	scaffold1.g288	quadrant6	2.95	5.19	0.812463	0.00780387	91.47	113.6	0.312645	0.00034152	KRE33	RNA cytidine acetyltransferase [Meyerozyma sp. JA9]	Genetic Information Processing	Translation	ko03008//Ribosome biogenesis in eukaryotes	K14521	GO:0030684//preribosome;GO:0043231//intracellular membrane-bounded organelle;GO:0043232//intracellular non-membrane-bounded organelle	GO:0016407//acetyltransferase activity;GO:0032550//purine ribonucleoside binding	GO:0009267//cellular response to starvation;GO:0010948//negative regulation of cell cycle process;GO:0042254//ribosome biogenesis
scaffold3.t184	scaffold3.g184	quadrant6	1.12	1.43	0.352516	0.744373	82.6	102.6	0.312817	0.0220354	--	DEHA2G04378p [Debaryomyces hansenii CBS767]	-	-	-	-	-	-	GO:0043623//cellular protein complex assembly
scaffold3.t329	scaffold3.g329	quadrant6	54.86	81.1	0.5638	0.00505997	88.17	109.57	0.313504	0.0129049	ALG5	Dolichyl-phosphate beta-glucosyltransferase [Meyerozyma sp. JA9]	Metabolism;Metabolism	Global and overview maps;Glycan biosynthesis and metabolism	ko01100//Metabolic pathways;ko00510//N-Glycan biosynthesis	K00729;K00729	GO:0031090//organelle membrane	GO:0035251//UDP-glucosyltransferase activity	GO:0006486//protein glycosylation
scaffold4.t212	scaffold4.g212	quadrant6	123.83	119.55	-0.0508258	0.200316	81.2	100.93	0.313851	0.0348337	PEX11	Peroxisomal membrane protein PMP27 [Meyerozyma sp. JA9]	Cellular Processes	Transport and catabolism	ko04146//Peroxisome	K13352	GO:0031231//intrinsic component of peroxisomal membrane;GO:1990351//transporter complex	-	GO:0007031//peroxisome organization;GO:0032787//monocarboxylic acid metabolic process
scaffold7.t9	scaffold7.g9	quadrant6	86.68	73.38	-0.240312	0.0121032	99.53	123.73	0.313983	0.00498608	--	Piso0_003687 [Millerozyma farinosa CBS 7064]	-	-	-	-	GO:0031224//intrinsic component of membrane	GO:0015078//hydrogen ion transmembrane transporter activity	GO:0015992//proton transport;GO:0044763//single-organism cellular process
scaffold1.t957	scaffold1.g957	quadrant6	6.78	6.56	-0.0461471	0.655984	90.9	113.07	0.314821	0.00938937	--	predicted protein [Meyerozyma guilliermondii ATCC 6260]	-	-	-	-	-	-	-
scaffold6.t222	scaffold6.g222	quadrant3	2.53	5.21	1.04215	0.0762882	91.1	113.4	0.315898	0.000917599	CLU1	RecName: Full=Clustered mitochondria protein homolog; AltName: Full=Protein TIF31 homolog [Meyerozyma guilliermondii ATCC 6260]	-	-	-	-	GO:0044424//intracellular part	-	GO:0048311//mitochondrion distribution
scaffold3.t79	scaffold3.g79	quadrant6	3.59	4.87	0.437611	0.361272	90.23	112.43	0.317337	0.0342756	YBL036C	YggS family pyridoxal phosphate enzyme [[Candida] duobushaemulonis]	-	-	-	-	-	-	-
scaffold1.t513	scaffold1.g513	quadrant6	143.93	115.58	-0.316442	0.00318055	88.27	110	0.317563	0.000884054	MNT1	Glycolipid 2-alpha-mannosyltransferase 1 [Meyerozyma sp. JA9]	Metabolism	Glycan biosynthesis and metabolism	ko00514//Other types of O-glycan biosynthesis	K10967	GO:0031090//organelle membrane;GO:0031224//intrinsic component of membrane;GO:0043231//intracellular membrane-bounded organelle	GO:0000026//alpha-1,2-mannosyltransferase activity	GO:0006056//mannoprotein metabolic process;GO:0006486//protein glycosylation;GO:0040007//growth;GO:0043708//cell adhesion involved in biofilm formation;GO:0051832//avoidance of defenses of other organism involved in symbiotic interaction;GO:0071555//cell wall organization;GO:0098602//single organism cell adhesion
scaffold7.t287	scaffold7.g287	quadrant3	6.72	16.25	1.27433	2.46e-07	90.33	112.67	0.31873	0.00373341	RPF2	Ribosome biogenesis protein RPF2 [Meyerozyma sp. JA9]	-	-	-	-	GO:0030684//preribosome;GO:0043231//intracellular membrane-bounded organelle;GO:0043232//intracellular non-membrane-bounded organelle;GO:0044444//cytoplasmic part	GO:0019843//rRNA binding	GO:0000460//maturation of 5.8S rRNA;GO:0000470//maturation of LSU-rRNA;GO:0022618//ribonucleoprotein complex assembly;GO:0042493//response to drug
scaffold6.t472	scaffold6.g472	quadrant6	12.5	17.46	0.48185	0.0230252	90	112.37	0.320217	0.000346638	MNN4	DEHA2F01188p [Debaryomyces hansenii CBS767]	-	-	-	-	-	-	-
scaffold1.t719	scaffold1.g719	quadrant6	223.56	330.22	0.562758	0.0168285	82.6	103.17	0.320763	0.0106056	--	Kinetochore-associated protein MTW1 [Meyerozyma sp. JA9]	-	-	-	-	-	-	-
scaffold2.t545	scaffold2.g545	quadrant3	30.23	69.87	1.20876	2.08e-08	90.67	113.27	0.321079	0.000565122	PTH2	Peptidyl-tRNA hydrolase 2 [Meyerozyma sp. JA9]	-	-	-	-	-	GO:0052689//carboxylic ester hydrolase activity	GO:0007275//multicellular organism development;GO:0008152//metabolic process
scaffold4.t196	scaffold4.g196	quadrant3	33.06	186.3	2.49459	9.35e-36	94	117.43	0.321109	0.00887234	RPS27B	40S ribosomal protein S27-B [Meyerozyma sp. JA9]	Genetic Information Processing	Translation	ko03010//Ribosome	K02978	GO:0015935//small ribosomal subunit	GO:0003677//DNA binding;GO:0005198//structural molecule activity;GO:0046914//transition metal ion binding	GO:0000478//endonucleolytic cleavage involved in rRNA processing;GO:0006412//translation;GO:0010468//regulation of gene expression;GO:0022618//ribonucleoprotein complex assembly;GO:0030490//maturation of SSU-rRNA
scaffold3.t137	scaffold3.g137	quadrant6	1.88	2.7	0.523005	0.253625	90.9	113.57	0.321187	0.0011693	HAS1	RecName: Full=ATP-dependent RNA helicase HAS1 [Meyerozyma guilliermondii ATCC 6260]	-	-	-	-	GO:0005732//small nucleolar ribonucleoprotein complex;GO:0012505//endomembrane system;GO:0030684//preribosome;GO:0044452//nucleolar part	GO:0003676//nucleic acid binding;GO:0003724//RNA helicase activity;GO:0032550//purine ribonucleoside binding;GO:0042623//ATPase activity, coupled	GO:0000470//maturation of LSU-rRNA;GO:0030490//maturation of SSU-rRNA
scaffold3.t525	scaffold3.g525	quadrant3	31.8	112.18	1.81891	2.68e-22	88.93	111.13	0.321495	0.00129622	YPL107W	Piso0_000412 [Millerozyma farinosa CBS 7064]	-	-	-	-	-	-	-
scaffold7.t38	scaffold7.g38	quadrant6	247.96	432.99	0.804215	4.41e-08	92.23	115.27	0.321615	0.000427734	YHR020W	DEHA2C13706p [Debaryomyces hansenii CBS767]	Genetic Information Processing	Translation	ko00970//Aminoacyl-tRNA biosynthesis	K01881	GO:0030529//intracellular ribonucleoprotein complex;GO:0044444//cytoplasmic part	GO:0004812//aminoacyl-tRNA ligase activity;GO:0032550//purine ribonucleoside binding;GO:0052689//carboxylic ester hydrolase activity	GO:0006418//tRNA aminoacylation for protein translation;GO:0006448//regulation of translational elongation
scaffold4.t85	scaffold4.g85	quadrant3	44.08	195.35	2.14795	2.2e-29	87.4	109.23	0.321708	0.00626864	MRP17	mitochondrial 37S ribosomal protein YmS16 [Debaryomyces hansenii CBS767]	Genetic Information Processing	Translation	ko03010//Ribosome	K02990	GO:0005840//ribosome;GO:0043231//intracellular membrane-bounded organelle	GO:0003723//RNA binding;GO:0005198//structural molecule activity	GO:0010467//gene expression
scaffold5.t222	scaffold5.g222	quadrant6	8.83	10.76	0.284201	0.490186	88.47	110.57	0.321711	0.00381388	ung1	DEHA2D01650p [Debaryomyces hansenii CBS767]	Genetic Information Processing	Replication and repair	ko03410//Base excision repair	K03648	GO:0043231//intracellular membrane-bounded organelle	GO:0097506//deaminated base DNA N-glycosylase activity	GO:0006281//DNA repair
scaffold4.t400	scaffold4.g400	quadrant3	90.15	316.66	1.81257	5.79e-27	90.2	112.73	0.321715	0.000254151	RSM25	RecName: Full=37S ribosomal protein S25, mitochondrial [Meyerozyma guilliermondii ATCC 6260]	-	-	-	-	GO:0000314//organellar small ribosomal subunit;GO:0043231//intracellular membrane-bounded organelle	GO:0005198//structural molecule activity	GO:0010467//gene expression
scaffold6.t158	scaffold6.g158	quadrant6	190.52	274.19	0.525276	0.000745756	91.13	113.9	0.321717	7.13e-05	PAB1	RecName: Full=Polyadenylate-binding protein, cytoplasmic and nuclear; Short=PABP; Short=Poly(A)-binding protein; AltName: Full=Polyadenylate tail-binding protein [Meyerozyma guilliermondii ATCC 6260]	Genetic Information Processing;Genetic Information Processing;Genetic Information Processing	Translation;Folding, sorting and degradation;Translation	ko03013//RNA transport;ko03018//RNA degradation;ko03015//mRNA surveillance pathway	K13126;K13126;K13126	GO:0036464//cytoplasmic ribonucleoprotein granule;GO:0043231//intracellular membrane-bounded organelle	GO:0004857//enzyme inhibitor activity;GO:0036094//small molecule binding;GO:0044822//poly(A) RNA binding;GO:0070717//poly-purine tract binding	GO:0006417//regulation of translation;GO:0031440//regulation of mRNA 3'-end processing;GO:0050658//RNA transport
scaffold7.t289	scaffold7.g289	quadrant6	3.59	3.9	0.119384	0.949029	78.47	98.13	0.322663	0.0282867	DAD2	DASH complex subunit [Meyerozyma sp. JA9]	-	-	-	-	GO:0000942//condensed nuclear chromosome outer kinetochore;GO:0005819//spindle	-	GO:0000280//nuclear division
scaffold1.t1018	scaffold1.g1018	quadrant6	113.88	120.14	0.0771199	0.728969	91.23	114.1	0.322666	0.000944141	SPS19	ADP-ribosylation factor GTPase-activating protein GCS1 [Meyerozyma sp. JA9]	Cellular Processes	Transport and catabolism	ko04146//Peroxisome	K13237	-	GO:0016628//oxidoreductase activity, acting on the CH-CH group of donors, NAD or NADP as acceptor	GO:0006631//fatty acid metabolic process;GO:0022413//reproductive process in single-celled organism
scaffold6.t287	scaffold6.g287	quadrant6	10.62	19.41	0.870717	1.26e-05	91.47	114.4	0.322769	0.000692102	UTP18	U3 small nucleolar RNA-associated protein [Meyerozyma sp. JA9]	Genetic Information Processing	Translation	ko03008//Ribosome biogenesis in eukaryotes	K14553	-	-	-
scaffold4.t58	scaffold4.g58	quadrant6	19.18	19.04	-0.0108218	0.505192	86.37	108.03	0.32293	0.00779687	GRX6	Monothiol glutaredoxin-7 [Meyerozyma sp. JA9]	-	-	-	-	GO:0000322//storage vacuole;GO:0031090//organelle membrane;GO:0031224//intrinsic component of membrane;GO:0044431//Golgi apparatus part	GO:0015038//glutathione disulfide oxidoreductase activity;GO:0046914//transition metal ion binding;GO:0046983//protein dimerization activity;GO:0051536//iron-sulfur cluster binding	GO:0006979//response to oxidative stress;GO:0019725//cellular homeostasis;GO:0044710//single-organism metabolic process
scaffold4.t287	scaffold4.g287	quadrant3	2.92	7.12	1.28426	4.55e-08	91.43	114.43	0.323715	0.00039517	MNN12	DEHA2C12078p [Debaryomyces hansenii CBS767]	Metabolism;Metabolism;Metabolism	Global and overview maps;Glycan biosynthesis and metabolism;Glycan biosynthesis and metabolism	ko01100//Metabolic pathways;ko00513//Various types of N-glycan biosynthesis;ko00514//Other types of O-glycan biosynthesis	K05538;K05538;K05538	-	GO:0016740//transferase activity	GO:0006486//protein glycosylation
scaffold2.t322	scaffold2.g322	quadrant3	9.77	23.34	1.25568	8.51e-12	91.33	114.33	0.324033	0.000452178	TSR1	Ribosome biogenesis protein TSR1 [Meyerozyma sp. JA9]	-	-	-	-	GO:0030684//preribosome;GO:0043231//intracellular membrane-bounded organelle;GO:0043232//intracellular non-membrane-bounded organelle	GO:0005488//binding	GO:0016072//rRNA metabolic process;GO:0022613//ribonucleoprotein complex biogenesis
scaffold1.t449	scaffold1.g449	quadrant3	41	89.09	1.11976	1.95e-13	88.23	110.5	0.324651	0.00215008	HIS1	ATP phosphoribosyltransferase [Meyerozyma sp. JA9]	Metabolism;Metabolism;Metabolism;Metabolism	Global and overview maps;Global and overview maps;Global and overview maps;Amino acid metabolism	ko01100//Metabolic pathways;ko01110//Biosynthesis of secondary metabolites;ko01230//Biosynthesis of amino acids;ko00340//Histidine metabolism	K00765;K00765;K00765;K00765	GO:0044444//cytoplasmic part	GO:0016763//transferase activity, transferring pentosyl groups;GO:0032550//purine ribonucleoside binding;GO:0046872//metal ion binding	GO:0006547//histidine metabolic process
scaffold7.t184	scaffold7.g184	quadrant6	69.72	115.03	0.722435	7.99e-05	88.1	110.33	0.324655	0.00484299	--	DEHA2E09130p [Debaryomyces hansenii CBS767]	-	-	-	-	GO:0030529//intracellular ribonucleoprotein complex	GO:0005198//structural molecule activity	GO:0010467//gene expression
scaffold1.t33	scaffold1.g33	quadrant3	10.1	21.32	1.07785	3.37e-07	87.03	109	0.324688	0.00207946	MTG1	Mitochondrial GTPase 1 [Meyerozyma sp. JA9]	-	-	-	-	-	-	-
scaffold6.t459	scaffold6.g459	quadrant3	690.97	1695.91	1.29536	5.3e-17	91.6	114.77	0.325284	0.00379998	RPL11A	60S ribosomal protein L11-A [Meyerozyma guilliermondii ATCC 6260]	Genetic Information Processing	Translation	ko03010//Ribosome	K02868	GO:0015934//large ribosomal subunit;GO:0043231//intracellular membrane-bounded organelle	GO:0003723//RNA binding;GO:0005198//structural molecule activity	GO:0006412//translation;GO:0022618//ribonucleoprotein complex assembly
scaffold6.t399	scaffold6.g399	quadrant6	86.62	119.53	0.464545	0.0129088	90.57	113.5	0.32564	0.000321252	NAN1	NET1-associated nuclear protein [Meyerozyma sp. JA9]	Genetic Information Processing	Translation	ko03008//Ribosome biogenesis in eukaryotes	K14552	GO:0030529//intracellular ribonucleoprotein complex;GO:0043232//intracellular non-membrane-bounded organelle;GO:0044428//nuclear part	-	GO:0016070//RNA metabolic process;GO:0042254//ribosome biogenesis
scaffold6.t185	scaffold6.g185	quadrant6	39.91	57.27	0.521234	0.0111325	93.43	117.1	0.325732	0.00195837	CBF5	centromere/microtubule-binding protein CBF5 [Meyerozyma guilliermondii ATCC 6260]	Genetic Information Processing	Translation	ko03008//Ribosome biogenesis in eukaryotes	K11131	-	-	-
scaffold5.t316	scaffold5.g316	quadrant6	3.04	3.45	0.185501	0.879411	89.7	112.43	0.32589	0.00374906	RLP7	Ribosome biogenesis protein RLP7 [Meyerozyma sp. JA9]	Genetic Information Processing	Translation	ko03010//Ribosome	K02937	GO:0044424//intracellular part	-	-
scaffold4.t284	scaffold4.g284	quadrant6	2.36	2.78	0.238337	0.722528	89.3	111.93	0.325908	0.00267096	ORC3	Origin recognition complex subunit [Meyerozyma sp. JA9]	Cellular Processes;Cellular Processes	Cell growth and death;Cell growth and death	ko04111//Cell cycle - yeast;ko04113//Meiosis - yeast	K02605;K02605	GO:0000808//origin recognition complex;GO:0036387//pre-replicative complex;GO:0043231//intracellular membrane-bounded organelle	GO:0043565//sequence-specific DNA binding	GO:0006342//chromatin silencing;GO:0042493//response to drug;GO:1902299//pre-replicative complex assembly involved in cell cycle DNA replication
scaffold2.t466	scaffold2.g466	quadrant6	73.54	145.59	0.985245	6.38e-10	89.03	111.63	0.32635	2.37e-05	--	Phosphoinositide phosphatase SAC1 [Meyerozyma sp. JA9]	Genetic Information Processing;Genetic Information Processing;Genetic Information Processing	Translation;Transcription;Translation	ko03013//RNA transport;ko03040//Spliceosome;ko03015//mRNA surveillance pathway	K12881;K12881;K12881	-	-	-
scaffold8.t138	scaffold8.g138	quadrant6	7.53	9.44	0.326646	0.343707	89.97	112.83	0.326731	6.2e-05	SCP160	DEHA2C03124p [Debaryomyces hansenii CBS767]	-	-	-	-	GO:0031090//organelle membrane;GO:0043231//intracellular membrane-bounded organelle	GO:0003723//RNA binding	GO:0006342//chromatin silencing;GO:0051641//cellular localization;GO:0051716//cellular response to stimulus
scaffold4.t347	scaffold4.g347	quadrant6	7.24	8.3	0.195878	0.748627	90.1	113.03	0.327149	0.00688909	imp2	Septation protein imp2 [Meyerozyma sp. JA9]	-	-	-	-	-	-	-
scaffold5.t388	scaffold5.g388	quadrant3	695.78	2105.97	1.59779	2.18e-24	92.8	116.43	0.327307	0.00313403	RPL6A	60S ribosomal protein L6-A [Debaryomyces fabryi]	Genetic Information Processing	Translation	ko03010//Ribosome	K02934	GO:0015934//large ribosomal subunit;GO:0043231//intracellular membrane-bounded organelle	GO:0003676//nucleic acid binding;GO:0005198//structural molecule activity	GO:0006412//translation;GO:0007275//multicellular organism development;GO:0009607//response to biotic stimulus;GO:0022618//ribonucleoprotein complex assembly;GO:0033554//cellular response to stress;GO:0040007//growth;GO:0042594//response to starvation
scaffold4.t89	scaffold4.g89	quadrant6	6.9	9	0.382632	0.20468	92.67	116.27	0.327315	0.000928907	FET3	Iron transport multicopper oxidase FET3 [Meyerozyma sp. JA9]	-	-	-	-	GO:0005774//vacuolar membrane;GO:0044425//membrane part	GO:0016724//oxidoreductase activity, oxidizing metal ions, oxygen as acceptor;GO:0046914//transition metal ion binding	GO:0006811//ion transport;GO:0009267//cellular response to starvation;GO:0010039//response to iron ion;GO:0044710//single-organism metabolic process
scaffold3.t598	scaffold3.g598	quadrant3	11.42	46.26	2.01862	3.09e-24	85.83	107.73	0.327855	0.01716	MME1	mitochondrial carrier [Yamadazyma tenuis ATCC 10573]	-	-	-	-	GO:0031224//intrinsic component of membrane	-	GO:0044763//single-organism cellular process;GO:0051234//establishment of localization
scaffold1.t600	scaffold1.g600	quadrant3	6.73	13.51	1.00642	0.033263	86.87	109.03	0.327895	0.00428147	--	54S ribosomal protein L33 mitochondrial [Meyerozyma sp. JA9]	Genetic Information Processing	Translation	ko03010//Ribosome	K02907	GO:0000315//organellar large ribosomal subunit;GO:0043231//intracellular membrane-bounded organelle	GO:0016853//isomerase activity;GO:0097159//organic cyclic compound binding;GO:1901363//heterocyclic compound binding	GO:0006261//DNA-dependent DNA replication;GO:0006325//chromatin organization;GO:0006412//translation;GO:0022402//cell cycle process;GO:0071103//DNA conformation change
scaffold1.t278	scaffold1.g278	quadrant3	26.96	74.68	1.46984	2.73e-19	90.33	113.4	0.32809	0.000130897	NAM9	37S ribosomal protein [Meyerozyma sp. JA9]	-	-	-	-	-	-	-
scaffold2.t727	scaffold2.g727	quadrant3	9.23	31.7	1.78045	3.17e-16	92.93	116.67	0.328124	4.65e-05	RIM2	Mitochondrial carrier protein RIM2 [Meyerozyma sp. JA9]	-	-	-	-	GO:0031224//intrinsic component of membrane;GO:0043231//intracellular membrane-bounded organelle;GO:0044444//cytoplasmic part	GO:0015215//nucleotide transmembrane transporter activity	GO:0006862//nucleotide transport;GO:0007005//mitochondrion organization;GO:0030001//metal ion transport;GO:0044763//single-organism cellular process
scaffold3.t769	scaffold3.g769	quadrant6	7.23	8.44	0.224482	0.589066	88.23	110.77	0.328128	0.00935313	MSH2	DNA mismatch repair protein MSH2 [Meyerozyma sp. JA9]	Genetic Information Processing	Replication and repair	ko03430//Mismatch repair	K08735	-	-	-
scaffold5.t251	scaffold5.g251	quadrant6	38.14	51.86	0.443536	0.0201099	91.73	115.2	0.328623	0.000314367	GCV2	Glycine dehydrogenase [Meyerozyma sp. JA9]	Metabolism;Metabolism;Metabolism;Metabolism;Metabolism	Global and overview maps;Global and overview maps;Global and overview maps;Amino acid metabolism;Carbohydrate metabolism	ko01100//Metabolic pathways;ko01110//Biosynthesis of secondary metabolites;ko01200//Carbon metabolism;ko00260//Glycine, serine and threonine metabolism;ko00630//Glyoxylate and dicarboxylate metabolism	K00281;K00281;K00281;K00281;K00281	GO:0043231//intracellular membrane-bounded organelle;GO:0044444//cytoplasmic part	GO:0016642//oxidoreductase activity, acting on the CH-NH2 group of donors, disulfide as acceptor;GO:0043168//anion binding	GO:0006546//glycine catabolic process
scaffold7.t335	scaffold7.g335	quadrant6	1.23	0.81	-0.600644	0.13232	91.57	115	0.328739	0.000143625	RRP5	rRNA biogenesis protein RRP5 [Meyerozyma sp. JA9]	-	-	-	-	GO:0030684//preribosome;GO:0043231//intracellular membrane-bounded organelle;GO:0043232//intracellular non-membrane-bounded organelle	GO:0044822//poly(A) RNA binding	GO:0000479//endonucleolytic cleavage of tricistronic rRNA transcript (SSU-rRNA, 5.8S rRNA, LSU-rRNA);GO:0006396//RNA processing
scaffold7.t376	scaffold7.g376	quadrant6	96.2	126	0.389365	0.0298107	88.37	111.07	0.329852	0.000850799	DEF1	RNA polymerase II degradation factor 1 [Meyerozyma sp. JA9]	-	-	-	-	-	-	-
scaffold2.t840	scaffold2.g840	quadrant6	4.27	6.38	0.581201	0.0640438	91.2	114.73	0.331179	9.59e-05	UTP9	U3 small nucleolar RNA-associated protein 9 [Meyerozyma sp. JA9]	Genetic Information Processing	Translation	ko03008//Ribosome biogenesis in eukaryotes	K14551	GO:0032991//macromolecular complex;GO:0043232//intracellular non-membrane-bounded organelle;GO:0044446//intracellular organelle part	-	GO:0016070//RNA metabolic process
scaffold7.t21	scaffold7.g21	quadrant6	5.65	6.46	0.194028	0.837279	89.37	112.43	0.331261	2.2e-05	DPH4	Diphthamide biosynthesis protein 4 [Meyerozyma sp. JA9]	-	-	-	-	GO:0005737//cytoplasm;GO:0043231//intracellular membrane-bounded organelle	GO:0005515//protein binding	GO:0008152//metabolic process;GO:0009987//cellular process
scaffold6.t167	scaffold6.g167	quadrant6	18.5	15.73	-0.234007	0.16502	87.3	109.83	0.331262	0.00863897	Desi1	Desumoylating isopeptidase 1 [Meyerozyma sp. JA9]	-	-	-	-	-	-	-
scaffold1.t495	scaffold1.g495	quadrant6	4.44	5.13	0.209483	0.731245	87.37	109.93	0.331474	0.0323035	MPA43	Protein MPA43 [Meyerozyma sp. JA9]	-	-	-	-	-	GO:0016772//transferase activity, transferring phosphorus-containing groups	GO:0044238//primary metabolic process
scaffold2.t259	scaffold2.g259	quadrant6	249.49	488.69	0.969957	8.17e-08	95.9	120.7	0.331823	0.0003039	--	CIC11C00000000173 [[Candida] intermedia]	-	-	-	-	GO:0016020//membrane	-	-
scaffold1.t210	scaffold1.g210	quadrant3	57.66	161.06	1.48187	4.5e-14	86.13	108.43	0.332165	0.0425324	NHP2	H/ACA ribonucleoprotein complex subunit 2 [Meyerozyma sp. JA9]	Genetic Information Processing	Translation	ko03008//Ribosome biogenesis in eukaryotes	K11129	GO:0030529//intracellular ribonucleoprotein complex;GO:0044423//virion part;GO:0044452//nucleolar part	GO:0030515//snoRNA binding	GO:0000154//rRNA modification;GO:0001522//pseudouridine synthesis
scaffold2.t581	scaffold2.g581	quadrant6	5.74	4.22	-0.442669	0.00841553	73.23	92.2	0.332266	0.00397446	OPT2	Oligopeptide transporter 2 [Meyerozyma sp. JA9]	-	-	-	-	GO:0016021//integral component of membrane;GO:0031985//Golgi cisterna;GO:0042579//microbody	GO:0015197//peptide transporter activity	GO:0007033//vacuole organization;GO:0015833//peptide transport;GO:0019725//cellular homeostasis;GO:0033043//regulation of organelle organization;GO:0045332//phospholipid translocation;GO:0051512//positive regulation of unidimensional cell growth
scaffold2.t400	scaffold2.g400	quadrant3	4.53	11.27	1.31597	4.16e-10	91.77	115.53	0.332267	0.000194197	MSS116	RecName: Full=ATP-dependent RNA helicase MSS116, mitochondrial; Flags: Precursor [Meyerozyma guilliermondii ATCC 6260]	-	-	-	-	GO:0044429//mitochondrial part	GO:0003723//RNA binding;GO:0004386//helicase activity;GO:0032550//purine ribonucleoside binding;GO:0042623//ATPase activity, coupled	GO:0000375//RNA splicing, via transesterification reactions;GO:0010608//posttranscriptional regulation of gene expression
scaffold1.t775	scaffold1.g775	quadrant6	25.77	31.45	0.287028	0.44668	101.53	127.87	0.332687	0.00168509	PIN2	PSI+ induction protein 2 [Meyerozyma sp. JA9]	-	-	-	-	GO:0005933//cellular bud;GO:0016020//membrane	-	-
scaffold3.t474	scaffold3.g474	quadrant6	28.08	50.32	0.841856	5.69e-05	86.93	109.5	0.33295	0.0224926	LAS17	Proline-rich protein LAS17 [Meyerozyma sp. JA9]	Cellular Processes	Transport and catabolism	ko04144//Endocytosis	K23612	GO:0030427//site of polarized growth;GO:0044430//cytoskeletal part	GO:0008092//cytoskeletal protein binding	GO:0007163//establishment or maintenance of cell polarity;GO:0009267//cellular response to starvation;GO:0009607//response to biotic stimulus;GO:0016192//vesicle-mediated transport;GO:0022618//ribonucleoprotein complex assembly;GO:0030001//metal ion transport;GO:0030447//filamentous growth;GO:0030866//cortical actin cytoskeleton organization;GO:0032231//regulation of actin filament bundle assembl…
scaffold3.t49	scaffold3.g49	quadrant6	9.47	15.48	0.708151	0.000520978	88.03	110.9	0.333138	5.22e-05	MTO1	Mitochondrial translation optimization protein 1 [Meyerozyma sp. JA9]	-	-	-	-	GO:0043229//intracellular organelle	GO:0000166//nucleotide binding	GO:0002098//tRNA wobble uridine modification
scaffold5.t264	scaffold5.g264	quadrant3	124.06	310.82	1.32502	1.1e-16	90.07	113.47	0.333203	3.21e-05	MRPL22	54S ribosomal protein L22 mitochondrial [Meyerozyma sp. JA9]	-	-	-	-	GO:0044391//ribosomal subunit	GO:0005198//structural molecule activity	GO:0010467//gene expression
scaffold3.t74	scaffold3.g74	quadrant6	3.95	5.45	0.464739	0.103072	90.8	114.43	0.333743	0.0364907	STU1	Protein STU1 [Meyerozyma sp. JA9]	-	-	-	-	-	-	-
scaffold3.t666	scaffold3.g666	quadrant6	63.58	76.76	0.271782	0.3709	84.33	106.3	0.333967	0.0016352	--	DEHA2D07678p [Debaryomyces hansenii CBS767]	-	-	-	-	-	GO:0004721//phosphoprotein phosphatase activity	GO:0006470//protein dephosphorylation
scaffold4.t108	scaffold4.g108	quadrant3	5.01	23.88	2.25196	2.29e-17	89.63	113	0.334216	0.000411726	MRPL17	54S ribosomal protein L17 mitochondrial [Meyerozyma sp. JA9]	-	-	-	-	GO:0000315//organellar large ribosomal subunit;GO:0043231//intracellular membrane-bounded organelle	GO:0005198//structural molecule activity	GO:0006412//translation
scaffold4.t425	scaffold4.g425	quadrant3	18.32	43.46	1.2459	6.05e-10	89.43	112.77	0.334456	0.000264364	URH1	Uridine nucleosidase [Meyerozyma sp. JA9]	Metabolism;Metabolism;Metabolism	Global and overview maps;Nucleotide metabolism;Metabolism of cofactors and vitamins	ko01100//Metabolic pathways;ko00240//Pyrimidine metabolism;ko00760//Nicotinate and nicotinamide metabolism	K01240;K01240;K01240	-	GO:0016799//hydrolase activity, hydrolyzing N-glycosyl compounds	GO:0044248//cellular catabolic process;GO:0055086//nucleobase-containing small molecule metabolic process;GO:0072527//pyrimidine-containing compound metabolic process;GO:1901575//organic substance catabolic process
scaffold2.t831	scaffold2.g831	quadrant6	2.87	4.1	0.514071	0.190586	85.9	108.33	0.334747	0.016185	--	Conserved oligomeric Golgi complex subunit 8 [Meyerozyma sp. JA9]	-	-	-	-	GO:0043234//protein complex	-	GO:0015031//protein transport;GO:1902582//single-organism intracellular transport
scaffold1.t906	scaffold1.g906	quadrant9	60.21	13.88	-2.11734	3.57e-41	90.37	113.97	0.334749	0.000449839	MRM1	rRNA methyltransferase 1 mitochondrial [Meyerozyma sp. JA9]	-	-	-	-	-	GO:0003676//nucleic acid binding;GO:0008168//methyltransferase activity	GO:0009451//RNA modification;GO:0010467//gene expression
scaffold1.t343	scaffold1.g343	quadrant3	1.35	3.14	1.21984	0.0270497	86.07	108.57	0.335055	0.00188066	REX2	Oligoribonuclease mitochondrial [Meyerozyma sp. JA9]	Genetic Information Processing	Translation	ko03008//Ribosome biogenesis in eukaryotes	K13288	GO:0043231//intracellular membrane-bounded organelle;GO:0044444//cytoplasmic part	GO:0008408//3'-5' exonuclease activity;GO:0097159//organic cyclic compound binding	GO:0000459//exonucleolytic trimming involved in rRNA processing;GO:0007005//mitochondrion organization;GO:0034472//snRNA 3'-end processing
scaffold4.t427	scaffold4.g427	quadrant3	28.13	103.38	1.87765	2.05e-26	91.03	114.87	0.335493	0.000473356	MRS4	Mitochondrial RNA-splicing protein MRS4 [Meyerozyma sp. JA9]	-	-	-	-	GO:0019866//organelle inner membrane;GO:0031224//intrinsic component of membrane;GO:0043231//intracellular membrane-bounded organelle	GO:0046915//transition metal ion transmembrane transporter activity	GO:0006396//RNA processing;GO:0006826//iron ion transport;GO:0044763//single-organism cellular process;GO:0055076//transition metal ion homeostasis
scaffold7.t365	scaffold7.g365	quadrant3	1460.53	5139.62	1.81517	2.68e-31	88.7	111.97	0.336063	0.0085552	RPL20A	60S ribosomal protein L20-B [Meyerozyma sp. JA9]	Genetic Information Processing	Translation	ko03010//Ribosome	K02882	GO:0030529//intracellular ribonucleoprotein complex	GO:0005198//structural molecule activity	GO:0007275//multicellular organism development;GO:0010467//gene expression
scaffold5.t103	scaffold5.g103	quadrant3	68.24	209.51	1.6184	3.31e-24	90.4	114.13	0.336326	3.72e-06	MRPL35	54S ribosomal protein L35 mitochondrial [Meyerozyma sp. JA9]	-	-	-	-	GO:0005840//ribosome;GO:0043231//intracellular membrane-bounded organelle	-	-
scaffold3.t621	scaffold3.g621	quadrant6	9.27	16.1	0.795602	3.93e-05	90.57	114.4	0.337035	0.000582119	SSM4	ERAD-associated E3 ubiquitin-protein ligase DOA10 [Meyerozyma sp. JA9]	Genetic Information Processing	Folding, sorting and degradation	ko04141//Protein processing in endoplasmic reticulum	K10661	-	GO:0046914//transition metal ion binding	-
scaffold1.t1020	scaffold1.g1020	quadrant3	51.48	106.36	1.04678	3.64e-12	87.53	110.6	0.337447	0.0114696	ATP12	Protein ATP12 mitochondrial [Meyerozyma sp. JA9]	-	-	-	-	GO:0043231//intracellular membrane-bounded organelle	GO:0005515//protein binding	GO:0007005//mitochondrion organization;GO:0070071//proton-transporting two-sector ATPase complex assembly
scaffold7.t125	scaffold7.g125	quadrant3	322.77	713.03	1.14345	3.38e-16	89.73	113.4	0.337705	1.58e-05	GRS1	Glycine--tRNA ligase 1 mitochondrial [Meyerozyma sp. JA9]	Genetic Information Processing	Translation	ko00970//Aminoacyl-tRNA biosynthesis	K01880	GO:0043231//intracellular membrane-bounded organelle;GO:0044444//cytoplasmic part	GO:0004812//aminoacyl-tRNA ligase activity;GO:0032550//purine ribonucleoside binding	GO:0006418//tRNA aminoacylation for protein translation
scaffold1.t924	scaffold1.g924	quadrant3	13.82	27.99	1.01781	1.71e-06	90.17	113.97	0.337946	0.000163467	NSA2	RecName: Full=Ribosome biogenesis protein NSA2 [Meyerozyma guilliermondii ATCC 6260]	-	-	-	-	GO:0030684//preribosome;GO:0043231//intracellular membrane-bounded organelle;GO:0043232//intracellular non-membrane-bounded organelle	-	GO:0000460//maturation of 5.8S rRNA;GO:0000470//maturation of LSU-rRNA
scaffold7.t249	scaffold7.g249	quadrant6	2.08	2.82	0.435095	0.318259	90.83	114.83	0.338248	0.000990048	HOM3	aspartate kinase [Suhomyces tanzawaensis NRRL Y-17324]	Metabolism;Metabolism;Metabolism;Metabolism;Metabolism;Metabolism;Metabolism;Metabolism	Global and overview maps;Global and overview maps;Global and overview maps;Amino acid metabolism;Amino acid metabolism;Global and overview maps;Amino acid metabolism;Biosynthesis of other secondary metabolites	ko01100//Metabolic pathways;ko01110//Biosynthesis of secondary metabolites;ko01230//Biosynthesis of amino acids;ko00260//Glycine, serine and threonine metabolism;ko00270//Cysteine and methionine metabolism;ko01210//2-Oxocarboxylic acid metabolism;ko00300//Lysine biosynthesis;ko00261//Monobactam biosynthesis	K00928;K00928;K00928;K00928;K00928;K00928;K00928;K00928	GO:0005737//cytoplasm	GO:0016774//phosphotransferase activity, carboxyl group as acceptor;GO:0031406//carboxylic acid binding;GO:0097159//organic cyclic compound binding;GO:1901363//heterocyclic compound binding	GO:0000097//sulfur amino acid biosynthetic process;GO:0006566//threonine metabolic process;GO:0006796//phosphate-containing compound metabolic process;GO:0009070//serine family amino acid biosynthetic process;GO:0009085//lysine biosynthetic process
scaffold2.t235	scaffold2.g235	quadrant3	7.15	18.9	1.40212	8.13e-10	88.5	111.9	0.338461	0.000115062	TMA46	Translation machinery-associated protein 46 [Meyerozyma sp. JA9]	-	-	-	-	GO:0005737//cytoplasm	GO:0046914//transition metal ion binding	-
scaffold1.t76	scaffold1.g76	quadrant6	57.78	80.29	0.47459	0.0154375	86.53	109.43	0.338724	0.0011487	ECI1	32-trans-enoyl-CoA isomerase [Meyerozyma sp. JA9]	Cellular Processes;Metabolism	Transport and catabolism;Lipid metabolism	ko04146//Peroxisome;ko00071//Fatty acid degradation	K13239;K13239	GO:0042579//microbody	GO:0016863//intramolecular oxidoreductase activity, transposing C=C bonds	GO:0009062//fatty acid catabolic process;GO:0040007//growth
scaffold1.t925	scaffold1.g925	quadrant6	3.07	4.81	0.647798	0.132611	87.23	110.37	0.339353	0.00613164	LCP5	U3 small nucleolar ribonucleoprotein LCP5 [Meyerozyma sp. JA9]	-	-	-	-	-	-	-
scaffold7.t235	scaffold7.g235	quadrant6	280.46	456.38	0.702447	6.8e-05	88.13	111.53	0.339715	0.00122932	RPB3	DNA-directed RNA polymerase II subunit RPB3 [Meyerozyma sp. JA9]	Genetic Information Processing	Transcription	ko03020//RNA polymerase	K03011	GO:0044451//nucleoplasm part	GO:0003676//nucleic acid binding;GO:0005515//protein binding;GO:0034062//RNA polymerase activity	GO:0006351//transcription, DNA-templated;GO:0042221//response to chemical
scaffold8.t182	scaffold8.g182	quadrant3	1051.99	3208.31	1.60869	8.2e-23	88.5	112	0.339749	0.00619474	EFB1	DEHA2C11440p [Debaryomyces hansenii CBS767]	-	-	-	-	GO:0030529//intracellular ribonucleoprotein complex;GO:0043234//protein complex;GO:0044444//cytoplasmic part	GO:0008135//translation factor activity, RNA binding	GO:0006417//regulation of translation;GO:0032231//regulation of actin filament bundle assembly;GO:0043087//regulation of GTPase activity
scaffold6.t142	scaffold6.g142	quadrant6	0.12	0.08	-0.526069	0.592584	86.3	109.27	0.340421	0.0273889	--	DEHA2G12936p [Debaryomyces hansenii CBS767]	-	-	-	-	-	-	-
scaffold3.t635	scaffold3.g635	quadrant3	52.84	175.72	1.73355	2.87e-24	89.3	113.07	0.340442	0.00250403	MRPL24	54S ribosomal protein L24 mitochondrial [Meyerozyma sp. JA9]	Genetic Information Processing	Translation	ko03010//Ribosome	K02902	GO:0000315//organellar large ribosomal subunit;GO:0043231//intracellular membrane-bounded organelle	GO:0005198//structural molecule activity	GO:0006412//translation
scaffold1.t736	scaffold1.g736	quadrant3	2.03	4.21	1.05471	0.0410923	88.27	111.77	0.340549	0.000295106	TRM8	RecName: Full=tRNA (guanine-N(7)-)-methyltransferase; AltName: Full=Transfer RNA methyltransferase 8; AltName: Full=tRNA (guanine(46)-N(7))-methyltransferase; AltName: Full=tRNA(m7G46)-methyltransferase [Meyerozyma guilliermondii ATCC 6260]	-	-	-	-	GO:0034708//methyltransferase complex;GO:0043231//intracellular membrane-bounded organelle	GO:0003723//RNA binding;GO:0016423//tRNA (guanine) methyltransferase activity	GO:0001510//RNA methylation;GO:0008033//tRNA processing
scaffold4.t161	scaffold4.g161	quadrant3	75.53	242.78	1.68451	3.89e-19	86.8	109.93	0.340862	0.00892194	HTB1	RecName: Full=Histone H2B.1 [Meyerozyma guilliermondii ATCC 6260]	-	-	-	-	-	-	-
scaffold3.t11	scaffold3.g11	quadrant6	59.24	58.6	-0.0155077	0.419264	91.33	115.73	0.341591	0.0113265	uapC	Purine permease [Meyerozyma sp. JA9]	-	-	-	-	GO:0016020//membrane;GO:0044424//intracellular part	GO:0005345//purine nucleobase transmembrane transporter activity	GO:0006863//purine nucleobase transport;GO:0044763//single-organism cellular process
scaffold2.t660	scaffold2.g660	quadrant6	5.96	4.26	-0.485588	0.0181885	86.7	109.87	0.34165	0.00150692	--	DEHA2D03432p [Debaryomyces hansenii CBS767]	-	-	-	-	-	-	-
scaffold1.t499	scaffold1.g499	quadrant6	9.98	9.53	-0.0665636	0.486334	83.37	105.67	0.341978	0.000306179	--	CIC11C00000000042 [[Candida] intermedia]	-	-	-	-	-	-	-
scaffold2.t229	scaffold2.g229	quadrant6	4.1	4.52	0.139635	0.947282	84.8	107.5	0.3422	0.0192863	--	Conserved oligomeric Golgi complex subunit 7 [Meyerozyma sp. JA9]	-	-	-	-	-	-	-
scaffold1.t886	scaffold1.g886	quadrant6	2.56	2.75	0.105035	0.987555	92.27	116.97	0.342216	0.0075096	--	Piso0_004633 [Millerozyma farinosa CBS 7064]	-	-	-	-	-	GO:0036094//small molecule binding;GO:0097159//organic cyclic compound binding	-
scaffold1.t729	scaffold1.g729	quadrant3	438.01	1450.96	1.72796	1.42e-21	89.73	113.77	0.342362	0.000404474	RPL22B	60S ribosomal protein L22-A [Meyerozyma sp. JA9]	Genetic Information Processing	Translation	ko03010//Ribosome	K02891	GO:0015934//large ribosomal subunit	GO:0005198//structural molecule activity	GO:0006412//translation;GO:0007275//multicellular organism development
scaffold1.t459	scaffold1.g459	quadrant6	45.33	64.87	0.517085	0.0129513	89.77	113.83	0.342671	0.0123176	--	C2H2 Zinc finger domain-containing protein [Scheffersomyces stipitis CBS 6054]	-	-	-	-	-	GO:0046914//transition metal ion binding;GO:0097159//organic cyclic compound binding	-
scaffold6.t375	scaffold6.g375	quadrant6	412.28	348.24	-0.243529	0.00892336	87.4	110.87	0.34312	0.012007	PUP2	proteasome component PUP2 [Meyerozyma guilliermondii ATCC 6260]	Genetic Information Processing	Folding, sorting and degradation	ko03050//Proteasome	K02729	GO:0016020//membrane;GO:0031597//cytosolic proteasome complex;GO:0043231//intracellular membrane-bounded organelle	GO:0004175//endopeptidase activity	GO:0006511//ubiquitin-dependent protein catabolic process;GO:0010498//proteasomal protein catabolic process
scaffold2.t133	scaffold2.g133	quadrant6	391.09	343.39	-0.187651	0.0292778	89.13	113.07	0.343137	0.00439219	rhlG	Rho1 guanine nucleotide exchange factor TUS1 [Meyerozyma sp. JA9]	-	-	-	-	-	GO:0008875//gluconate dehydrogenase activity	GO:0044710//single-organism metabolic process
scaffold8.t149	scaffold8.g149	quadrant6	45.43	70.5	0.633804	0.000103265	88.1	111.87	0.344566	0.000739486	CysA	Serine O-acetyltransferase [Meyerozyma sp. JA9]	-	-	-	-	GO:0044424//intracellular part	GO:0016412//serine O-acyltransferase activity;GO:0016413//O-acetyltransferase activity	GO:0000097//sulfur amino acid biosynthetic process
scaffold1.t519	scaffold1.g519	quadrant3	11.17	70.47	2.65695	4.75e-37	91.03	115.7	0.345922	1.98e-05	--	Inner membrane mitoribosome receptor MBA1 mitochondrial [Meyerozyma sp. JA9]	-	-	-	-	-	-	GO:0071840//cellular component organization or biogenesis
scaffold2.t324	scaffold2.g324	quadrant6	27.52	26.14	-0.0743961	0.271458	89.33	113.57	0.346269	0.00656129	DNAJA2	Mitochondrial protein import protein MAS5 [Meyerozyma sp. JA9]	Genetic Information Processing	Folding, sorting and degradation	ko04141//Protein processing in endoplasmic reticulum	K09503	GO:0044444//cytoplasmic part	GO:0005515//protein binding;GO:0043169//cation binding	GO:0006457//protein folding;GO:0015031//protein transport;GO:0044699//single-organism process
scaffold3.t665	scaffold3.g665	quadrant9	47.02	9.62	-2.28906	2.32e-53	91.83	116.8	0.34695	0.00585334	--	DEHA2D07634p [Debaryomyces hansenii CBS767]	-	-	-	-	-	-	-
scaffold3.t612	scaffold3.g612	quadrant6	6.58	12.5	0.924653	0.000365025	89.23	113.53	0.347461	0.00169736	MSS2	Regulatory protein PHO2 [Meyerozyma sp. JA9]	-	-	-	-	GO:0031312//extrinsic component of organelle membrane;GO:0044429//mitochondrial part	-	GO:0032978//protein insertion into membrane from inner side
scaffold6.t462	scaffold6.g462	quadrant9	11.29	2.66	-2.08778	3.24e-36	89.23	113.53	0.347461	0.0202557	LTE1	Guanine nucleotide exchange factor LTE1 [Meyerozyma sp. JA9]	Cellular Processes	Cell growth and death	ko04111//Cell cycle - yeast	K06681	GO:0044464//cell part	-	GO:0007067//mitotic nuclear division;GO:0043087//regulation of GTPase activity;GO:0051301//cell division
scaffold5.t343	scaffold5.g343	quadrant6	13.02	15.01	0.205146	0.69363	90.9	115.7	0.348037	0.0207932	DPH5	Diphthine methyl ester synthase [Meyerozyma sp. JA9]	-	-	-	-	GO:0043231//intracellular membrane-bounded organelle;GO:0044444//cytoplasmic part	GO:0008757//S-adenosylmethionine-dependent methyltransferase activity	GO:0000096//sulfur amino acid metabolic process;GO:0017182//peptidyl-diphthamide metabolic process
scaffold1.t400	scaffold1.g400	quadrant3	66.74	167.23	1.32531	5.61e-17	88.9	113.23	0.349043	0.000672592	--	DEHA2F24112p [Debaryomyces hansenii CBS767]	-	-	-	-	-	-	-
scaffold1.t553	scaffold1.g553	quadrant6	4	4.26	0.0919819	0.992161	90.1	114.83	0.349942	0.0104514	NUG1	Nuclear GTP-binding protein NUG1 [Meyerozyma sp. JA9]	Genetic Information Processing	Translation	ko03008//Ribosome biogenesis in eukaryotes	K14538	-	-	-
scaffold1.t323	scaffold1.g323	quadrant3	48.28	195.26	2.0159	7.2e-33	88.87	113.27	0.350009	0.0187227	MRPS16	37S ribosomal protein S16 mitochondrial [Meyerozyma sp. JA9]	Genetic Information Processing	Translation	ko03010//Ribosome	K02959	GO:0000314//organellar small ribosomal subunit;GO:0043231//intracellular membrane-bounded organelle	GO:0005198//structural molecule activity	GO:0006412//translation
scaffold3.t360	scaffold3.g360	quadrant6	1.59	1.92	0.269573	0.598754	86.97	110.9	0.350725	0.000441485	DUF1	WD repeat-containing protein 48 [Meyerozyma sp. JA9]	-	-	-	-	-	-	-
scaffold3.t306	scaffold3.g306	quadrant6	67.16	118.89	0.823882	3.56e-08	89.13	113.67	0.350772	0.000102217	YDR341C	Arginine--tRNA ligase cytoplasmic [Meyerozyma sp. JA9]	Genetic Information Processing	Translation	ko00970//Aminoacyl-tRNA biosynthesis	K01887	GO:0005739//mitochondrion	GO:0004812//aminoacyl-tRNA ligase activity;GO:0032550//purine ribonucleoside binding	GO:0000959//mitochondrial RNA metabolic process;GO:0006418//tRNA aminoacylation for protein translation
scaffold9.t67	scaffold9.g67	quadrant6	5.55	4.35	-0.352578	0.0104843	84.7	108.07	0.351488	0.00170222	TRM3	DEHA2G17050p [Debaryomyces hansenii CBS767]	-	-	-	-	-	GO:0003676//nucleic acid binding;GO:0008175//tRNA methyltransferase activity	GO:0001510//RNA methylation;GO:0010467//gene expression
scaffold2.t118	scaffold2.g118	quadrant6	5.65	5.19	-0.122441	0.361097	90.73	115.77	0.351515	0.000134588	URK1	Uridine kinase [Meyerozyma sp. JA9]	Metabolism;Metabolism	Global and overview maps;Nucleotide metabolism	ko01100//Metabolic pathways;ko00240//Pyrimidine metabolism	K00876;K00876	GO:0043231//intracellular membrane-bounded organelle	GO:0016787//hydrolase activity;GO:0019206//nucleoside kinase activity;GO:0032550//purine ribonucleoside binding	GO:0006222//UMP biosynthetic process;GO:0006241//CTP biosynthetic process
scaffold5.t377	scaffold5.g377	quadrant6	0.88	0.61	-0.526287	0.265611	89.97	114.8	0.35166	0.0115889	BSC5	Bypass of stop codon protein 5 [Meyerozyma sp. JA9]	-	-	-	-	-	-	GO:0009987//cellular process
scaffold6.t26	scaffold6.g26	quadrant6	26.54	49.08	0.886786	0.000256124	84.6	108	0.352302	0.00775277	SPC19	DASH complex subunit SPC19 [Meyerozyma sp. JA9]	-	-	-	-	GO:0000942//condensed nuclear chromosome outer kinetochore;GO:0005819//spindle	-	GO:0034453//microtubule anchoring
scaffold2.t743	scaffold2.g743	quadrant6	1.95	2.87	0.56172	0.325707	88	112.4	0.353067	0.000178074	UTP30	Ribosome biogenesis protein [Meyerozyma sp. JA9]	-	-	-	-	GO:0030684//preribosome;GO:0043231//intracellular membrane-bounded organelle;GO:0044391//ribosomal subunit	GO:0003676//nucleic acid binding	GO:0009987//cellular process;GO:0010467//gene expression;GO:0042254//ribosome biogenesis
scaffold3.t708	scaffold3.g708	quadrant6	73.33	122.06	0.735076	6.46e-05	83.07	106.1	0.353083	0.0149429	IDI1	Isopentenyl-diphosphate Delta-isomerase [Meyerozyma sp. JA9]	Metabolism;Metabolism;Metabolism	Global and overview maps;Global and overview maps;Metabolism of terpenoids and polyketides	ko01100//Metabolic pathways;ko01110//Biosynthesis of secondary metabolites;ko00900//Terpenoid backbone biosynthesis	K01823;K01823;K01823	GO:0043231//intracellular membrane-bounded organelle	GO:0016863//intramolecular oxidoreductase activity, transposing C=C bonds	GO:0006720//isoprenoid metabolic process;GO:0008202//steroid metabolic process;GO:0008654//phospholipid biosynthetic process
scaffold4.t525	scaffold4.g525	quadrant6	24.58	40.72	0.728057	0.00176443	85.1	108.8	0.354448	0.0173493	AIM41	RecName: Full=Altered inheritance of mitochondria protein 41, mitochondrial; Flags: Precursor [Meyerozyma guilliermondii ATCC 6260]	-	-	-	-	GO:0043231//intracellular membrane-bounded organelle	GO:0016879//ligase activity, forming carbon-nitrogen bonds	-
scaffold2.t224	scaffold2.g224	quadrant3	8.2	22.81	1.47656	6.15e-05	90.67	115.93	0.354651	0.0207169	PET191	CIC11C00000001637 [[Candida] intermedia]	-	-	-	-	GO:0031304//intrinsic component of mitochondrial inner membrane;GO:0031970//organelle envelope lumen	-	GO:0008535//respiratory chain complex IV assembly
scaffold1.t353	scaffold1.g353	quadrant6	5.76	8.26	0.519238	0.0676565	88.97	113.77	0.354741	0.000188783	RPA135	DNA-directed RNA polymerase I subunit [Meyerozyma sp. JA9]	Genetic Information Processing	Transcription	ko03020//RNA polymerase	K03002	GO:0044452//nucleolar part	GO:0001882//nucleoside binding;GO:0003676//nucleic acid binding;GO:0003899//DNA-directed RNA polymerase activity;GO:0043169//cation binding	GO:0006360//transcription from RNA polymerase I promoter;GO:0022613//ribonucleoprotein complex biogenesis
scaffold2.t827	scaffold2.g827	quadrant3	14.39	36.14	1.32853	3.25e-11	90	115.13	0.355309	0.00446024	MRPS17	37S ribosomal protein S17 mitochondrial [Meyerozyma sp. JA9]	Genetic Information Processing	Translation	ko03010//Ribosome	K02961	GO:0000314//organellar small ribosomal subunit;GO:0043231//intracellular membrane-bounded organelle	GO:0005198//structural molecule activity	GO:0006412//translation
scaffold6.t281	scaffold6.g281	quadrant6	13.6	17.87	0.393664	0.133463	84.97	108.77	0.356268	0.00144724	RFC2	Replication factor C subunit 2 [Meyerozyma sp. JA9]	Genetic Information Processing;Genetic Information Processing;Genetic Information Processing	Replication and repair;Replication and repair;Replication and repair	ko03420//Nucleotide excision repair;ko03030//DNA replication;ko03430//Mismatch repair	K10755;K10755;K10755	GO:0043234//protein complex;GO:0044427//chromosomal part	GO:0003676//nucleic acid binding;GO:0016462//pyrophosphatase activity;GO:0032550//purine ribonucleoside binding	GO:0000076//DNA replication checkpoint;GO:0006261//DNA-dependent DNA replication
scaffold4.t361	scaffold4.g361	quadrant3	9.37	24.13	1.36471	9.22e-11	87.33	111.87	0.357176	0.000563217	Os01g0164600	DEHA2E15598p [Debaryomyces hansenii CBS767]	-	-	-	-	-	GO:0004721//phosphoprotein phosphatase activity	GO:0006464//cellular protein modification process;GO:0009607//response to biotic stimulus;GO:0033554//cellular response to stress;GO:0036176//response to neutral pH;GO:0040007//growth;GO:0042594//response to starvation
scaffold5.t458	scaffold5.g458	quadrant6	13.74	17.47	0.346572	0.382544	90.27	115.63	0.357292	0.00122094	--	DEHA2G00814p [Debaryomyces hansenii CBS767]	-	-	-	-	-	-	-
scaffold1.t291	scaffold1.g291	quadrant6	15.08	8.55	-0.818959	3.7e-07	90.47	115.93	0.357837	0.0002039	NCL1	DEHA2F21384p [Debaryomyces hansenii CBS767]	-	-	-	-	GO:0043231//intracellular membrane-bounded organelle	GO:0003723//RNA binding;GO:0016427//tRNA (cytosine) methyltransferase activity	GO:0001510//RNA methylation;GO:0006400//tRNA modification;GO:0034614//cellular response to reactive oxygen species
scaffold1.t1045	scaffold1.g1045	quadrant6	7.93	11.72	0.562563	0.10085	89	114.07	0.358	0.00054102	FCF2	rRNA-processing protein FCF2 [Meyerozyma sp. JA9]	-	-	-	-	GO:0043231//intracellular membrane-bounded organelle;GO:0043232//intracellular non-membrane-bounded organelle	-	GO:0000479//endonucleolytic cleavage of tricistronic rRNA transcript (SSU-rRNA, 5.8S rRNA, LSU-rRNA)
scaffold2.t114	scaffold2.g114	quadrant3	21.63	72.9	1.75311	9.89e-22	88.23	113.1	0.358203	5.92e-07	MRPL1	54S ribosomal protein L1 mitochondrial [Meyerozyma sp. JA9]	Genetic Information Processing	Translation	ko03010//Ribosome	K02863	GO:0000315//organellar large ribosomal subunit;GO:0043231//intracellular membrane-bounded organelle	GO:0003676//nucleic acid binding;GO:0005198//structural molecule activity	GO:0006412//translation
scaffold6.t385	scaffold6.g385	quadrant3	199.88	480	1.2639	5.87e-13	90.67	116.3	0.359207	1.18e-05	RPL5	60S ribosomal protein L5 [Meyerozyma sp. JA9]	Genetic Information Processing	Translation	ko03010//Ribosome	K02932	GO:0015934//large ribosomal subunit;GO:0043231//intracellular membrane-bounded organelle	GO:0003824//catalytic activity;GO:0005198//structural molecule activity;GO:0019843//rRNA binding	GO:0006412//translation;GO:0022618//ribonucleoprotein complex assembly
scaffold1.t36	scaffold1.g36	quadrant3	9.48	27.23	1.52224	1.25e-15	87.8	112.63	0.359341	0.00151665	ATP25	RecName: Full=ATPase synthesis protein 25, mitochondrial; Flags: Precursor [Meyerozyma guilliermondii ATCC 6260]	-	-	-	-	GO:0019866//organelle inner membrane;GO:0043231//intracellular membrane-bounded organelle	-	GO:0009987//cellular process;GO:0010467//gene expression
scaffold7.t321	scaffold7.g321	quadrant3	18.82	58.23	1.62975	4.16e-20	89.53	114.9	0.359882	0.000143692	MRPS28	37S ribosomal protein S28 mitochondrial [Meyerozyma sp. JA9]	Genetic Information Processing	Translation	ko03010//Ribosome	K02956	GO:0030529//intracellular ribonucleoprotein complex	GO:0005198//structural molecule activity	GO:0010467//gene expression
scaffold4.t267	scaffold4.g267	quadrant6	12.88	8.17	-0.65694	0.000721807	90.57	116.27	0.360385	0.00110254	ESA1	Histone acetyltransferase ESA1 [Meyerozyma sp. JA9]	-	-	-	-	GO:0035267//NuA4 histone acetyltransferase complex	GO:0004402//histone acetyltransferase activity	GO:0006281//DNA repair;GO:0006354//DNA-templated transcription, elongation;GO:0006355//regulation of transcription, DNA-templated;GO:0016573//histone acetylation;GO:0030447//filamentous growth;GO:0031325//positive regulation of cellular metabolic process;GO:0045934//negative regulation of nucleobase-containing compound metabolic process;GO:2000113//negative regulation of cellular macromolecule bi…
scaffold8.t85	scaffold8.g85	quadrant3	5.44	23.8	2.1284	8.81e-12	88.83	114.07	0.360704	0.00126464	NIP7	60S ribosome subunit biogenesis protein NIP7 [Meyerozyma guilliermondii ATCC 6260]	-	-	-	-	GO:0030684//preribosome;GO:0043231//intracellular membrane-bounded organelle;GO:0043232//intracellular non-membrane-bounded organelle;GO:0044444//cytoplasmic part	GO:0003676//nucleic acid binding	GO:0000470//maturation of LSU-rRNA;GO:0022618//ribonucleoprotein complex assembly
scaffold7.t424	scaffold7.g424	quadrant3	1.38	4.52	1.71621	0.000245252	80.13	102.97	0.361703	0.00112586	SPCC663.06c	DEHA2C04598p [Debaryomyces hansenii CBS767]	-	-	-	-	GO:0044424//intracellular part	GO:0003824//catalytic activity	GO:0044710//single-organism metabolic process
scaffold4.t41	scaffold4.g41	quadrant6	8.48	13.31	0.650013	0.00512007	88.83	114.17	0.361968	0.00304427	PLM2	Protein PLM2 [Meyerozyma sp. JA9]	-	-	-	-	GO:0005634//nucleus	-	-
scaffold7.t202	scaffold7.g202	quadrant6	7.84	15.55	0.988293	6.97e-06	91.1	117.1	0.362218	0.000333325	RRP9	Ribosomal RNA-processing protein 9 [Meyerozyma sp. JA9]	-	-	-	-	GO:0005732//small nucleolar ribonucleoprotein complex;GO:0030684//preribosome;GO:0043232//intracellular non-membrane-bounded organelle	-	GO:0006364//rRNA processing;GO:0042493//response to drug
scaffold6.t126	scaffold6.g126	quadrant3	16.55	43.87	1.40658	1.45e-15	87.87	113	0.362935	0.00750113	--	DEHA2G13266p [Debaryomyces hansenii CBS767]	-	-	-	-	-	-	-
scaffold3.t269	scaffold3.g269	quadrant6	94.15	176.18	0.904096	1.18e-05	86.8	111.63	0.363001	0.00144161	DEHA2G06622g	Succinate dehydrogenase assembly factor 3 mitochondrial [Meyerozyma sp. JA9]	-	-	-	-	GO:0031970//organelle envelope lumen;GO:0044429//mitochondrial part	-	GO:0006006//glucose metabolic process;GO:0010565//regulation of cellular ketone metabolic process;GO:0033108//mitochondrial respiratory chain complex assembly
scaffold3.t189	scaffold3.g189	quadrant6	9.77	5.42	-0.849573	0.000234612	85.1	109.47	0.363261	0.000141221	PTP3	Tyrosine-protein phosphatase non-receptor type 18 [Meyerozyma sp. JA9]	Environmental Information Processing	Signal transduction	ko04011//MAPK signaling pathway - yeast	K19806	-	GO:0004721//phosphoprotein phosphatase activity	GO:0006470//protein dephosphorylation
scaffold1.t803	scaffold1.g803	quadrant6	84.64	156.97	0.891104	1.72e-08	87.07	112.1	0.364594	0.00152192	--	DEHA2F12606p [Debaryomyces hansenii CBS767]	-	-	-	-	-	-	-
scaffold4.t539	scaffold4.g539	quadrant3	95.15	324.47	1.76976	4.09e-23	87.43	112.6	0.364952	0.0002735	mge1	Sexual differentiation process protein [Meyerozyma sp. JA9]	-	-	-	-	GO:0044429//mitochondrial part	GO:0030554//adenyl nucleotide binding;GO:0046983//protein dimerization activity	GO:0006457//protein folding;GO:0019222//regulation of metabolic process
scaffold4.t68	scaffold4.g68	quadrant3	2.21	9.43	2.09488	9.33e-06	88.43	113.93	0.365528	0.000569229	FYV7	rRNA processing [Suhomyces tanzawaensis NRRL Y-17324]	-	-	-	-	GO:0043231//intracellular membrane-bounded organelle	-	GO:0006364//rRNA processing
scaffold3.t371	scaffold3.g371	quadrant3	189.08	452.36	1.25851	1.15e-09	84.4	108.77	0.365922	0.0447598	ATP19	DEHA2G09680p [Debaryomyces hansenii CBS767]	Metabolism;Metabolism	Global and overview maps;Energy metabolism	ko01100//Metabolic pathways;ko00190//Oxidative phosphorylation	K02143;K02143	GO:0031966//mitochondrial membrane;GO:0045263//proton-transporting ATP synthase complex, coupling factor F(o)	GO:0019829//cation-transporting ATPase activity	GO:0006461//protein complex assembly;GO:0006754//ATP biosynthetic process;GO:0006810//transport
scaffold2.t608	scaffold2.g608	quadrant9	0.76	0.27	-1.51096	0.0258371	88.77	114.4	0.365997	0.000534795	UTP14	U3 small nucleolar RNA-associated protein 14 [Meyerozyma sp. JA9]	Genetic Information Processing	Translation	ko03008//Ribosome biogenesis in eukaryotes	K14567	-	-	-
scaffold1.t445	scaffold1.g445	quadrant6	4.8	5.52	0.200762	0.688253	88.83	114.57	0.367014	0.00227831	EGH1	glycoside hydrolase family 5 protein [Suhomyces tanzawaensis NRRL Y-17324]	-	-	-	-	-	GO:0016798//hydrolase activity, acting on glycosyl bonds;GO:0043167//ion binding	GO:0044238//primary metabolic process
scaffold2.t16	scaffold2.g16	quadrant6	363.68	574.76	0.66029	0.000311932	83.03	107.13	0.367645	0.0117926	ATP14	ATP synthase subunit H mitochondrial [Meyerozyma sp. JA9]	Metabolism;Metabolism	Global and overview maps;Energy metabolism	ko01100//Metabolic pathways;ko00190//Oxidative phosphorylation	K02141;K02141	GO:0043231//intracellular membrane-bounded organelle;GO:0045263//proton-transporting ATP synthase complex, coupling factor F(o)	GO:0019829//cation-transporting ATPase activity	GO:0006754//ATP biosynthetic process;GO:0007005//mitochondrion organization
scaffold6.t89	scaffold6.g89	quadrant6	58.95	67.66	0.198659	0.740497	92.53	119.47	0.368563	0.0116696	CDC42	cell division control protein 42 [Meyerozyma guilliermondii ATCC 6260]	Environmental Information Processing;Cellular Processes	Signal transduction;Transport and catabolism	ko04011//MAPK signaling pathway - yeast;ko04144//Endocytosis	K04393;K04393	GO:0000133//polarisome;GO:0005774//vacuolar membrane;GO:0005886//plasma membrane;GO:0005933//cellular bud;GO:0032156//septin cytoskeleton;GO:0051285//cell cortex of cell tip	GO:0017111//nucleoside-triphosphatase activity;GO:0032550//purine ribonucleoside binding	GO:0002833//positive regulation of response to biotic stimulus;GO:0007088//regulation of mitotic nuclear division;GO:0007117//budding cell bud growth;GO:0007186//G-protein coupled receptor signaling pathway;GO:0010962//regulation of glucan biosynthetic process;GO:0015031//protein transport;GO:0016049//cell growth;GO:0016482//cytoplasmic transport;GO:0017157//regulation of exocytosis;GO:0030584//s…
scaffold2.t692	scaffold2.g692	quadrant6	18	30.43	0.757388	0.000168605	92.07	118.9	0.368998	0.0300802	AIM14	RecName: Full=Probable metalloreductase AIM14 [Meyerozyma guilliermondii ATCC 6260]	-	-	-	-	GO:0031224//intrinsic component of membrane;GO:0043229//intracellular organelle;GO:0044444//cytoplasmic part	GO:0016491//oxidoreductase activity	GO:0044710//single-organism metabolic process;GO:0044763//single-organism cellular process;GO:0044765//single-organism transport;GO:0065007//biological regulation
scaffold2.t238	scaffold2.g238	quadrant3	796.7	2881.18	1.85455	1.47e-31	91.37	118	0.369047	0.0261802	RPS7A	40S ribosomal protein S7-A [Meyerozyma guilliermondii ATCC 6260]	Genetic Information Processing	Translation	ko03010//Ribosome	K02993	-	-	-
scaffold1.t380	scaffold1.g380	quadrant3	24.84	49.88	1.0056	1.14e-05	87.53	113.07	0.369269	0.000333242	RPA12	DNA-directed RNA polymerase I subunit RPA12 [Meyerozyma sp. JA9]	Genetic Information Processing	Transcription	ko03020//RNA polymerase	K03000	GO:0044444//cytoplasmic part;GO:0044452//nucleolar part	GO:0003676//nucleic acid binding;GO:0034062//RNA polymerase activity;GO:0046914//transition metal ion binding	GO:0006353//DNA-templated transcription, termination;GO:0006360//transcription from RNA polymerase I promoter;GO:0022613//ribonucleoprotein complex biogenesis
scaffold6.t410	scaffold6.g410	quadrant6	127.98	231.69	0.856277	2.5e-09	87.9	113.6	0.370028	1.38e-05	GUA1	GMP synthase [Meyerozyma guilliermondii ATCC 6260]	Metabolism;Metabolism	Global and overview maps;Nucleotide metabolism	ko01100//Metabolic pathways;ko00230//Purine metabolism	K01951;K01951	GO:0044444//cytoplasmic part	GO:0016818//hydrolase activity, acting on acid anhydrides, in phosphorus-containing anhydrides;GO:0016884//carbon-nitrogen ligase activity, with glutamine as amido-N-donor;GO:0032550//purine ribonucleoside binding	GO:0009064//glutamine family amino acid metabolic process;GO:0009152//purine ribonucleotide biosynthetic process
scaffold1.t59	scaffold1.g59	quadrant6	136.09	79.87	-0.7688	2.11e-10	89.13	115.33	0.371773	0.00595613	SPS19	Peroxisomal 24-dienoyl-CoA reductase SPS19 [Meyerozyma sp. JA9]	Cellular Processes	Transport and catabolism	ko04146//Peroxisome	K13237	-	GO:0016628//oxidoreductase activity, acting on the CH-CH group of donors, NAD or NADP as acceptor	GO:0006631//fatty acid metabolic process;GO:0022413//reproductive process in single-celled organism
scaffold4.t98	scaffold4.g98	quadrant3	5.3	21.52	2.02252	1.66e-26	89.4	115.73	0.372458	0.00215526	--	Pentatricopeptide repeat-containing protein [Meyerozyma sp. JA9]	-	-	-	-	-	-	-
scaffold2.t699	scaffold2.g699	quadrant6	11.27	6.72	-0.745954	3.52e-05	83.43	108.03	0.372781	0.0197302	--	Acyltransferase LovD [Meyerozyma sp. JA9]	-	-	-	-	-	-	-
scaffold6.t450	scaffold6.g450	quadrant6	331.03	498.23	0.58985	0.000721423	90.43	117.1	0.372815	0.000153999	IMH3	Inosine-5'-monophosphate dehydrogenase [Meyerozyma sp. JA9]	Metabolism;Metabolism;Metabolism	Global and overview maps;Global and overview maps;Nucleotide metabolism	ko01100//Metabolic pathways;ko01110//Biosynthesis of secondary metabolites;ko00230//Purine metabolism	K00088;K00088;K00088	GO:0044444//cytoplasmic part	GO:0016616//oxidoreductase activity, acting on the CH-OH group of donors, NAD or NADP as acceptor;GO:0036094//small molecule binding;GO:0043169//cation binding;GO:0044822//poly(A) RNA binding	GO:0009152//purine ribonucleotide biosynthetic process;GO:0033554//cellular response to stress;GO:0040007//growth;GO:0042493//response to drug;GO:0042594//response to starvation;GO:0052251//induction by organism of defense response of other organism involved in symbiotic interaction
scaffold2.t907	scaffold2.g907	quadrant6	276.2	306.17	0.148637	0.919497	90.43	117.23	0.374456	5.98e-05	UTP13	U3 small nucleolar RNA-associated protein 13 [Meyerozyma sp. JA9]	Genetic Information Processing	Translation	ko03008//Ribosome biogenesis in eukaryotes	K14555	GO:0030684//preribosome;GO:0043231//intracellular membrane-bounded organelle;GO:0043232//intracellular non-membrane-bounded organelle;GO:0043234//protein complex	GO:0003723//RNA binding	GO:0000479//endonucleolytic cleavage of tricistronic rRNA transcript (SSU-rRNA, 5.8S rRNA, LSU-rRNA);GO:0030490//maturation of SSU-rRNA
scaffold7.t308	scaffold7.g308	quadrant6	15.87	26.91	0.762143	0.00599032	91.07	118.1	0.375014	0.0254314	MRPS35	37S ribosomal protein S35 mitochondrial [Meyerozyma sp. JA9]	-	-	-	-	GO:0030529//intracellular ribonucleoprotein complex;GO:0043231//intracellular membrane-bounded organelle;GO:0044444//cytoplasmic part	GO:0005198//structural molecule activity	GO:0006412//translation
scaffold3.t363	scaffold3.g363	quadrant3	22.3	104.55	2.22929	5.56e-38	88.03	114.2	0.375441	0.000107368	MRPS9	37S ribosomal protein S9 mitochondrial [Meyerozyma sp. JA9]	Genetic Information Processing	Translation	ko03010//Ribosome	K02996	GO:0000314//organellar small ribosomal subunit;GO:0043231//intracellular membrane-bounded organelle	GO:0005198//structural molecule activity	GO:0006412//translation
scaffold6.t245	scaffold6.g245	quadrant3	213.12	728.74	1.77374	1.28e-22	88.27	114.57	0.376247	5.43e-05	MRPL32	54S ribosomal protein L32 mitochondrial [Meyerozyma sp. JA9]	Genetic Information Processing	Translation	ko03010//Ribosome	K02911	GO:0000315//organellar large ribosomal subunit;GO:0019866//organelle inner membrane;GO:0043231//intracellular membrane-bounded organelle	GO:0005198//structural molecule activity	GO:0006412//translation
scaffold1.t79	scaffold1.g79	quadrant6	9.34	12.94	0.4702	0.0927356	91.23	118.43	0.376442	0.00729825	ASI3	Protein ASI3 [Meyerozyma sp. JA9]	-	-	-	-	GO:0016020//membrane	-	-
scaffold2.t482	scaffold2.g482	quadrant9	8.09	2.84	-1.51025	2.44e-09	90	116.83	0.376455	0.000887234	SEN54	tRNA-splicing endonuclease subunit SEN54 [Meyerozyma sp. JA9]	-	-	-	-	GO:0031966//mitochondrial membrane	GO:0004518//nuclease activity	GO:0016070//RNA metabolic process
scaffold2.t723	scaffold2.g723	quadrant6	246.18	241.97	-0.024885	0.258556	89.7	116.5	0.37715	7.58e-05	LYS21	homocitrate synthase, mitochondrial precursor [Meyerozyma guilliermondii ATCC 6260]	Metabolism;Metabolism;Metabolism;Metabolism;Metabolism;Metabolism	Global and overview maps;Global and overview maps;Global and overview maps;Carbohydrate metabolism;Global and overview maps;Amino acid metabolism	ko01100//Metabolic pathways;ko01110//Biosynthesis of secondary metabolites;ko01230//Biosynthesis of amino acids;ko00620//Pyruvate metabolism;ko01210//2-Oxocarboxylic acid metabolism;ko00300//Lysine biosynthesis	K01655;K01655;K01655;K01655;K01655;K01655	GO:0043231//intracellular membrane-bounded organelle;GO:0044444//cytoplasmic part	GO:0046912//transferase activity, transferring acyl groups, acyl groups converted into alkyl on transfer	GO:0009085//lysine biosynthetic process;GO:0034728//nucleosome organization
scaffold3.t810	scaffold3.g810	quadrant3	379.2	918.69	1.2766	2.73e-16	87.47	113.6	0.377158	8.02e-05	MRPL15	mitochondrial 54S ribosomal protein YmL15 [Debaryomyces hansenii CBS767]	-	-	-	-	GO:0030529//intracellular ribonucleoprotein complex	GO:0003676//nucleic acid binding;GO:0016891//endoribonuclease activity, producing 5'-phosphomonoesters	GO:0010467//gene expression;GO:0090501//RNA phosphodiester bond hydrolysis
scaffold1.t1010	scaffold1.g1010	quadrant6	2.87	1.75	-0.716446	0.012177	88.23	114.6	0.377211	0.000267175	PXA1	Peroxisomal long-chain fatty acid import protein 2 [Meyerozyma sp. JA9]	Cellular Processes;Environmental Information Processing	Transport and catabolism;Membrane transport	ko04146//Peroxisome;ko02010//ABC transporters	K15628;K15628	GO:0031231//intrinsic component of peroxisomal membrane;GO:1990351//transporter complex	GO:0015405//P-P-bond-hydrolysis-driven transmembrane transporter activity;GO:0017111//nucleoside-triphosphatase activity;GO:0032550//purine ribonucleoside binding	GO:0006869//lipid transport;GO:0008152//metabolic process;GO:0044763//single-organism cellular process
scaffold3.t389	scaffold3.g389	quadrant6	178.27	288.37	0.693847	0.000291037	86.03	111.83	0.378383	0.0278034	MGR2	Protein MGR2 [Meyerozyma sp. JA9]	-	-	-	-	GO:0031224//intrinsic component of membrane;GO:0043234//protein complex	-	GO:0006839//mitochondrial transport
scaffold8.t135	scaffold8.g135	quadrant6	10.95	18.23	0.734945	0.037827	84.43	109.77	0.378555	0.0043226	--	CIC11C00000002074 [[Candida] intermedia]	-	-	-	-	-	-	-
scaffold2.t418	scaffold2.g418	quadrant6	10.31	14.72	0.513873	0.04086	88.63	115.27	0.379054	0.000536045	KRE6	Beta-glucan synthesis-associated protein [Meyerozyma sp. JA9]	-	-	-	-	GO:0016023//cytoplasmic, membrane-bounded vesicle;GO:0031227//intrinsic component of endoplasmic reticulum membrane	GO:0004553//hydrolase activity, hydrolyzing O-glycosyl compounds	GO:0006077//(1->6)-beta-D-glucan metabolic process;GO:0071555//cell wall organization
scaffold1.t612	scaffold1.g612	quadrant6	3.62	3.5	-0.0459324	0.697959	87.7	114.1	0.37965	0.000777657	--	DEHA2G01650p [Debaryomyces hansenii CBS767]	-	-	-	-	-	GO:0046914//transition metal ion binding	-
scaffold6.t190	scaffold6.g190	quadrant3	7.79	21.06	1.43566	1.67e-07	88.77	115.6	0.381051	9.05e-06	MRPL2	54S ribosomal protein L2 mitochondrial [Meyerozyma sp. JA9]	-	-	-	-	GO:0000315//organellar large ribosomal subunit;GO:0043231//intracellular membrane-bounded organelle	GO:0005198//structural molecule activity	GO:0006412//translation
scaffold3.t215	scaffold3.g215	quadrant6	0.64	0.7	0.12993	0.958789	87.83	114.43	0.381667	0.0010862	MUS81	Crossover junction endonuclease [Meyerozyma sp. JA9]	Genetic Information Processing	Replication and repair	ko03440//Homologous recombination	K08991	GO:0044424//intracellular part	GO:0003676//nucleic acid binding;GO:0016788//hydrolase activity, acting on ester bonds	GO:0006259//DNA metabolic process;GO:0006974//cellular response to DNA damage stimulus;GO:0022402//cell cycle process;GO:0044710//single-organism metabolic process
scaffold1.t725	scaffold1.g725	quadrant3	25.37	105.39	2.05459	9.12e-25	89.53	116.73	0.38272	9.64e-05	CRC1	V-type proton ATPase subunit E [Meyerozyma sp. JA9]	-	-	-	-	GO:0019866//organelle inner membrane;GO:0031224//intrinsic component of membrane;GO:0043231//intracellular membrane-bounded organelle	GO:0015297//antiporter activity	GO:0032787//monocarboxylic acid metabolic process;GO:0051234//establishment of localization
scaffold2.t180	scaffold2.g180	quadrant3	100.66	375.41	1.89898	1.39e-18	88.53	115.5	0.3836	0.00175391	RPL38	60S ribosomal protein L38 [Meyerozyma sp. JA9]	Genetic Information Processing	Translation	ko03010//Ribosome	K02923	GO:0015934//large ribosomal subunit	GO:0005198//structural molecule activity	GO:0006412//translation
scaffold8.t25	scaffold8.g25	quadrant6	1.48	1.27	-0.227806	0.562314	89.5	116.77	0.383669	0.000427612	SHE3	SWI5-dependent HO expression protein 3 [Meyerozyma sp. JA9]	-	-	-	-	GO:0016020//membrane;GO:0043231//intracellular membrane-bounded organelle	GO:0044822//poly(A) RNA binding	GO:0001907//killing by symbiont of host cells;GO:0006403//RNA localization;GO:0006810//transport;GO:0009607//response to biotic stimulus;GO:0033554//cellular response to stress;GO:0040007//growth;GO:0042594//response to starvation
scaffold2.t32	scaffold2.g32	quadrant6	36.98	30.2	-0.292197	0.102329	83.43	108.87	0.383866	0.00536952	SUS1	RecName: Full=Transcription and mRNA export factor SUS1 [Meyerozyma guilliermondii ATCC 6260]	-	-	-	-	GO:0036464//cytoplasmic ribonucleoprotein granule;GO:0046930//pore complex;GO:0070461//SAGA-type complex	GO:0003712//transcription cofactor activity	GO:0006354//DNA-templated transcription, elongation;GO:0006355//regulation of transcription, DNA-templated;GO:0006405//RNA export from nucleus;GO:0008104//protein localization;GO:0016570//histone modification
scaffold8.t16	scaffold8.g16	quadrant6	1.84	1.61	-0.195256	0.753964	84.6	110.4	0.384011	0.0025384	--	DEHA2E12342p [Debaryomyces hansenii CBS767]	-	-	-	-	-	-	-
scaffold3.t44	scaffold3.g44	quadrant6	280.35	204.99	-0.451682	1.72e-05	91	118.77	0.384192	0.0133887	VRG4	Importin alpha re-exporter [Meyerozyma sp. JA9]	-	-	-	-	GO:0012506//vesicle membrane;GO:0031224//intrinsic component of membrane;GO:0043231//intracellular membrane-bounded organelle	GO:0008168//methyltransferase activity;GO:0036080//purine nucleotide-sugar transmembrane transporter activity	GO:0006486//protein glycosylation;GO:0015784//GDP-mannose transport;GO:0030447//filamentous growth
scaffold2.t5	scaffold2.g5	quadrant6	3.82	6.73	0.815061	0.0247286	87.6	114.33	0.384243	1.34e-05	MAK16	Protein MAK16 [Meyerozyma sp. JA9]	-	-	-	-	GO:0030684//preribosome;GO:0043231//intracellular membrane-bounded organelle;GO:0043232//intracellular non-membrane-bounded organelle;GO:0044444//cytoplasmic part	-	GO:0000460//maturation of 5.8S rRNA
scaffold3.t139	scaffold3.g139	quadrant3	0.94	2.52	1.42591	0.0346401	85.73	111.9	0.384282	0.0016058	EFG1	RecName: Full=rRNA-processing protein EFG1 [Meyerozyma guilliermondii ATCC 6260]	-	-	-	-	GO:0043231//intracellular membrane-bounded organelle;GO:0043232//intracellular non-membrane-bounded organelle	-	GO:0016072//rRNA metabolic process
scaffold1.t491	scaffold1.g491	quadrant6	22.94	33.92	0.564413	0.00268606	88.3	115.27	0.38449	0.0186079	YSR3	Dihydrosphingosine 1-phosphate phosphatase YSR3 [Meyerozyma sp. JA9]	Metabolism;Metabolism	Global and overview maps;Lipid metabolism	ko01100//Metabolic pathways;ko00600//Sphingolipid metabolism	K23451;K23451	-	-	-
scaffold1.t887	scaffold1.g887	quadrant3	22.21	50.38	1.18164	4.6e-07	85.2	111.23	0.384664	0.000103748	SPBC1709.19c	CIC11C00000004285 [[Candida] intermedia]	-	-	-	-	GO:0005739//mitochondrion	GO:0046914//transition metal ion binding;GO:0051540//metal cluster binding	GO:0009058//biosynthetic process;GO:0046916//cellular transition metal ion homeostasis
scaffold6.t23	scaffold6.g23	quadrant6	30.66	23.29	-0.396284	0.0108903	84.1	109.83	0.385138	0.00680875	--	CIC11C00000002054 [[Candida] intermedia]	-	-	-	-	-	-	-
scaffold8.t134	scaffold8.g134	quadrant6	6.77	9.35	0.4651	0.103845	89.7	117.2	0.385793	0.0276133	him1	DDK kinase regulatory subunit DBF4 [Meyerozyma sp. JA9]	Cellular Processes;Cellular Processes	Cell growth and death;Cell growth and death	ko04111//Cell cycle - yeast;ko04113//Meiosis - yeast	K02309;K02309	-	GO:0046914//transition metal ion binding;GO:0097159//organic cyclic compound binding	GO:0006796//phosphate-containing compound metabolic process;GO:0044238//primary metabolic process;GO:0044260//cellular macromolecule metabolic process;GO:0050794//regulation of cellular process
scaffold7.t407	scaffold7.g407	quadrant3	61.04	188.96	1.63033	2.11e-21	87.5	114.33	0.385891	0.000471643	MRPL16	54S ribosomal protein L16 mitochondrial [Meyerozyma sp. JA9]	-	-	-	-	GO:0000315//organellar large ribosomal subunit;GO:0043231//intracellular membrane-bounded organelle	GO:0003723//RNA binding;GO:0005198//structural molecule activity	GO:0006412//translation
scaffold1.t991	scaffold1.g991	quadrant3	18.61	64.15	1.7853	2.6e-13	88.47	115.7	0.387183	0.000907745	RSM18	37S ribosomal protein RSM18 mitochondrial [Meyerozyma sp. JA9]	Genetic Information Processing	Translation	ko03010//Ribosome	K02963	GO:0030529//intracellular ribonucleoprotein complex;GO:0043229//intracellular organelle;GO:0044444//cytoplasmic part	GO:0005198//structural molecule activity	GO:0010467//gene expression
scaffold1.t563	scaffold1.g563	quadrant3	28.07	124.1	2.1444	1.89e-31	87.1	113.97	0.387867	0.0013991	MRP1	37S ribosomal protein MRP1 mitochondrial [Meyerozyma sp. JA9]	Cellular Processes;Organismal Systems	Transport and catabolism;Aging	ko04146//Peroxisome;ko04213//Longevity regulating pathway - multiple species	K04564;K04564	-	GO:0016209//antioxidant activity;GO:0043169//cation binding	GO:0006801//superoxide metabolic process;GO:0044710//single-organism metabolic process
scaffold3.t507	scaffold3.g507	quadrant6	111.6	222.4	0.994777	8.71e-10	86.87	113.67	0.387935	3.27e-05	SHM2	serine hydroxymethyltransferase [Meyerozyma guilliermondii ATCC 6260]	Metabolism;Metabolism;Metabolism;Metabolism;Metabolism;Metabolism;Metabolism;Metabolism;Metabolism	Global and overview maps;Global and overview maps;Global and overview maps;Global and overview maps;Amino acid metabolism;Carbohydrate metabolism;Energy metabolism;Metabolism of cofactors and vitamins;Metabolism of other amino acids	ko01100//Metabolic pathways;ko01110//Biosynthesis of secondary metabolites;ko01230//Biosynthesis of amino acids;ko01200//Carbon metabolism;ko00260//Glycine, serine and threonine metabolism;ko00630//Glyoxylate and dicarboxylate metabolism;ko00680//Methane metabolism;ko00670//One carbon pool by folate;ko00460//Cyanoamino acid metabolism	K00600;K00600;K00600;K00600;K00600;K00600;K00600;K00600;K00600	GO:0016020//membrane;GO:0030427//site of polarized growth;GO:0044424//intracellular part	GO:0016742//hydroxymethyl-, formyl- and related transferase activity;GO:0043168//anion binding	GO:0006730//one-carbon metabolic process;GO:0007275//multicellular organism development;GO:0009069//serine family amino acid metabolic process
scaffold3.t194	scaffold3.g194	quadrant6	15.42	20.98	0.443671	0.120233	86.03	112.63	0.388666	0.00296142	ARD1	N-terminal acetyltransferase A complex catalytic subunit ARD1 [Meyerozyma sp. JA9]	-	-	-	-	GO:0005840//ribosome	GO:0004596//peptide alpha-N-acetyltransferase activity	GO:0006474//N-terminal protein amino acid acetylation;GO:0016570//histone modification;GO:0043687//post-translational protein modification
scaffold1.t271	scaffold1.g271	quadrant6	12.65	17.18	0.441973	0.0550766	89.4	117.07	0.388984	2.8e-06	NMA111	RecName: Full=Pro-apoptotic serine protease NMA111 [Meyerozyma guilliermondii ATCC 6260]	-	-	-	-	GO:0043231//intracellular membrane-bounded organelle	GO:0004175//endopeptidase activity	GO:0006629//lipid metabolic process;GO:0009057//macromolecule catabolic process;GO:0009408//response to heat;GO:0012501//programmed cell death;GO:0019538//protein metabolic process
scaffold2.t791	scaffold2.g791	quadrant3	2.93	8.58	1.54952	1.54e-06	85.23	111.63	0.389278	0.000114207	--	DEHA2F06688p [Debaryomyces hansenii CBS767]	-	-	-	-	-	-	-
scaffold3.t216	scaffold3.g216	quadrant3	10.66	34.66	1.70152	4.6e-15	88.43	115.83	0.389388	5.03e-05	--	37S ribosomal protein [Meyerozyma sp. JA9]	-	-	-	-	-	-	-
scaffold6.t248	scaffold6.g248	quadrant6	309.73	155.33	-0.995706	2.24e-13	85.97	112.63	0.389785	0.00066461	YCP4	Flavoprotein-like protein YCP4 [Meyerozyma sp. JA9]	Metabolism;Metabolism;Metabolism	Global and overview maps;Global and overview maps;Metabolism of cofactors and vitamins	ko01100//Metabolic pathways;ko01110//Biosynthesis of secondary metabolites;ko00130//Ubiquinone and other terpenoid-quinone biosynthesis	K03809;K03809;K03809	GO:0009277//fungal-type cell wall;GO:0043231//intracellular membrane-bounded organelle;GO:0044444//cytoplasmic part;GO:0098589//membrane region	GO:0016655//oxidoreductase activity, acting on NAD(P)H, quinone or similar compound as acceptor;GO:0032553//ribonucleotide binding	GO:0044710//single-organism metabolic process;GO:0045892//negative regulation of transcription, DNA-templated
scaffold3.t103	scaffold3.g103	quadrant6	38.05	73.34	0.94683	4.47e-08	88.7	116.27	0.390432	8.57e-05	URA7	CTP synthase [Meyerozyma sp. JA9]	Metabolism;Metabolism	Global and overview maps;Nucleotide metabolism	ko01100//Metabolic pathways;ko00240//Pyrimidine metabolism	K01937;K01937	GO:0044424//intracellular part	GO:0016879//ligase activity, forming carbon-nitrogen bonds;GO:0032550//purine ribonucleoside binding	GO:0006206//pyrimidine nucleobase metabolic process;GO:0006241//CTP biosynthetic process;GO:0006644//phospholipid metabolic process;GO:0009064//glutamine family amino acid metabolic process;GO:0009267//cellular response to starvation;GO:0010948//negative regulation of cell cycle process
scaffold5.t56	scaffold5.g56	quadrant6	84.57	105.36	0.317155	0.182551	85.1	111.57	0.390675	0.000550094	YMC1	Carrier protein YMC1 mitochondrial [Meyerozyma sp. JA9]	-	-	-	-	GO:0031224//intrinsic component of membrane	-	GO:0044763//single-organism cellular process;GO:0051234//establishment of localization
scaffold6.t277	scaffold6.g277	quadrant6	67.27	90.82	0.433028	0.031862	84.33	110.57	0.390742	0.0138043	DPP1	Diacylglycerol pyrophosphate phosphatase 1 [Meyerozyma sp. JA9]	Metabolism;Metabolism;Metabolism	Global and overview maps;Lipid metabolism;Lipid metabolism	ko01110//Biosynthesis of secondary metabolites;ko00564//Glycerophospholipid metabolism;ko00561//Glycerolipid metabolism	K18693;K18693;K18693	GO:0005774//vacuolar membrane	GO:0016462//pyrophosphatase activity;GO:0016791//phosphatase activity	GO:0006796//phosphate-containing compound metabolic process
scaffold6.t102	scaffold6.g102	quadrant6	3.8	6.14	0.691757	0.00262352	87.67	114.97	0.391115	0.000163194	MAK21	Ribosome biogenesis protein MAK21 [Meyerozyma sp. JA9]	-	-	-	-	-	-	-
scaffold8.t106	scaffold8.g106	quadrant9	4.77	1.78	-1.41941	4.32e-11	83.67	109.73	0.391277	0.000386392	SPAC11D3.15	5-oxoprolinase [Yamadazyma tenuis ATCC 10573]	Metabolism;Metabolism	Global and overview maps;Metabolism of other amino acids	ko01100//Metabolic pathways;ko00480//Glutathione metabolism	K01469;K01469	-	GO:0003824//catalytic activity	GO:0044710//single-organism metabolic process
scaffold2.t601	scaffold2.g601	quadrant6	1.84	1.68	-0.13411	0.658982	80.53	105.63	0.391407	0.0169401	LTO1	DUF1715-domain-containing protein [Hyphopichia burtonii NRRL Y-1933]	-	-	-	-	GO:0043231//intracellular membrane-bounded organelle	-	GO:0006412//translation;GO:0022613//ribonucleoprotein complex biogenesis
scaffold3.t302	scaffold3.g302	quadrant6	43.29	63.5	0.552687	0.00519633	87.47	114.77	0.391898	2.79e-05	MRP20	54S ribosomal protein L41 mitochondrial [Meyerozyma sp. JA9]	Genetic Information Processing	Translation	ko03010//Ribosome	K02892	GO:0030529//intracellular ribonucleoprotein complex;GO:0043229//intracellular organelle;GO:0044444//cytoplasmic part	GO:0005198//structural molecule activity	GO:0010467//gene expression
scaffold5.t258	scaffold5.g258	quadrant6	0.56	0.58	0.0423108	0.930424	90.7	119.03	0.392191	0.00011318	NOP6	Nucleolar protein 6 [Meyerozyma sp. JA9]	-	-	-	-	GO:0030684//preribosome	GO:0003723//RNA binding;GO:0036094//small molecule binding	GO:0042254//ribosome biogenesis
scaffold4.t333	scaffold4.g333	quadrant3	6.59	24.58	1.89986	1.32e-20	91.5	120.1	0.392393	2.54e-05	MEF1	RecName: Full=Elongation factor G, mitochondrial; Short=EF-Gmt; AltName: Full=Elongation factor G 1, mitochondrial; Short=mEF-G 1; AltName: Full=Elongation factor G1; Flags: Precursor [Meyerozyma guilliermondii ATCC 6260]	-	-	-	-	GO:0043231//intracellular membrane-bounded organelle	GO:0008135//translation factor activity, RNA binding;GO:0017111//nucleoside-triphosphatase activity;GO:0032550//purine ribonucleoside binding	GO:0006414//translational elongation
scaffold1.t132	scaffold1.g132	quadrant3	56.27	254.95	2.17978	1e-44	90.1	118.3	0.392851	0.000203821	OXA1	Mitochondrial inner membrane protein OXA1 [Meyerozyma sp. JA9]	Genetic Information Processing	Folding, sorting and degradation	ko03060//Protein export	K03217	GO:0000315//organellar large ribosomal subunit;GO:0031224//intrinsic component of membrane;GO:0044455//mitochondrial membrane part	GO:0008565//protein transporter activity;GO:0015075//ion transmembrane transporter activity;GO:0043022//ribosome binding	GO:0006839//mitochondrial transport;GO:0007005//mitochondrion organization;GO:0032978//protein insertion into membrane from inner side
scaffold2.t251	scaffold2.g251	quadrant6	577.6	900.11	0.640028	0.000118143	85.6	112.47	0.393815	0.000218108	PDR16	Phosphatidylinositol transfer protein PDR16 [Meyerozyma sp. JA9]	-	-	-	-	GO:0031090//organelle membrane;GO:0043231//intracellular membrane-bounded organelle;GO:0043232//intracellular non-membrane-bounded organelle;GO:0044444//cytoplasmic part	GO:0005548//phospholipid transporter activity	GO:0006575//cellular modified amino acid metabolic process;GO:0006650//glycerophospholipid metabolic process;GO:0006694//steroid biosynthetic process;GO:0006869//lipid transport;GO:0006886//intracellular protein transport;GO:0010948//negative regulation of cell cycle process;GO:0042221//response to chemical;GO:0044281//small molecule metabolic process;GO:0071072//negative regulation of phospholip…
scaffold1.t191	scaffold1.g191	quadrant6	61.1	77.94	0.351113	0.0980512	82.97	109.03	0.394166	0.00143962	DAK	Dihydroxyacetone kinase [Meyerozyma sp. JA9]	Metabolism;Metabolism;Metabolism;Metabolism;Metabolism	Global and overview maps;Global and overview maps;Lipid metabolism;Carbohydrate metabolism;Energy metabolism	ko01100//Metabolic pathways;ko01200//Carbon metabolism;ko00561//Glycerolipid metabolism;ko00051//Fructose and mannose metabolism;ko00680//Methane metabolism	K00863;K00863;K00863;K00863;K00863	GO:0044424//intracellular part	GO:0016301//kinase activity;GO:0032550//purine ribonucleoside binding	GO:0006071//glycerol metabolic process;GO:0006796//phosphate-containing compound metabolic process;GO:0009636//response to toxic substance
scaffold3.t106	scaffold3.g106	quadrant3	31.8	125.8	1.98415	8.52e-31	87.9	115.57	0.39479	0.000420862	RSM26	37S ribosomal protein S26 mitochondrial [Meyerozyma sp. JA9]	Cellular Processes;Organismal Systems	Transport and catabolism;Aging	ko04146//Peroxisome;ko04213//Longevity regulating pathway - multiple species	K04564;K04564	GO:0000314//organellar small ribosomal subunit;GO:0043231//intracellular membrane-bounded organelle	GO:0005198//structural molecule activity;GO:0016209//antioxidant activity;GO:0043169//cation binding	GO:0006801//superoxide metabolic process;GO:0042493//response to drug;GO:0044710//single-organism metabolic process
scaffold6.t53	scaffold6.g53	quadrant9	22.87	2.36	-3.27639	5.66e-49	87.13	114.6	0.39531	0.00691694	BEM1	Bud emergence mediator, partial [Scheffersomyces stipitis CBS 6054]	-	-	-	-	-	GO:0005543//phospholipid binding	-
scaffold6.t60	scaffold6.g60	quadrant6	1054.82	1164.58	0.142822	0.910441	85.7	112.77	0.395974	0.013009	PFY1	Profilin [Meyerozyma sp. JA9]	-	-	-	-	GO:0005856//cytoskeleton;GO:0019898//extrinsic component of membrane;GO:0032155//cell division site part;GO:0042995//cell projection;GO:0043231//intracellular membrane-bounded organelle;GO:0044448//cell cortex part	GO:0003779//actin binding;GO:1902936//phosphatidylinositol bisphosphate binding	GO:0000915//actomyosin contractile ring assembly;GO:0006810//transport;GO:0030837//negative regulation of actin filament polymerization;GO:0032233//positive regulation of actin filament bundle assembly;GO:0043087//regulation of GTPase activity;GO:0045026//plasma membrane fusion
scaffold2.t440	scaffold2.g440	quadrant6	20.83	22.27	0.0968855	0.89154	78.9	103.9	0.397098	0.0473698	--	DEHA2B13310p [Debaryomyces hansenii CBS767]	-	-	-	-	-	-	-
scaffold3.t25	scaffold3.g25	quadrant6	414.77	697	0.748836	5.58e-07	88.47	116.5	0.397124	0.00198396	RAD23	UV excision repair protein RAD23 [Meyerozyma sp. JA9]	Genetic Information Processing;Genetic Information Processing	Folding, sorting and degradation;Replication and repair	ko04141//Protein processing in endoplasmic reticulum;ko03420//Nucleotide excision repair	K10839;K10839	GO:0043231//intracellular membrane-bounded organelle	GO:0003677//DNA binding	GO:0006281//DNA repair;GO:0006511//ubiquitin-dependent protein catabolic process
scaffold5.t67	scaffold5.g67	quadrant3	78.87	173.84	1.14024	1.55e-09	89.17	117.6	0.399312	0.00120274	TRX3	thioredoxin [Suhomyces tanzawaensis NRRL Y-17324]	-	-	-	-	-	-	-
scaffold5.t110	scaffold5.g110	quadrant6	83.92	117.69	0.487905	0.0754746	76.6	101.13	0.400842	0.0208808	COX6	Cytochrome c oxidase subunit 6 mitochondrial [Meyerozyma sp. JA9]	Metabolism;Metabolism	Global and overview maps;Energy metabolism	ko01100//Metabolic pathways;ko00190//Oxidative phosphorylation	K02264;K02264	GO:0019866//organelle inner membrane;GO:0031224//intrinsic component of membrane;GO:0044455//mitochondrial membrane part	GO:0003824//catalytic activity;GO:0009055//electron carrier activity;GO:0043169//cation binding	GO:0015992//proton transport;GO:0022904//respiratory electron transport chain
scaffold5.t380	scaffold5.g380	quadrant6	0.58	0.69	0.257496	0.815219	89.07	117.63	0.401339	4.25e-05	YAT1	DEHA2D09152p [Debaryomyces hansenii CBS767]	Cellular Processes	Transport and catabolism	ko04146//Peroxisome	K00624	GO:0044444//cytoplasmic part	GO:0016740//transferase activity	GO:0006083//acetate metabolic process;GO:0006839//mitochondrial transport
scaffold7.t96	scaffold7.g96	quadrant6	8.4	9.8	0.221329	0.668316	90.43	119.47	0.401682	0.00327586	--	DEHA2E06820p [Debaryomyces hansenii CBS767]	-	-	-	-	-	-	-
scaffold1.t404	scaffold1.g404	quadrant6	27.95	51.19	0.873014	2.99e-06	87.53	115.77	0.403315	0.00162485	ATP23	RecName: Full=Mitochondrial inner membrane protease ATP23 [Meyerozyma guilliermondii ATCC 6260]	-	-	-	-	GO:0019866//organelle inner membrane;GO:0031970//organelle envelope lumen;GO:0043231//intracellular membrane-bounded organelle	GO:0004175//endopeptidase activity;GO:0043169//cation binding	GO:0006508//proteolysis;GO:0007005//mitochondrion organization
scaffold8.t74	scaffold8.g74	quadrant3	11.2	22.72	1.02003	2.34e-05	84.43	111.77	0.404605	0.000203667	EBP1	DEHA2C04576p [Debaryomyces hansenii CBS767]	-	-	-	-	GO:0000322//storage vacuole;GO:0009277//fungal-type cell wall	GO:0008289//lipid binding;GO:0016651//oxidoreductase activity, acting on NAD(P)H;GO:0016661//oxidoreductase activity, acting on other nitrogenous compounds as donors;GO:0032553//ribonucleotide binding	GO:0006629//lipid metabolic process;GO:0012501//programmed cell death
scaffold3.t279	scaffold3.g279	quadrant3	110.72	239.67	1.11407	3.05e-11	87.73	116.4	0.407894	0.000177423	MDE1	RecName: Full=Methylthioribulose-1-phosphate dehydratase; Short=MTRu-1-P dehydratase [Meyerozyma guilliermondii ATCC 6260]	Metabolism;Metabolism	Global and overview maps;Amino acid metabolism	ko01100//Metabolic pathways;ko00270//Cysteine and methionine metabolism	K08964;K08964	GO:0044424//intracellular part	GO:0016836//hydro-lyase activity;GO:0046914//transition metal ion binding	GO:0046500//S-adenosylmethionine metabolic process;GO:0071267//L-methionine salvage
scaffold4.t110	scaffold4.g110	quadrant6	53.32	93.08	0.803833	3.49e-06	86.87	115.27	0.408101	0.00234453	THO3	THO complex subunit 3 [Meyerozyma sp. JA9]	Genetic Information Processing;Genetic Information Processing	Translation;Transcription	ko03013//RNA transport;ko03040//Spliceosome	K12880;K12880	-	-	-
scaffold2.t474	scaffold2.g474	quadrant6	33.34	45.44	0.446709	0.0400028	87.5	116.17	0.408841	2.37e-05	YGR210C	DEHA2B11946p [Debaryomyces hansenii CBS767]	-	-	-	-	GO:0043231//intracellular membrane-bounded organelle;GO:0044444//cytoplasmic part	GO:0032550//purine ribonucleoside binding	-
scaffold6.t81	scaffold6.g81	quadrant6	38.95	44.25	0.184054	0.678726	86	114.2	0.409154	0.000242658	UTP6	U3 small nucleolar RNA-associated protein 6 [Meyerozyma sp. JA9]	Genetic Information Processing	Translation	ko03008//Ribosome biogenesis in eukaryotes	K14557	GO:0030684//preribosome;GO:0043231//intracellular membrane-bounded organelle;GO:0043234//protein complex	GO:0003723//RNA binding	GO:0000479//endonucleolytic cleavage of tricistronic rRNA transcript (SSU-rRNA, 5.8S rRNA, LSU-rRNA);GO:0009607//response to biotic stimulus;GO:0010467//gene expression;GO:0030490//maturation of SSU-rRNA;GO:0033554//cellular response to stress;GO:0040007//growth;GO:0042594//response to starvation
scaffold6.t370	scaffold6.g370	quadrant6	355.83	523.01	0.555646	0.00370957	84.27	111.9	0.409176	0.000306554	SPAC4H3.07c	Thiosulfate sulfurtransferase RDL1 mitochondrial [Meyerozyma sp. JA9]	-	-	-	-	GO:0031966//mitochondrial membrane	GO:0016783//sulfurtransferase activity	-
scaffold5.t241	scaffold5.g241	quadrant3	5.86	22.08	1.91316	1.91e-18	87.9	116.73	0.409282	0.000369011	TRM82	RecName: Full=tRNA (guanine-N(7)-)-methyltransferase non-catalytic subunit TRM82; AltName: Full=Transfer RNA methyltransferase 82 [Meyerozyma guilliermondii ATCC 6260]	-	-	-	-	GO:0034708//methyltransferase complex;GO:0043231//intracellular membrane-bounded organelle;GO:0044444//cytoplasmic part	GO:0016423//tRNA (guanine) methyltransferase activity	GO:0001510//RNA methylation;GO:0006399//tRNA metabolic process
scaffold4.t517	scaffold4.g517	quadrant6	620.54	497.34	-0.319294	0.00357795	83.2	110.53	0.409826	0.00222202	VMA7	V-type proton ATPase subunit F [Meyerozyma sp. JA9]	Metabolism;Metabolism;Cellular Processes	Global and overview maps;Energy metabolism;Transport and catabolism	ko01100//Metabolic pathways;ko00190//Oxidative phosphorylation;ko04145//Phagosome	K02151;K02151;K02151	GO:0005774//vacuolar membrane;GO:0031224//intrinsic component of membrane;GO:0033176//proton-transporting V-type ATPase complex	GO:0015078//hydrogen ion transmembrane transporter activity;GO:0019829//cation-transporting ATPase activity	GO:0009607//response to biotic stimulus;GO:0015988//energy coupled proton transmembrane transport, against electrochemical gradient;GO:0032107//regulation of response to nutrient levels;GO:0033554//cellular response to stress;GO:0040007//growth;GO:0051452//intracellular pH reduction;GO:0051704//multi-organism process
scaffold7.t307	scaffold7.g307	quadrant6	91.6	129.53	0.499882	0.0102458	89.03	118.33	0.410439	0.000819557	SPAC17A5.08	DEHA2C05632p [Debaryomyces hansenii CBS767]	-	-	-	-	GO:0031224//intrinsic component of membrane;GO:0043231//intracellular membrane-bounded organelle	-	GO:0051234//establishment of localization
scaffold2.t113	scaffold2.g113	quadrant6	1.73	0.93	-0.897867	0.0252128	81.93	108.93	0.410923	0.0381509	--	Piso0_003048 [Millerozyma farinosa CBS 7064]	-	-	-	-	-	-	GO:0050794//regulation of cellular process
scaffold6.t367	scaffold6.g367	quadrant3	2.01	8.43	2.06834	2.1e-08	85.43	113.6	0.411092	0.00511153	HMO1	Transcriptional regulator HMO1 [Meyerozyma sp. JA9]	-	-	-	-	GO:0000792//heterochromatin;GO:0030684//preribosome;GO:0043231//intracellular membrane-bounded organelle;GO:0044444//cytoplasmic part	GO:0000217//DNA secondary structure binding	GO:0001558//regulation of cell growth;GO:0030447//filamentous growth;GO:0045944//positive regulation of transcription from RNA polymerase II promoter;GO:0051276//chromosome organization
scaffold3.t493	scaffold3.g493	quadrant3	87.33	180.84	1.05014	2.65e-07	84.83	112.83	0.41149	0.000536682	MZM1	RecName: Full=Mitochondrial zinc maintenance protein 1, mitochondrial; Flags: Precursor [Meyerozyma guilliermondii ATCC 6260]	-	-	-	-	GO:0044429//mitochondrial part	GO:0005515//protein binding	GO:0017062//respiratory chain complex III assembly
scaffold3.t689	scaffold3.g689	quadrant3	13.21	47.33	1.84123	4.97e-25	82.57	109.9	0.41256	0.0041354	HGH1	Protein HGH1 [Meyerozyma sp. JA9]	-	-	-	-	-	-	-
scaffold8.t96	scaffold8.g96	quadrant6	623.21	1194.13	0.938166	2.61e-08	87	115.97	0.414623	0.000642361	RPL10A	60S ribosomal protein L10a [Meyerozyma sp. JA9]	Genetic Information Processing	Translation	ko03010//Ribosome	K02865	GO:0044391//ribosomal subunit	GO:0003676//nucleic acid binding;GO:0005198//structural molecule activity	GO:0007275//multicellular organism development;GO:0010467//gene expression
scaffold3.t38	scaffold3.g38	quadrant6	705.06	861.16	0.288548	0.215585	88.1	117.6	0.416674	0.00023317	PGUG_03145	RecName: Full=Adenylosuccinate synthetase; Short=AMPSase; Short=AdSS; AltName: Full=IMP--aspartate ligase [Meyerozyma guilliermondii ATCC 6260]	Metabolism;Metabolism;Metabolism	Global and overview maps;Nucleotide metabolism;Amino acid metabolism	ko01100//Metabolic pathways;ko00230//Purine metabolism;ko00250//Alanine, aspartate and glutamate metabolism	K01939;K01939;K01939	-	-	-
scaffold2.t784	scaffold2.g784	quadrant3	10.65	27.28	1.35654	3.34e-09	89.07	118.93	0.417196	0.000155686	RSM10	mitochondrial 37S ribosomal protein RSM10 [Debaryomyces hansenii CBS767]	Genetic Information Processing	Translation	ko03010//Ribosome	K02946	GO:0000314//organellar small ribosomal subunit;GO:0043231//intracellular membrane-bounded organelle	GO:0005198//structural molecule activity	GO:0006412//translation
scaffold3.t231	scaffold3.g231	quadrant6	0.86	0.81	-0.0860709	0.710381	88.97	118.8	0.417198	0.00281878	YOR022C	DEHA2G05654p [Debaryomyces hansenii CBS767]	-	-	-	-	-	GO:0003824//catalytic activity;GO:0043169//cation binding	-
scaffold2.t360	scaffold2.g360	quadrant6	17.45	27.04	0.631593	0.00266346	85.3	114.07	0.41926	0.000172254	dom34	Protein dom34 [Meyerozyma sp. JA9]	Genetic Information Processing	Translation	ko03015//mRNA surveillance pathway	K06965	GO:0005737//cytoplasm;GO:0043234//protein complex	GO:0004519//endonuclease activity;GO:0043021//ribonucleoprotein complex binding	GO:0000956//nuclear-transcribed mRNA catabolic process;GO:0006417//regulation of translation;GO:0022402//cell cycle process;GO:0032988//ribonucleoprotein complex disassembly;GO:0090305//nucleic acid phosphodiester bond hydrolysis
scaffold2.t539	scaffold2.g539	quadrant3	15.92	46.55	1.54804	4.98e-10	85.7	114.63	0.41966	7.37e-06	mrpl38	54S ribosomal protein L38 mitochondrial [Meyerozyma sp. JA9]	-	-	-	-	GO:0000315//organellar large ribosomal subunit;GO:0043231//intracellular membrane-bounded organelle	GO:0005198//structural molecule activity	GO:0006412//translation
scaffold2.t145	scaffold2.g145	quadrant3	8.5	23.35	1.45866	1.05e-07	87	116.5	0.421243	2.52e-05	NOP16	RecName: Full=Nucleolar protein 16 [Meyerozyma guilliermondii ATCC 6260]	-	-	-	-	-	-	-
scaffold1.t460	scaffold1.g460	quadrant3	68.62	139.19	1.02025	7.68e-06	87.63	117.53	0.423518	0.00360278	PET117	Piso0_004807 [Millerozyma farinosa CBS 7064]	-	-	-	-	GO:0043231//intracellular membrane-bounded organelle	-	GO:0008535//respiratory chain complex IV assembly
scaffold2.t488	scaffold2.g488	quadrant3	4.82	13.65	1.50115	1.02e-07	87.27	117.07	0.423828	3.9638e-05	SPCC1281.04	Pyridoxal reductase [Meyerozyma sp. JA9]	Metabolism;Metabolism	Global and overview maps;Metabolism of cofactors and vitamins	ko01100//Metabolic pathways;ko00750//Vitamin B6 metabolism	K05275;K05275	-	-	-
scaffold3.t193	scaffold3.g193	quadrant3	22.6	56.41	1.3195	3.45e-11	88.97	119.4	0.424466	0.000276926	PNO1	Pre-rRNA-processing protein PNO1 [Meyerozyma sp. JA9]	-	-	-	-	GO:0030684//preribosome;GO:0043231//intracellular membrane-bounded organelle;GO:0043232//intracellular non-membrane-bounded organelle;GO:0044444//cytoplasmic part	GO:0003676//nucleic acid binding;GO:0005515//protein binding	GO:0000479//endonucleolytic cleavage of tricistronic rRNA transcript (SSU-rRNA, 5.8S rRNA, LSU-rRNA);GO:0065003//macromolecular complex assembly
scaffold1.t869	scaffold1.g869	quadrant6	93.14	110.41	0.245406	0.473124	87.57	117.7	0.426661	0.00460597	DDP1	Diphosphoinositol polyphosphate phosphohydrolase DDP1 [Meyerozyma sp. JA9]	-	-	-	-	GO:0005737//cytoplasm;GO:0043231//intracellular membrane-bounded organelle	GO:0004551//nucleotide diphosphatase activity;GO:0016891//endoribonuclease activity, producing 5'-phosphomonoesters;GO:0052841//inositol bisdiphosphate tetrakisphosphate diphosphatase activity;GO:0052842//inositol diphosphate pentakisphosphate diphosphatase activity	GO:0006797//polyphosphate metabolic process;GO:0015961//diadenosine polyphosphate catabolic process;GO:0043647//inositol phosphate metabolic process
scaffold4.t298	scaffold4.g298	quadrant6	7.82	6.33	-0.304348	0.273722	87.93	118.27	0.427561	0.0042129	SPBC29A3.07c	DEHA2C11990p [Debaryomyces hansenii CBS767]	Genetic Information Processing	Transcription	ko03040//Spliceosome	K12833	-	GO:0036094//small molecule binding;GO:0097159//organic cyclic compound binding	-
scaffold2.t250	scaffold2.g250	quadrant6	88.87	173.57	0.965723	2.5e-07	86.6	116.53	0.428304	0.000766301	CSL4	Exosome complex component CSL4 [Meyerozyma sp. JA9]	Genetic Information Processing	Folding, sorting and degradation	ko03018//RNA degradation	K07573	GO:0000178//exosome (RNase complex);GO:0043231//intracellular membrane-bounded organelle	GO:0003676//nucleic acid binding	GO:0000291//nuclear-transcribed mRNA catabolic process, exonucleolytic;GO:0000459//exonucleolytic trimming involved in rRNA processing;GO:0016075//rRNA catabolic process;GO:0016078//tRNA catabolic process;GO:0043628//ncRNA 3'-end processing;GO:0043633//polyadenylation-dependent RNA catabolic process
scaffold3.t531	scaffold3.g531	quadrant6	0.73	0.58	-0.323576	0.670188	82.13	110.53	0.428442	0.00322901	--	Nuclear envelope morphology protein 1 [Meyerozyma sp. JA9]	-	-	-	-	-	-	-
scaffold6.t181	scaffold6.g181	quadrant3	2.51	5.57	1.15191	0.0340076	87.63	118.1	0.430457	0.00180932	CGR1	rRNA-processing protein CGR1 [Meyerozyma sp. JA9]	-	-	-	-	GO:0030684//preribosome;GO:0043231//intracellular membrane-bounded organelle;GO:0043232//intracellular non-membrane-bounded organelle	-	GO:0016072//rRNA metabolic process;GO:0022613//ribonucleoprotein complex biogenesis;GO:0042493//response to drug
scaffold9.t18	scaffold9.g18	quadrant3	17.42	62.89	1.85173	9.57e-16	87.33	117.77	0.431327	0.000314604	TIM13	Mitochondrial import inner membrane translocase subunit TIM13 [Meyerozyma sp. JA9]	-	-	-	-	GO:0016020//membrane;GO:0031970//organelle envelope lumen;GO:0044429//mitochondrial part	GO:0022892//substrate-specific transporter activity;GO:0043169//cation binding	GO:0006605//protein targeting;GO:0006839//mitochondrial transport;GO:0008152//metabolic process;GO:0009987//cellular process
scaffold2.t459	scaffold2.g459	quadrant6	9.31	18.07	0.955961	0.000119851	91.13	122.93	0.431825	0.000549499	YER010C	4-hydroxy-4-methyl-2-oxoglutarate aldolase [Meyerozyma sp. JA9]	-	-	-	-	-	-	-
scaffold1.t452	scaffold1.g452	quadrant3	235.83	869.85	1.88302	5.73e-35	86.07	116.23	0.433497	9.05e-06	PGA4	13-beta-glucanosyltransferase PGA4 [Meyerozyma sp. JA9]	-	-	-	-	GO:0009277//fungal-type cell wall;GO:0031225//anchored component of membrane	GO:0042123//glucanosyltransferase activity;GO:0043167//ion binding	GO:0042493//response to drug;GO:0051273//beta-glucan metabolic process;GO:0071555//cell wall organization
scaffold8.t171	scaffold8.g171	quadrant3	1.87	4.4	1.23337	0.00434317	87.47	118.17	0.434018	0.00526007	ABP140	tRNA(Thr) (cytosine(32)-N(3))-methyltransferase [Candida viswanathii]	-	-	-	-	GO:0030427//site of polarized growth;GO:0044430//cytoskeletal part	GO:0003779//actin binding;GO:0016427//tRNA (cytosine) methyltransferase activity	GO:0001510//RNA methylation;GO:0022607//cellular component assembly
scaffold6.t21	scaffold6.g21	quadrant3	16.79	35.5	1.08007	7.86e-10	83.4	112.77	0.435221	0.00277349	--	DEHA2G15950p [Debaryomyces hansenii CBS767]	-	-	-	-	-	-	-
scaffold2.t348	scaffold2.g348	quadrant6	6.14	8.51	0.471485	0.358633	85.6	115.77	0.435537	0.000951606	--	Piso0_001301 [Millerozyma farinosa CBS 7064]	-	-	-	-	-	-	-
scaffold3.t351	scaffold3.g351	quadrant3	18.56	45.48	1.29267	4.73e-16	85.47	115.6	0.435708	7.5e-05	SIP2	SNF1 protein kinase subunit beta-1 [Meyerozyma sp. JA9]	-	-	-	-	GO:0044424//intracellular part	-	GO:0001932//regulation of protein phosphorylation;GO:0044087//regulation of cellular component biogenesis;GO:0044699//single-organism process;GO:0050896//response to stimulus
scaffold3.t646	scaffold3.g646	quadrant3	507.25	1222.52	1.26908	1.05e-15	87.4	118.27	0.436338	1.18e-05	LSP1	Sphingolipid long chain base-responsive protein PIL1 [Meyerozyma sp. JA9]	-	-	-	-	GO:0005886//plasma membrane;GO:0031966//mitochondrial membrane	GO:0005488//binding	GO:0001933//negative regulation of protein phosphorylation;GO:0006950//response to stress;GO:0016192//vesicle-mediated transport;GO:0022607//cellular component assembly;GO:0033036//macromolecule localization
scaffold6.t353	scaffold6.g353	quadrant6	46.1	72.89	0.661058	0.000504943	85.93	116.37	0.437388	0.00256025	ODC1	Mitochondrial 2-oxodicarboxylate carrier 2 [Meyerozyma sp. JA9]	-	-	-	-	GO:0019866//organelle inner membrane;GO:0031224//intrinsic component of membrane	-	GO:0044763//single-organism cellular process;GO:0051234//establishment of localization
scaffold3.t111	scaffold3.g111	quadrant6	45.44	54.71	0.26793	0.350528	91.37	123.73	0.437494	3.89e-05	SFC1	mitochondrial carrier [Hyphopichia burtonii NRRL Y-1933]	-	-	-	-	GO:0031224//intrinsic component of membrane;GO:0043231//intracellular membrane-bounded organelle	GO:0015138//fumarate transmembrane transporter activity	GO:0015744//succinate transport;GO:0044763//single-organism cellular process
scaffold3.t282	scaffold3.g282	quadrant3	1.05	4.43	2.0815	0.000199535	88.23	119.5	0.437615	0.00284057	TDA10	DEHA2G06952p [Debaryomyces hansenii CBS767]	Metabolism;Metabolism;Metabolism;Metabolism;Metabolism;Metabolism	Global and overview maps;Global and overview maps;Global and overview maps;Amino acid metabolism;Lipid metabolism;Carbohydrate metabolism	ko01100//Metabolic pathways;ko01110//Biosynthesis of secondary metabolites;ko01200//Carbon metabolism;ko00260//Glycine, serine and threonine metabolism;ko00561//Glycerolipid metabolism;ko00630//Glyoxylate and dicarboxylate metabolism	K15918;K15918;K15918;K15918;K15918;K15918	-	-	-
scaffold7.t208	scaffold7.g208	quadrant6	5.57	6.2	0.15623	0.927724	84.4	114.33	0.437931	0.00280639	--	DEHA2E09790p [Debaryomyces hansenii CBS767]	Environmental Information Processing	Signal transduction	ko04070//Phosphatidylinositol signaling system	K02183	-	-	-
scaffold8.t45	scaffold8.g45	quadrant3	29.33	58.94	1.00695	1.69e-05	84.53	114.63	0.439434	0.00380799	--	54S ribosomal protein L25 mitochondrial [Meyerozyma sp. JA9]	-	-	-	-	GO:0000315//organellar large ribosomal subunit;GO:0043231//intracellular membrane-bounded organelle	GO:0005198//structural molecule activity	GO:0006412//translation
scaffold3.t36	scaffold3.g36	quadrant6	63.59	91.14	0.519262	0.0233797	81.03	109.93	0.440042	0.010689	FMC1	CIC11C00000002615 [[Candida] intermedia]	Cellular Processes	Transport and catabolism	ko04139//Mitophagy - yeast	K18191	-	-	-
scaffold1.t784	scaffold1.g784	quadrant6	4.28	3.69	-0.211563	0.320828	86.13	116.9	0.440631	0.00195686	FPG1	Formamidopyrimidine-DNA glycosylase [Meyerozyma sp. JA9]	Genetic Information Processing	Replication and repair	ko03410//Base excision repair	K10563	-	GO:0003677//DNA binding;GO:0004520//endodeoxyribonuclease activity;GO:0016798//hydrolase activity, acting on glycosyl bonds;GO:0046914//transition metal ion binding	GO:0006281//DNA repair;GO:0006308//DNA catabolic process
scaffold1.t769	scaffold1.g769	quadrant6	130.44	208.19	0.674491	0.000717188	83.27	113.03	0.440937	0.00112578	SNU13	NHP2/L7aE family protein YEL026W [Meyerozyma guilliermondii ATCC 6260]	Genetic Information Processing;Genetic Information Processing	Translation;Transcription	ko03008//Ribosome biogenesis in eukaryotes;ko03040//Spliceosome	K12845;K12845	GO:0005732//small nucleolar ribonucleoprotein complex;GO:0030684//preribosome;GO:0043232//intracellular non-membrane-bounded organelle;GO:0044423//virion part;GO:0097525//spliceosomal snRNP complex	GO:0003676//nucleic acid binding	GO:0000377//RNA splicing, via transesterification reactions with bulged adenosine as nucleophile;GO:0007275//multicellular organism development;GO:0030490//maturation of SSU-rRNA
scaffold6.t298	scaffold6.g298	quadrant6	22.27	28.3	0.345315	0.164959	88.77	120.53	0.441342	4.74e-05	PBS2	MAP kinase kinase PBS2 [Meyerozyma sp. JA9]	Environmental Information Processing;Cellular Processes	Signal transduction;Transport and catabolism	ko04011//MAPK signaling pathway - yeast;ko04139//Mitophagy - yeast	K11227;K11227	GO:0005933//cellular bud;GO:0043234//protein complex;GO:0044444//cytoplasmic part	GO:0004712//protein serine/threonine/tyrosine kinase activity;GO:0004713//protein tyrosine kinase activity;GO:0032550//purine ribonucleoside binding	GO:0000187//activation of MAPK activity;GO:0006606//protein import into nucleus;GO:0006972//hyperosmotic response;GO:0007050//cell cycle arrest;GO:0009267//cellular response to starvation;GO:0010389//regulation of G2/M transition of mitotic cell cycle;GO:0040007//growth;GO:0071555//cell wall organization
scaffold1.t805	scaffold1.g805	quadrant6	39.08	51.97	0.411464	0.0375051	84.8	115.27	0.442839	0.001465	YCR023C	DEHA2F12650p [Debaryomyces hansenii CBS767]	-	-	-	-	GO:0031224//intrinsic component of membrane	-	GO:0044763//single-organism cellular process
scaffold7.t34	scaffold7.g34	quadrant3	46.68	166.52	1.83482	2.02e-16	80.13	108.97	0.443412	0.00303642	TIM9	DEHA2C13772p [Debaryomyces hansenii CBS767]	-	-	-	-	GO:0019866//organelle inner membrane;GO:0031224//intrinsic component of membrane;GO:0043234//protein complex;GO:0044429//mitochondrial part	GO:0005515//protein binding;GO:0022892//substrate-specific transporter activity;GO:0043169//cation binding	GO:0006605//protein targeting;GO:0006839//mitochondrial transport
scaffold7.t274	scaffold7.g274	quadrant3	8.03	21.41	1.41541	1.11e-05	86.5	117.7	0.444342	8.71e-05	--	Early meiotic induction protein 1 [Meyerozyma sp. JA9]	-	-	-	-	-	-	-
scaffold1.t329	scaffold1.g329	quadrant3	8.36	35.48	2.08499	7.96e-21	86.3	117.6	0.446456	0.000339333	YML6	54S ribosomal protein YmL6 mitochondrial [Meyerozyma sp. JA9]	Genetic Information Processing	Translation	ko03010//Ribosome	K02926	GO:0000315//organellar large ribosomal subunit;GO:0043231//intracellular membrane-bounded organelle	GO:0005198//structural molecule activity	GO:0006412//translation
scaffold8.t1	scaffold8.g1	quadrant9	0.24	0.06	-2	0.201282	87.2	118.87	0.446944	0.0143247	GRP2	DEHA2A06314p [Debaryomyces hansenii CBS767]	Metabolism;Environmental Information Processing;Metabolism;Metabolism	Global and overview maps;Signal transduction;Carbohydrate metabolism;Carbohydrate metabolism	ko01100//Metabolic pathways;ko04011//MAPK signaling pathway - yeast;ko00620//Pyruvate metabolism;ko00640//Propanoate metabolism	K17741;K17741;K17741;K17741	GO:0043231//intracellular membrane-bounded organelle;GO:0044444//cytoplasmic part	GO:0016620//oxidoreductase activity, acting on the aldehyde or oxo group of donors, NAD or NADP as acceptor;GO:0018455//alcohol dehydrogenase [NAD(P)+] activity;GO:0048037//cofactor binding	GO:0014070//response to organic cyclic compound;GO:0016125//sterol metabolic process;GO:0040007//growth;GO:0044237//cellular metabolic process
scaffold1.t965	scaffold1.g965	quadrant6	18.57	23.17	0.319751	0.300168	84.57	115.43	0.448899	0.00452365	--	Very-long-chain (3R)-3-hydroxyacyl-CoA dehydratase PASTICCINO 2 [Candida viswanathii]	-	-	-	-	-	-	-
scaffold2.t616	scaffold2.g616	quadrant3	324.12	662.76	1.03197	7.02e-12	84.93	115.97	0.449307	9.07e-06	PHO88	Inorganic phosphate transport protein PHO88 [Meyerozyma sp. JA9]	-	-	-	-	GO:0016020//membrane;GO:0043231//intracellular membrane-bounded organelle	-	GO:0010467//gene expression;GO:0015698//inorganic anion transport
scaffold6.t482	scaffold6.g482	quadrant3	54.38	179.37	1.7217	3.46e-17	85.07	116.17	0.44953	2.08e-05	TIM8	Mitochondrial import inner membrane translocase subunit TIM8 [Meyerozyma sp. JA9]	-	-	-	-	GO:0044429//mitochondrial part	GO:0022892//substrate-specific transporter activity;GO:0043169//cation binding	GO:0006605//protein targeting;GO:0006839//mitochondrial transport
scaffold7.t275	scaffold7.g275	quadrant3	31.1	106.32	1.77363	3.78e-23	86.1	117.6	0.449803	0.00854295	MRPL10	54S ribosomal protein L10 mitochondrial [Meyerozyma sp. JA9]	Genetic Information Processing	Translation	ko03010//Ribosome	K02876	GO:0000315//organellar large ribosomal subunit;GO:0043231//intracellular membrane-bounded organelle	GO:0005198//structural molecule activity	GO:0006412//translation
scaffold1.t740	scaffold1.g740	quadrant6	0.83	1.13	0.450945	0.555745	85.23	116.43	0.450014	0.000549532	--	DEHA2B05148p [Debaryomyces hansenii CBS767]	-	-	-	-	-	-	-
scaffold2.t732	scaffold2.g732	quadrant3	20.99	45.62	1.12007	1.37e-10	86.43	118.2	0.45157	0.000130177	EBP2	rRNA-processing protein EBP2 [Meyerozyma sp. JA9]	-	-	-	-	GO:0031981//nuclear lumen;GO:0043232//intracellular non-membrane-bounded organelle	GO:0044822//poly(A) RNA binding	GO:0016072//rRNA metabolic process;GO:0022613//ribonucleoprotein complex biogenesis;GO:0048285//organelle fission
scaffold1.t216	scaffold1.g216	quadrant3	61.35	297.4	2.27733	2.5e-28	85.4	116.8	0.451732	5.3e-05	--	DEHA2F19360p [Debaryomyces hansenii CBS767]	-	-	-	-	GO:0005840//ribosome;GO:0043231//intracellular membrane-bounded organelle	-	-
scaffold5.t366	scaffold5.g366	quadrant6	41.86	62.78	0.584733	0.0319396	78.7	107.73	0.453029	0.00524518	nuo14.8	NADH dehydrogenase, alpha subcomplex, subunit 6, partial [Hyphopichia burtonii NRRL Y-1933]	Metabolism;Metabolism	Global and overview maps;Energy metabolism	ko01100//Metabolic pathways;ko00190//Oxidative phosphorylation	K03950;K03950	-	GO:0050136//NADH dehydrogenase (quinone) activity	GO:0044710//single-organism metabolic process
scaffold1.t999	scaffold1.g999	quadrant6	302.23	383.23	0.34256	0.175514	88.17	120.7	0.45312	0.00488828	--	DEHA2D13376p [Debaryomyces hansenii CBS767]	-	-	-	-	-	-	-
scaffold7.t48	scaffold7.g48	quadrant6	140.92	198.47	0.49401	0.00522486	87.97	120.63	0.4556	0.000125817	GDA1	Guanosine-diphosphatase [Meyerozyma sp. JA9]	-	-	-	-	GO:0031090//organelle membrane;GO:0043231//intracellular membrane-bounded organelle	GO:0017110//nucleoside-diphosphatase activity	GO:0006486//protein glycosylation;GO:0036176//response to neutral pH;GO:0042546//cell wall biogenesis;GO:0070784//regulation of growth of unicellular organism as a thread of attached cells
scaffold1.t1025	scaffold1.g1025	quadrant3	24.66	84.71	1.78036	2.15e-21	87.53	120.07	0.455931	0.0115615	TIM21	Mitochondrial import inner membrane translocase subunit TIM21 [Meyerozyma sp. JA9]	-	-	-	-	GO:0019866//organelle inner membrane;GO:0043231//intracellular membrane-bounded organelle;GO:0043234//protein complex;GO:0044425//membrane part	-	GO:0006839//mitochondrial transport;GO:0008104//protein localization
scaffold8.t136	scaffold8.g136	quadrant6	106.38	165.35	0.63628	0.000155177	86.17	118.27	0.456842	0.000118879	CDC34	Ubiquitin-conjugating enzyme E2-34 kDa [Meyerozyma sp. JA9]	Genetic Information Processing	Folding, sorting and degradation	ko04120//Ubiquitin mediated proteolysis	K02207	GO:0031461//cullin-RING ubiquitin ligase complex;GO:0043231//intracellular membrane-bounded organelle	GO:0004842//ubiquitin-protein transferase activity;GO:0032550//purine ribonucleoside binding;GO:0046983//protein dimerization activity	GO:0006259//DNA metabolic process;GO:0016567//protein ubiquitination;GO:0043161//proteasome-mediated ubiquitin-dependent protein catabolic process;GO:0044772//mitotic cell cycle phase transition
scaffold4.t536	scaffold4.g536	quadrant6	32.92	23.85	-0.465031	0.000561392	90	123.53	0.456903	0.00431767	FAP1	FKBP12-associated protein 1 [Meyerozyma sp. JA9]	-	-	-	-	GO:0043231//intracellular membrane-bounded organelle	GO:0001071//nucleic acid binding transcription factor activity;GO:0046914//transition metal ion binding	GO:0010468//regulation of gene expression
scaffold7.t113	scaffold7.g113	quadrant6	137.66	162.84	0.242351	0.596607	80.37	110.33	0.4572	0.00141577	--	NADH-ubiquinone oxidoreductase B18 subunit (Complex I-B18) (CI-B18) [Scheffersomyces stipitis CBS 6054]	Metabolism;Metabolism	Global and overview maps;Energy metabolism	ko01100//Metabolic pathways;ko00190//Oxidative phosphorylation	K03963;K03963	GO:0043231//intracellular membrane-bounded organelle	GO:0050136//NADH dehydrogenase (quinone) activity	GO:0044710//single-organism metabolic process
scaffold7.t156	scaffold7.g156	quadrant9	14.13	6.71	-1.07366	2.82e-05	83.4	114.53	0.457648	0.0085397	NAT3	N-terminal acetyltransferase B complex catalytic subunit NAT3 [Meyerozyma sp. JA9]	-	-	-	-	GO:0005737//cytoplasm	GO:0016407//acetyltransferase activity	-
scaffold2.t923	scaffold2.g923	quadrant6	2.47	3.44	0.477349	0.28243	85.87	118	0.458617	0.000375662	--	DEHA2E18238p [Debaryomyces hansenii CBS767]	-	-	-	-	-	-	GO:0030036//actin cytoskeleton organization
scaffold1.t695	scaffold1.g695	quadrant3	52.66	108.86	1.04779	6.3e-11	88.47	121.63	0.459333	0.00155711	EPT1	Choline/ethanolaminephosphotransferase 1 [Meyerozyma sp. JA9]	Metabolism;Metabolism;Metabolism;Metabolism;Metabolism	Global and overview maps;Global and overview maps;Lipid metabolism;Lipid metabolism;Metabolism of other amino acids	ko01100//Metabolic pathways;ko01110//Biosynthesis of secondary metabolites;ko00564//Glycerophospholipid metabolism;ko00565//Ether lipid metabolism;ko00440//Phosphonate and phosphinate metabolism	K00993;K00993;K00993;K00993;K00993	GO:0016020//membrane;GO:0043231//intracellular membrane-bounded organelle	GO:0017169//CDP-alcohol phosphatidyltransferase activity	GO:0046165//alcohol biosynthetic process;GO:0046337//phosphatidylethanolamine metabolic process;GO:0046474//glycerophospholipid biosynthetic process
scaffold2.t472	scaffold2.g472	quadrant6	0.22	0.28	0.343302	0.802086	84.2	116	0.462233	0.00189794	dnaJ	Chaperone protein DnaJ [Meyerozyma sp. JA9]	-	-	-	-	-	GO:0005515//protein binding	GO:0006457//protein folding
scaffold4.t130	scaffold4.g130	quadrant3	14.23	64.56	2.18178	1.45e-18	86.1	118.73	0.46364	0.000249959	MRPL36	54S ribosomal protein L36 mitochondrial [Meyerozyma sp. JA9]	-	-	-	-	-	-	-
scaffold2.t39	scaffold2.g39	quadrant3	1392.23	3476.59	1.32027	8.54e-11	85.03	117.27	0.463693	0.00370141	rps1201	40S ribosomal protein S12 [Meyerozyma sp. JA9]	Genetic Information Processing	Translation	ko03010//Ribosome	K02951	GO:0015935//small ribosomal subunit;GO:0016020//membrane	GO:0005198//structural molecule activity	GO:0010467//gene expression;GO:0044238//primary metabolic process;GO:0044710//single-organism metabolic process
scaffold1.t531	scaffold1.g531	quadrant6	2.27	3.74	0.718229	0.0712901	84.67	116.8	0.464174	0.00048319	NOB1	20S-pre-rRNA D-site endonuclease NOB1 [Meyerozyma sp. JA9]	Genetic Information Processing	Translation	ko03008//Ribosome biogenesis in eukaryotes	K11883	GO:0005737//cytoplasm;GO:0030684//preribosome;GO:0043231//intracellular membrane-bounded organelle	GO:0004519//endonuclease activity;GO:0019843//rRNA binding	GO:0030490//maturation of SSU-rRNA;GO:0043623//cellular protein complex assembly;GO:0090501//RNA phosphodiester bond hydrolysis
scaffold3.t304	scaffold3.g304	quadrant3	47.49	162.43	1.77399	1.16e-23	83.87	115.7	0.464219	0.000169987	MRPL23	54S ribosomal protein L23 mitochondrial [Meyerozyma sp. JA9]	Genetic Information Processing	Translation	ko03010//Ribosome	K02871	GO:0000315//organellar large ribosomal subunit;GO:0043231//intracellular membrane-bounded organelle	GO:0005198//structural molecule activity	GO:0006412//translation
scaffold3.t500	scaffold3.g500	quadrant3	65.44	194.29	1.56999	1.05e-20	84.1	116.17	0.466018	0.00375586	RML2	54S ribosomal protein RML2 mitochondrial [Meyerozyma sp. JA9]	-	-	-	-	GO:0044391//ribosomal subunit	GO:0003676//nucleic acid binding;GO:0003824//catalytic activity;GO:0005198//structural molecule activity	GO:0010467//gene expression;GO:0034645//cellular macromolecule biosynthetic process;GO:0044238//primary metabolic process
scaffold2.t762	scaffold2.g762	quadrant6	479.97	752.53	0.648801	0.000281128	82	113.27	0.466028	0.00361367	NDUFA5	NADH-ubiquinone oxidoreductase [Suhomyces tanzawaensis NRRL Y-17324]	Metabolism;Metabolism	Global and overview maps;Energy metabolism	ko01100//Metabolic pathways;ko00190//Oxidative phosphorylation	K03949;K03949	GO:0019866//organelle inner membrane	GO:0050136//NADH dehydrogenase (quinone) activity	GO:0022900//electron transport chain;GO:0042493//response to drug
scaffold9.t34	scaffold9.g34	quadrant6	10.4	19.41	0.900464	0.000434594	87.87	121.4	0.466381	0.00100002	RPF1	Ribosome production factor 1 [Meyerozyma sp. JA9]	-	-	-	-	GO:0030684//preribosome;GO:0043231//intracellular membrane-bounded organelle;GO:0043232//intracellular non-membrane-bounded organelle	GO:0019843//rRNA binding	GO:0000054//ribosomal subunit export from nucleus;GO:0000460//maturation of 5.8S rRNA;GO:0000470//maturation of LSU-rRNA;GO:0022618//ribonucleoprotein complex assembly
scaffold7.t59	scaffold7.g59	quadrant6	95.02	89.65	-0.0839246	0.165474	87.07	120.33	0.466844	6.47e-05	--	CIC11C00000005038 [[Candida] intermedia]	-	-	-	-	GO:0043231//intracellular membrane-bounded organelle	-	GO:0044699//single-organism process;GO:0051704//multi-organism process
scaffold3.t340	scaffold3.g340	quadrant3	14.87	43.34	1.54341	4.49e-13	86.7	120.07	0.469732	4.01e-05	SPAC1527.03	Piso0_005127 [Millerozyma farinosa CBS 7064]	-	-	-	-	GO:0032991//macromolecular complex;GO:0043231//intracellular membrane-bounded organelle	GO:0003676//nucleic acid binding	GO:0010467//gene expression
scaffold2.t414	scaffold2.g414	quadrant6	188.09	248.32	0.400758	0.0882288	79.13	109.67	0.470768	0.0185239	--	Piso0_003469 [Millerozyma farinosa CBS 7064]	-	-	-	-	-	-	-
scaffold9.t60	scaffold9.g60	quadrant3	12.79	49.05	1.93951	4.13e-21	83.63	115.93	0.471145	2.57e-05	MRF1	Peptide chain release factor 1 mitochondrial [Meyerozyma sp. JA9]	-	-	-	-	GO:0044424//intracellular part	GO:0003747//translation release factor activity	GO:0043624//cellular protein complex disassembly
scaffold3.t472	scaffold3.g472	quadrant3	110.47	346.4	1.64884	1.1e-24	84.67	117.5	0.472795	0.000948844	rplQ	54S ribosomal protein L8 mitochondrial [Meyerozyma sp. JA9]	-	-	-	-	GO:0030529//intracellular ribonucleoprotein complex;GO:0043229//intracellular organelle;GO:0044444//cytoplasmic part	GO:0005198//structural molecule activity	GO:0010467//gene expression
scaffold7.t134	scaffold7.g134	quadrant6	0.55	0.37	-0.563136	0.437145	87.03	120.8	0.47298	0.0131828	RSM22	37S ribosomal protein S22 mitochondrial [Meyerozyma sp. JA9]	-	-	-	-	GO:0000314//organellar small ribosomal subunit	GO:0005198//structural molecule activity;GO:0016741//transferase activity, transferring one-carbon groups	GO:0006412//translation
scaffold5.t179	scaffold5.g179	quadrant6	96.95	154.1	0.668604	3.86e-05	79.07	109.77	0.473299	0.00881497	RPN9	26S proteasome regulatory subunit RPN9 [Meyerozyma sp. JA9]	Genetic Information Processing	Folding, sorting and degradation	ko03050//Proteasome	K03039	-	-	-
scaffold8.t78	scaffold8.g78	quadrant3	134.45	388.61	1.53123	1.42e-24	87.53	121.63	0.474634	7.66e-05	ADH7	NADP-dependent alcohol dehydrogenase 6 [Meyerozyma sp. JA9]	Metabolism;Metabolism;Metabolism;Metabolism;Metabolism	Global and overview maps;Global and overview maps;Carbohydrate metabolism;Lipid metabolism;Carbohydrate metabolism	ko01100//Metabolic pathways;ko01110//Biosynthesis of secondary metabolites;ko00010//Glycolysis / Gluconeogenesis;ko00561//Glycerolipid metabolism;ko00040//Pentose and glucuronate interconversions	K00002;K00002;K00002;K00002;K00002	-	GO:0000166//nucleotide binding;GO:0004033//aldo-keto reductase (NADP) activity;GO:0046914//transition metal ion binding	GO:0034641//cellular nitrogen compound metabolic process;GO:0044281//small molecule metabolic process
scaffold4.t277	scaffold4.g277	quadrant6	3.51	3.57	0.02443	0.756106	82.43	114.7	0.476566	8.74e-05	PUS7	DEHA2C12342p [Debaryomyces hansenii CBS767]	-	-	-	-	GO:0044424//intracellular part	GO:0003676//nucleic acid binding;GO:0016866//intramolecular transferase activity	GO:0031118//rRNA pseudouridine synthesis
scaffold6.t216	scaffold6.g216	quadrant3	13.77	43.46	1.65851	7.28e-10	85.03	118.4	0.477569	0.00034866	MRPL37	54S ribosomal protein L37 [Meyerozyma sp. JA9]	-	-	-	-	-	-	-
scaffold4.t152	scaffold4.g152	quadrant6	265.77	271.16	0.0289661	0.486195	81.43	113.4	0.477729	0.000624112	CIB22	NADH dehydrogenase ubiquinone 1 beta subcomplex subunit 9 [Meyerozyma sp. JA9]	Metabolism;Metabolism	Global and overview maps;Energy metabolism	ko01100//Metabolic pathways;ko00190//Oxidative phosphorylation	K03965;K03965	-	-	-
scaffold6.t253	scaffold6.g253	quadrant6	217.1	220.26	0.0208696	0.455651	84.27	117.4	0.478398	0.000256742	IMH3	Inosine-5'-monophosphate dehydrogenase [Meyerozyma sp. JA9]	Metabolism;Metabolism;Metabolism	Global and overview maps;Global and overview maps;Nucleotide metabolism	ko01100//Metabolic pathways;ko01110//Biosynthesis of secondary metabolites;ko00230//Purine metabolism	K00088;K00088;K00088	GO:0044444//cytoplasmic part	GO:0016616//oxidoreductase activity, acting on the CH-OH group of donors, NAD or NADP as acceptor;GO:0016747//transferase activity, transferring acyl groups other than amino-acyl groups;GO:0036094//small molecule binding;GO:0043169//cation binding;GO:0044822//poly(A) RNA binding	GO:0006355//regulation of transcription, DNA-templated;GO:0009152//purine ribonucleotide biosynthetic process;GO:0016568//chromatin modification;GO:0033554//cellular response to stress;GO:0040007//growth;GO:0042493//response to drug;GO:0042594//response to starvation;GO:0052251//induction by organism of defense response of other organism involved in symbiotic interaction
scaffold3.t439	scaffold3.g439	quadrant6	10.47	11.37	0.118548	0.98067	82.53	115.03	0.479003	0.00246643	N7BML	NADH-ubiquinone oxidoreductase assembly factor N7BML [Meyerozyma sp. JA9]	-	-	-	-	-	GO:0050136//NADH dehydrogenase (quinone) activity	-
scaffold2.t359	scaffold2.g359	quadrant6	4.05	4.98	0.297037	0.759416	84.17	117.4	0.480112	0.000299507	--	DEHA2A12650p [Debaryomyces hansenii CBS767]	-	-	-	-	-	-	-
scaffold3.t30	scaffold3.g30	quadrant6	98.29	184.99	0.912256	2.7e-06	86.07	120.13	0.48111	0.0148808	MRPL31	54S ribosomal protein L31 mitochondrial [Meyerozyma sp. JA9]	-	-	-	-	GO:0005840//ribosome;GO:0043231//intracellular membrane-bounded organelle	GO:0005198//structural molecule activity	-
scaffold6.t154	scaffold6.g154	quadrant6	787.54	900.53	0.193422	0.603238	78.53	109.7	0.482186	0.00808881	BMH1	protein BMH2 [Meyerozyma guilliermondii ATCC 6260]	Environmental Information Processing	Signal transduction	ko04011//MAPK signaling pathway - yeast	K06630	GO:0009277//fungal-type cell wall;GO:0016020//membrane	GO:0005515//protein binding	GO:0002833//positive regulation of response to biotic stimulus;GO:0007275//multicellular organism development;GO:0009408//response to heat;GO:0043936//asexual sporulation resulting in formation of a cellular spore;GO:0051704//multi-organism process;GO:0080090//regulation of primary metabolic process;GO:1900440//regulation of filamentous growth of a population of unicellular organisms in response …
scaffold3.t7	scaffold3.g7	quadrant6	12.45	20.91	0.748434	0.000869527	88.43	123.6	0.483017	0.0131679	--	DEHA2E10516p [Debaryomyces hansenii CBS767]	-	-	-	-	-	GO:0016289//CoA hydrolase activity	GO:0006732//coenzyme metabolic process
scaffold3.t684	scaffold3.g684	quadrant6	15.23	19.19	0.333188	0.484673	83.27	116.47	0.484106	7.99e-05	SKI6	DEHA2G18194p [Debaryomyces hansenii CBS767]	Genetic Information Processing	Folding, sorting and degradation	ko03018//RNA degradation	K11600	GO:0000178//exosome (RNase complex);GO:0005816//spindle pole body;GO:0043231//intracellular membrane-bounded organelle;GO:0044444//cytoplasmic part	-	GO:0000184//nuclear-transcribed mRNA catabolic process, nonsense-mediated decay;GO:0000291//nuclear-transcribed mRNA catabolic process, exonucleolytic;GO:0000459//exonucleolytic trimming involved in rRNA processing;GO:0016078//tRNA catabolic process;GO:0031126//snoRNA 3'-end processing;GO:0034472//snRNA 3'-end processing;GO:0071034//CUT catabolic process
scaffold6.t369	scaffold6.g369	quadrant3	28.34	65.19	1.20205	1.27e-12	86.27	120.67	0.484152	0.000113205	MIS1	C-1-tetrahydrofolate synthase mitochondrial [Meyerozyma sp. JA9]	Metabolism;Metabolism	Global and overview maps;Metabolism of cofactors and vitamins	ko01100//Metabolic pathways;ko00670//One carbon pool by folate	K00288;K00288	-	GO:0016646//oxidoreductase activity, acting on the CH-NH group of donors, NAD or NADP as acceptor;GO:0016879//ligase activity, forming carbon-nitrogen bonds;GO:0019238//cyclohydrolase activity;GO:0032550//purine ribonucleoside binding	GO:0006760//folic acid-containing compound metabolic process
scaffold1.t952	scaffold1.g952	quadrant9	3.01	0.98	-1.62051	7.62e-07	85.23	119.23	0.484298	0.00127	BUD4	Bud site selection protein BUD4 [Meyerozyma sp. JA9]	-	-	-	-	GO:0005933//cellular bud;GO:0032156//septin cytoskeleton;GO:0044444//cytoplasmic part	GO:0005515//protein binding;GO:0008289//lipid binding	GO:0000282//cellular bud site selection;GO:0007155//cell adhesion;GO:0030447//filamentous growth;GO:0044419//interspecies interaction between organisms
scaffold4.t345	scaffold4.g345	quadrant3	0.14	0.39	1.49033	0.504751	80.93	113.37	0.486191	3.83e-05	SUB1	RNA polymerase II transcriptional coactivator SUB1 [Meyerozyma sp. JA9]	-	-	-	-	GO:0043231//intracellular membrane-bounded organelle	GO:0003677//DNA binding;GO:0003712//transcription cofactor activity	GO:0000726//non-recombinational repair;GO:0006353//DNA-templated transcription, termination;GO:0006357//regulation of transcription from RNA polymerase II promoter;GO:0006359//regulation of transcription from RNA polymerase III promoter;GO:0006970//response to osmotic stress;GO:0045893//positive regulation of transcription, DNA-templated;GO:0070897//DNA-templated transcriptional preinitiation com…
scaffold2.t100	scaffold2.g100	quadrant6	1.24	1.95	0.655598	0.378204	85.03	119.13	0.486477	0.000862738	DUS4	tRNA-dihydrouridine [Meyerozyma sp. JA9]	-	-	-	-	-	GO:0000166//nucleotide binding;GO:0016627//oxidoreductase activity, acting on the CH-CH group of donors	GO:0006400//tRNA modification;GO:0044710//single-organism metabolic process
scaffold1.t956	scaffold1.g956	quadrant3	0.94	39.53	5.38904	4.22e-63	82.97	116.33	0.487661	0.00773549	SPCC663.06c	LAMI_0F00144g1_1 [Lachancea mirantina]	-	-	-	-	GO:0044424//intracellular part	GO:0003824//catalytic activity	GO:0044710//single-organism metabolic process
scaffold6.t464	scaffold6.g464	quadrant3	348.4	825.34	1.24424	0.0511244	84.83	118.97	0.487854	5.56e-05	SNZ1	Pyridoxal 5'-phosphate synthase subunit SNZ1 [Meyerozyma sp. JA9]	Metabolism	Metabolism of cofactors and vitamins	ko00750//Vitamin B6 metabolism	K06215	GO:0043234//protein complex;GO:0044444//cytoplasmic part	GO:0016811//hydrolase activity, acting on carbon-nitrogen (but not peptide) bonds, in linear amides;GO:0016843//amine-lyase activity;GO:0016884//carbon-nitrogen ligase activity, with glutamine as amido-N-donor	GO:0006772//thiamine metabolic process;GO:0008614//pyridoxine metabolic process;GO:0009108//coenzyme biosynthetic process
scaffold3.t543	scaffold3.g543	quadrant3	104.65	353.36	1.75551	4.57e-32	86.63	121.6	0.489149	0.000204956	COQ1	Hexaprenyl pyrophosphate synthase mitochondrial [Meyerozyma sp. JA9]	Metabolism;Metabolism	Global and overview maps;Metabolism of terpenoids and polyketides	ko01110//Biosynthesis of secondary metabolites;ko00900//Terpenoid backbone biosynthesis	K05355;K05355	GO:0016020//membrane;GO:0043231//intracellular membrane-bounded organelle;GO:1990234//transferase complex	GO:0004659//prenyltransferase activity	GO:0006720//isoprenoid metabolic process;GO:0006743//ubiquinone metabolic process
scaffold1.t576	scaffold1.g576	quadrant6	215.19	225.91	0.0701382	0.690292	83.23	116.87	0.48963	0.00301425	SPAPB24D3.06c	DEHA2D17468p [Debaryomyces hansenii CBS767]	-	-	-	-	GO:0044464//cell part	-	-
scaffold1.t256	scaffold1.g256	quadrant6	78.38	93.08	0.247934	0.622112	87.27	122.7	0.491633	0.0044166	--	V-type ATPase assembly factor PKR1 [Meyerozyma sp. JA9]	-	-	-	-	GO:0031227//intrinsic component of endoplasmic reticulum membrane	-	GO:0044699//single-organism process;GO:0070070//proton-transporting V-type ATPase complex assembly
scaffold5.t136	scaffold5.g136	quadrant6	143.34	116.58	-0.298121	0.000310985	78.7	110.73	0.492654	0.00538568	GUP1	Glycerol uptake protein 1 [Meyerozyma sp. JA9]	-	-	-	-	GO:0031224//intrinsic component of membrane;GO:0043231//intracellular membrane-bounded organelle	GO:0016747//transferase activity, transferring acyl groups other than amino-acyl groups	GO:0006071//glycerol metabolic process;GO:0006497//protein lipidation;GO:0008643//carbohydrate transport;GO:0009607//response to biotic stimulus;GO:0033554//cellular response to stress;GO:0040007//growth;GO:0042594//response to starvation;GO:0051703//intraspecies interaction between organisms
scaffold2.t817	scaffold2.g817	quadrant3	325.6	1312.81	2.01147	1.28e-50	81.63	115.1	0.495658	1.75e-05	CAR2	Ornithine aminotransferase [Meyerozyma sp. JA9]	Metabolism;Metabolism;Metabolism	Global and overview maps;Global and overview maps;Amino acid metabolism	ko01100//Metabolic pathways;ko01110//Biosynthesis of secondary metabolites;ko00330//Arginine and proline metabolism	K00819;K00819;K00819	GO:0043231//intracellular membrane-bounded organelle;GO:0044444//cytoplasmic part	GO:0008483//transaminase activity;GO:0043168//anion binding	GO:0006561//proline biosynthetic process;GO:0019493//arginine catabolic process to proline
scaffold3.t784	scaffold3.g784	quadrant6	41.97	40.06	-0.067076	0.381068	61.7	87.17	0.498506	0.0070107	--	DEHA2E16016p [Debaryomyces hansenii CBS767]	-	-	-	-	-	-	-
scaffold7.t353	scaffold7.g353	quadrant3	290.59	1234.31	2.08665	5.9e-32	81.2	114.77	0.499152	0.00192685	RPS10B	40S ribosomal protein S10-B [Meyerozyma sp. JA9]	Genetic Information Processing	Translation	ko03010//Ribosome	K02947	GO:0015935//small ribosomal subunit	GO:0005198//structural molecule activity	GO:0006405//RNA export from nucleus;GO:0006412//translation
scaffold2.t681	scaffold2.g681	quadrant6	472.11	357.76	-0.400141	0.0012019	80.03	113.13	0.499351	0.00910901	DAD1	Dolichyl-diphosphooligosaccharide--protein glycosyltransferase subunit DAD1 [Meyerozyma sp. JA9]	Metabolism;Genetic Information Processing;Metabolism;Metabolism	Global and overview maps;Folding, sorting and degradation;Glycan biosynthesis and metabolism;Glycan biosynthesis and metabolism	ko01100//Metabolic pathways;ko04141//Protein processing in endoplasmic reticulum;ko00513//Various types of N-glycan biosynthesis;ko00510//N-Glycan biosynthesis	K12668;K12668;K12668;K12668	GO:0031090//organelle membrane;GO:0031224//intrinsic component of membrane;GO:0043231//intracellular membrane-bounded organelle;GO:0044444//cytoplasmic part	GO:0004576//oligosaccharyl transferase activity	GO:0006464//cellular protein modification process
scaffold2.t909	scaffold2.g909	quadrant6	235.45	254.27	0.11092	0.927129	82.1	116.1	0.499914	0.000935176	--	CIC11C00000003128 [[Candida] intermedia]	-	-	-	-	-	-	-
scaffold9.t44	scaffold9.g44	quadrant6	0.89	1.32	0.565013	0.407921	82.5	116.67	0.499926	0.000593867	SPBC460.04c	Piso0_001243 [Millerozyma farinosa CBS 7064]	-	-	-	-	-	GO:0016491//oxidoreductase activity	GO:0044710//single-organism metabolic process
scaffold3.t489	scaffold3.g489	quadrant3	17.21	95.88	2.47821	4.61e-34	84.37	119.33	0.500252	0.00103553	MRPS18	60S ribosomal protein L25 [Meyerozyma sp. JA9]	Genetic Information Processing	Translation	ko03010//Ribosome	K02948	GO:0005840//ribosome;GO:0043231//intracellular membrane-bounded organelle	GO:0005198//structural molecule activity	GO:0006412//translation
scaffold4.t66	scaffold4.g66	quadrant9	2.12	0.91	-1.21712	4.83e-05	85.23	120.9	0.504325	0.0323529	--	Fungal transcriptional regulatory protein [Scheffersomyces stipitis CBS 6054]	-	-	-	-	GO:0043231//intracellular membrane-bounded organelle	GO:0000977//RNA polymerase II regulatory region sequence-specific DNA binding;GO:0000982//transcription factor activity, RNA polymerase II core promoter proximal region sequence-specific binding;GO:0046914//transition metal ion binding	GO:0000429//carbon catabolite regulation of transcription from RNA polymerase II promoter;GO:0009607//response to biotic stimulus;GO:0043467//regulation of generation of precursor metabolites and energy;GO:0061418//regulation of transcription from RNA polymerase II promoter in response to hypoxia;GO:0070199//establishment of protein localization to chromosome;GO:0070783//growth of unicellular org…
scaffold3.t620	scaffold3.g620	quadrant6	95.73	167.63	0.808259	4.55e-06	83.13	117.93	0.504473	0.000800027	PRS1	ribose-phosphate pyrophosphokinase 1 [Meyerozyma guilliermondii ATCC 6260]	Metabolism;Metabolism;Metabolism;Metabolism;Metabolism;Metabolism	Global and overview maps;Global and overview maps;Global and overview maps;Global and overview maps;Nucleotide metabolism;Carbohydrate metabolism	ko01100//Metabolic pathways;ko01110//Biosynthesis of secondary metabolites;ko01230//Biosynthesis of amino acids;ko01200//Carbon metabolism;ko00230//Purine metabolism;ko00030//Pentose phosphate pathway	K00948;K00948;K00948;K00948;K00948;K00948	GO:0044444//cytoplasmic part;GO:1990234//transferase complex	GO:0016778//diphosphotransferase activity;GO:0032550//purine ribonucleoside binding;GO:0046872//metal ion binding	GO:0006568//tryptophan metabolic process;GO:0009124//nucleoside monophosphate biosynthetic process;GO:0019359//nicotinamide nucleotide biosynthetic process;GO:0019856//pyrimidine nucleobase biosynthetic process;GO:0032535//regulation of cellular component size;GO:0042493//response to drug;GO:0046390//ribose phosphate biosynthetic process;GO:0052803//imidazole-containing compound metabolic process…
scaffold2.t376	scaffold2.g376	quadrant6	14.72	23.31	0.663292	0.0774594	86.8	123.3	0.506406	0.0029345	--	nuclear protein [Candida orthopsilosis Co 90-125]	-	-	-	-	GO:0043231//intracellular membrane-bounded organelle	-	-
scaffold2.t189	scaffold2.g189	quadrant6	8.51	7.07	-0.266204	0.251781	80.1	113.8	0.506626	0.0464323	GET1	RecName: Full=Golgi to ER traffic protein 1; AltName: Full=Guided entry of tail-anchored proteins 1 [Meyerozyma guilliermondii ATCC 6260]	-	-	-	-	GO:0031090//organelle membrane;GO:0031224//intrinsic component of membrane;GO:0043231//intracellular membrane-bounded organelle;GO:0043234//protein complex	-	GO:0006810//transport;GO:0045048//protein insertion into ER membrane
scaffold2.t510	scaffold2.g510	quadrant3	21.93	52.87	1.26945	2.14e-11	78.9	112.27	0.508832	8.09e-05	rhlG	Rhamnolipids biosynthesis 3-oxoacyl-acyl-carrier-protein reductase [Meyerozyma sp. JA9]	-	-	-	-	-	GO:0016491//oxidoreductase activity	GO:0044710//single-organism metabolic process
scaffold7.t375	scaffold7.g375	quadrant3	254.33	513.51	1.01368	5.91e-07	84.13	120.1	0.513487	0.00748798	NHP6	Non-histone chromosomal protein 6 [Meyerozyma sp. JA9]	-	-	-	-	GO:0032300//mismatch repair complex;GO:0043231//intracellular membrane-bounded organelle;GO:0043232//intracellular non-membrane-bounded organelle;GO:0044444//cytoplasmic part	GO:0003677//DNA binding;GO:0003682//chromatin binding	GO:0001192//maintenance of transcriptional fidelity during DNA-templated transcription elongation;GO:0006281//DNA repair;GO:0006333//chromatin assembly or disassembly;GO:0010468//regulation of gene expression;GO:0016568//chromatin modification;GO:0070897//DNA-templated transcriptional preinitiation complex assembly
scaffold2.t877	scaffold2.g877	quadrant6	61.74	81.78	0.40562	0.224247	78.6	112.33	0.515185	0.00100317	SSS1	Protein transport protein SSS1 [Meyerozyma sp. JA9]	Genetic Information Processing;Cellular Processes;Genetic Information Processing	Folding, sorting and degradation;Transport and catabolism;Folding, sorting and degradation	ko04141//Protein processing in endoplasmic reticulum;ko04145//Phagosome;ko03060//Protein export	K07342;K07342;K07342	GO:0031224//intrinsic component of membrane;GO:0071256//translocon complex	GO:0008320//protein transmembrane transporter activity	GO:0065002//intracellular protein transmembrane transport
scaffold1.t958	scaffold1.g958	quadrant6	286.75	509.9	0.830447	4.26e-05	75.43	107.9	0.516421	0.0347944	--	DEHA2G24266p [Debaryomyces hansenii CBS767]	-	-	-	-	-	-	-
scaffold3.t470	scaffold3.g470	quadrant3	112.7	268.5	1.2525	1.37e-13	81.73	117.03	0.517923	0.000965462	MRPL4	RecName: Full=54S ribosomal protein L4, mitochondrial; Flags: Precursor [Meyerozyma guilliermondii ATCC 6260]	-	-	-	-	-	-	-
scaffold5.t243	scaffold5.g243	quadrant6	31.06	53.05	0.772204	0.000173256	83.93	120.53	0.522116	2.78e-05	PMPA	DEHA2E17688p [Debaryomyces hansenii CBS767]	Genetic Information Processing	Folding, sorting and degradation	ko04122//Sulfur relay system	K14171	-	GO:0003824//catalytic activity;GO:0016209//antioxidant activity	GO:0044710//single-organism metabolic process
scaffold2.t776	scaffold2.g776	quadrant6	5.15	7.36	0.513546	0.160835	83.83	120.4	0.522239	0.000160096	YCR016W	CIC11C00000005298 [[Candida] intermedia]	-	-	-	-	-	-	-
scaffold4.t304	scaffold4.g304	quadrant6	842.67	1547.52	0.876918	3.14e-08	82.13	118.1	0.523969	3.77e-07	SIM1	Secreted beta-glucosidase SIM1 [Meyerozyma sp. JA9]	-	-	-	-	-	-	-
scaffold8.t64	scaffold8.g64	quadrant3	31.91	70.71	1.14806	3.3e-13	84.37	121.43	0.525419	4.78e-05	GCV1	Aminomethyltransferase mitochondrial [Meyerozyma sp. JA9]	Metabolism;Metabolism;Metabolism;Metabolism;Metabolism;Metabolism	Global and overview maps;Global and overview maps;Global and overview maps;Amino acid metabolism;Carbohydrate metabolism;Metabolism of cofactors and vitamins	ko01100//Metabolic pathways;ko01110//Biosynthesis of secondary metabolites;ko01200//Carbon metabolism;ko00260//Glycine, serine and threonine metabolism;ko00630//Glyoxylate and dicarboxylate metabolism;ko00670//One carbon pool by folate	K00605;K00605;K00605;K00605;K00605;K00605	GO:0043231//intracellular membrane-bounded organelle	GO:0008168//methyltransferase activity;GO:0016642//oxidoreductase activity, acting on the CH-NH2 group of donors, disulfide as acceptor;GO:0016769//transferase activity, transferring nitrogenous groups	GO:0006544//glycine metabolic process
scaffold4.t279	scaffold4.g279	quadrant6	10.72	6.76	-0.66637	0.000238134	80.73	116.27	0.526201	0.00402001	KIP2	DEHA2C12298p [Debaryomyces hansenii CBS767]	-	-	-	-	GO:0005737//cytoplasm;GO:0005874//microtubule;GO:0005875//microtubule associated complex	GO:0003774//motor activity;GO:0015631//tubulin binding;GO:0032550//purine ribonucleoside binding;GO:0043167//ion binding	GO:0000226//microtubule cytoskeleton organization;GO:0050789//regulation of biological process;GO:0051641//cellular localization
scaffold2.t746	scaffold2.g746	quadrant6	810.42	1001.85	0.305919	0.137551	78.6	113.2	0.526273	0.0144906	ATP4	ATP synthase subunit 4 mitochondrial [Meyerozyma sp. JA9]	Metabolism;Metabolism	Global and overview maps;Energy metabolism	ko01100//Metabolic pathways;ko00190//Oxidative phosphorylation	K02127;K02127	-	-	-
scaffold8.t84	scaffold8.g84	quadrant3	26.35	69.66	1.40228	2.92e-18	85.93	123.87	0.527498	6.32e-06	--	37S ribosomal protein S23 mitochondrial [Meyerozyma sp. JA9]	-	-	-	-	-	-	-
scaffold4.t135	scaffold4.g135	quadrant6	432.76	528.38	0.288009	0.278325	80.8	116.57	0.528728	8.24e-05	RMT2	Protein arginine N-methyltransferase 2 [Meyerozyma sp. JA9]	-	-	-	-	GO:0043231//intracellular membrane-bounded organelle	GO:0016274//protein-arginine N-methyltransferase activity	GO:0018216//peptidyl-arginine methylation
scaffold4.t163	scaffold4.g163	quadrant6	9.24	5.9	-0.647178	0.0298555	79.33	114.53	0.529768	0.00583851	--	DEHA2F18238p [Debaryomyces hansenii CBS767]	-	-	-	-	GO:0044424//intracellular part	GO:0004725//protein tyrosine phosphatase activity	GO:0006796//phosphate-containing compound metabolic process
scaffold2.t123	scaffold2.g123	quadrant6	7.96	8.05	0.0168176	0.553728	82.8	119.7	0.53172	0.000753278	PXA2	Peroxisomal long-chain fatty acid import protein 1 [Meyerozyma sp. JA9]	Cellular Processes;Environmental Information Processing	Transport and catabolism;Membrane transport	ko04146//Peroxisome;ko02010//ABC transporters	K15628;K15628	GO:0031224//intrinsic component of membrane	GO:0015405//P-P-bond-hydrolysis-driven transmembrane transporter activity;GO:0017111//nucleoside-triphosphatase activity;GO:0032550//purine ribonucleoside binding	GO:0008152//metabolic process;GO:0044763//single-organism cellular process;GO:0044765//single-organism transport
scaffold3.t652	scaffold3.g652	quadrant6	70.84	93.79	0.404989	0.233858	77.73	112.47	0.532892	0.0125762	--	Piso0_000227 [Millerozyma farinosa CBS 7064]	Metabolism;Metabolism	Global and overview maps;Energy metabolism	ko01100//Metabolic pathways;ko00190//Oxidative phosphorylation	K03938;K03938	-	GO:0003824//catalytic activity	GO:0031124//mRNA 3'-end processing
scaffold5.t133	scaffold5.g133	quadrant3	23.84	52.56	1.14049	0.000488921	82.43	119.6	0.536918	7.32e-06	--	COX assembly mitochondrial protein 2 [Meyerozyma sp. JA9]	-	-	-	-	GO:0031970//organelle envelope lumen;GO:0043231//intracellular membrane-bounded organelle	-	GO:0043623//cellular protein complex assembly
scaffold2.t623	scaffold2.g623	quadrant6	27.54	42.04	0.61006	0.0107233	78.27	113.57	0.53707	0.00242639	DCP1	mRNA-decapping enzyme subunit 1 [Meyerozyma sp. JA9]	Genetic Information Processing	Folding, sorting and degradation	ko03018//RNA degradation	K12612	GO:0005737//cytoplasm;GO:0043229//intracellular organelle	GO:0003723//RNA binding	GO:0000956//nuclear-transcribed mRNA catabolic process
scaffold3.t12	scaffold3.g12	quadrant6	9.65	13.86	0.522478	0.0202267	80.4	116.8	0.538773	0.00223842	MNN4	Protein MNN4 [Meyerozyma sp. JA9]	-	-	-	-	-	-	GO:0051704//multi-organism process
scaffold5.t397	scaffold5.g397	quadrant6	1006.32	576.58	-0.803496	3.76e-10	84.2	122.37	0.539318	0.00687937	SPE1	Vacuolar protein sorting-associated protein 27 [Meyerozyma sp. JA9]	Metabolism;Metabolism;Metabolism;Metabolism	Global and overview maps;Global and overview maps;Amino acid metabolism;Metabolism of other amino acids	ko01100//Metabolic pathways;ko01110//Biosynthesis of secondary metabolites;ko00330//Arginine and proline metabolism;ko00480//Glutathione metabolism	K01581;K01581;K01581;K01581	-	GO:0016831//carboxy-lyase activity	GO:0006596//polyamine biosynthetic process;GO:0009108//coenzyme biosynthetic process
scaffold1.t259	scaffold1.g259	quadrant3	740.19	3009.29	2.02345	5.03e-45	82.5	120.07	0.54137	5.94e-07	CIT	Citrate synthase mitochondrial [Meyerozyma sp. JA9]	Metabolism;Metabolism;Metabolism;Metabolism;Metabolism;Metabolism;Metabolism	Global and overview maps;Global and overview maps;Global and overview maps;Global and overview maps;Global and overview maps;Carbohydrate metabolism;Carbohydrate metabolism	ko01100//Metabolic pathways;ko01110//Biosynthesis of secondary metabolites;ko01230//Biosynthesis of amino acids;ko01200//Carbon metabolism;ko01210//2-Oxocarboxylic acid metabolism;ko00630//Glyoxylate and dicarboxylate metabolism;ko00020//Citrate cycle (TCA cycle)	K01647;K01647;K01647;K01647;K01647;K01647;K01647	GO:0042579//microbody;GO:0044429//mitochondrial part	GO:0036440//citrate synthase activity	GO:0006084//acetyl-CoA metabolic process;GO:0006101//citrate metabolic process;GO:0006536//glutamate metabolic process;GO:0044262//cellular carbohydrate metabolic process
scaffold1.t42	scaffold1.g42	quadrant6	107.32	189.06	0.816855	8.62e-06	85.17	123.97	0.541591	0.000318759	HMT1	Protein arginine N-methyltransferase 1 [Meyerozyma sp. JA9]	-	-	-	-	GO:0043231//intracellular membrane-bounded organelle;GO:0044444//cytoplasmic part	GO:0005515//protein binding;GO:0016274//protein-arginine N-methyltransferase activity	GO:0006405//RNA export from nucleus;GO:0032786//positive regulation of DNA-templated transcription, elongation;GO:0035247//peptidyl-arginine omega-N-methylation;GO:0045892//negative regulation of transcription, DNA-templated
scaffold9.t32	scaffold9.g32	quadrant6	10477.9	11367.6	0.117583	0.911794	77.67	113.13	0.542657	0.000599177	SOD1	Superoxide dismutase Cu-Zn 1 [Meyerozyma sp. JA9]	Cellular Processes;Organismal Systems	Transport and catabolism;Aging	ko04146//Peroxisome;ko04213//Longevity regulating pathway - multiple species	K04565;K04565	-	-	-
scaffold6.t99	scaffold6.g99	quadrant6	3.73	1.87	-0.992278	7.65e-05	82.27	119.93	0.543853	0.00180734	HSL1	DEHA2G13948p [Debaryomyces hansenii CBS767]	Cellular Processes;Environmental Information Processing	Cell growth and death;Signal transduction	ko04111//Cell cycle - yeast;ko04011//MAPK signaling pathway - yeast	K02515;K02515	GO:0005933//cellular bud;GO:0032153//cell division site;GO:0032156//septin cytoskeleton;GO:0044444//cytoplasmic part	GO:0004672//protein kinase activity;GO:0032550//purine ribonucleoside binding	GO:0006468//protein phosphorylation;GO:0007124//pseudohyphal growth;GO:0007346//regulation of mitotic cell cycle;GO:0009267//cellular response to starvation;GO:0010564//regulation of cell cycle process;GO:0031106//septin ring organization;GO:0036267//invasive filamentous growth;GO:0042493//response to drug;GO:0051704//multi-organism process;GO:0060258//negative regulation of filamentous growth;GO…
scaffold5.t220	scaffold5.g220	quadrant6	2.74	4.62	0.756514	0.00905929	82.03	119.7	0.545141	9.34e-06	ISW2	ISWI chromatin-remodeling complex ATPase ISW2 [Meyerozyma sp. JA9]	-	-	-	-	GO:0031010//ISWI-type complex	GO:0003682//chromatin binding;GO:0008094//DNA-dependent ATPase activity;GO:0032550//purine ribonucleoside binding;GO:0043566//structure-specific DNA binding	GO:0000122//negative regulation of transcription from RNA polymerase II promoter;GO:0006338//chromatin remodeling;GO:0006342//chromatin silencing;GO:0006353//DNA-templated transcription, termination;GO:0034728//nucleosome organization;GO:0040007//growth;GO:0042493//response to drug;GO:0043936//asexual sporulation resulting in formation of a cellular spore;GO:0046688//response to copper ion
scaffold8.t111	scaffold8.g111	quadrant6	6.74	13.36	0.986746	0.00128391	83.13	121.37	0.545873	0.00437411	GRP2	NAD(P)-binding protein [Hyphopichia burtonii NRRL Y-1933]	Metabolism;Environmental Information Processing;Metabolism;Metabolism	Global and overview maps;Signal transduction;Carbohydrate metabolism;Carbohydrate metabolism	ko01100//Metabolic pathways;ko04011//MAPK signaling pathway - yeast;ko00620//Pyruvate metabolism;ko00640//Propanoate metabolism	K17741;K17741;K17741;K17741	GO:0043231//intracellular membrane-bounded organelle;GO:0044444//cytoplasmic part	GO:0018455//alcohol dehydrogenase [NAD(P)+] activity;GO:0048037//cofactor binding	GO:0016125//sterol metabolic process;GO:0040007//growth
scaffold3.t386	scaffold3.g386	quadrant6	65.08	111.35	0.774932	0.0010147	82.67	120.73	0.546446	0.0137227	GRX1	Glutaredoxin-2 mitochondrial [Meyerozyma sp. JA9]	-	-	-	-	GO:0043231//intracellular membrane-bounded organelle;GO:0044444//cytoplasmic part	GO:0004601//peroxidase activity;GO:0015036//disulfide oxidoreductase activity;GO:0016765//transferase activity, transferring alkyl or aryl (other than methyl) groups	GO:0006790//sulfur compound metabolic process;GO:0006979//response to oxidative stress;GO:0019725//cellular homeostasis;GO:0042221//response to chemical;GO:0044710//single-organism metabolic process;GO:0051704//multi-organism process
scaffold2.t953	scaffold2.g953	quadrant6	5.06	7.43	0.554528	0.549698	77.87	113.73	0.546577	0.00131539	PCC1	EKC/KEOPS complex subunit PCC1 [Meyerozyma sp. JA9]	-	-	-	-	-	-	GO:0044260//cellular macromolecule metabolic process;GO:0065007//biological regulation;GO:0090304//nucleic acid metabolic process
scaffold7.t62	scaffold7.g62	quadrant6	4.13	4.37	0.0803276	0.905346	85.2	124.5	0.54722	0.000229674	MNN4	Protein MNN4 [Meyerozyma sp. JA9]	-	-	-	-	-	-	-
scaffold7.t378	scaffold7.g378	quadrant3	5.94	12.52	1.07489	0.0118181	80.37	117.6	0.549219	0.000133929	--	Mitochondrial import inner membrane translocase subunit TIM12 [Meyerozyma sp. JA9]	-	-	-	-	GO:0043234//protein complex;GO:0044425//membrane part;GO:0044429//mitochondrial part	GO:0005515//protein binding;GO:0008289//lipid binding;GO:0008320//protein transmembrane transporter activity;GO:0043169//cation binding	GO:0006605//protein targeting;GO:0006839//mitochondrial transport
scaffold2.t729	scaffold2.g729	quadrant3	48.02	99.79	1.05531	2.2e-09	83.2	121.8	0.549859	0.000305666	GDT1	GCR1-dependent translation factor 1 [Meyerozyma sp. JA9]	-	-	-	-	GO:0000322//storage vacuole;GO:0005774//vacuolar membrane;GO:0031224//intrinsic component of membrane;GO:0031985//Golgi cisterna	-	GO:0006875//cellular metal ion homeostasis
scaffold8.t56	scaffold8.g56	quadrant6	2.98	4.91	0.721046	0.380475	78.23	114.63	0.551171	0.00158139	BOL3	Altered inheritance of mitochondria protein 1 [Meyerozyma sp. JA9]	-	-	-	-	-	-	-
scaffold1.t318	scaffold1.g318	quadrant6	198.4	320.47	0.691802	0.00219227	72.03	105.67	0.552784	0.00128155	--	DEHA2F22066p [Debaryomyces hansenii CBS767]	Metabolism;Metabolism	Global and overview maps;Energy metabolism	ko01100//Metabolic pathways;ko00190//Oxidative phosphorylation	K03946;K03946	-	GO:0050136//NADH dehydrogenase (quinone) activity	GO:0044710//single-organism metabolic process
scaffold7.t418	scaffold7.g418	quadrant3	0.06	0.13	1.23447	0.624631	82.07	120.4	0.552967	5.24e-05	--	DEHA2D18810p [Debaryomyces hansenii CBS767]	-	-	-	-	GO:0043231//intracellular membrane-bounded organelle	GO:0046914//transition metal ion binding	GO:0006355//regulation of transcription, DNA-templated
scaffold8.t194	scaffold8.g194	quadrant3	12.05	38.21	1.66519	8.39e-26	85.53	125.83	0.556955	0.00382937	ABCG11	ABC transporter G family member [Meyerozyma sp. JA9]	-	-	-	-	-	GO:0017111//nucleoside-triphosphatase activity;GO:0032550//purine ribonucleoside binding	-
scaffold8.t164	scaffold8.g164	quadrant9	48.53	20.94	-1.21239	1.58e-09	93.2	137.17	0.557528	0.0025856	HGT1	High-affinity glucose transporter [Meyerozyma sp. JA9]	-	-	-	-	GO:0031224//intrinsic component of membrane	GO:0015149//hexose transmembrane transporter activity	GO:0002698//negative regulation of immune effector process;GO:0009408//response to heat;GO:0036176//response to neutral pH;GO:0040007//growth;GO:0044763//single-organism cellular process;GO:0044765//single-organism transport
scaffold4.t268	scaffold4.g268	quadrant3	3.92	14.39	1.87614	5.07e-15	82	120.77	0.558526	1.15e-07	--	DEHA2C12606p [Debaryomyces hansenii CBS767]	-	-	-	-	-	-	-
scaffold4.t50	scaffold4.g50	quadrant6	75.99	92.15	0.278238	0.352714	77.07	113.63	0.560207	0.00388956	NCS1	EF-hand [Suhomyces tanzawaensis NRRL Y-17324]	-	-	-	-	GO:0016020//membrane;GO:0043231//intracellular membrane-bounded organelle;GO:0044444//cytoplasmic part	GO:0046872//metal ion binding	GO:0009966//regulation of signal transduction;GO:0019953//sexual reproduction;GO:0042493//response to drug;GO:0043901//negative regulation of multi-organism process;GO:0048518//positive regulation of biological process;GO:0048523//negative regulation of cellular process;GO:2000242//negative regulation of reproductive process
scaffold6.t104	scaffold6.g104	quadrant6	89.35	62.79	-0.509063	1.21e-06	81.57	120.5	0.562982	0.00504815	TEC1	Transcription activator TEC1 [Meyerozyma sp. JA9]	Environmental Information Processing;Environmental Information Processing	Signal transduction;Signal transduction	ko04011//MAPK signaling pathway - yeast;ko04392//Hippo signaling pathway - multiple species	K09448;K09448	GO:0000785//chromatin;GO:0043231//intracellular membrane-bounded organelle	GO:0001071//nucleic acid binding transcription factor activity;GO:0003677//DNA binding	GO:0001558//regulation of cell growth;GO:0002833//positive regulation of response to biotic stimulus;GO:0009371//positive regulation of transcription by pheromones;GO:0022603//regulation of anatomical structure morphogenesis;GO:0022610//biological adhesion;GO:0034305//regulation of asexual sporulation;GO:0043936//asexual sporulation resulting in formation of a cellular spore;GO:0044115//developme…
scaffold3.t541	scaffold3.g541	quadrant3	21.47	78.84	1.87689	1.68e-21	83.6	123.53	0.563326	3.44e-05	MRPL6	54S ribosomal protein L9 mitochondrial [Meyerozyma sp. JA9]	Genetic Information Processing	Translation	ko03010//Ribosome	K02933	GO:0000315//organellar large ribosomal subunit;GO:0043231//intracellular membrane-bounded organelle	GO:0003723//RNA binding;GO:0005198//structural molecule activity	GO:0006412//translation
scaffold1.t454	scaffold1.g454	quadrant3	0.58	1.22	1.06054	0.21626	77.7	115.3	0.569406	0.00198099	--	DEHA2D14102p [Debaryomyces hansenii CBS767]	-	-	-	-	-	-	-
scaffold4.t499	scaffold4.g499	quadrant3	49.96	121.88	1.28658	2.54e-15	80.43	119.4	0.569937	3.82e-06	--	Piso0_002369 [Millerozyma farinosa CBS 7064]	Genetic Information Processing	Translation	ko03010//Ribosome	K02895	GO:0005840//ribosome;GO:0043231//intracellular membrane-bounded organelle	-	-
scaffold3.t608	scaffold3.g608	quadrant6	1.25	0.69	-0.868088	0.0333431	85.97	127.77	0.571662	0.000106019	CYK3	Cytokinesis protein 3 [Meyerozyma sp. JA9]	-	-	-	-	GO:0044424//intracellular part	-	GO:0007049//cell cycle;GO:0051301//cell division
scaffold3.t368	scaffold3.g368	quadrant3	16.63	72.5	2.12426	1.75e-27	81.9	121.73	0.571789	0.00108281	--	Piso0_001523 [Millerozyma farinosa CBS 7064]	-	-	-	-	GO:0043231//intracellular membrane-bounded organelle	-	-
scaffold1.t160	scaffold1.g160	quadrant3	69.09	364.41	2.3991	1.18e-58	83.17	123.67	0.572379	0.000148664	ARO4	Phospho-2-dehydro-3-deoxyheptonate aldolase tyrosine-inhibited [Meyerozyma sp. JA9]	Metabolism;Metabolism;Metabolism;Metabolism	Global and overview maps;Global and overview maps;Global and overview maps;Amino acid metabolism	ko01100//Metabolic pathways;ko01110//Biosynthesis of secondary metabolites;ko01230//Biosynthesis of amino acids;ko00400//Phenylalanine, tyrosine and tryptophan biosynthesis	K01626;K01626;K01626;K01626	GO:0043231//intracellular membrane-bounded organelle	GO:0016765//transferase activity, transferring alkyl or aryl (other than methyl) groups	GO:0008652//cellular amino acid biosynthetic process;GO:0043650//dicarboxylic acid biosynthetic process
scaffold2.t365	scaffold2.g365	quadrant6	46.31	89.94	0.957482	1.49e-07	76.87	114.43	0.574077	0.00104468	YGK1	HD domain-containing protein [Meyerozyma sp. JA9]	-	-	-	-	GO:0043231//intracellular membrane-bounded organelle	GO:0042578//phosphoric ester hydrolase activity;GO:0043169//cation binding	-
scaffold3.t816	scaffold3.g816	quadrant6	6.16	10.14	0.718581	0.087925	76.07	113.57	0.578203	0.00130823	--	DEHA2E16786p [Debaryomyces hansenii CBS767]	-	-	-	-	-	-	-
scaffold2.t768	scaffold2.g768	quadrant3	16.51	39.13	1.24523	4.45e-11	72.87	109	0.580997	0.000878593	--	zf-C3HC-domain-containing protein, partial [Hyphopichia burtonii NRRL Y-1933]	-	-	-	-	GO:0043231//intracellular membrane-bounded organelle	GO:0046914//transition metal ion binding	-
scaffold1.t675	scaffold1.g675	quadrant3	12.21	53.36	2.12761	2.97e-19	84.33	126.23	0.581918	6.51e-05	MRPL27	54S ribosomal protein L27 mitochondrial [Meyerozyma sp. JA9]	-	-	-	-	GO:0000315//organellar large ribosomal subunit;GO:0043231//intracellular membrane-bounded organelle	GO:0005198//structural molecule activity	-
[truncated: 2,723 more rows]
