# Supplementary material for: Salt stress perception and metabolic regulation network analysis of a marine probiotic Meyerozyma guilliermondii GXDK6
Source: Front Microbiol. 2023 Jul 17;14:1193352. doi: 10.3389/fmicb.2023.1193352 (PMC10387536; doi:10.3389/fmicb.2023.1193352)
Supplement: Supplementary file 2 [file Data_Sheet_2.zip › Table_S7.xlsx]

## Sheet: Table S7
Supplementary material Table S7. The 229 associated DEGs/DEPs in GXDK6 were up-regulated under 10% NaCl stress for 16 h. （（The "--" means unknown gene name））
Protein ID	Gene ID	Quadrant	0% NaCl-Avg-Genes	10% NaCl-Avg-Genes	Genes_log2(fc)	Genes_P-value	0% NaCl-Avg-Proteins	10% NaCl-Avg-Proteins	Proteins_log2(fc)	Proteins_P-value	Gene name	Description	KEGG_A_class	KEGG_B_class	Pathway	K_ID	GO Component	GO Function	GO Process
scaffold3.t158	scaffold3.g158	quadrant3	0.1	0.25	1.30256	0.619204	92.23	111.63	0.275408	0.168687	--	DEHA2G03784p [Debaryomyces hansenii CBS767]	-	-	-	-	-	-	-
scaffold4.t268	scaffold4.g268	quadrant3	3.92	14.39	1.87614	5.07e-15	82	120.77	0.558526	1.15e-07	--	DEHA2C12606p [Debaryomyces hansenii CBS767]	-	-	-	-	-	-	-
scaffold2.t114	scaffold2.g114	quadrant3	21.63	72.9	1.75311	9.89e-22	88.23	113.1	0.358203	5.92e-07	MRPL1	54S ribosomal protein L1 mitochondrial [Meyerozyma sp. JA9]	Genetic Information Processing	Translation	ko03010//Ribosome	K02863	GO:0000315//organellar large ribosomal subunit;GO:0043231//intracellular membrane-bounded organelle	GO:0003676//nucleic acid binding;GO:0005198//structural molecule activity	GO:0006412//translation
scaffold1.t259	scaffold1.g259	quadrant3	740.19	3009.29	2.02345	5.03e-45	82.5	120.07	0.54137	5.94e-07	CIT	Citrate synthase mitochondrial [Meyerozyma sp. JA9]	Metabolism;Metabolism;Metabolism;Metabolism;Metabolism;Metabolism;Metabolism	Global and overview maps;Global and overview maps;Global and overview maps;Global and overview maps;Global and overview maps;Carbohydrate metabolism;Carbohydrate metabolism	ko01100//Metabolic pathways;ko01110//Biosynthesis of secondary metabolites;ko01230//Biosynthesis of amino acids;ko01200//Carbon metabolism;ko01210//2-Oxocarboxylic acid metabolism;ko00630//Glyoxylate and dicarboxylate metabolism;ko00020//Citrate cycle (TCA cycle)	K01647;K01647;K01647;K01647;K01647;K01647;K01647	GO:0042579//microbody;GO:0044429//mitochondrial part	GO:0036440//citrate synthase activity	GO:0006084//acetyl-CoA metabolic process;GO:0006101//citrate metabolic process;GO:0006536//glutamate metabolic process;GO:0044262//cellular carbohydrate metabolic process
scaffold5.t442	scaffold5.g442	quadrant3	37.82	104.48	1.46613	2.28e-12	74.83	138.2	0.885005	1.51e-06	MPC1	Mitochondrial pyruvate carrier 1 [Meyerozyma sp. JA9]	-	-	-	-	GO:0031304//intrinsic component of mitochondrial inner membrane	GO:0008028//monocarboxylic acid transmembrane transporter activity	GO:0006839//mitochondrial transport;GO:0006848//pyruvate transport
scaffold5.t103	scaffold5.g103	quadrant3	68.24	209.51	1.6184	3.31e-24	90.4	114.13	0.336326	3.72e-06	MRPL35	54S ribosomal protein L35 mitochondrial [Meyerozyma sp. JA9]	-	-	-	-	GO:0005840//ribosome;GO:0043231//intracellular membrane-bounded organelle	-	-
scaffold4.t499	scaffold4.g499	quadrant3	49.96	121.88	1.28658	2.54e-15	80.43	119.4	0.569937	3.82e-06	--	Piso0_002369 [Millerozyma farinosa CBS 7064]	Genetic Information Processing	Translation	ko03010//Ribosome	K02895	GO:0005840//ribosome;GO:0043231//intracellular membrane-bounded organelle	-	-
scaffold2.t663	scaffold2.g663	quadrant3	4.78	11.14	1.22023	0.00330573	55.23	133.4	1.27215	4.02e-06	GIM3	Prefoldin subunit 4 [Meyerozyma sp. JA9]	-	-	-	-	GO:0043234//protein complex;GO:0044424//intracellular part	GO:0008092//cytoskeletal protein binding	GO:0032786//positive regulation of DNA-templated transcription, elongation;GO:0043623//cellular protein complex assembly;GO:0044267//cellular protein metabolic process
scaffold4.t376	scaffold4.g376	quadrant3	185.42	1496.88	3.01311	2.76e-105	67.8	144.83	1.09504	6.24e-06	STL1	Sugar transporter STL1 [Meyerozyma sp. JA9]	-	-	-	-	GO:0031224//intrinsic component of membrane	GO:0015294//solute:cation symporter activity	GO:0008643//carbohydrate transport;GO:0044763//single-organism cellular process
scaffold8.t84	scaffold8.g84	quadrant3	26.35	69.66	1.40228	2.92e-18	85.93	123.87	0.527498	6.32e-06	--	37S ribosomal protein S23 mitochondrial [Meyerozyma sp. JA9]	-	-	-	-	-	-	-
scaffold6.t443	scaffold6.g443	quadrant3	7.64	57.93	2.92321	1.62e-60	52.07	173.1	1.73317	6.48e-06	STL1	Sugar transporter STL1 [Meyerozyma sp. JA9]	-	-	-	-	GO:0031224//intrinsic component of membrane	GO:0015294//solute:cation symporter activity	GO:0008643//carbohydrate transport;GO:0044763//single-organism cellular process
scaffold5.t133	scaffold5.g133	quadrant3	23.84	52.56	1.14049	0.000488921	82.43	119.6	0.536918	7.32e-06	--	COX assembly mitochondrial protein 2 [Meyerozyma sp. JA9]	-	-	-	-	GO:0031970//organelle envelope lumen;GO:0043231//intracellular membrane-bounded organelle	-	GO:0043623//cellular protein complex assembly
scaffold2.t539	scaffold2.g539	quadrant3	15.92	46.55	1.54804	4.98e-10	85.7	114.63	0.41966	7.37e-06	mrpl38	54S ribosomal protein L38 mitochondrial [Meyerozyma sp. JA9]	-	-	-	-	GO:0000315//organellar large ribosomal subunit;GO:0043231//intracellular membrane-bounded organelle	GO:0005198//structural molecule activity	GO:0006412//translation
scaffold3.t370	scaffold3.g370	quadrant3	25.78	70.45	1.45023	2.87e-17	93.57	115.8	0.307569	8.7e-06	BRX1	Ribosome biogenesis protein BRX1 [Meyerozyma sp. JA9]	-	-	-	-	GO:0030684//preribosome;GO:0043231//intracellular membrane-bounded organelle;GO:0043232//intracellular non-membrane-bounded organelle;GO:0044444//cytoplasmic part	GO:0019843//rRNA binding	GO:0009607//response to biotic stimulus;GO:0022613//ribonucleoprotein complex biogenesis;GO:0033554//cellular response to stress;GO:0040007//growth;GO:0042594//response to starvation
scaffold6.t190	scaffold6.g190	quadrant3	7.79	21.06	1.43566	1.67e-07	88.77	115.6	0.381051	9.05e-06	MRPL2	54S ribosomal protein L2 mitochondrial [Meyerozyma sp. JA9]	-	-	-	-	GO:0000315//organellar large ribosomal subunit;GO:0043231//intracellular membrane-bounded organelle	GO:0005198//structural molecule activity	GO:0006412//translation
scaffold1.t452	scaffold1.g452	quadrant3	235.83	869.85	1.88302	5.73e-35	86.07	116.23	0.433497	9.05e-06	PGA4	13-beta-glucanosyltransferase PGA4 [Meyerozyma sp. JA9]	-	-	-	-	GO:0009277//fungal-type cell wall;GO:0031225//anchored component of membrane	GO:0042123//glucanosyltransferase activity;GO:0043167//ion binding	GO:0042493//response to drug;GO:0051273//beta-glucan metabolic process;GO:0071555//cell wall organization
scaffold2.t616	scaffold2.g616	quadrant3	324.12	662.76	1.03197	7.02e-12	84.93	115.97	0.449307	9.07e-06	PHO88	Inorganic phosphate transport protein PHO88 [Meyerozyma sp. JA9]	-	-	-	-	GO:0016020//membrane;GO:0043231//intracellular membrane-bounded organelle	-	GO:0010467//gene expression;GO:0015698//inorganic anion transport
scaffold2.t157	scaffold2.g157	quadrant3	58.24	153.08	1.39429	3.24e-21	90.8	111.77	0.299726	1.05e-05	ASN1	Asparagine synthetase glutamine-hydrolyzing 1 [Meyerozyma sp. JA9]	Metabolism;Metabolism;Metabolism;Metabolism	Global and overview maps;Global and overview maps;Global and overview maps;Amino acid metabolism	ko01100//Metabolic pathways;ko01110//Biosynthesis of secondary metabolites;ko01230//Biosynthesis of amino acids;ko00250//Alanine, aspartate and glutamate metabolism	K01953;K01953;K01953;K01953	GO:0043231//intracellular membrane-bounded organelle;GO:0044444//cytoplasmic part	GO:0016884//carbon-nitrogen ligase activity, with glutamine as amido-N-donor;GO:0032550//purine ribonucleoside binding	GO:0006529//asparagine biosynthetic process;GO:0009064//glutamine family amino acid metabolic process
scaffold6.t385	scaffold6.g385	quadrant3	199.88	480	1.2639	5.87e-13	90.67	116.3	0.359207	1.18e-05	RPL5	60S ribosomal protein L5 [Meyerozyma sp. JA9]	Genetic Information Processing	Translation	ko03010//Ribosome	K02932	GO:0015934//large ribosomal subunit;GO:0043231//intracellular membrane-bounded organelle	GO:0003824//catalytic activity;GO:0005198//structural molecule activity;GO:0019843//rRNA binding	GO:0006412//translation;GO:0022618//ribonucleoprotein complex assembly
scaffold3.t646	scaffold3.g646	quadrant3	507.25	1222.52	1.26908	1.05e-15	87.4	118.27	0.436338	1.18e-05	LSP1	Sphingolipid long chain base-responsive protein PIL1 [Meyerozyma sp. JA9]	-	-	-	-	GO:0005886//plasma membrane;GO:0031966//mitochondrial membrane	GO:0005488//binding	GO:0001933//negative regulation of protein phosphorylation;GO:0006950//response to stress;GO:0016192//vesicle-mediated transport;GO:0022607//cellular component assembly;GO:0033036//macromolecule localization
scaffold2.t374	scaffold2.g374	quadrant3	654.67	2798.26	2.0957	1.97e-36	91.47	110.5	0.272728	1.51e-05	RPS3	40S ribosomal protein S3 [Meyerozyma sp. JA9]	Genetic Information Processing	Translation	ko03010//Ribosome	K02985	GO:0015935//small ribosomal subunit;GO:0030684//preribosome	GO:0003676//nucleic acid binding;GO:0004520//endodeoxyribonuclease activity;GO:0005198//structural molecule activity	GO:0006308//DNA catabolic process;GO:0006405//RNA export from nucleus;GO:0006412//translation;GO:0007275//multicellular organism development;GO:0042254//ribosome biogenesis;GO:1902582//single-organism intracellular transport
scaffold7.t125	scaffold7.g125	quadrant3	322.77	713.03	1.14345	3.38e-16	89.73	113.4	0.337705	1.58e-05	GRS1	Glycine--tRNA ligase 1 mitochondrial [Meyerozyma sp. JA9]	Genetic Information Processing	Translation	ko00970//Aminoacyl-tRNA biosynthesis	K01880	GO:0043231//intracellular membrane-bounded organelle;GO:0044444//cytoplasmic part	GO:0004812//aminoacyl-tRNA ligase activity;GO:0032550//purine ribonucleoside binding	GO:0006418//tRNA aminoacylation for protein translation
scaffold2.t817	scaffold2.g817	quadrant3	325.6	1312.81	2.01147	1.28e-50	81.63	115.1	0.495658	1.75e-05	CAR2	Ornithine aminotransferase [Meyerozyma sp. JA9]	Metabolism;Metabolism;Metabolism	Global and overview maps;Global and overview maps;Amino acid metabolism	ko01100//Metabolic pathways;ko01110//Biosynthesis of secondary metabolites;ko00330//Arginine and proline metabolism	K00819;K00819;K00819	GO:0043231//intracellular membrane-bounded organelle;GO:0044444//cytoplasmic part	GO:0008483//transaminase activity;GO:0043168//anion binding	GO:0006561//proline biosynthetic process;GO:0019493//arginine catabolic process to proline
scaffold1.t441	scaffold1.g441	quadrant3	82.51	231.19	1.4865	4.54e-16	72.63	120.6	0.731526	1.81e-05	MRP2	CIC11C00000003436 [[Candida] intermedia]	Genetic Information Processing	Translation	ko03010//Ribosome	K02954	GO:0000314//organellar small ribosomal subunit;GO:0043231//intracellular membrane-bounded organelle	GO:0005198//structural molecule activity	GO:0009607//response to biotic stimulus;GO:0010467//gene expression;GO:0033554//cellular response to stress;GO:0040007//growth;GO:0042594//response to starvation
scaffold1.t519	scaffold1.g519	quadrant3	11.17	70.47	2.65695	4.75e-37	91.03	115.7	0.345922	1.98e-05	--	Inner membrane mitoribosome receptor MBA1 mitochondrial [Meyerozyma sp. JA9]	-	-	-	-	-	-	GO:0071840//cellular component organization or biogenesis
scaffold6.t482	scaffold6.g482	quadrant3	54.38	179.37	1.7217	3.46e-17	85.07	116.17	0.44953	2.08e-05	TIM8	Mitochondrial import inner membrane translocase subunit TIM8 [Meyerozyma sp. JA9]	-	-	-	-	GO:0044429//mitochondrial part	GO:0022892//substrate-specific transporter activity;GO:0043169//cation binding	GO:0006605//protein targeting;GO:0006839//mitochondrial transport
scaffold3.t157	scaffold3.g157	quadrant3	25.27	81.01	1.68086	1.5e-28	61.83	161.67	1.38657	2.41e-05	ALD5	Potassium-activated aldehyde dehydrogenase mitochondrial [Meyerozyma sp. JA9]	Metabolism;Metabolism;Metabolism;Metabolism;Metabolism;Metabolism;Metabolism;Metabolism;Metabolism;Metabolism;Metabolism;Metabolism;Metabolism	Global and overview maps;Global and overview maps;Carbohydrate metabolism;Carbohydrate metabolism;Amino acid metabolism;Lipid metabolism;Amino acid metabolism;Lipid metabolism;Amino acid metabolism;Metabolism of other amino acids;Amino acid metabolism;Amino acid metabolism;Carbohydrate metabolism	ko01100//Metabolic pathways;ko01110//Biosynthesis of secondary metabolites;ko00620//Pyruvate metabolism;ko00010//Glycolysis / Gluconeogenesis;ko00330//Arginine and proline metabolism;ko00561//Glycerolipid metabolism;ko00310//Lysine degradation;ko00071//Fatty acid degradation;ko00380//Tryptophan metabolism;ko00410//beta-Alanine metabolism;ko00280//Valine, leucine and isoleucine degradation;ko00340…	K00128;K00128;K00128;K00128;K00128;K00128;K00128;K00128;K00128;K00128;K00128;K00128;K00128	GO:0005634//nucleus;GO:0009295//nucleoid;GO:0043232//intracellular non-membrane-bounded organelle;GO:0044429//mitochondrial part;GO:0070013//intracellular organelle lumen	GO:0016620//oxidoreductase activity, acting on the aldehyde or oxo group of donors, NAD or NADP as acceptor	GO:0006083//acetate metabolic process;GO:0006139//nucleobase-containing compound metabolic process;GO:0034308//primary alcohol metabolic process;GO:0044249//cellular biosynthetic process;GO:0055114//oxidation-reduction process;GO:1901564//organonitrogen compound metabolic process;GO:1901576//organic substance biosynthetic process
scaffold7.t422	scaffold7.g422	quadrant3	151.59	951.86	2.6506	1.02e-96	75.4	135.5	0.845656	2.46e-05	RAG1	Hexose transporter 2 [Meyerozyma sp. JA9]	Cellular Processes	Cell growth and death	ko04113//Meiosis - yeast	K08139	GO:0031224//intrinsic component of membrane;GO:0043231//intracellular membrane-bounded organelle	GO:0015149//hexose transmembrane transporter activity	GO:0008645//hexose transport;GO:0019318//hexose metabolic process;GO:0042493//response to drug;GO:0044763//single-organism cellular process
scaffold2.t145	scaffold2.g145	quadrant3	8.5	23.35	1.45866	1.05e-07	87	116.5	0.421243	2.52e-05	NOP16	RecName: Full=Nucleolar protein 16 [Meyerozyma guilliermondii ATCC 6260]	-	-	-	-	-	-	-
scaffold4.t333	scaffold4.g333	quadrant3	6.59	24.58	1.89986	1.32e-20	91.5	120.1	0.392393	2.54e-05	MEF1	RecName: Full=Elongation factor G, mitochondrial; Short=EF-Gmt; AltName: Full=Elongation factor G 1, mitochondrial; Short=mEF-G 1; AltName: Full=Elongation factor G1; Flags: Precursor [Meyerozyma guilliermondii ATCC 6260]	-	-	-	-	GO:0043231//intracellular membrane-bounded organelle	GO:0008135//translation factor activity, RNA binding;GO:0017111//nucleoside-triphosphatase activity;GO:0032550//purine ribonucleoside binding	GO:0006414//translational elongation
scaffold9.t60	scaffold9.g60	quadrant3	12.79	49.05	1.93951	4.13e-21	83.63	115.93	0.471145	2.57e-05	MRF1	Peptide chain release factor 1 mitochondrial [Meyerozyma sp. JA9]	-	-	-	-	GO:0044424//intracellular part	GO:0003747//translation release factor activity	GO:0043624//cellular protein complex disassembly
scaffold3.t58	scaffold3.g58	quadrant3	77.44	426.25	2.4606	2.32e-44	91.2	111.47	0.289507	2.7e-05	MRPL3	54S ribosomal protein L3 mitochondrial [Meyerozyma sp. JA9]	-	-	-	-	GO:0000315//organellar large ribosomal subunit;GO:0043231//intracellular membrane-bounded organelle	GO:0003676//nucleic acid binding;GO:0005198//structural molecule activity;GO:0016891//endoribonuclease activity, producing 5'-phosphomonoesters	GO:0010467//gene expression;GO:0090501//RNA phosphodiester bond hydrolysis
scaffold1.t626	scaffold1.g626	quadrant3	895.28	2031.13	1.18187	8.67e-15	62.1	129.73	1.06288	2.81e-05	ACP1	DOCK-like protein [Meyerozyma sp. JA9]	Metabolism;Metabolism	Global and overview maps;Energy metabolism	ko01100//Metabolic pathways;ko00190//Oxidative phosphorylation	K03955;K03955	-	GO:0003824//catalytic activity	GO:0006633//fatty acid biosynthetic process
scaffold5.t264	scaffold5.g264	quadrant3	124.06	310.82	1.32502	1.1e-16	90.07	113.47	0.333203	3.21e-05	MRPL22	54S ribosomal protein L22 mitochondrial [Meyerozyma sp. JA9]	-	-	-	-	GO:0044391//ribosomal subunit	GO:0005198//structural molecule activity	GO:0010467//gene expression
scaffold3.t541	scaffold3.g541	quadrant3	21.47	78.84	1.87689	1.68e-21	83.6	123.53	0.563326	3.44e-05	MRPL6	54S ribosomal protein L9 mitochondrial [Meyerozyma sp. JA9]	Genetic Information Processing	Translation	ko03010//Ribosome	K02933	GO:0000315//organellar large ribosomal subunit;GO:0043231//intracellular membrane-bounded organelle	GO:0003723//RNA binding;GO:0005198//structural molecule activity	GO:0006412//translation
scaffold4.t345	scaffold4.g345	quadrant3	0.14	0.39	1.49033	0.504751	80.93	113.37	0.486191	3.83e-05	SUB1	RNA polymerase II transcriptional coactivator SUB1 [Meyerozyma sp. JA9]	-	-	-	-	GO:0043231//intracellular membrane-bounded organelle	GO:0003677//DNA binding;GO:0003712//transcription cofactor activity	GO:0000726//non-recombinational repair;GO:0006353//DNA-templated transcription, termination;GO:0006357//regulation of transcription from RNA polymerase II promoter;GO:0006359//regulation of transcription from RNA polymerase III promoter;GO:0006970//response to osmotic stress;GO:0045893//positive regulation of transcription, DNA-templated;GO:0070897//DNA-templated transcriptional preinitiation com…
scaffold5.t329	scaffold5.g329	quadrant3	17.15	62.56	1.86731	1.84e-32	80.13	124.73	0.638373	3.85e-05	BCS1	Mitochondrial chaperone BCS1 [Meyerozyma sp. JA9]	-	-	-	-	GO:0019866//organelle inner membrane;GO:0031224//intrinsic component of membrane;GO:0043231//intracellular membrane-bounded organelle	GO:0008565//protein transporter activity;GO:0017111//nucleoside-triphosphatase activity;GO:0032550//purine ribonucleoside binding	GO:0006996//organelle organization;GO:0015031//protein transport;GO:0017062//respiratory chain complex III assembly;GO:0032978//protein insertion into membrane from inner side;GO:0045333//cellular respiration
scaffold2.t488	scaffold2.g488	quadrant3	4.82	13.65	1.50115	1.02e-07	87.27	117.07	0.423828	3.9638e-05	SPCC1281.04	Pyridoxal reductase [Meyerozyma sp. JA9]	Metabolism;Metabolism	Global and overview maps;Metabolism of cofactors and vitamins	ko01100//Metabolic pathways;ko00750//Vitamin B6 metabolism	K05275;K05275	-	-	-
scaffold3.t340	scaffold3.g340	quadrant3	14.87	43.34	1.54341	4.49e-13	86.7	120.07	0.469732	4.01e-05	SPAC1527.03	Piso0_005127 [Millerozyma farinosa CBS 7064]	-	-	-	-	GO:0032991//macromolecular complex;GO:0043231//intracellular membrane-bounded organelle	GO:0003676//nucleic acid binding	GO:0010467//gene expression
scaffold1.t844	scaffold1.g844	quadrant3	44.95	92.51	1.04123	1.98e-05	72.07	115.33	0.678406	4.2e-05	FIS1	Mitochondria fission 1 protein [Meyerozyma sp. JA9]	Cellular Processes	Transport and catabolism	ko04139//Mitophagy - yeast	K17969	GO:0005739//mitochondrion;GO:0016020//membrane	-	GO:0007005//mitochondrion organization
scaffold6.t200	scaffold6.g200	quadrant3	31.99	76.04	1.24914	2.64e-06	66.1	121.53	0.87863	4.45e-05	RPB11	DNA-directed RNA polymerase II subunit RPB11 [Meyerozyma sp. JA9]	Genetic Information Processing	Transcription	ko03020//RNA polymerase	K03008	GO:0044444//cytoplasmic part;GO:0044451//nucleoplasm part	GO:0003676//nucleic acid binding;GO:0005515//protein binding;GO:0034062//RNA polymerase activity	GO:0006353//DNA-templated transcription, termination
scaffold1.t651	scaffold1.g651	quadrant3	139.79	402.96	1.52733	1.82e-17	77.9	119.97	0.622938	4.52e-05	MRPS8	37S ribosomal protein S8 mitochondrial [Meyerozyma sp. JA9]	-	-	-	-	GO:0000314//organellar small ribosomal subunit;GO:0043231//intracellular membrane-bounded organelle	GO:0005198//structural molecule activity	GO:0006412//translation
scaffold2.t727	scaffold2.g727	quadrant3	9.23	31.7	1.78045	3.17e-16	92.93	116.67	0.328124	4.65e-05	RIM2	Mitochondrial carrier protein RIM2 [Meyerozyma sp. JA9]	-	-	-	-	GO:0031224//intrinsic component of membrane;GO:0043231//intracellular membrane-bounded organelle;GO:0044444//cytoplasmic part	GO:0015215//nucleotide transmembrane transporter activity	GO:0006862//nucleotide transport;GO:0007005//mitochondrion organization;GO:0030001//metal ion transport;GO:0044763//single-organism cellular process
scaffold8.t64	scaffold8.g64	quadrant3	31.91	70.71	1.14806	3.3e-13	84.37	121.43	0.525419	4.78e-05	GCV1	Aminomethyltransferase mitochondrial [Meyerozyma sp. JA9]	Metabolism;Metabolism;Metabolism;Metabolism;Metabolism;Metabolism	Global and overview maps;Global and overview maps;Global and overview maps;Amino acid metabolism;Carbohydrate metabolism;Metabolism of cofactors and vitamins	ko01100//Metabolic pathways;ko01110//Biosynthesis of secondary metabolites;ko01200//Carbon metabolism;ko00260//Glycine, serine and threonine metabolism;ko00630//Glyoxylate and dicarboxylate metabolism;ko00670//One carbon pool by folate	K00605;K00605;K00605;K00605;K00605;K00605	GO:0043231//intracellular membrane-bounded organelle	GO:0008168//methyltransferase activity;GO:0016642//oxidoreductase activity, acting on the CH-NH2 group of donors, disulfide as acceptor;GO:0016769//transferase activity, transferring nitrogenous groups	GO:0006544//glycine metabolic process
scaffold3.t216	scaffold3.g216	quadrant3	10.66	34.66	1.70152	4.6e-15	88.43	115.83	0.389388	5.03e-05	--	37S ribosomal protein [Meyerozyma sp. JA9]	-	-	-	-	-	-	-
scaffold7.t418	scaffold7.g418	quadrant3	0.06	0.13	1.23447	0.624631	82.07	120.4	0.552967	5.24e-05	--	DEHA2D18810p [Debaryomyces hansenii CBS767]	-	-	-	-	GO:0043231//intracellular membrane-bounded organelle	GO:0046914//transition metal ion binding	GO:0006355//regulation of transcription, DNA-templated
scaffold1.t216	scaffold1.g216	quadrant3	61.35	297.4	2.27733	2.5e-28	85.4	116.8	0.451732	5.3e-05	--	DEHA2F19360p [Debaryomyces hansenii CBS767]	-	-	-	-	GO:0005840//ribosome;GO:0043231//intracellular membrane-bounded organelle	-	-
scaffold6.t245	scaffold6.g245	quadrant3	213.12	728.74	1.77374	1.28e-22	88.27	114.57	0.376247	5.43e-05	MRPL32	54S ribosomal protein L32 mitochondrial [Meyerozyma sp. JA9]	Genetic Information Processing	Translation	ko03010//Ribosome	K02911	GO:0000315//organellar large ribosomal subunit;GO:0019866//organelle inner membrane;GO:0043231//intracellular membrane-bounded organelle	GO:0005198//structural molecule activity	GO:0006412//translation
scaffold6.t464	scaffold6.g464	quadrant3	348.4	825.34	1.24424	0.0511244	84.83	118.97	0.487854	5.56e-05	SNZ1	Pyridoxal 5'-phosphate synthase subunit SNZ1 [Meyerozyma sp. JA9]	Metabolism	Metabolism of cofactors and vitamins	ko00750//Vitamin B6 metabolism	K06215	GO:0043234//protein complex;GO:0044444//cytoplasmic part	GO:0016811//hydrolase activity, acting on carbon-nitrogen (but not peptide) bonds, in linear amides;GO:0016843//amine-lyase activity;GO:0016884//carbon-nitrogen ligase activity, with glutamine as amido-N-donor	GO:0006772//thiamine metabolic process;GO:0008614//pyridoxine metabolic process;GO:0009108//coenzyme biosynthetic process
scaffold1.t348	scaffold1.g348	quadrant3	104.28	233.41	1.16236	5.93e-08	77.57	117.27	0.596284	6.34e-05	RPS28B	40S ribosomal protein S28 [Meyerozyma guilliermondii ATCC 6260]	Genetic Information Processing	Translation	ko03010//Ribosome	K02979	GO:0015935//small ribosomal subunit	GO:0005198//structural molecule activity	GO:0006405//RNA export from nucleus;GO:0006412//translation;GO:0061014//positive regulation of mRNA catabolic process
scaffold1.t675	scaffold1.g675	quadrant3	12.21	53.36	2.12761	2.97e-19	84.33	126.23	0.581918	6.51e-05	MRPL27	54S ribosomal protein L27 mitochondrial [Meyerozyma sp. JA9]	-	-	-	-	GO:0000315//organellar large ribosomal subunit;GO:0043231//intracellular membrane-bounded organelle	GO:0005198//structural molecule activity	-
scaffold3.t351	scaffold3.g351	quadrant3	18.56	45.48	1.29267	4.73e-16	85.47	115.6	0.435708	7.5e-05	SIP2	SNF1 protein kinase subunit beta-1 [Meyerozyma sp. JA9]	-	-	-	-	GO:0044424//intracellular part	-	GO:0001932//regulation of protein phosphorylation;GO:0044087//regulation of cellular component biogenesis;GO:0044699//single-organism process;GO:0050896//response to stimulus
scaffold8.t78	scaffold8.g78	quadrant3	134.45	388.61	1.53123	1.42e-24	87.53	121.63	0.474634	7.66e-05	ADH7	NADP-dependent alcohol dehydrogenase 6 [Meyerozyma sp. JA9]	Metabolism;Metabolism;Metabolism;Metabolism;Metabolism	Global and overview maps;Global and overview maps;Carbohydrate metabolism;Lipid metabolism;Carbohydrate metabolism	ko01100//Metabolic pathways;ko01110//Biosynthesis of secondary metabolites;ko00010//Glycolysis / Gluconeogenesis;ko00561//Glycerolipid metabolism;ko00040//Pentose and glucuronate interconversions	K00002;K00002;K00002;K00002;K00002	-	GO:0000166//nucleotide binding;GO:0004033//aldo-keto reductase (NADP) activity;GO:0046914//transition metal ion binding	GO:0034641//cellular nitrogen compound metabolic process;GO:0044281//small molecule metabolic process
scaffold3.t810	scaffold3.g810	quadrant3	379.2	918.69	1.2766	2.73e-16	87.47	113.6	0.377158	8.02e-05	MRPL15	mitochondrial 54S ribosomal protein YmL15 [Debaryomyces hansenii CBS767]	-	-	-	-	GO:0030529//intracellular ribonucleoprotein complex	GO:0003676//nucleic acid binding;GO:0016891//endoribonuclease activity, producing 5'-phosphomonoesters	GO:0010467//gene expression;GO:0090501//RNA phosphodiester bond hydrolysis
scaffold2.t510	scaffold2.g510	quadrant3	21.93	52.87	1.26945	2.14e-11	78.9	112.27	0.508832	8.09e-05	rhlG	Rhamnolipids biosynthesis 3-oxoacyl-acyl-carrier-protein reductase [Meyerozyma sp. JA9]	-	-	-	-	-	GO:0016491//oxidoreductase activity	GO:0044710//single-organism metabolic process
scaffold1.t848	scaffold1.g848	quadrant3	3.79	7.61	1.0038	0.0257539	76.23	123.93	0.70107	8.24e-05	ALB1	Ribosome biogenesis protein ALB1 [Meyerozyma sp. JA9]	-	-	-	-	GO:0044424//intracellular part	-	GO:0022613//ribonucleoprotein complex biogenesis
scaffold7.t274	scaffold7.g274	quadrant3	8.03	21.41	1.41541	1.11e-05	86.5	117.7	0.444342	8.71e-05	--	Early meiotic induction protein 1 [Meyerozyma sp. JA9]	-	-	-	-	-	-	-
scaffold1.t725	scaffold1.g725	quadrant3	25.37	105.39	2.05459	9.12e-25	89.53	116.73	0.38272	9.64e-05	CRC1	V-type proton ATPase subunit E [Meyerozyma sp. JA9]	-	-	-	-	GO:0019866//organelle inner membrane;GO:0031224//intrinsic component of membrane;GO:0043231//intracellular membrane-bounded organelle	GO:0015297//antiporter activity	GO:0032787//monocarboxylic acid metabolic process;GO:0051234//establishment of localization
scaffold7.t173	scaffold7.g173	quadrant3	76.3	1018.92	3.73928	1.67e-138	63.87	155.67	1.28532	0.000100287	YALI0B16192g	DEHA2E08866p [Debaryomyces hansenii CBS767]	Metabolism;Metabolism	Global and overview maps;Carbohydrate metabolism	ko01100//Metabolic pathways;ko00051//Fructose and mannose metabolism	K17742;K17742	-	GO:0016616//oxidoreductase activity, acting on the CH-OH group of donors, NAD or NADP as acceptor	GO:0019312//L-sorbose metabolic process
scaffold1.t887	scaffold1.g887	quadrant3	22.21	50.38	1.18164	4.6e-07	85.2	111.23	0.384664	0.000103748	SPBC1709.19c	CIC11C00000004285 [[Candida] intermedia]	-	-	-	-	GO:0005739//mitochondrion	GO:0046914//transition metal ion binding;GO:0051540//metal cluster binding	GO:0009058//biosynthetic process;GO:0046916//cellular transition metal ion homeostasis
scaffold4.t332	scaffold4.g332	quadrant3	855.59	2026.22	1.24381	1.5e-09	75.17	118.77	0.659965	0.000104084	RPL14B	60S ribosomal protein L14-B [Meyerozyma sp. JA9]	Genetic Information Processing	Translation	ko03010//Ribosome	K02875	GO:0015934//large ribosomal subunit;GO:0030684//preribosome	GO:0003676//nucleic acid binding;GO:0005198//structural molecule activity	GO:0006412//translation
scaffold3.t363	scaffold3.g363	quadrant3	22.3	104.55	2.22929	5.56e-38	88.03	114.2	0.375441	0.000107368	MRPS9	37S ribosomal protein S9 mitochondrial [Meyerozyma sp. JA9]	Genetic Information Processing	Translation	ko03010//Ribosome	K02996	GO:0000314//organellar small ribosomal subunit;GO:0043231//intracellular membrane-bounded organelle	GO:0005198//structural molecule activity	GO:0006412//translation
scaffold6.t369	scaffold6.g369	quadrant3	28.34	65.19	1.20205	1.27e-12	86.27	120.67	0.484152	0.000113205	MIS1	C-1-tetrahydrofolate synthase mitochondrial [Meyerozyma sp. JA9]	Metabolism;Metabolism	Global and overview maps;Metabolism of cofactors and vitamins	ko01100//Metabolic pathways;ko00670//One carbon pool by folate	K00288;K00288	-	GO:0016646//oxidoreductase activity, acting on the CH-NH group of donors, NAD or NADP as acceptor;GO:0016879//ligase activity, forming carbon-nitrogen bonds;GO:0019238//cyclohydrolase activity;GO:0032550//purine ribonucleoside binding	GO:0006760//folic acid-containing compound metabolic process
scaffold2.t791	scaffold2.g791	quadrant3	2.93	8.58	1.54952	1.54e-06	85.23	111.63	0.389278	0.000114207	--	DEHA2F06688p [Debaryomyces hansenii CBS767]	-	-	-	-	-	-	-
scaffold2.t235	scaffold2.g235	quadrant3	7.15	18.9	1.40212	8.13e-10	88.5	111.9	0.338461	0.000115062	TMA46	Translation machinery-associated protein 46 [Meyerozyma sp. JA9]	-	-	-	-	GO:0005737//cytoplasm	GO:0046914//transition metal ion binding	-
scaffold3.t730	scaffold3.g730	quadrant3	66	213.45	1.69326	5.6e-32	91	112.9	0.311107	0.000118848	MRPS5	37S ribosomal protein S5 mitochondrial [Meyerozyma sp. JA9]	Genetic Information Processing	Translation	ko03010//Ribosome	K02988	GO:0030529//intracellular ribonucleoprotein complex;GO:0043229//intracellular organelle;GO:0044444//cytoplasmic part	GO:0003676//nucleic acid binding;GO:0005198//structural molecule activity	GO:0010467//gene expression
scaffold2.t732	scaffold2.g732	quadrant3	20.99	45.62	1.12007	1.37e-10	86.43	118.2	0.45157	0.000130177	EBP2	rRNA-processing protein EBP2 [Meyerozyma sp. JA9]	-	-	-	-	GO:0031981//nuclear lumen;GO:0043232//intracellular non-membrane-bounded organelle	GO:0044822//poly(A) RNA binding	GO:0016072//rRNA metabolic process;GO:0022613//ribonucleoprotein complex biogenesis;GO:0048285//organelle fission
scaffold1.t278	scaffold1.g278	quadrant3	26.96	74.68	1.46984	2.73e-19	90.33	113.4	0.32809	0.000130897	NAM9	37S ribosomal protein [Meyerozyma sp. JA9]	-	-	-	-	-	-	-
scaffold7.t378	scaffold7.g378	quadrant3	5.94	12.52	1.07489	0.0118181	80.37	117.6	0.549219	0.000133929	--	Mitochondrial import inner membrane translocase subunit TIM12 [Meyerozyma sp. JA9]	-	-	-	-	GO:0043234//protein complex;GO:0044425//membrane part;GO:0044429//mitochondrial part	GO:0005515//protein binding;GO:0008289//lipid binding;GO:0008320//protein transmembrane transporter activity;GO:0043169//cation binding	GO:0006605//protein targeting;GO:0006839//mitochondrial transport
scaffold1.t101	scaffold1.g101	quadrant3	5.87	26.88	2.1961	2.85e-10	68.4	115.7	0.758321	0.000136251	lyrm4b	DEHA2E02992p [Debaryomyces hansenii CBS767]	-	-	-	-	GO:0005739//mitochondrion;GO:0005829//cytosol;GO:0031312//extrinsic component of organelle membrane	GO:0016783//sulfurtransferase activity	GO:0009058//biosynthetic process
scaffold1.t489	scaffold1.g489	quadrant3	389.38	1213.09	1.63944	7.63e-16	76.17	115.83	0.604819	0.0001435	RPS21	40S ribosomal protein S21 [Candida dubliniensis CD36]	Genetic Information Processing	Translation	ko03010//Ribosome	K02971	GO:0015935//small ribosomal subunit;GO:0043231//intracellular membrane-bounded organelle	GO:0005198//structural molecule activity	GO:0000479//endonucleolytic cleavage of tricistronic rRNA transcript (SSU-rRNA, 5.8S rRNA, LSU-rRNA);GO:0006412//translation;GO:0007275//multicellular organism development
scaffold7.t321	scaffold7.g321	quadrant3	18.82	58.23	1.62975	4.16e-20	89.53	114.9	0.359882	0.000143692	MRPS28	37S ribosomal protein S28 mitochondrial [Meyerozyma sp. JA9]	Genetic Information Processing	Translation	ko03010//Ribosome	K02956	GO:0030529//intracellular ribonucleoprotein complex	GO:0005198//structural molecule activity	GO:0010467//gene expression
scaffold1.t160	scaffold1.g160	quadrant3	69.09	364.41	2.3991	1.18e-58	83.17	123.67	0.572379	0.000148664	ARO4	Phospho-2-dehydro-3-deoxyheptonate aldolase tyrosine-inhibited [Meyerozyma sp. JA9]	Metabolism;Metabolism;Metabolism;Metabolism	Global and overview maps;Global and overview maps;Global and overview maps;Amino acid metabolism	ko01100//Metabolic pathways;ko01110//Biosynthesis of secondary metabolites;ko01230//Biosynthesis of amino acids;ko00400//Phenylalanine, tyrosine and tryptophan biosynthesis	K01626;K01626;K01626;K01626	GO:0043231//intracellular membrane-bounded organelle	GO:0016765//transferase activity, transferring alkyl or aryl (other than methyl) groups	GO:0008652//cellular amino acid biosynthetic process;GO:0043650//dicarboxylic acid biosynthetic process
scaffold2.t784	scaffold2.g784	quadrant3	10.65	27.28	1.35654	3.34e-09	89.07	118.93	0.417196	0.000155686	RSM10	mitochondrial 37S ribosomal protein RSM10 [Debaryomyces hansenii CBS767]	Genetic Information Processing	Translation	ko03010//Ribosome	K02946	GO:0000314//organellar small ribosomal subunit;GO:0043231//intracellular membrane-bounded organelle	GO:0005198//structural molecule activity	GO:0006412//translation
scaffold1.t924	scaffold1.g924	quadrant3	13.82	27.99	1.01781	1.71e-06	90.17	113.97	0.337946	0.000163467	NSA2	RecName: Full=Ribosome biogenesis protein NSA2 [Meyerozyma guilliermondii ATCC 6260]	-	-	-	-	GO:0030684//preribosome;GO:0043231//intracellular membrane-bounded organelle;GO:0043232//intracellular non-membrane-bounded organelle	-	GO:0000460//maturation of 5.8S rRNA;GO:0000470//maturation of LSU-rRNA
scaffold3.t304	scaffold3.g304	quadrant3	47.49	162.43	1.77399	1.16e-23	83.87	115.7	0.464219	0.000169987	MRPL23	54S ribosomal protein L23 mitochondrial [Meyerozyma sp. JA9]	Genetic Information Processing	Translation	ko03010//Ribosome	K02871	GO:0000315//organellar large ribosomal subunit;GO:0043231//intracellular membrane-bounded organelle	GO:0005198//structural molecule activity	GO:0006412//translation
scaffold2.t423	scaffold2.g423	quadrant3	4.46	10.23	1.19661	0.00012165	82.67	125.47	0.601927	0.000173232	--	cysteine proteinase [Suhomyces tanzawaensis NRRL Y-17324]	-	-	-	-	-	GO:0070011//peptidase activity, acting on L-amino acid peptides	GO:0018205//peptidyl-lysine modification
scaffold3.t530	scaffold3.g530	quadrant3	2.21	51.62	4.54373	8.66e-94	78.2	123.4	0.658102	0.000175541	AAT2	Aspartate aminotransferase mitochondrial [Meyerozyma sp. JA9]	Metabolism;Metabolism;Metabolism;Metabolism;Metabolism;Metabolism;Metabolism;Metabolism;Metabolism;Metabolism;Metabolism;Metabolism	Global and overview maps;Global and overview maps;Global and overview maps;Global and overview maps;Amino acid metabolism;Amino acid metabolism;Global and overview maps;Amino acid metabolism;Amino acid metabolism;Amino acid metabolism;Amino acid metabolism;Amino acid metabolism	ko01100//Metabolic pathways;ko01110//Biosynthesis of secondary metabolites;ko01230//Biosynthesis of amino acids;ko01200//Carbon metabolism;ko00270//Cysteine and methionine metabolism;ko00330//Arginine and proline metabolism;ko01210//2-Oxocarboxylic acid metabolism;ko00250//Alanine, aspartate and glutamate metabolism;ko00220//Arginine biosynthesis;ko00400//Phenylalanine, tyrosine and tryptophan bi…	K14454;K14454;K14454;K14454;K14454;K14454;K14454;K14454;K14454;K14454;K14454;K14454	-	GO:0008483//transaminase activity;GO:0043168//anion binding	GO:0008652//cellular amino acid biosynthetic process;GO:0009066//aspartate family amino acid metabolic process
scaffold3.t279	scaffold3.g279	quadrant3	110.72	239.67	1.11407	3.05e-11	87.73	116.4	0.407894	0.000177423	MDE1	RecName: Full=Methylthioribulose-1-phosphate dehydratase; Short=MTRu-1-P dehydratase [Meyerozyma guilliermondii ATCC 6260]	Metabolism;Metabolism	Global and overview maps;Amino acid metabolism	ko01100//Metabolic pathways;ko00270//Cysteine and methionine metabolism	K08964;K08964	GO:0044424//intracellular part	GO:0016836//hydro-lyase activity;GO:0046914//transition metal ion binding	GO:0046500//S-adenosylmethionine metabolic process;GO:0071267//L-methionine salvage
scaffold7.t356	scaffold7.g356	quadrant3	21.21	66.83	1.65568	6.26e-27	80.47	127	0.658365	0.000180705	ARB1	ABC transporter ATP-binding protein ARB1 [Meyerozyma sp. JA9]	-	-	-	-	GO:0030684//preribosome;GO:0043231//intracellular membrane-bounded organelle;GO:0044444//cytoplasmic part	GO:0003676//nucleic acid binding;GO:0016887//ATPase activity;GO:0032550//purine ribonucleoside binding	GO:0000054//ribosomal subunit export from nucleus;GO:0044763//single-organism cellular process;GO:0051276//chromosome organization
scaffold6.t96	scaffold6.g96	quadrant3	67.07	150.1	1.16226	8.84e-10	90.3	108.9	0.270206	0.000184281	MRPL28	54S ribosomal protein L28 mitochondrial [Meyerozyma sp. JA9]	-	-	-	-	GO:0000315//organellar large ribosomal subunit;GO:0043231//intracellular membrane-bounded organelle	GO:0005198//structural molecule activity	GO:0006412//translation
scaffold2.t400	scaffold2.g400	quadrant3	4.53	11.27	1.31597	4.16e-10	91.77	115.53	0.332267	0.000194197	MSS116	RecName: Full=ATP-dependent RNA helicase MSS116, mitochondrial; Flags: Precursor [Meyerozyma guilliermondii ATCC 6260]	-	-	-	-	GO:0044429//mitochondrial part	GO:0003723//RNA binding;GO:0004386//helicase activity;GO:0032550//purine ribonucleoside binding;GO:0042623//ATPase activity, coupled	GO:0000375//RNA splicing, via transesterification reactions;GO:0010608//posttranscriptional regulation of gene expression
scaffold2.t38	scaffold2.g38	quadrant3	53.26	113.01	1.08528	8.56e-06	74.7	119.57	0.678635	0.000196524	ERV14	ER-derived vesicles protein ERV14 [Meyerozyma sp. JA9]	-	-	-	-	GO:0030133//transport vesicle;GO:0031090//organelle membrane;GO:0031224//intrinsic component of membrane	GO:0060089//molecular transducer activity	GO:0000282//cellular bud site selection;GO:0007165//signal transduction;GO:0016482//cytoplasmic transport;GO:0022413//reproductive process in single-celled organism
scaffold8.t74	scaffold8.g74	quadrant3	11.2	22.72	1.02003	2.34e-05	84.43	111.77	0.404605	0.000203667	EBP1	DEHA2C04576p [Debaryomyces hansenii CBS767]	-	-	-	-	GO:0000322//storage vacuole;GO:0009277//fungal-type cell wall	GO:0008289//lipid binding;GO:0016651//oxidoreductase activity, acting on NAD(P)H;GO:0016661//oxidoreductase activity, acting on other nitrogenous compounds as donors;GO:0032553//ribonucleotide binding	GO:0006629//lipid metabolic process;GO:0012501//programmed cell death
scaffold1.t132	scaffold1.g132	quadrant3	56.27	254.95	2.17978	1e-44	90.1	118.3	0.392851	0.000203821	OXA1	Mitochondrial inner membrane protein OXA1 [Meyerozyma sp. JA9]	Genetic Information Processing	Folding, sorting and degradation	ko03060//Protein export	K03217	GO:0000315//organellar large ribosomal subunit;GO:0031224//intrinsic component of membrane;GO:0044455//mitochondrial membrane part	GO:0008565//protein transporter activity;GO:0015075//ion transmembrane transporter activity;GO:0043022//ribosome binding	GO:0006839//mitochondrial transport;GO:0007005//mitochondrion organization;GO:0032978//protein insertion into membrane from inner side
scaffold3.t543	scaffold3.g543	quadrant3	104.65	353.36	1.75551	4.57e-32	86.63	121.6	0.489149	0.000204956	COQ1	Hexaprenyl pyrophosphate synthase mitochondrial [Meyerozyma sp. JA9]	Metabolism;Metabolism	Global and overview maps;Metabolism of terpenoids and polyketides	ko01110//Biosynthesis of secondary metabolites;ko00900//Terpenoid backbone biosynthesis	K05355;K05355	GO:0016020//membrane;GO:0043231//intracellular membrane-bounded organelle;GO:1990234//transferase complex	GO:0004659//prenyltransferase activity	GO:0006720//isoprenoid metabolic process;GO:0006743//ubiquinone metabolic process
scaffold1.t379	scaffold1.g379	quadrant3	84.68	172.93	1.03004	9.03e-12	74.2	118.47	0.67499	0.000216152	LIA1	Deoxyhypusine hydroxylase [Meyerozyma sp. JA9]	-	-	-	-	GO:0043231//intracellular membrane-bounded organelle	GO:0004497//monooxygenase activity;GO:0043169//cation binding	GO:0007017//microtubule-based process;GO:0018205//peptidyl-lysine modification;GO:0030447//filamentous growth;GO:0036176//response to neutral pH;GO:0044710//single-organism metabolic process;GO:0051703//intraspecies interaction between organisms
scaffold3.t109	scaffold3.g109	quadrant3	31.46	515.74	4.03489	1.11e-154	62.97	144.83	1.20173	0.000232989	CAR1	Arginase [Meyerozyma sp. JA9]	Metabolism;Metabolism;Metabolism;Metabolism;Metabolism	Global and overview maps;Global and overview maps;Global and overview maps;Amino acid metabolism;Amino acid metabolism	ko01100//Metabolic pathways;ko01110//Biosynthesis of secondary metabolites;ko01230//Biosynthesis of amino acids;ko00330//Arginine and proline metabolism;ko00220//Arginine biosynthesis	K01476;K01476;K01476;K01476;K01476	GO:0030427//site of polarized growth;GO:0043231//intracellular membrane-bounded organelle;GO:0044444//cytoplasmic part	GO:0004857//enzyme inhibitor activity;GO:0016813//hydrolase activity, acting on carbon-nitrogen (but not peptide) bonds, in linear amidines;GO:0046914//transition metal ion binding	GO:0006521//regulation of cellular amino acid metabolic process;GO:0006527//arginine catabolic process
scaffold6.t300	scaffold6.g300	quadrant3	16.64	40.2	1.27254	1.16e-07	92.13	113.2	0.297079	0.000240639	MRPS12	37S ribosomal protein S12 mitochondrial [Meyerozyma sp. JA9]	Genetic Information Processing	Translation	ko03010//Ribosome	K02950	GO:0043231//intracellular membrane-bounded organelle;GO:0044391//ribosomal subunit	GO:0005198//structural molecule activity	GO:0010467//gene expression
scaffold4.t30	scaffold4.g30	quadrant3	18.07	73.68	2.02761	1.06e-34	58.43	180.03	1.6234	0.000248881	PHO84	Inorganic phosphate transporter PHO84 [Meyerozyma sp. JA9]	-	-	-	-	GO:0016021//integral component of membrane	GO:0008509//anion transmembrane transporter activity;GO:0015291//secondary active transmembrane transporter activity;GO:0046915//transition metal ion transmembrane transporter activity	GO:0006793//phosphorus metabolic process;GO:0006818//hydrogen transport;GO:0006828//manganese ion transport;GO:0015698//inorganic anion transport;GO:0044763//single-organism cellular process
scaffold4.t130	scaffold4.g130	quadrant3	14.23	64.56	2.18178	1.45e-18	86.1	118.73	0.46364	0.000249959	MRPL36	54S ribosomal protein L36 mitochondrial [Meyerozyma sp. JA9]	-	-	-	-	-	-	-
scaffold5.t19	scaffold5.g19	quadrant3	13.97	35	1.32482	0.00236442	77.23	117.33	0.603317	0.000250524	--	Chromatin structure-remodeling complex subunit RSC9 [Meyerozyma sp. JA9]	-	-	-	-	-	-	-
scaffold4.t400	scaffold4.g400	quadrant3	90.15	316.66	1.81257	5.79e-27	90.2	112.73	0.321715	0.000254151	RSM25	RecName: Full=37S ribosomal protein S25, mitochondrial [Meyerozyma guilliermondii ATCC 6260]	-	-	-	-	GO:0000314//organellar small ribosomal subunit;GO:0043231//intracellular membrane-bounded organelle	GO:0005198//structural molecule activity	GO:0010467//gene expression
scaffold1.t788	scaffold1.g788	quadrant3	26.12	298.56	3.51461	5.55e-86	60.57	186.3	1.62103	0.000257807	CWP1	CIC11C00000003305 [[Candida] intermedia]	-	-	-	-	GO:0005618//cell wall;GO:0016020//membrane	-	GO:0009987//cellular process;GO:0016043//cellular component organization
scaffold4.t425	scaffold4.g425	quadrant3	18.32	43.46	1.2459	6.05e-10	89.43	112.77	0.334456	0.000264364	URH1	Uridine nucleosidase [Meyerozyma sp. JA9]	Metabolism;Metabolism;Metabolism	Global and overview maps;Nucleotide metabolism;Metabolism of cofactors and vitamins	ko01100//Metabolic pathways;ko00240//Pyrimidine metabolism;ko00760//Nicotinate and nicotinamide metabolism	K01240;K01240;K01240	-	GO:0016799//hydrolase activity, hydrolyzing N-glycosyl compounds	GO:0044248//cellular catabolic process;GO:0055086//nucleobase-containing small molecule metabolic process;GO:0072527//pyrimidine-containing compound metabolic process;GO:1901575//organic substance catabolic process
scaffold4.t539	scaffold4.g539	quadrant3	95.15	324.47	1.76976	4.09e-23	87.43	112.6	0.364952	0.0002735	mge1	Sexual differentiation process protein [Meyerozyma sp. JA9]	-	-	-	-	GO:0044429//mitochondrial part	GO:0030554//adenyl nucleotide binding;GO:0046983//protein dimerization activity	GO:0006457//protein folding;GO:0019222//regulation of metabolic process
scaffold3.t193	scaffold3.g193	quadrant3	22.6	56.41	1.3195	3.45e-11	88.97	119.4	0.424466	0.000276926	PNO1	Pre-rRNA-processing protein PNO1 [Meyerozyma sp. JA9]	-	-	-	-	GO:0030684//preribosome;GO:0043231//intracellular membrane-bounded organelle;GO:0043232//intracellular non-membrane-bounded organelle;GO:0044444//cytoplasmic part	GO:0003676//nucleic acid binding;GO:0005515//protein binding	GO:0000479//endonucleolytic cleavage of tricistronic rRNA transcript (SSU-rRNA, 5.8S rRNA, LSU-rRNA);GO:0065003//macromolecular complex assembly
scaffold3.t160	scaffold3.g160	quadrant3	5.28	12.67	1.2641	8.77e-07	72	148.33	1.04277	0.000278668	PDR16	Phosphatidylinositol transfer protein PDR16 [Meyerozyma sp. JA9]	-	-	-	-	GO:0016020//membrane;GO:0043231//intracellular membrane-bounded organelle;GO:0043232//intracellular non-membrane-bounded organelle;GO:0044444//cytoplasmic part	GO:0005548//phospholipid transporter activity	GO:0006575//cellular modified amino acid metabolic process;GO:0006694//steroid biosynthetic process;GO:0006869//lipid transport;GO:0006886//intracellular protein transport;GO:0010948//negative regulation of cell cycle process;GO:0042221//response to chemical;GO:0071072//negative regulation of phospholipid biosynthetic process
scaffold1.t736	scaffold1.g736	quadrant3	2.03	4.21	1.05471	0.0410923	88.27	111.77	0.340549	0.000295106	TRM8	RecName: Full=tRNA (guanine-N(7)-)-methyltransferase; AltName: Full=Transfer RNA methyltransferase 8; AltName: Full=tRNA (guanine(46)-N(7))-methyltransferase; AltName: Full=tRNA(m7G46)-methyltransferase [Meyerozyma guilliermondii ATCC 6260]	-	-	-	-	GO:0034708//methyltransferase complex;GO:0043231//intracellular membrane-bounded organelle	GO:0003723//RNA binding;GO:0016423//tRNA (guanine) methyltransferase activity	GO:0001510//RNA methylation;GO:0008033//tRNA processing
scaffold2.t729	scaffold2.g729	quadrant3	48.02	99.79	1.05531	2.2e-09	83.2	121.8	0.549859	0.000305666	GDT1	GCR1-dependent translation factor 1 [Meyerozyma sp. JA9]	-	-	-	-	GO:0000322//storage vacuole;GO:0005774//vacuolar membrane;GO:0031224//intrinsic component of membrane;GO:0031985//Golgi cisterna	-	GO:0006875//cellular metal ion homeostasis
scaffold9.t18	scaffold9.g18	quadrant3	17.42	62.89	1.85173	9.57e-16	87.33	117.77	0.431327	0.000314604	TIM13	Mitochondrial import inner membrane translocase subunit TIM13 [Meyerozyma sp. JA9]	-	-	-	-	GO:0016020//membrane;GO:0031970//organelle envelope lumen;GO:0044429//mitochondrial part	GO:0022892//substrate-specific transporter activity;GO:0043169//cation binding	GO:0006605//protein targeting;GO:0006839//mitochondrial transport;GO:0008152//metabolic process;GO:0009987//cellular process
scaffold1.t722	scaffold1.g722	quadrant3	12.13	38.55	1.66763	1.74e-19	89.4	110.63	0.307439	0.000324308	RPA43	DNA-directed RNA polymerase I subunit RPA43 [Meyerozyma sp. JA9]	Genetic Information Processing	Transcription	ko03020//RNA polymerase	K03004	GO:0044424//intracellular part	GO:0003899//DNA-directed RNA polymerase activity	GO:0006360//transcription from RNA polymerase I promoter
scaffold1.t380	scaffold1.g380	quadrant3	24.84	49.88	1.0056	1.14e-05	87.53	113.07	0.369269	0.000333242	RPA12	DNA-directed RNA polymerase I subunit RPA12 [Meyerozyma sp. JA9]	Genetic Information Processing	Transcription	ko03020//RNA polymerase	K03000	GO:0044444//cytoplasmic part;GO:0044452//nucleolar part	GO:0003676//nucleic acid binding;GO:0034062//RNA polymerase activity;GO:0046914//transition metal ion binding	GO:0006353//DNA-templated transcription, termination;GO:0006360//transcription from RNA polymerase I promoter;GO:0022613//ribonucleoprotein complex biogenesis
scaffold1.t329	scaffold1.g329	quadrant3	8.36	35.48	2.08499	7.96e-21	86.3	117.6	0.446456	0.000339333	YML6	54S ribosomal protein YmL6 mitochondrial [Meyerozyma sp. JA9]	Genetic Information Processing	Translation	ko03010//Ribosome	K02926	GO:0000315//organellar large ribosomal subunit;GO:0043231//intracellular membrane-bounded organelle	GO:0005198//structural molecule activity	GO:0006412//translation
scaffold6.t216	scaffold6.g216	quadrant3	13.77	43.46	1.65851	7.28e-10	85.03	118.4	0.477569	0.00034866	MRPL37	54S ribosomal protein L37 [Meyerozyma sp. JA9]	-	-	-	-	-	-	-
scaffold5.t241	scaffold5.g241	quadrant3	5.86	22.08	1.91316	1.91e-18	87.9	116.73	0.409282	0.000369011	TRM82	RecName: Full=tRNA (guanine-N(7)-)-methyltransferase non-catalytic subunit TRM82; AltName: Full=Transfer RNA methyltransferase 82 [Meyerozyma guilliermondii ATCC 6260]	-	-	-	-	GO:0034708//methyltransferase complex;GO:0043231//intracellular membrane-bounded organelle;GO:0044444//cytoplasmic part	GO:0016423//tRNA (guanine) methyltransferase activity	GO:0001510//RNA methylation;GO:0006399//tRNA metabolic process
scaffold3.t526	scaffold3.g526	quadrant3	30.41	76.52	1.33123	1.22e-06	73.4	124.07	0.757264	0.000374585	--	CIC11C00000001971 [[Candida] intermedia]	Metabolism;Metabolism	Global and overview maps;Glycan biosynthesis and metabolism	ko01100//Metabolic pathways;ko00510//N-Glycan biosynthesis	K09659;K09659	-	GO:0016740//transferase activity	-
scaffold3.t324	scaffold3.g324	quadrant3	11.99	28.45	1.24683	0.000266972	66.2	120.27	0.861334	0.000375111	CKS1	Cyclin-dependent kinases regulatory subunit [Meyerozyma sp. JA9]	Cellular Processes	Cell growth and death	ko04111//Cell cycle - yeast	K02219	GO:0043231//intracellular membrane-bounded organelle;GO:0043234//protein complex;GO:0044444//cytoplasmic part	GO:0016538//cyclin-dependent protein serine/threonine kinase regulator activity;GO:0016772//transferase activity, transferring phosphorus-containing groups;GO:0032182//ubiquitin-like protein binding;GO:0046914//transition metal ion binding	GO:0000079//regulation of cyclin-dependent protein serine/threonine kinase activity;GO:0000278//mitotic cell cycle;GO:0006355//regulation of transcription, DNA-templated;GO:0016568//chromatin modification;GO:0045860//positive regulation of protein kinase activity
scaffold7.t121	scaffold7.g121	quadrant3	92.89	312.4	1.74981	5.96e-27	79.2	119.37	0.591828	0.000383512	MHR1	Mitochondrial ous recombination protein 1 [Meyerozyma sp. JA9]	-	-	-	-	GO:0043231//intracellular membrane-bounded organelle	-	GO:0010467//gene expression;GO:0034645//cellular macromolecule biosynthetic process;GO:0060255//regulation of macromolecule metabolic process;GO:0090304//nucleic acid metabolic process
scaffold4.t287	scaffold4.g287	quadrant3	2.92	7.12	1.28426	4.55e-08	91.43	114.43	0.323715	0.00039517	MNN12	DEHA2C12078p [Debaryomyces hansenii CBS767]	Metabolism;Metabolism;Metabolism	Global and overview maps;Glycan biosynthesis and metabolism;Glycan biosynthesis and metabolism	ko01100//Metabolic pathways;ko00513//Various types of N-glycan biosynthesis;ko00514//Other types of O-glycan biosynthesis	K05538;K05538;K05538	-	GO:0016740//transferase activity	GO:0006486//protein glycosylation
scaffold4.t49	scaffold4.g49	quadrant3	71.08	152.2	1.09848	5.09e-10	75.47	121.2	0.683478	0.000403866	PGUG_03318	RecName: Full=Succinate dehydrogenase assembly factor 2, mitochondrial; Short=SDH assembly factor 2; Short=SDHAF2 [Meyerozyma guilliermondii ATCC 6260]	-	-	-	-	GO:0044455//mitochondrial membrane part	GO:0000104//succinate dehydrogenase activity	GO:0006101//citrate metabolic process;GO:0006357//regulation of transcription from RNA polymerase II promoter;GO:0018065//protein-cofactor linkage;GO:0022413//reproductive process in single-celled organism;GO:0022904//respiratory electron transport chain;GO:0033108//mitochondrial respiratory chain complex assembly
scaffold1.t729	scaffold1.g729	quadrant3	438.01	1450.96	1.72796	1.42e-21	89.73	113.77	0.342362	0.000404474	RPL22B	60S ribosomal protein L22-A [Meyerozyma sp. JA9]	Genetic Information Processing	Translation	ko03010//Ribosome	K02891	GO:0015934//large ribosomal subunit	GO:0005198//structural molecule activity	GO:0006412//translation;GO:0007275//multicellular organism development
scaffold4.t108	scaffold4.g108	quadrant3	5.01	23.88	2.25196	2.29e-17	89.63	113	0.334216	0.000411726	MRPL17	54S ribosomal protein L17 mitochondrial [Meyerozyma sp. JA9]	-	-	-	-	GO:0000315//organellar large ribosomal subunit;GO:0043231//intracellular membrane-bounded organelle	GO:0005198//structural molecule activity	GO:0006412//translation
scaffold3.t106	scaffold3.g106	quadrant3	31.8	125.8	1.98415	8.52e-31	87.9	115.57	0.39479	0.000420862	RSM26	37S ribosomal protein S26 mitochondrial [Meyerozyma sp. JA9]	Cellular Processes;Organismal Systems	Transport and catabolism;Aging	ko04146//Peroxisome;ko04213//Longevity regulating pathway - multiple species	K04564;K04564	GO:0000314//organellar small ribosomal subunit;GO:0043231//intracellular membrane-bounded organelle	GO:0005198//structural molecule activity;GO:0016209//antioxidant activity;GO:0043169//cation binding	GO:0006801//superoxide metabolic process;GO:0042493//response to drug;GO:0044710//single-organism metabolic process
scaffold2.t424	scaffold2.g424	quadrant3	19.81	45.32	1.19427	2.65e-09	91.4	110.9	0.278993	0.000422715	ICP55	Intermediate cleaving peptidase 55 [Meyerozyma sp. JA9]	-	-	-	-	GO:0031312//extrinsic component of organelle membrane;GO:0043231//intracellular membrane-bounded organelle	GO:0008238//exopeptidase activity;GO:0046914//transition metal ion binding	GO:0006508//proteolysis;GO:0031647//regulation of protein stability
scaffold2.t322	scaffold2.g322	quadrant3	9.77	23.34	1.25568	8.51e-12	91.33	114.33	0.324033	0.000452178	TSR1	Ribosome biogenesis protein TSR1 [Meyerozyma sp. JA9]	-	-	-	-	GO:0030684//preribosome;GO:0043231//intracellular membrane-bounded organelle;GO:0043232//intracellular non-membrane-bounded organelle	GO:0005488//binding	GO:0016072//rRNA metabolic process;GO:0022613//ribonucleoprotein complex biogenesis
scaffold5.t391	scaffold5.g391	quadrant3	15.54	37.04	1.25292	7.3e-07	79.23	123.83	0.64422	0.0004658	spg1	Septum-promoting GTP-binding protein 1 [Meyerozyma sp. JA9]	Cellular Processes	Cell growth and death	ko04111//Cell cycle - yeast	K06682	GO:0005816//spindle pole body	GO:0017111//nucleoside-triphosphatase activity;GO:0032550//purine ribonucleoside binding	GO:0000279//M phase;GO:0007096//regulation of exit from mitosis;GO:0008104//protein localization;GO:0032467//positive regulation of cytokinesis;GO:0035556//intracellular signal transduction
scaffold1.t126	scaffold1.g126	quadrant3	67	164.94	1.29964	2.35e-07	52.73	140	1.40864	0.000468538	TOM7	Mitochondrial import receptor subunit [Meyerozyma sp. JA9]	-	-	-	-	GO:0031224//intrinsic component of membrane;GO:0031966//mitochondrial membrane;GO:0043234//protein complex	GO:0008320//protein transmembrane transporter activity	GO:0006839//mitochondrial transport;GO:0015031//protein transport;GO:0015883//FAD transport
scaffold7.t407	scaffold7.g407	quadrant3	61.04	188.96	1.63033	2.11e-21	87.5	114.33	0.385891	0.000471643	MRPL16	54S ribosomal protein L16 mitochondrial [Meyerozyma sp. JA9]	-	-	-	-	GO:0000315//organellar large ribosomal subunit;GO:0043231//intracellular membrane-bounded organelle	GO:0003723//RNA binding;GO:0005198//structural molecule activity	GO:0006412//translation
scaffold4.t427	scaffold4.g427	quadrant3	28.13	103.38	1.87765	2.05e-26	91.03	114.87	0.335493	0.000473356	MRS4	Mitochondrial RNA-splicing protein MRS4 [Meyerozyma sp. JA9]	-	-	-	-	GO:0019866//organelle inner membrane;GO:0031224//intrinsic component of membrane;GO:0043231//intracellular membrane-bounded organelle	GO:0046915//transition metal ion transmembrane transporter activity	GO:0006396//RNA processing;GO:0006826//iron ion transport;GO:0044763//single-organism cellular process;GO:0055076//transition metal ion homeostasis
scaffold3.t178	scaffold3.g178	quadrant3	246.53	840.95	1.77028	1.13e-42	79.37	127.4	0.68276	0.00048346	RNR2	Ribonucleoside-diphosphate reductase small chain 1 [Meyerozyma sp. JA9]	Metabolism;Metabolism;Metabolism;Metabolism	Global and overview maps;Nucleotide metabolism;Nucleotide metabolism;Metabolism of other amino acids	ko01100//Metabolic pathways;ko00230//Purine metabolism;ko00240//Pyrimidine metabolism;ko00480//Glutathione metabolism	K10808;K10808;K10808;K10808	GO:0031224//intrinsic component of membrane;GO:0043231//intracellular membrane-bounded organelle;GO:0044444//cytoplasmic part	GO:0004748//ribonucleoside-diphosphate reductase activity, thioredoxin disulfide as acceptor;GO:0046872//metal ion binding	GO:0006259//DNA metabolic process;GO:0009165//nucleotide biosynthetic process;GO:0009193//pyrimidine ribonucleoside diphosphate metabolic process;GO:0009197//pyrimidine deoxyribonucleoside diphosphate biosynthetic process
scaffold2.t714	scaffold2.g714	quadrant3	735.08	1598.75	1.12097	1.26e-14	89.77	110.3	0.297181	0.000518508	PACTA	Acetyl-CoA acetyltransferase IA [Debaryomyces fabryi]	Metabolism;Metabolism;Metabolism;Metabolism;Metabolism;Metabolism;Metabolism;Metabolism;Metabolism;Metabolism;Metabolism;Metabolism;Metabolism;Metabolism	Global and overview maps;Global and overview maps;Global and overview maps;Carbohydrate metabolism;Global and overview maps;Carbohydrate metabolism;Carbohydrate metabolism;Amino acid metabolism;Lipid metabolism;Amino acid metabolism;Amino acid metabolism;Metabolism of terpenoids and polyketides;Carbohydrate metabolism;Lipid metabolism	ko01100//Metabolic pathways;ko01110//Biosynthesis of secondary metabolites;ko01200//Carbon metabolism;ko00620//Pyruvate metabolism;ko01212//Fatty acid metabolism;ko00640//Propanoate metabolism;ko00630//Glyoxylate and dicarboxylate metabolism;ko00310//Lysine degradation;ko00071//Fatty acid degradation;ko00380//Tryptophan metabolism;ko00280//Valine, leucine and isoleucine degradation;ko00900//Terpe…	K00626;K00626;K00626;K00626;K00626;K00626;K00626;K00626;K00626;K00626;K00626;K00626;K00626;K00626	GO:0042579//microbody	GO:0003988//acetyl-CoA C-acyltransferase activity;GO:0043169//cation binding	GO:0008204//ergosterol metabolic process
scaffold3.t493	scaffold3.g493	quadrant3	87.33	180.84	1.05014	2.65e-07	84.83	112.83	0.41149	0.000536682	MZM1	RecName: Full=Mitochondrial zinc maintenance protein 1, mitochondrial; Flags: Precursor [Meyerozyma guilliermondii ATCC 6260]	-	-	-	-	GO:0044429//mitochondrial part	GO:0005515//protein binding	GO:0017062//respiratory chain complex III assembly
scaffold4.t361	scaffold4.g361	quadrant3	9.37	24.13	1.36471	9.22e-11	87.33	111.87	0.357176	0.000563217	Os01g0164600	DEHA2E15598p [Debaryomyces hansenii CBS767]	-	-	-	-	-	GO:0004721//phosphoprotein phosphatase activity	GO:0006464//cellular protein modification process;GO:0009607//response to biotic stimulus;GO:0033554//cellular response to stress;GO:0036176//response to neutral pH;GO:0040007//growth;GO:0042594//response to starvation
scaffold2.t545	scaffold2.g545	quadrant3	30.23	69.87	1.20876	2.08e-08	90.67	113.27	0.321079	0.000565122	PTH2	Peptidyl-tRNA hydrolase 2 [Meyerozyma sp. JA9]	-	-	-	-	-	GO:0052689//carboxylic ester hydrolase activity	GO:0007275//multicellular organism development;GO:0008152//metabolic process
scaffold4.t68	scaffold4.g68	quadrant3	2.21	9.43	2.09488	9.33e-06	88.43	113.93	0.365528	0.000569229	FYV7	rRNA processing [Suhomyces tanzawaensis NRRL Y-17324]	-	-	-	-	GO:0043231//intracellular membrane-bounded organelle	-	GO:0006364//rRNA processing
scaffold1.t972	scaffold1.g972	quadrant3	10.73	22.13	1.04458	0.000130638	96.47	115.97	0.265608	0.000583087	SPBC215.06c	Piso0_000518 [Millerozyma farinosa CBS 7064]	-	-	-	-	GO:0043231//intracellular membrane-bounded organelle;GO:0043232//intracellular non-membrane-bounded organelle	-	-
scaffold7.t81	scaffold7.g81	quadrant3	103.66	230.52	1.15303	1.15e-09	73.03	118.27	0.695417	0.000583912	SPAC23C4.09c	DEHA2E05896p [Debaryomyces hansenii CBS767]	-	-	-	-	GO:0043231//intracellular membrane-bounded organelle	GO:0003676//nucleic acid binding	GO:0012501//programmed cell death
scaffold2.t717	scaffold2.g717	quadrant3	1.28	2.97	1.2197	0.0540827	94.07	116.57	0.3094	0.000617609	YDR248C	thermoresistant glucokinase family carbohydrate kinase [Candida albicans P37005]	Metabolism;Metabolism;Metabolism;Metabolism	Global and overview maps;Global and overview maps;Global and overview maps;Carbohydrate metabolism	ko01100//Metabolic pathways;ko01110//Biosynthesis of secondary metabolites;ko01200//Carbon metabolism;ko00030//Pentose phosphate pathway	K00851;K00851;K00851;K00851	GO:0044424//intracellular part	GO:0016301//kinase activity;GO:0032550//purine ribonucleoside binding	GO:0006796//phosphate-containing compound metabolic process;GO:0044238//primary metabolic process
scaffold1.t400	scaffold1.g400	quadrant3	66.74	167.23	1.32531	5.61e-17	88.9	113.23	0.349043	0.000672592	--	DEHA2F24112p [Debaryomyces hansenii CBS767]	-	-	-	-	-	-	-
scaffold6.t10	scaffold6.g10	quadrant3	29.49	70.31	1.2535	5.73e-13	91.07	111.6	0.293342	0.000677551	RSM24	37S ribosomal protein S24 mitochondrial [Meyerozyma sp. JA9]	-	-	-	-	GO:0000314//organellar small ribosomal subunit;GO:0043231//intracellular membrane-bounded organelle	GO:0005198//structural molecule activity	-
scaffold5.t174	scaffold5.g174	quadrant3	48.37	155.79	1.68749	4.55e-31	73.53	111.87	0.60531	0.000703226	SDL1	L-serine dehydratase [Meyerozyma sp. JA9]	Metabolism;Metabolism;Metabolism;Metabolism;Metabolism;Metabolism;Metabolism	Global and overview maps;Global and overview maps;Global and overview maps;Global and overview maps;Amino acid metabolism;Amino acid metabolism;Amino acid metabolism	ko01100//Metabolic pathways;ko01110//Biosynthesis of secondary metabolites;ko01230//Biosynthesis of amino acids;ko01200//Carbon metabolism;ko00260//Glycine, serine and threonine metabolism;ko00270//Cysteine and methionine metabolism;ko00290//Valine, leucine and isoleucine biosynthesis	K17989;K17989;K17989;K17989;K17989;K17989;K17989	-	-	-
scaffold2.t768	scaffold2.g768	quadrant3	16.51	39.13	1.24523	4.45e-11	72.87	109	0.580997	0.000878593	--	zf-C3HC-domain-containing protein, partial [Hyphopichia burtonii NRRL Y-1933]	-	-	-	-	GO:0043231//intracellular membrane-bounded organelle	GO:0046914//transition metal ion binding	-
scaffold1.t387	scaffold1.g387	quadrant3	605.92	2054.18	1.76136	5.46e-26	69.5	130.43	0.908228	0.000899833	MNP1	54S ribosomal protein L12 mitochondrial [Meyerozyma sp. JA9]	Genetic Information Processing	Translation	ko03010//Ribosome	K02935	GO:0009295//nucleoid;GO:0030529//intracellular ribonucleoprotein complex;GO:0043231//intracellular membrane-bounded organelle	GO:0005198//structural molecule activity	GO:0010467//gene expression;GO:0045333//cellular respiration
scaffold1.t991	scaffold1.g991	quadrant3	18.61	64.15	1.7853	2.6e-13	88.47	115.7	0.387183	0.000907745	RSM18	37S ribosomal protein RSM18 mitochondrial [Meyerozyma sp. JA9]	Genetic Information Processing	Translation	ko03010//Ribosome	K02963	GO:0030529//intracellular ribonucleoprotein complex;GO:0043229//intracellular organelle;GO:0044444//cytoplasmic part	GO:0005198//structural molecule activity	GO:0010467//gene expression
scaffold6.t222	scaffold6.g222	quadrant3	2.53	5.21	1.04215	0.0762882	91.1	113.4	0.315898	0.000917599	CLU1	RecName: Full=Clustered mitochondria protein homolog; AltName: Full=Protein TIF31 homolog [Meyerozyma guilliermondii ATCC 6260]	-	-	-	-	GO:0044424//intracellular part	-	GO:0048311//mitochondrion distribution
scaffold3.t472	scaffold3.g472	quadrant3	110.47	346.4	1.64884	1.1e-24	84.67	117.5	0.472795	0.000948844	rplQ	54S ribosomal protein L8 mitochondrial [Meyerozyma sp. JA9]	-	-	-	-	GO:0030529//intracellular ribonucleoprotein complex;GO:0043229//intracellular organelle;GO:0044444//cytoplasmic part	GO:0005198//structural molecule activity	GO:0010467//gene expression
scaffold3.t470	scaffold3.g470	quadrant3	112.7	268.5	1.2525	1.37e-13	81.73	117.03	0.517923	0.000965462	MRPL4	RecName: Full=54S ribosomal protein L4, mitochondrial; Flags: Precursor [Meyerozyma guilliermondii ATCC 6260]	-	-	-	-	-	-	-
scaffold3.t489	scaffold3.g489	quadrant3	17.21	95.88	2.47821	4.61e-34	84.37	119.33	0.500252	0.00103553	MRPS18	60S ribosomal protein L25 [Meyerozyma sp. JA9]	Genetic Information Processing	Translation	ko03010//Ribosome	K02948	GO:0005840//ribosome;GO:0043231//intracellular membrane-bounded organelle	GO:0005198//structural molecule activity	GO:0006412//translation
scaffold4.t449	scaffold4.g449	quadrant3	2.92	11.85	2.0192	0.000240377	70.07	158.9	1.18132	0.00104699	HUB1	Ubiquitin-like modifier [Meyerozyma sp. JA9]	-	-	-	-	GO:0042995//cell projection;GO:0043231//intracellular membrane-bounded organelle;GO:0044444//cytoplasmic part	-	GO:0000398//mRNA splicing, via spliceosome;GO:0000767//cell morphogenesis involved in conjugation;GO:0036211//protein modification process
scaffold7.t357	scaffold7.g357	quadrant3	13.67	34.36	1.33021	8.25e-12	91.07	112.8	0.308772	0.00108262	PWP1	Glycylpeptide N-tetradecanoyltransferase [Meyerozyma sp. JA9]	-	-	-	-	GO:0005737//cytoplasm;GO:0043231//intracellular membrane-bounded organelle;GO:0043232//intracellular non-membrane-bounded organelle	-	GO:0007275//multicellular organism development;GO:0016072//rRNA metabolic process
scaffold3.t368	scaffold3.g368	quadrant3	16.63	72.5	2.12426	1.75e-27	81.9	121.73	0.571789	0.00108281	--	Piso0_001523 [Millerozyma farinosa CBS 7064]	-	-	-	-	GO:0043231//intracellular membrane-bounded organelle	-	-
scaffold7.t424	scaffold7.g424	quadrant3	1.38	4.52	1.71621	0.000245252	80.13	102.97	0.361703	0.00112586	SPCC663.06c	DEHA2C04598p [Debaryomyces hansenii CBS767]	-	-	-	-	GO:0044424//intracellular part	GO:0003824//catalytic activity	GO:0044710//single-organism metabolic process
scaffold1.t696	scaffold1.g696	quadrant3	244.24	546.14	1.16098	4.82e-12	91.27	110	0.269344	0.00113499	TOM22	CIC11C00000005246 [[Candida] intermedia]	-	-	-	-	GO:0031306//intrinsic component of mitochondrial outer membrane;GO:0043234//protein complex	GO:0008320//protein transmembrane transporter activity	GO:0006839//mitochondrial transport;GO:0015031//protein transport
scaffold6.t57	scaffold6.g57	quadrant3	2.94	34.43	3.54992	9.51e-19	73.3	122.67	0.742858	0.00114	--	CIC11C00000005060 [[Candida] intermedia]	-	-	-	-	-	-	-
scaffold5.t67	scaffold5.g67	quadrant3	78.87	173.84	1.14024	1.55e-09	89.17	117.6	0.399312	0.00120274	TRX3	thioredoxin [Suhomyces tanzawaensis NRRL Y-17324]	-	-	-	-	-	-	-
scaffold8.t85	scaffold8.g85	quadrant3	5.44	23.8	2.1284	8.81e-12	88.83	114.07	0.360704	0.00126464	NIP7	60S ribosome subunit biogenesis protein NIP7 [Meyerozyma guilliermondii ATCC 6260]	-	-	-	-	GO:0030684//preribosome;GO:0043231//intracellular membrane-bounded organelle;GO:0043232//intracellular non-membrane-bounded organelle;GO:0044444//cytoplasmic part	GO:0003676//nucleic acid binding	GO:0000470//maturation of LSU-rRNA;GO:0022618//ribonucleoprotein complex assembly
scaffold3.t525	scaffold3.g525	quadrant3	31.8	112.18	1.81891	2.68e-22	88.93	111.13	0.321495	0.00129622	YPL107W	Piso0_000412 [Millerozyma farinosa CBS 7064]	-	-	-	-	-	-	-
scaffold1.t563	scaffold1.g563	quadrant3	28.07	124.1	2.1444	1.89e-31	87.1	113.97	0.387867	0.0013991	MRP1	37S ribosomal protein MRP1 mitochondrial [Meyerozyma sp. JA9]	Cellular Processes;Organismal Systems	Transport and catabolism;Aging	ko04146//Peroxisome;ko04213//Longevity regulating pathway - multiple species	K04564;K04564	-	GO:0016209//antioxidant activity;GO:0043169//cation binding	GO:0006801//superoxide metabolic process;GO:0044710//single-organism metabolic process
scaffold1.t36	scaffold1.g36	quadrant3	9.48	27.23	1.52224	1.25e-15	87.8	112.63	0.359341	0.00151665	ATP25	RecName: Full=ATPase synthesis protein 25, mitochondrial; Flags: Precursor [Meyerozyma guilliermondii ATCC 6260]	-	-	-	-	GO:0019866//organelle inner membrane;GO:0043231//intracellular membrane-bounded organelle	-	GO:0009987//cellular process;GO:0010467//gene expression
scaffold1.t695	scaffold1.g695	quadrant3	52.66	108.86	1.04779	6.3e-11	88.47	121.63	0.459333	0.00155711	EPT1	Choline/ethanolaminephosphotransferase 1 [Meyerozyma sp. JA9]	Metabolism;Metabolism;Metabolism;Metabolism;Metabolism	Global and overview maps;Global and overview maps;Lipid metabolism;Lipid metabolism;Metabolism of other amino acids	ko01100//Metabolic pathways;ko01110//Biosynthesis of secondary metabolites;ko00564//Glycerophospholipid metabolism;ko00565//Ether lipid metabolism;ko00440//Phosphonate and phosphinate metabolism	K00993;K00993;K00993;K00993;K00993	GO:0016020//membrane;GO:0043231//intracellular membrane-bounded organelle	GO:0017169//CDP-alcohol phosphatidyltransferase activity	GO:0046165//alcohol biosynthetic process;GO:0046337//phosphatidylethanolamine metabolic process;GO:0046474//glycerophospholipid biosynthetic process
scaffold3.t139	scaffold3.g139	quadrant3	0.94	2.52	1.42591	0.0346401	85.73	111.9	0.384282	0.0016058	EFG1	RecName: Full=rRNA-processing protein EFG1 [Meyerozyma guilliermondii ATCC 6260]	-	-	-	-	GO:0043231//intracellular membrane-bounded organelle;GO:0043232//intracellular non-membrane-bounded organelle	-	GO:0016072//rRNA metabolic process
scaffold8.t190	scaffold8.g190	quadrant3	5.36	13.56	1.33905	0.000172249	69.7	114.97	0.721985	0.00161706	YPD1	Phosphorelay intermediate protein YPD1 [Meyerozyma sp. JA9]	Environmental Information Processing	Signal transduction	ko04011//MAPK signaling pathway - yeast	K11232	GO:0043231//intracellular membrane-bounded organelle;GO:0044444//cytoplasmic part	GO:0016740//transferase activity;GO:0019901//protein kinase binding;GO:0060089//molecular transducer activity	GO:0000160//phosphorelay signal transduction system;GO:0008152//metabolic process
scaffold2.t180	scaffold2.g180	quadrant3	100.66	375.41	1.89898	1.39e-18	88.53	115.5	0.3836	0.00175391	RPL38	60S ribosomal protein L38 [Meyerozyma sp. JA9]	Genetic Information Processing	Translation	ko03010//Ribosome	K02923	GO:0015934//large ribosomal subunit	GO:0005198//structural molecule activity	GO:0006412//translation
scaffold6.t181	scaffold6.g181	quadrant3	2.51	5.57	1.15191	0.0340076	87.63	118.1	0.430457	0.00180932	CGR1	rRNA-processing protein CGR1 [Meyerozyma sp. JA9]	-	-	-	-	GO:0030684//preribosome;GO:0043231//intracellular membrane-bounded organelle;GO:0043232//intracellular non-membrane-bounded organelle	-	GO:0016072//rRNA metabolic process;GO:0022613//ribonucleoprotein complex biogenesis;GO:0042493//response to drug
scaffold1.t835	scaffold1.g835	quadrant3	3.54	7.33	1.04805	0.0410363	84.83	104.23	0.297114	0.00185066	DAD3	DASH complex subunit DAD3 [Meyerozyma sp. JA9]	-	-	-	-	GO:0000942//condensed nuclear chromosome outer kinetochore;GO:0005819//spindle	GO:0008017//microtubule binding	GO:0031112//positive regulation of microtubule polymerization or depolymerization;GO:0034453//microtubule anchoring
scaffold4.t203	scaffold4.g203	quadrant3	12.83	28.07	1.13005	0.00544716	74.7	121.4	0.700588	0.00187424	NOP10	H/ACA ribonucleoprotein complex subunit 3 [Meyerozyma guilliermondii ATCC 6260]	Genetic Information Processing	Translation	ko03008//Ribosome biogenesis in eukaryotes	K11130	GO:0005732//small nucleolar ribonucleoprotein complex;GO:0044423//virion part;GO:0044452//nucleolar part	GO:0003723//RNA binding;GO:0003824//catalytic activity	GO:0000154//rRNA modification;GO:0001522//pseudouridine synthesis;GO:0090501//RNA phosphodiester bond hydrolysis
scaffold1.t343	scaffold1.g343	quadrant3	1.35	3.14	1.21984	0.0270497	86.07	108.57	0.335055	0.00188066	REX2	Oligoribonuclease mitochondrial [Meyerozyma sp. JA9]	Genetic Information Processing	Translation	ko03008//Ribosome biogenesis in eukaryotes	K13288	GO:0043231//intracellular membrane-bounded organelle;GO:0044444//cytoplasmic part	GO:0008408//3'-5' exonuclease activity;GO:0097159//organic cyclic compound binding	GO:0000459//exonucleolytic trimming involved in rRNA processing;GO:0007005//mitochondrion organization;GO:0034472//snRNA 3'-end processing
scaffold7.t353	scaffold7.g353	quadrant3	290.59	1234.31	2.08665	5.9e-32	81.2	114.77	0.499152	0.00192685	RPS10B	40S ribosomal protein S10-B [Meyerozyma sp. JA9]	Genetic Information Processing	Translation	ko03010//Ribosome	K02947	GO:0015935//small ribosomal subunit	GO:0005198//structural molecule activity	GO:0006405//RNA export from nucleus;GO:0006412//translation
scaffold3.t681	scaffold3.g681	quadrant3	69.25	192.28	1.47332	1.8e-10	91.5	111.1	0.280015	0.00192873	TIM10	mitochondrial import inner membrane translocase subunit TIM10 [Meyerozyma guilliermondii ATCC 6260]	-	-	-	-	GO:0019866//organelle inner membrane;GO:0031224//intrinsic component of membrane;GO:0044429//mitochondrial part	GO:0005515//protein binding;GO:0022892//substrate-specific transporter activity;GO:0043169//cation binding	GO:0006605//protein targeting;GO:0006839//mitochondrial transport
scaffold2.t160	scaffold2.g160	quadrant3	47.29	127.65	1.43273	5.03e-14	89.27	109.97	0.300873	0.00197809	--	Protein THO1 [Meyerozyma sp. JA9]	-	-	-	-	-	GO:0003676//nucleic acid binding	GO:0010467//gene expression
scaffold1.t454	scaffold1.g454	quadrant3	0.58	1.22	1.06054	0.21626	77.7	115.3	0.569406	0.00198099	--	DEHA2D14102p [Debaryomyces hansenii CBS767]	-	-	-	-	-	-	-
scaffold1.t33	scaffold1.g33	quadrant3	10.1	21.32	1.07785	3.37e-07	87.03	109	0.324688	0.00207946	MTG1	Mitochondrial GTPase 1 [Meyerozyma sp. JA9]	-	-	-	-	-	-	-
scaffold1.t449	scaffold1.g449	quadrant3	41	89.09	1.11976	1.95e-13	88.23	110.5	0.324651	0.00215008	HIS1	ATP phosphoribosyltransferase [Meyerozyma sp. JA9]	Metabolism;Metabolism;Metabolism;Metabolism	Global and overview maps;Global and overview maps;Global and overview maps;Amino acid metabolism	ko01100//Metabolic pathways;ko01110//Biosynthesis of secondary metabolites;ko01230//Biosynthesis of amino acids;ko00340//Histidine metabolism	K00765;K00765;K00765;K00765	GO:0044444//cytoplasmic part	GO:0016763//transferase activity, transferring pentosyl groups;GO:0032550//purine ribonucleoside binding;GO:0046872//metal ion binding	GO:0006547//histidine metabolic process
scaffold4.t98	scaffold4.g98	quadrant3	5.3	21.52	2.02252	1.66e-26	89.4	115.73	0.372458	0.00215526	--	Pentatricopeptide repeat-containing protein [Meyerozyma sp. JA9]	-	-	-	-	-	-	-
scaffold1.t694	scaffold1.g694	quadrant3	74.9	407.07	2.44225	4.32e-42	89.13	108.13	0.278774	0.00234387	MJ0827	cation conductance protein [Candida orthopsilosis Co 90-125]	-	-	-	-	GO:0016020//membrane	-	-
scaffold4.t592	scaffold4.g592	quadrant3	0.86	5.25	2.60433	2.21e-12	65.83	159.23	1.27425	0.00235645	ARN1	Siderophore iron transporter ARN1 [Meyerozyma sp. JA9]	-	-	-	-	GO:0031090//organelle membrane;GO:0043231//intracellular membrane-bounded organelle	-	GO:0015688//iron chelate transport
scaffold3.t635	scaffold3.g635	quadrant3	52.84	175.72	1.73355	2.87e-24	89.3	113.07	0.340442	0.00250403	MRPL24	54S ribosomal protein L24 mitochondrial [Meyerozyma sp. JA9]	Genetic Information Processing	Translation	ko03010//Ribosome	K02902	GO:0000315//organellar large ribosomal subunit;GO:0043231//intracellular membrane-bounded organelle	GO:0005198//structural molecule activity	GO:0006412//translation
scaffold4.t146	scaffold4.g146	quadrant3	51.84	114.62	1.14481	4.27e-11	90.6	111.3	0.296871	0.00272545	rnc1	RNA-binding protein rnc1 [Meyerozyma sp. JA9]	-	-	-	-	-	GO:0003676//nucleic acid binding	-
scaffold6.t21	scaffold6.g21	quadrant3	16.79	35.5	1.08007	7.86e-10	83.4	112.77	0.435221	0.00277349	--	DEHA2G15950p [Debaryomyces hansenii CBS767]	-	-	-	-	-	-	-
scaffold5.t112	scaffold5.g112	quadrant3	98.48	204.98	1.05758	1.1e-08	89.3	110.57	0.308184	0.00281024	--	Chromatin modification-related protein YNG2 [Meyerozyma sp. JA9]	-	-	-	-	-	-	-
scaffold3.t282	scaffold3.g282	quadrant3	1.05	4.43	2.0815	0.000199535	88.23	119.5	0.437615	0.00284057	TDA10	DEHA2G06952p [Debaryomyces hansenii CBS767]	Metabolism;Metabolism;Metabolism;Metabolism;Metabolism;Metabolism	Global and overview maps;Global and overview maps;Global and overview maps;Amino acid metabolism;Lipid metabolism;Carbohydrate metabolism	ko01100//Metabolic pathways;ko01110//Biosynthesis of secondary metabolites;ko01200//Carbon metabolism;ko00260//Glycine, serine and threonine metabolism;ko00561//Glycerolipid metabolism;ko00630//Glyoxylate and dicarboxylate metabolism	K15918;K15918;K15918;K15918;K15918;K15918	-	-	-
scaffold1.t660	scaffold1.g660	quadrant3	40.41	82.22	1.0249	0.000956033	68.83	115.33	0.74463	0.00298863	--	CIC11C00000005574 [[Candida] intermedia]	Metabolism;Metabolism	Global and overview maps;Energy metabolism	ko01100//Metabolic pathways;ko00190//Oxidative phosphorylation	K02135;K02135	GO:0000275//mitochondrial proton-transporting ATP synthase complex, catalytic core F(1);GO:0031224//intrinsic component of membrane	GO:0015078//hydrogen ion transmembrane transporter activity;GO:0019829//cation-transporting ATPase activity	GO:0006754//ATP biosynthetic process;GO:0044765//single-organism transport
scaffold7.t34	scaffold7.g34	quadrant3	46.68	166.52	1.83482	2.02e-16	80.13	108.97	0.443412	0.00303642	TIM9	DEHA2C13772p [Debaryomyces hansenii CBS767]	-	-	-	-	GO:0019866//organelle inner membrane;GO:0031224//intrinsic component of membrane;GO:0043234//protein complex;GO:0044429//mitochondrial part	GO:0005515//protein binding;GO:0022892//substrate-specific transporter activity;GO:0043169//cation binding	GO:0006605//protein targeting;GO:0006839//mitochondrial transport
scaffold5.t388	scaffold5.g388	quadrant3	695.78	2105.97	1.59779	2.18e-24	92.8	116.43	0.327307	0.00313403	RPL6A	60S ribosomal protein L6-A [Debaryomyces fabryi]	Genetic Information Processing	Translation	ko03010//Ribosome	K02934	GO:0015934//large ribosomal subunit;GO:0043231//intracellular membrane-bounded organelle	GO:0003676//nucleic acid binding;GO:0005198//structural molecule activity	GO:0006412//translation;GO:0007275//multicellular organism development;GO:0009607//response to biotic stimulus;GO:0022618//ribonucleoprotein complex assembly;GO:0033554//cellular response to stress;GO:0040007//growth;GO:0042594//response to starvation
scaffold1.t460	scaffold1.g460	quadrant3	68.62	139.19	1.02025	7.68e-06	87.63	117.53	0.423518	0.00360278	PET117	Piso0_004807 [Millerozyma farinosa CBS 7064]	-	-	-	-	GO:0043231//intracellular membrane-bounded organelle	-	GO:0008535//respiratory chain complex IV assembly
scaffold2.t39	scaffold2.g39	quadrant3	1392.23	3476.59	1.32027	8.54e-11	85.03	117.27	0.463693	0.00370141	rps1201	40S ribosomal protein S12 [Meyerozyma sp. JA9]	Genetic Information Processing	Translation	ko03010//Ribosome	K02951	GO:0015935//small ribosomal subunit;GO:0016020//membrane	GO:0005198//structural molecule activity	GO:0010467//gene expression;GO:0044238//primary metabolic process;GO:0044710//single-organism metabolic process
scaffold7.t287	scaffold7.g287	quadrant3	6.72	16.25	1.27433	2.46e-07	90.33	112.67	0.31873	0.00373341	RPF2	Ribosome biogenesis protein RPF2 [Meyerozyma sp. JA9]	-	-	-	-	GO:0030684//preribosome;GO:0043231//intracellular membrane-bounded organelle;GO:0043232//intracellular non-membrane-bounded organelle;GO:0044444//cytoplasmic part	GO:0019843//rRNA binding	GO:0000460//maturation of 5.8S rRNA;GO:0000470//maturation of LSU-rRNA;GO:0022618//ribonucleoprotein complex assembly;GO:0042493//response to drug
scaffold3.t500	scaffold3.g500	quadrant3	65.44	194.29	1.56999	1.05e-20	84.1	116.17	0.466018	0.00375586	RML2	54S ribosomal protein RML2 mitochondrial [Meyerozyma sp. JA9]	-	-	-	-	GO:0044391//ribosomal subunit	GO:0003676//nucleic acid binding;GO:0003824//catalytic activity;GO:0005198//structural molecule activity	GO:0010467//gene expression;GO:0034645//cellular macromolecule biosynthetic process;GO:0044238//primary metabolic process
scaffold6.t459	scaffold6.g459	quadrant3	690.97	1695.91	1.29536	5.3e-17	91.6	114.77	0.325284	0.00379998	RPL11A	60S ribosomal protein L11-A [Meyerozyma guilliermondii ATCC 6260]	Genetic Information Processing	Translation	ko03010//Ribosome	K02868	GO:0015934//large ribosomal subunit;GO:0043231//intracellular membrane-bounded organelle	GO:0003723//RNA binding;GO:0005198//structural molecule activity	GO:0006412//translation;GO:0022618//ribonucleoprotein complex assembly
scaffold1.t328	scaffold1.g328	quadrant3	2033.37	6095.42	1.58385	3.17e-20	87.87	108.27	0.301201	0.00380625	RPS18A	40S ribosomal protein S18 [Meyerozyma guilliermondii ATCC 6260]	Genetic Information Processing	Translation	ko03010//Ribosome	K02964	-	-	-
scaffold8.t45	scaffold8.g45	quadrant3	29.33	58.94	1.00695	1.69e-05	84.53	114.63	0.439434	0.00380799	--	54S ribosomal protein L25 mitochondrial [Meyerozyma sp. JA9]	-	-	-	-	GO:0000315//organellar large ribosomal subunit;GO:0043231//intracellular membrane-bounded organelle	GO:0005198//structural molecule activity	GO:0006412//translation
scaffold8.t194	scaffold8.g194	quadrant3	12.05	38.21	1.66519	8.39e-26	85.53	125.83	0.556955	0.00382937	ABCG11	ABC transporter G family member [Meyerozyma sp. JA9]	-	-	-	-	-	GO:0017111//nucleoside-triphosphatase activity;GO:0032550//purine ribonucleoside binding	-
scaffold3.t542	scaffold3.g542	quadrant3	128.4	355.5	1.46923	5.81e-21	92.3	112.1	0.280384	0.00408501	rplC	54S ribosomal protein L9 mitochondrial [Meyerozyma sp. JA9]	Genetic Information Processing	Translation	ko03010//Ribosome	K02906	GO:0000315//organellar large ribosomal subunit;GO:0043231//intracellular membrane-bounded organelle	GO:0005198//structural molecule activity	GO:0006412//translation
scaffold3.t689	scaffold3.g689	quadrant3	13.21	47.33	1.84123	4.97e-25	82.57	109.9	0.41256	0.0041354	HGH1	Protein HGH1 [Meyerozyma sp. JA9]	-	-	-	-	-	-	-
scaffold1.t600	scaffold1.g600	quadrant3	6.73	13.51	1.00642	0.033263	86.87	109.03	0.327895	0.00428147	--	54S ribosomal protein L33 mitochondrial [Meyerozyma sp. JA9]	Genetic Information Processing	Translation	ko03010//Ribosome	K02907	GO:0000315//organellar large ribosomal subunit;GO:0043231//intracellular membrane-bounded organelle	GO:0016853//isomerase activity;GO:0097159//organic cyclic compound binding;GO:1901363//heterocyclic compound binding	GO:0006261//DNA-dependent DNA replication;GO:0006325//chromatin organization;GO:0006412//translation;GO:0022402//cell cycle process;GO:0071103//DNA conformation change
scaffold4.t498	scaffold4.g498	quadrant3	0.08	1.8	4.49185	0.0119203	73.5	113	0.620507	0.00433369	CDC31	Cell division control protein 31 [Meyerozyma sp. JA9]	-	-	-	-	GO:0005816//spindle pole body;GO:0030529//intracellular ribonucleoprotein complex;GO:0043234//protein complex;GO:0044428//nuclear part;GO:0044450//microtubule organizing center part	GO:0005198//structural molecule activity;GO:0005515//protein binding;GO:0046872//metal ion binding	GO:0006511//ubiquitin-dependent protein catabolic process;GO:0007088//regulation of mitotic nuclear division;GO:0008104//protein localization;GO:0030474//spindle pole body duplication;GO:0042325//regulation of phosphorylation
scaffold2.t827	scaffold2.g827	quadrant3	14.39	36.14	1.32853	3.25e-11	90	115.13	0.355309	0.00446024	MRPS17	37S ribosomal protein S17 mitochondrial [Meyerozyma sp. JA9]	Genetic Information Processing	Translation	ko03010//Ribosome	K02961	GO:0000314//organellar small ribosomal subunit;GO:0043231//intracellular membrane-bounded organelle	GO:0005198//structural molecule activity	GO:0006412//translation
scaffold5.t215	scaffold5.g215	quadrant3	19.75	39.98	1.01706	1.08e-05	94.03	112.93	0.264227	0.00455948	ERV25	Endoplasmic reticulum vesicle protein 25 [Meyerozyma sp. JA9]	-	-	-	-	GO:0030133//transport vesicle;GO:0031090//organelle membrane;GO:0031224//intrinsic component of membrane	-	GO:0016482//cytoplasmic transport
scaffold6.t367	scaffold6.g367	quadrant3	2.01	8.43	2.06834	2.1e-08	85.43	113.6	0.411092	0.00511153	HMO1	Transcriptional regulator HMO1 [Meyerozyma sp. JA9]	-	-	-	-	GO:0000792//heterochromatin;GO:0030684//preribosome;GO:0043231//intracellular membrane-bounded organelle;GO:0044444//cytoplasmic part	GO:0000217//DNA secondary structure binding	GO:0001558//regulation of cell growth;GO:0030447//filamentous growth;GO:0045944//positive regulation of transcription from RNA polymerase II promoter;GO:0051276//chromosome organization
scaffold8.t171	scaffold8.g171	quadrant3	1.87	4.4	1.23337	0.00434317	87.47	118.17	0.434018	0.00526007	ABP140	tRNA(Thr) (cytosine(32)-N(3))-methyltransferase [Candida viswanathii]	-	-	-	-	GO:0030427//site of polarized growth;GO:0044430//cytoskeletal part	GO:0003779//actin binding;GO:0016427//tRNA (cytosine) methyltransferase activity	GO:0001510//RNA methylation;GO:0022607//cellular component assembly
scaffold6.t332	scaffold6.g332	quadrant3	91.2	250.01	1.45483	9.9e-09	81.17	147.93	0.865988	0.00565246	--	Valine--tRNA ligase mitochondrial [Meyerozyma sp. JA9]	-	-	-	-	-	-	-
scaffold5.t213	scaffold5.g213	quadrant3	12.39	48.98	1.98253	4.5e-15	91.73	113.83	0.311405	0.0058126	OAC1	Mitochondrial oxaloacetate transport protein [Meyerozyma sp. JA9]	-	-	-	-	GO:0019866//organelle inner membrane;GO:0031224//intrinsic component of membrane;GO:0043231//intracellular membrane-bounded organelle	GO:0015103//inorganic anion transmembrane transporter activity;GO:0015556//C4-dicarboxylate transmembrane transporter activity	GO:0015698//inorganic anion transport;GO:0015740//C4-dicarboxylate transport;GO:0044763//single-organism cellular process
scaffold2.t781	scaffold2.g781	quadrant3	1.35	6.17	2.1951	5.06e-07	87.47	106.2	0.279979	0.00591456	--	DEHA2F06996p [Debaryomyces hansenii CBS767]	-	-	-	-	-	-	-
scaffold8.t182	scaffold8.g182	quadrant3	1051.99	3208.31	1.60869	8.2e-23	88.5	112	0.339749	0.00619474	EFB1	DEHA2C11440p [Debaryomyces hansenii CBS767]	-	-	-	-	GO:0030529//intracellular ribonucleoprotein complex;GO:0043234//protein complex;GO:0044444//cytoplasmic part	GO:0008135//translation factor activity, RNA binding	GO:0006417//regulation of translation;GO:0032231//regulation of actin filament bundle assembly;GO:0043087//regulation of GTPase activity
scaffold4.t85	scaffold4.g85	quadrant3	44.08	195.35	2.14795	2.2e-29	87.4	109.23	0.321708	0.00626864	MRP17	mitochondrial 37S ribosomal protein YmS16 [Debaryomyces hansenii CBS767]	Genetic Information Processing	Translation	ko03010//Ribosome	K02990	GO:0005840//ribosome;GO:0043231//intracellular membrane-bounded organelle	GO:0003723//RNA binding;GO:0005198//structural molecule activity	GO:0010467//gene expression
scaffold2.t232	scaffold2.g232	quadrant3	2.47	6.86	1.4737	0.00146505	89.1	108.93	0.289948	0.00701078	RRT14	RecName: Full=Regulator of rDNA transcription 14 [Meyerozyma guilliermondii ATCC 6260]	-	-	-	-	GO:0043231//intracellular membrane-bounded organelle;GO:0043232//intracellular non-membrane-bounded organelle	-	GO:0010468//regulation of gene expression;GO:0034645//cellular macromolecule biosynthetic process
scaffold7.t375	scaffold7.g375	quadrant3	254.33	513.51	1.01368	5.91e-07	84.13	120.1	0.513487	0.00748798	NHP6	Non-histone chromosomal protein 6 [Meyerozyma sp. JA9]	-	-	-	-	GO:0032300//mismatch repair complex;GO:0043231//intracellular membrane-bounded organelle;GO:0043232//intracellular non-membrane-bounded organelle;GO:0044444//cytoplasmic part	GO:0003677//DNA binding;GO:0003682//chromatin binding	GO:0001192//maintenance of transcriptional fidelity during DNA-templated transcription elongation;GO:0006281//DNA repair;GO:0006333//chromatin assembly or disassembly;GO:0010468//regulation of gene expression;GO:0016568//chromatin modification;GO:0070897//DNA-templated transcriptional preinitiation complex assembly
scaffold6.t126	scaffold6.g126	quadrant3	16.55	43.87	1.40658	1.45e-15	87.87	113	0.362935	0.00750113	--	DEHA2G13266p [Debaryomyces hansenii CBS767]	-	-	-	-	-	-	-
scaffold1.t956	scaffold1.g956	quadrant3	0.94	39.53	5.38904	4.22e-63	82.97	116.33	0.487661	0.00773549	SPCC663.06c	LAMI_0F00144g1_1 [Lachancea mirantina]	-	-	-	-	GO:0044424//intracellular part	GO:0003824//catalytic activity	GO:0044710//single-organism metabolic process
scaffold2.t48	scaffold2.g48	quadrant3	400.34	922.36	1.2041	1.1e-13	65.7	150.57	1.19644	0.00816002	ADH2	Alcohol dehydrogenase 3 mitochondrial [Meyerozyma sp. JA9]	Metabolism;Metabolism;Metabolism;Metabolism;Metabolism	Global and overview maps;Global and overview maps;Carbohydrate metabolism;Lipid metabolism;Amino acid metabolism	ko01100//Metabolic pathways;ko01110//Biosynthesis of secondary metabolites;ko00010//Glycolysis / Gluconeogenesis;ko00071//Fatty acid degradation;ko00350//Tyrosine metabolism	K13953;K13953;K13953;K13953;K13953	GO:0009277//fungal-type cell wall;GO:0016020//membrane;GO:0044429//mitochondrial part	GO:0016616//oxidoreductase activity, acting on the CH-OH group of donors, NAD or NADP as acceptor;GO:0016746//transferase activity, transferring acyl groups;GO:0036094//small molecule binding;GO:0046914//transition metal ion binding	GO:0000955//amino acid catabolic process via Ehrlich pathway;GO:0006115//ethanol biosynthetic process;GO:0015980//energy derivation by oxidation of organic compounds;GO:0044010//single-species biofilm formation;GO:0051703//intraspecies interaction between organisms;GO:0052251//induction by organism of defense response of other organism involved in symbiotic interaction
scaffold7.t275	scaffold7.g275	quadrant3	31.1	106.32	1.77363	3.78e-23	86.1	117.6	0.449803	0.00854295	MRPL10	54S ribosomal protein L10 mitochondrial [Meyerozyma sp. JA9]	Genetic Information Processing	Translation	ko03010//Ribosome	K02876	GO:0000315//organellar large ribosomal subunit;GO:0043231//intracellular membrane-bounded organelle	GO:0005198//structural molecule activity	GO:0006412//translation
scaffold7.t365	scaffold7.g365	quadrant3	1460.53	5139.62	1.81517	2.68e-31	88.7	111.97	0.336063	0.0085552	RPL20A	60S ribosomal protein L20-B [Meyerozyma sp. JA9]	Genetic Information Processing	Translation	ko03010//Ribosome	K02882	GO:0030529//intracellular ribonucleoprotein complex	GO:0005198//structural molecule activity	GO:0007275//multicellular organism development;GO:0010467//gene expression
scaffold4.t196	scaffold4.g196	quadrant3	33.06	186.3	2.49459	9.35e-36	94	117.43	0.321109	0.00887234	RPS27B	40S ribosomal protein S27-B [Meyerozyma sp. JA9]	Genetic Information Processing	Translation	ko03010//Ribosome	K02978	GO:0015935//small ribosomal subunit	GO:0003677//DNA binding;GO:0005198//structural molecule activity;GO:0046914//transition metal ion binding	GO:0000478//endonucleolytic cleavage involved in rRNA processing;GO:0006412//translation;GO:0010468//regulation of gene expression;GO:0022618//ribonucleoprotein complex assembly;GO:0030490//maturation of SSU-rRNA
scaffold4.t161	scaffold4.g161	quadrant3	75.53	242.78	1.68451	3.89e-19	86.8	109.93	0.340862	0.00892194	HTB1	RecName: Full=Histone H2B.1 [Meyerozyma guilliermondii ATCC 6260]	-	-	-	-	-	-	-
scaffold2.t89	scaffold2.g89	quadrant3	73.98	148.21	1.0025	8.71e-07	95.1	115.23	0.277041	0.00949571	ATP18	DEHA2B07568p [Debaryomyces hansenii CBS767]	Metabolism;Metabolism	Global and overview maps;Energy metabolism	ko01100//Metabolic pathways;ko00190//Oxidative phosphorylation	K02142;K02142	GO:0044455//mitochondrial membrane part;GO:0045263//proton-transporting ATP synthase complex, coupling factor F(o)	GO:0015078//hydrogen ion transmembrane transporter activity;GO:0019829//cation-transporting ATPase activity	GO:0006461//protein complex assembly;GO:0006754//ATP biosynthetic process;GO:0007005//mitochondrion organization;GO:0044765//single-organism transport
scaffold2.t20	scaffold2.g20	quadrant3	11.19	26.02	1.21717	0.00161008	90.43	110.1	0.283888	0.00959586	SMD2	Endoribonuclease YSH1 [Meyerozyma sp. JA9]	Genetic Information Processing	Transcription	ko03040//Spliceosome	K11096	GO:0005684//U2-type spliceosomal complex;GO:0043234//protein complex;GO:0044423//virion part;GO:0097525//spliceosomal snRNP complex	GO:0003676//nucleic acid binding	GO:0000377//RNA splicing, via transesterification reactions with bulged adenosine as nucleophile
scaffold1.t1020	scaffold1.g1020	quadrant3	51.48	106.36	1.04678	3.64e-12	87.53	110.6	0.337447	0.0114696	ATP12	Protein ATP12 mitochondrial [Meyerozyma sp. JA9]	-	-	-	-	GO:0043231//intracellular membrane-bounded organelle	GO:0005515//protein binding	GO:0007005//mitochondrion organization;GO:0070071//proton-transporting two-sector ATPase complex assembly
scaffold1.t1025	scaffold1.g1025	quadrant3	24.66	84.71	1.78036	2.15e-21	87.53	120.07	0.455931	0.0115615	TIM21	Mitochondrial import inner membrane translocase subunit TIM21 [Meyerozyma sp. JA9]	-	-	-	-	GO:0019866//organelle inner membrane;GO:0043231//intracellular membrane-bounded organelle;GO:0043234//protein complex;GO:0044425//membrane part	-	GO:0006839//mitochondrial transport;GO:0008104//protein localization
scaffold2.t285	scaffold2.g285	quadrant3	367.1	1687.76	2.20087	1.88e-55	91.47	113.37	0.309679	0.0147522	HHT1	histone H3 [Scheffersomyces stipitis CBS 6054]	-	-	-	-	GO:0000775//chromosome, centromeric region;GO:0000786//nucleosome;GO:0031224//intrinsic component of membrane;GO:0043231//intracellular membrane-bounded organelle	GO:0003676//nucleic acid binding;GO:0046983//protein dimerization activity	GO:0006289//nucleotide-excision repair;GO:0006351//transcription, DNA-templated;GO:0034728//nucleosome organization
scaffold4.t171	scaffold4.g171	quadrant3	3.07	8.3	1.43273	0.00590599	91.7	111.13	0.277298	0.0156897	YDR286C	Glutaredoxin-like protein [Meyerozyma sp. JA9]	-	-	-	-	-	-	-
scaffold3.t598	scaffold3.g598	quadrant3	11.42	46.26	2.01862	3.09e-24	85.83	107.73	0.327855	0.01716	MME1	mitochondrial carrier [Yamadazyma tenuis ATCC 10573]	-	-	-	-	GO:0031224//intrinsic component of membrane	-	GO:0044763//single-organism cellular process;GO:0051234//establishment of localization
scaffold2.t733	scaffold2.g733	quadrant3	61.46	147.54	1.26335	5.3e-14	86.7	106.13	0.291774	0.0183529	FPS1	Farnesyl pyrophosphate synthase [Meyerozyma sp. JA9]	Metabolism;Metabolism;Metabolism	Global and overview maps;Global and overview maps;Metabolism of terpenoids and polyketides	ko01100//Metabolic pathways;ko01110//Biosynthesis of secondary metabolites;ko00900//Terpenoid backbone biosynthesis	K00787;K00787;K00787	GO:0043231//intracellular membrane-bounded organelle;GO:0044444//cytoplasmic part	GO:0004659//prenyltransferase activity	GO:0006720//isoprenoid metabolic process;GO:0008204//ergosterol metabolic process;GO:0008654//phospholipid biosynthetic process
scaffold1.t323	scaffold1.g323	quadrant3	48.28	195.26	2.0159	7.2e-33	88.87	113.27	0.350009	0.0187227	MRPS16	37S ribosomal protein S16 mitochondrial [Meyerozyma sp. JA9]	Genetic Information Processing	Translation	ko03010//Ribosome	K02959	GO:0000314//organellar small ribosomal subunit;GO:0043231//intracellular membrane-bounded organelle	GO:0005198//structural molecule activity	GO:0006412//translation
scaffold1.t795	scaffold1.g795	quadrant3	550.35	1658.24	1.59123	1.08e-29	93.03	112.5	0.274105	0.0199874	RPL32	60S ribosomal protein L32 [Meyerozyma sp. JA9]	Genetic Information Processing	Translation	ko03010//Ribosome	K02912	GO:0015934//large ribosomal subunit	GO:0005198//structural molecule activity	GO:0006412//translation;GO:0007275//multicellular organism development
scaffold2.t224	scaffold2.g224	quadrant3	8.2	22.81	1.47656	6.15e-05	90.67	115.93	0.354651	0.0207169	PET191	CIC11C00000001637 [[Candida] intermedia]	-	-	-	-	GO:0031304//intrinsic component of mitochondrial inner membrane;GO:0031970//organelle envelope lumen	-	GO:0008535//respiratory chain complex IV assembly
scaffold2.t238	scaffold2.g238	quadrant3	796.7	2881.18	1.85455	1.47e-31	91.37	118	0.369047	0.0261802	RPS7A	40S ribosomal protein S7-A [Meyerozyma guilliermondii ATCC 6260]	Genetic Information Processing	Translation	ko03010//Ribosome	K02993	-	-	-
scaffold6.t452	scaffold6.g452	quadrant3	19.25	40.57	1.07519	1.17e-05	70.03	139.17	0.9907	0.0266656	SYM1	Protein SYM1 [Meyerozyma sp. JA9]	Cellular Processes	Transport and catabolism	ko04146//Peroxisome	K13348	GO:0019866//organelle inner membrane;GO:0031224//intrinsic component of membrane;GO:0043231//intracellular membrane-bounded organelle	-	GO:0034308//primary alcohol metabolic process
scaffold1.t549	scaffold1.g549	quadrant3	29.61	61.58	1.05614	4.69e-07	86.9	104.83	0.270669	0.0311596	MRP8	Piso0_005793 [Millerozyma farinosa CBS 7064]	-	-	-	-	GO:0044424//intracellular part	-	-
scaffold9.t63	scaffold9.g63	quadrant3	91.6	191.75	1.06578	1e-11	85.87	106.57	0.311586	0.0373731	RPN6	PCI-domain-containing protein [Suhomyces tanzawaensis NRRL Y-17324]	Genetic Information Processing	Folding, sorting and degradation	ko03050//Proteasome	K03036	GO:0005838//proteasome regulatory particle;GO:0031597//cytosolic proteasome complex	-	GO:0019941//modification-dependent protein catabolic process;GO:0043623//cellular protein complex assembly
scaffold3.t807	scaffold3.g807	quadrant3	0.9	1.94	1.11054	0.0633125	88.07	109.23	0.310745	0.0407281	--	DEHA2E16544p [Debaryomyces hansenii CBS767]	-	-	-	-	GO:0043231//intracellular membrane-bounded organelle	GO:0003676//nucleic acid binding;GO:0046914//transition metal ion binding	GO:0006355//regulation of transcription, DNA-templated
scaffold1.t210	scaffold1.g210	quadrant3	57.66	161.06	1.48187	4.5e-14	86.13	108.43	0.332165	0.0425324	NHP2	H/ACA ribonucleoprotein complex subunit 2 [Meyerozyma sp. JA9]	Genetic Information Processing	Translation	ko03008//Ribosome biogenesis in eukaryotes	K11129	GO:0030529//intracellular ribonucleoprotein complex;GO:0044423//virion part;GO:0044452//nucleolar part	GO:0030515//snoRNA binding	GO:0000154//rRNA modification;GO:0001522//pseudouridine synthesis
scaffold3.t371	scaffold3.g371	quadrant3	189.08	452.36	1.25851	1.15e-09	84.4	108.77	0.365922	0.0447598	ATP19	DEHA2G09680p [Debaryomyces hansenii CBS767]	Metabolism;Metabolism	Global and overview maps;Energy metabolism	ko01100//Metabolic pathways;ko00190//Oxidative phosphorylation	K02143;K02143	GO:0031966//mitochondrial membrane;GO:0045263//proton-transporting ATP synthase complex, coupling factor F(o)	GO:0019829//cation-transporting ATPase activity	GO:0006461//protein complex assembly;GO:0006754//ATP biosynthetic process;GO:0006810//transport
scaffold5.t417	scaffold5.g417	quadrant3	7.53	55.22	2.87511	1.53e-53	90.03	115.93	0.364764	0.0512108	ARO10	Transaminated amino acid decarboxylase [Meyerozyma sp. JA9]	Metabolism;Metabolism	Global and overview maps;Amino acid metabolism	ko01100//Metabolic pathways;ko00360//Phenylalanine metabolism	K12732;K12732	GO:0044464//cell part	GO:0016831//carboxy-lyase activity;GO:0019842//vitamin binding;GO:0046872//metal ion binding	GO:0009063//cellular amino acid catabolic process
scaffold3.t746	scaffold3.g746	quadrant3	67.54	206.55	1.6127	4.23e-14	81.67	120.8	0.564801	0.0612079	RPL29	60S ribosomal protein L29 [Meyerozyma sp. JA9]	Genetic Information Processing	Translation	ko03010//Ribosome	K02905	GO:0015934//large ribosomal subunit	GO:0005198//structural molecule activity	GO:0006412//translation
scaffold2.t847	scaffold2.g847	quadrant3	6.99	16.55	1.24376	2.95e-10	89.6	117.7	0.393544	0.0798631	--	DEHA2F05324p [Debaryomyces hansenii CBS767]	-	-	-	-	-	-	-
scaffold9.t72	scaffold9.g72	quadrant3	19.09	39.03	1.0319	2.3e-08	87.77	106.2	0.275039	0.0834927	PTP2	Tyrosine-protein phosphatase 2 [Meyerozyma sp. JA9]	Environmental Information Processing	Signal transduction	ko04011//MAPK signaling pathway - yeast	K19806	-	GO:0004721//phosphoprotein phosphatase activity	GO:0006470//protein dephosphorylation
scaffold1.t698	scaffold1.g698	quadrant3	8.4	19.29	1.19907	5.02e-05	88.23	106.97	0.277766	0.156833	--	Protein LSM12 [Meyerozyma sp. JA9]	-	-	-	-	-	-	-
scaffold3.t218	scaffold3.g218	quadrant3	11	25.21	1.19625	1.86e-10	93.67	113.5	0.277085	0.164463	NHX1	Endosomal/prevacuolar sodium/hydrogen exchanger [Meyerozyma sp. JA9]	-	-	-	-	GO:0005768//endosome;GO:0031224//intrinsic component of membrane;GO:0044446//intracellular organelle part	GO:0005451//monovalent cation:proton antiporter activity;GO:0016817//hydrolase activity, acting on acid anhydrides	GO:0006814//sodium ion transport;GO:0006885//regulation of pH;GO:0015992//proton transport;GO:0030004//cellular monovalent inorganic cation homeostasis;GO:0034220//ion transmembrane transport
