# Supplementary material for: Salt stress perception and metabolic regulation network analysis of a marine probiotic Meyerozyma guilliermondii GXDK6
Source: Front Microbiol. 2023 Jul 17;14:1193352. doi: 10.3389/fmicb.2023.1193352 (PMC10387536; doi:10.3389/fmicb.2023.1193352)
Supplement: Supplementary file 2 [file Data_Sheet_2.zip › Table_S8.xlsx]

## Sheet: Table S8
Supplementary material Table S8. The 115 associated DEGs/DEPs in GXDK6 were down-regulated under 10% NaCl stress for 16 h. （（The "--" means unknown gene name））
Protein ID	Gene ID	Quadrant	0% NaCl-Avg-Genes	10% NaCl-Avg-Genes	Genes_log2(fc)	Genes_P-value	0% NaCl-Avg-Proteins	10% NaCl-Avg-Proteins	Proteins_log2(fc)	Proteins_P-value	Gene name	Description	KEGG_A_class	KEGG_B_class	Pathway	K_ID	GO Component	GO Function	GO Process
scaffold3.t827	scaffold3.g827	quadrant7	15.79	1.23	-3.68259	6.1e-36	211.63	47.73	-2.1485	0.000150524	GRP2	Piso0_000808 [Millerozyma farinosa CBS 7064]	Metabolism;Environmental Information Processing;Metabolism;Metabolism	Global and overview maps;Signal transduction;Carbohydrate metabolism;Carbohydrate metabolism	ko01100//Metabolic pathways;ko04011//MAPK signaling pathway - yeast;ko00620//Pyruvate metabolism;ko00640//Propanoate metabolism	K17741;K17741;K17741;K17741	GO:0043231//intracellular membrane-bounded organelle;GO:0044444//cytoplasmic part	GO:0016620//oxidoreductase activity, acting on the aldehyde or oxo group of donors, NAD or NADP as acceptor;GO:0018455//alcohol dehydrogenase [NAD(P)+] activity;GO:0048037//cofactor binding	GO:0014070//response to organic cyclic compound;GO:0016125//sterol metabolic process;GO:0040007//growth;GO:0044237//cellular metabolic process
scaffold8.t142	scaffold8.g142	quadrant7	116.71	10.53	-3.47085	3.96e-78	173.07	49.9	-1.79422	3.59e-06	JLP1	Alpha-ketoglutarate-dependent sulfonate dioxygenase [Meyerozyma sp. JA9]	-	-	-	-	-	GO:0016706//oxidoreductase activity, acting on paired donors, with incorporation or reduction of molecular oxygen, 2-oxoglutarate as one donor, and incorporation of one atom each of oxygen into both donors;GO:0043169//cation binding	GO:0019694//alkanesulfonate metabolic process
scaffold2.t647	scaffold2.g647	quadrant7	1711.68	481.81	-1.82888	6.08e-27	154.27	48.2	-1.67832	0.000820409	RGI1	RecName: Full=Respiratory growth induced protein 1 [Meyerozyma guilliermondii ATCC 6260]	-	-	-	-	GO:0016020//membrane;GO:0043231//intracellular membrane-bounded organelle	-	GO:0015980//energy derivation by oxidation of organic compounds
scaffold2.t903	scaffold2.g903	quadrant7	21522.9	7734.56	-1.47648	1.95e-25	140.53	50.73	-1.46991	5.88e-06	ADH2	Alcohol dehydrogenase 2 [Meyerozyma sp. JA9]	Metabolism;Metabolism;Metabolism;Metabolism;Metabolism	Global and overview maps;Global and overview maps;Carbohydrate metabolism;Lipid metabolism;Amino acid metabolism	ko01100//Metabolic pathways;ko01110//Biosynthesis of secondary metabolites;ko00010//Glycolysis / Gluconeogenesis;ko00071//Fatty acid degradation;ko00350//Tyrosine metabolism	K13953;K13953;K13953;K13953;K13953	GO:0009277//fungal-type cell wall;GO:0016020//membrane;GO:0044429//mitochondrial part	GO:0016616//oxidoreductase activity, acting on the CH-OH group of donors, NAD or NADP as acceptor;GO:0016746//transferase activity, transferring acyl groups;GO:0036094//small molecule binding;GO:0046914//transition metal ion binding	GO:0000955//amino acid catabolic process via Ehrlich pathway;GO:0006115//ethanol biosynthetic process;GO:0015980//energy derivation by oxidation of organic compounds;GO:0044010//single-species biofilm formation;GO:0051703//intraspecies interaction between organisms;GO:0052251//induction by organism of defense response of other organism involved in symbiotic interaction
scaffold7.t292	scaffold7.g292	quadrant7	775.93	172.17	-2.17213	1.31e-40	146	56.87	-1.36031	7.79e-05	WHS11	Thymidylate synthase [Meyerozyma sp. JA9]	-	-	-	-	GO:0043231//intracellular membrane-bounded organelle	-	GO:0009987//cellular process;GO:0050896//response to stimulus;GO:0051703//intraspecies interaction between organisms
scaffold3.t246	scaffold3.g246	quadrant7	223.01	6.41	-5.12139	5.28e-12	174.8	69.77	-1.3251	3.68e-06	INO1	Inositol-3-phosphate synthase [Meyerozyma sp. JA9]	Metabolism;Metabolism;Metabolism	Global and overview maps;Global and overview maps;Carbohydrate metabolism	ko01100//Metabolic pathways;ko01110//Biosynthesis of secondary metabolites;ko00562//Inositol phosphate metabolism	K01858;K01858;K01858	GO:0009277//fungal-type cell wall;GO:0044424//intracellular part	GO:0016872//intramolecular lyase activity;GO:0036094//small molecule binding	GO:0006020//inositol metabolic process;GO:0006644//phospholipid metabolic process
scaffold7.t44	scaffold7.g44	quadrant7	668.33	315.41	-1.08333	3.93e-13	127.33	53.93	-1.23936	6.13e-05	PNC1	Nicotinamidase [Meyerozyma sp. JA9]	Metabolism;Organismal Systems;Metabolism	Global and overview maps;Aging;Metabolism of cofactors and vitamins	ko01100//Metabolic pathways;ko04213//Longevity regulating pathway - multiple species;ko00760//Nicotinate and nicotinamide metabolism	K01440;K01440;K01440	GO:0044424//intracellular part	GO:0003824//catalytic activity	-
scaffold5.t72	scaffold5.g72	quadrant7	86.82	10.33	-3.07171	5.13e-69	141.87	64.2	-1.14389	2.91e-05	CRP1	CIC11C00000005212 [[Candida] intermedia]	-	-	-	-	GO:0043231//intracellular membrane-bounded organelle;GO:0098589//membrane region	-	GO:0007186//G-protein coupled receptor signaling pathway
scaffold3.t310	scaffold3.g310	quadrant7	36.01	10.37	-1.79565	6.53e-14	149.7	69.23	-1.11254	5.69e-05	SPCC663.08c	3-oxoacyl-[acyl-carrier-protein] reductase [Wickerhamomyces ciferrii]	-	-	-	-	GO:0044424//intracellular part	GO:0003824//catalytic activity	GO:0044710//single-organism metabolic process
scaffold4.t181	scaffold4.g181	quadrant7	686.61	174.69	-1.97473	4.09e-50	134.97	63	-1.09918	7.65e-06	FAO3	long chain alcohol oxidase [Pichia sp.]	-	-	-	-	-	GO:0000166//nucleotide binding;GO:0016899//oxidoreductase activity, acting on the CH-OH group of donors, oxygen as acceptor	GO:0044710//single-organism metabolic process
scaffold2.t965	scaffold2.g965	quadrant7	64.41	7.86	-3.03461	2.22e-74	148.37	69.4	-1.09616	3.03e-06	--	DEHA2C09372p [Debaryomyces hansenii CBS767]	-	-	-	-	-	-	-
scaffold8.t71	scaffold8.g71	quadrant7	74.55	23.67	-1.65508	2.28e-33	133.97	64.13	-1.06273	1.7e-07	EBP1	DEHA2C04576p [Debaryomyces hansenii CBS767]	-	-	-	-	GO:0000322//storage vacuole;GO:0009277//fungal-type cell wall	GO:0008289//lipid binding;GO:0016651//oxidoreductase activity, acting on NAD(P)H;GO:0016661//oxidoreductase activity, acting on other nitrogenous compounds as donors;GO:0032553//ribonucleotide binding	GO:0006629//lipid metabolic process;GO:0012501//programmed cell death
scaffold6.t249	scaffold6.g249	quadrant7	1163.69	347.56	-1.74336	8.42e-29	132.63	66.53	-0.995294	9.52e-06	BDH2	DEHA2F16896p [Debaryomyces hansenii CBS767]	Metabolism	Carbohydrate metabolism	ko00650//Butanoate metabolism	K00004	GO:0043231//intracellular membrane-bounded organelle	GO:0016616//oxidoreductase activity, acting on the CH-OH group of donors, NAD or NADP as acceptor;GO:0036094//small molecule binding;GO:0046914//transition metal ion binding	GO:0044710//single-organism metabolic process
scaffold2.t183	scaffold2.g183	quadrant7	651.79	148.59	-2.13308	4.7e-33	138.7	69.83	-0.98998	0.000217688	TMA10	Arginyl-tRNA--protein transferase 1 [Meyerozyma sp. JA9]	-	-	-	-	GO:0030529//intracellular ribonucleoprotein complex;GO:0043231//intracellular membrane-bounded organelle	-	GO:0009269//response to desiccation
scaffold4.t24	scaffold4.g24	quadrant7	195.26	61	-1.67859	4.61e-33	135.57	68.77	-0.979221	0.00646306	FDH1	Formate dehydrogenase 1 [Meyerozyma sp. JA9]	Metabolism;Metabolism;Metabolism;Metabolism	Global and overview maps;Global and overview maps;Carbohydrate metabolism;Energy metabolism	ko01100//Metabolic pathways;ko01200//Carbon metabolism;ko00630//Glyoxylate and dicarboxylate metabolism;ko00680//Methane metabolism	K00122;K00122;K00122;K00122	GO:0044444//cytoplasmic part	GO:0000166//nucleotide binding;GO:0016614//oxidoreductase activity, acting on CH-OH group of donors;GO:0016620//oxidoreductase activity, acting on the aldehyde or oxo group of donors, NAD or NADP as acceptor;GO:0043168//anion binding;GO:0046983//protein dimerization activity	GO:0006734//NADH metabolic process;GO:0015942//formate metabolic process;GO:0019695//choline metabolic process;GO:0055114//oxidation-reduction process
scaffold4.t172	scaffold4.g172	quadrant7	86.52	13.42	-2.68859	1.17e-72	157.93	80.2	-0.977642	5.64e-06	AYR1	NADPH-dependent 1-acyldihydroxyacetone phosphate reductase [Meyerozyma sp. JA9]	Metabolism;Metabolism;Metabolism	Global and overview maps;Lipid metabolism;Lipid metabolism	ko01100//Metabolic pathways;ko00564//Glycerophospholipid metabolism;ko00565//Ether lipid metabolism	K06123;K06123;K06123	GO:0043231//intracellular membrane-bounded organelle;GO:0044444//cytoplasmic part	GO:0003824//catalytic activity	GO:0044710//single-organism metabolic process
scaffold5.t49	scaffold5.g49	quadrant7	44.79	3.65	-3.61721	2.4e-81	149.53	77.1	-0.955664	3.77e-05	TKPR1	Tetraketide alpha-pyrone reductase 1 [Meyerozyma sp. JA9]	-	-	-	-	-	GO:0016614//oxidoreductase activity, acting on CH-OH group of donors;GO:0048037//cofactor binding	GO:0008152//metabolic process
scaffold2.t813	scaffold2.g813	quadrant7	1200.39	519.3	-1.20887	3.07e-23	113.33	59	-0.941785	2.19e-05	MET17	Homocysteine/cysteine synthase [Meyerozyma sp. JA9]	Metabolism;Metabolism;Metabolism;Metabolism;Metabolism;Metabolism	Global and overview maps;Global and overview maps;Global and overview maps;Global and overview maps;Amino acid metabolism;Energy metabolism	ko01100//Metabolic pathways;ko01110//Biosynthesis of secondary metabolites;ko01230//Biosynthesis of amino acids;ko01200//Carbon metabolism;ko00270//Cysteine and methionine metabolism;ko00920//Sulfur metabolism	K17069;K17069;K17069;K17069;K17069;K17069	GO:0009277//fungal-type cell wall;GO:0016020//membrane;GO:0043231//intracellular membrane-bounded organelle;GO:0044444//cytoplasmic part	GO:0016765//transferase activity, transferring alkyl or aryl (other than methyl) groups;GO:0016835//carbon-oxygen lyase activity;GO:0043168//anion binding	GO:0006563//L-serine metabolic process;GO:0009070//serine family amino acid biosynthetic process;GO:0071265//L-methionine biosynthetic process
scaffold4.t265	scaffold4.g265	quadrant7	485.16	168.41	-1.52649	1.56e-27	132.93	69.3	-0.939776	0.000114181	SOL1	6-phosphogluconolactonase-like protein 1 [Meyerozyma sp. JA9]	Metabolism;Metabolism;Metabolism;Metabolism	Global and overview maps;Global and overview maps;Global and overview maps;Carbohydrate metabolism	ko01100//Metabolic pathways;ko01110//Biosynthesis of secondary metabolites;ko01200//Carbon metabolism;ko00030//Pentose phosphate pathway	K01057;K01057;K01057;K01057	GO:0044424//intracellular part	GO:0016740//transferase activity;GO:0052689//carboxylic ester hydrolase activity	GO:0006739//NADP metabolic process;GO:0007275//multicellular organism development
scaffold2.t911	scaffold2.g911	quadrant7	244.81	76.99	-1.66892	1.38e-42	124.1	64.73	-0.938922	0.000167838	PUT1	Proline dehydrogenase mitochondrial [Meyerozyma sp. JA9]	Metabolism;Metabolism;Metabolism	Global and overview maps;Global and overview maps;Amino acid metabolism	ko01100//Metabolic pathways;ko01110//Biosynthesis of secondary metabolites;ko00330//Arginine and proline metabolism	K00318;K00318;K00318	GO:0043231//intracellular membrane-bounded organelle	GO:0016645//oxidoreductase activity, acting on the CH-NH group of donors	GO:0006536//glutamate metabolic process;GO:0006560//proline metabolic process
scaffold1.t665	scaffold1.g665	quadrant7	663.89	326.67	-1.02309	5.85e-18	131.23	68.7	-0.933752	4.98e-07	--	Piso0_005310 [Millerozyma farinosa CBS 7064]	-	-	-	-	GO:0019867//outer membrane;GO:0031224//intrinsic component of membrane	-	-
scaffold2.t74	scaffold2.g74	quadrant7	287.55	61.57	-2.22345	1.85e-51	130.5	69.57	-0.907582	0.00130907	elo-3	Elongation of very long chain fatty acids protein [Meyerozyma sp. JA9]	-	-	-	-	GO:0031224//intrinsic component of membrane	GO:0003824//catalytic activity	GO:0006631//fatty acid metabolic process
scaffold6.t83	scaffold6.g83	quadrant7	5803.32	1143.66	-2.34322	7.46e-63	132.67	71.8	-0.88575	2.07e-06	ERG1	Squalene monooxygenase [Meyerozyma sp. JA9]	Metabolism;Metabolism;Metabolism;Metabolism	Global and overview maps;Global and overview maps;Lipid metabolism;Metabolism of terpenoids and polyketides	ko01100//Metabolic pathways;ko01110//Biosynthesis of secondary metabolites;ko00100//Steroid biosynthesis;ko00909//Sesquiterpenoid and triterpenoid biosynthesis	K00511;K00511;K00511;K00511	GO:0031090//organelle membrane;GO:0031224//intrinsic component of membrane;GO:0043231//intracellular membrane-bounded organelle;GO:0043232//intracellular non-membrane-bounded organelle	GO:0000166//nucleotide binding;GO:0016616//oxidoreductase activity, acting on the CH-OH group of donors, NAD or NADP as acceptor;GO:0016709//oxidoreductase activity, acting on paired donors, with incorporation or reduction of molecular oxygen, NAD(P)H as one donor, and incorporation of one atom of oxygen	GO:0008204//ergosterol metabolic process;GO:0009607//response to biotic stimulus;GO:0032787//monocarboxylic acid metabolic process;GO:0033554//cellular response to stress;GO:0042493//response to drug;GO:0042594//response to starvation;GO:0051641//cellular localization;GO:0070784//regulation of growth of unicellular organism as a thread of attached cells
scaffold4.t183	scaffold4.g183	quadrant7	1137.86	499.63	-1.18739	6.9e-26	122.83	67.47	-0.864455	2.47e-05	HSP104	Heat shock protein [Meyerozyma sp. JA9]	Organismal Systems	Aging	ko04213//Longevity regulating pathway - multiple species	K03695	GO:0012505//endomembrane system;GO:0043231//intracellular membrane-bounded organelle;GO:0072379//ER membrane insertion complex	GO:0005515//protein binding;GO:0016887//ATPase activity;GO:0032550//purine ribonucleoside binding	GO:0007275//multicellular organism development;GO:0008105//asymmetric protein localization;GO:0010286//heat acclimation;GO:0010468//regulation of gene expression;GO:0032988//ribonucleoprotein complex disassembly;GO:0042026//protein refolding;GO:0051084//'de novo' posttranslational protein folding;GO:0051703//intraspecies interaction between organisms;GO:0070413//trehalose metabolism in response t…
scaffold6.t32	scaffold6.g32	quadrant7	6943.46	2667.08	-1.38039	8.98e-34	133.97	73.67	-0.86279	9.81e-06	ECM33	Cell surface GPI-anchored protein ECM33 [Meyerozyma sp. JA9]	-	-	-	-	GO:0009277//fungal-type cell wall;GO:0031225//anchored component of membrane	-	GO:0009607//response to biotic stimulus;GO:0032989//cellular component morphogenesis;GO:0033554//cellular response to stress;GO:0040007//growth;GO:0042594//response to starvation;GO:0051703//intraspecies interaction between organisms;GO:0071555//cell wall organization
scaffold1.t474	scaffold1.g474	quadrant7	58.4	6.12	-3.25445	8.28e-52	124.13	68.47	-0.858417	1.96e-06	Ppp1r3a	regulatory subunit for phosphoprotein phosphatase type 1 (PP-1), partial [Scheffersomyces stipitis CBS 6054]	-	-	-	-	-	-	-
scaffold6.t362	scaffold6.g362	quadrant7	18.7	5.25	-1.83291	7.08e-12	115.53	64.13	-0.849163	0.00115322	SRR1	RecName: Full=Stress response regulator protein 1 [Meyerozyma guilliermondii ATCC 6260]	-	-	-	-	GO:0043231//intracellular membrane-bounded organelle	GO:0004871//signal transducer activity	GO:0002833//positive regulation of response to biotic stimulus;GO:0010468//regulation of gene expression;GO:0012501//programmed cell death;GO:0032109//positive regulation of response to nutrient levels;GO:0035556//intracellular signal transduction;GO:0042594//response to starvation;GO:0044237//cellular metabolic process;GO:0051704//multi-organism process;GO:1900440//regulation of filamentous grow…
scaffold4.t201	scaffold4.g201	quadrant7	525.46	248.44	-1.08069	5.87e-19	123.73	69	-0.842566	0.000144603	YMR295C	CIC11C00000004152 [[Candida] intermedia]	-	-	-	-	GO:0030427//site of polarized growth;GO:0030529//intracellular ribonucleoprotein complex	-	-
scaffold3.t774	scaffold3.g774	quadrant7	1193.5	332.39	-1.84425	5.2e-63	121.5	67.77	-0.842309	0.000559309	--	CIC11C00000000435 [[Candida] intermedia]	-	-	-	-	-	-	-
scaffold1.t622	scaffold1.g622	quadrant7	44.09	14.4	-1.61472	8.56e-28	138.1	77.37	-0.835929	0.00033347	GIT3	glycerophosphoinositol permease [Scheffersomyces stipitis CBS 6054]	-	-	-	-	GO:0031224//intrinsic component of membrane	GO:0015605//organophosphate ester transmembrane transporter activity	GO:0015711//organic anion transport;GO:0044763//single-organism cellular process
scaffold1.t90	scaffold1.g90	quadrant7	70.76	8.51	-3.05514	1.12e-48	125.43	70.7	-0.827139	1.17e-05	AO-I	copper-containing amine oxidase [Scheffersomyces stipitis CBS 6054]	Metabolism;Metabolism;Metabolism;Metabolism;Metabolism;Metabolism	Global and overview maps;Global and overview maps;Amino acid metabolism;Metabolism of other amino acids;Amino acid metabolism;Amino acid metabolism	ko01100//Metabolic pathways;ko01110//Biosynthesis of secondary metabolites;ko00260//Glycine, serine and threonine metabolism;ko00410//beta-Alanine metabolism;ko00350//Tyrosine metabolism;ko00360//Phenylalanine metabolism	K00276;K00276;K00276;K00276;K00276;K00276	-	GO:0016641//oxidoreductase activity, acting on the CH-NH2 group of donors, oxygen as acceptor;GO:0046914//transition metal ion binding;GO:0048037//cofactor binding	GO:0042493//response to drug;GO:0044710//single-organism metabolic process;GO:1901564//organonitrogen compound metabolic process
scaffold6.t219	scaffold6.g219	quadrant7	173.46	36.67	-2.24196	9.84e-50	119.17	67.2	-0.826448	2.12e-05	SPAC25B8.10	DEHA2A03168p [Debaryomyces hansenii CBS767]	-	-	-	-	-	-	-
scaffold2.t93	scaffold2.g93	quadrant7	32.96	3.61	-3.19065	1.6e-48	135.53	76.67	-0.821976	0.000192883	SPAC977.14c	Ifd6p [Candida albicans SC5314]	-	-	-	-	GO:0009277//fungal-type cell wall;GO:0044444//cytoplasmic part	GO:0016616//oxidoreductase activity, acting on the CH-OH group of donors, NAD or NADP as acceptor	GO:0031589//cell-substrate adhesion;GO:0044710//single-organism metabolic process;GO:0051703//intraspecies interaction between organisms
scaffold1.t860	scaffold1.g860	quadrant7	4126.65	1973.64	-1.06411	6.12e-17	124.07	70.37	-0.818151	1.12e-05	HXK2	Hexokinase-2 [Meyerozyma sp. JA9]	Metabolism;Metabolism;Metabolism;Metabolism;Metabolism;Metabolism;Metabolism;Metabolism;Metabolism	Global and overview maps;Global and overview maps;Global and overview maps;Carbohydrate metabolism;Carbohydrate metabolism;Carbohydrate metabolism;Carbohydrate metabolism;Carbohydrate metabolism;Biosynthesis of other secondary metabolites	ko01100//Metabolic pathways;ko01110//Biosynthesis of secondary metabolites;ko01200//Carbon metabolism;ko00010//Glycolysis / Gluconeogenesis;ko00500//Starch and sucrose metabolism;ko00520//Amino sugar and nucleotide sugar metabolism;ko00051//Fructose and mannose metabolism;ko00052//Galactose metabolism;ko00524//Neomycin, kanamycin and gentamicin biosynthesis	K00844;K00844;K00844;K00844;K00844;K00844;K00844;K00844;K00844	GO:0043231//intracellular membrane-bounded organelle;GO:0044444//cytoplasmic part	GO:0004396//hexokinase activity;GO:0032550//purine ribonucleoside binding	GO:0006090//pyruvate metabolic process;GO:0007569//cell aging;GO:0015755//fructose transport;GO:0015758//glucose transport;GO:0016310//phosphorylation;GO:0019318//hexose metabolic process;GO:0032535//regulation of cellular component size;GO:0045990//carbon catabolite regulation of transcription
scaffold5.t36	scaffold5.g36	quadrant7	1172.8	299.39	-1.96984	4.57e-64	125.07	72.53	-0.785981	0.000331154	YJR096W	DEHA2D02442p [Debaryomyces hansenii CBS767]	-	-	-	-	GO:0043231//intracellular membrane-bounded organelle	GO:0008106//alcohol dehydrogenase (NADP+) activity	GO:0006979//response to oxidative stress;GO:0019323//pentose catabolic process
scaffold4.t417	scaffold4.g417	quadrant7	501.88	241.97	-1.0525	4.4e-18	128.13	74.33	-0.785565	9.05e-08	gdh-1	NAD-specific glutamate dehydrogenase [Scheffersomyces stipitis CBS 6054]	Metabolism;Metabolism;Metabolism;Metabolism;Metabolism	Global and overview maps;Amino acid metabolism;Amino acid metabolism;Energy metabolism;Metabolism of other amino acids	ko01100//Metabolic pathways;ko00250//Alanine, aspartate and glutamate metabolism;ko00220//Arginine biosynthesis;ko00910//Nitrogen metabolism;ko00430//Taurine and hypotaurine metabolism	K15371;K15371;K15371;K15371;K15371	GO:0044444//cytoplasmic part	GO:0016639//oxidoreductase activity, acting on the CH-NH2 group of donors, NAD or NADP as acceptor;GO:0036094//small molecule binding	GO:0006103//2-oxoglutarate metabolic process;GO:1901605//alpha-amino acid metabolic process
scaffold2.t622	scaffold2.g622	quadrant7	226.2	97.88	-1.20846	4.57e-23	121.6	70.7	-0.782361	2.63e-05	--	Phytanoyl-CoA dioxygenase domain-containing protein 1 [Meyerozyma sp. JA9]	-	-	-	-	-	-	-
scaffold2.t578	scaffold2.g578	quadrant7	145.36	18.85	-2.94696	9.47e-60	126.07	75.13	-0.746662	0.00194748	HPA2	D-amino-acid N-acetyltransferase HPA3 [Meyerozyma sp. JA9]	Metabolism;Metabolism	Global and overview maps;Amino acid metabolism	ko01100//Metabolic pathways;ko00360//Phenylalanine metabolism	K18852;K18852	GO:0043231//intracellular membrane-bounded organelle	GO:0008080//N-acetyltransferase activity;GO:0046983//protein dimerization activity	GO:0016568//chromatin modification;GO:0034641//cellular nitrogen compound metabolic process;GO:0044710//single-organism metabolic process;GO:0044763//single-organism cellular process;GO:0051260//protein homooligomerization
scaffold3.t725	scaffold3.g725	quadrant7	321.53	118.21	-1.44366	2.84e-30	130.6	77.97	-0.744226	1.91e-06	TPO3	Polyamine transporter 3 [Meyerozyma sp. JA9]	-	-	-	-	GO:0005774//vacuolar membrane;GO:0031224//intrinsic component of membrane	GO:0008324//cation transmembrane transporter activity	GO:0006812//cation transport;GO:0042493//response to drug;GO:0044763//single-organism cellular process
scaffold5.t11	scaffold5.g11	quadrant7	830.11	269.13	-1.62501	1.93e-46	130.33	78.2	-0.736966	3.79e-05	GRP2	NAD(P)-binding protein [Hyphopichia burtonii NRRL Y-1933]	Metabolism;Environmental Information Processing;Metabolism;Metabolism	Global and overview maps;Signal transduction;Carbohydrate metabolism;Carbohydrate metabolism	ko01100//Metabolic pathways;ko04011//MAPK signaling pathway - yeast;ko00620//Pyruvate metabolism;ko00640//Propanoate metabolism	K17741;K17741;K17741;K17741	GO:0043231//intracellular membrane-bounded organelle;GO:0044444//cytoplasmic part	GO:0016620//oxidoreductase activity, acting on the aldehyde or oxo group of donors, NAD or NADP as acceptor;GO:0018455//alcohol dehydrogenase [NAD(P)+] activity;GO:0048037//cofactor binding	GO:0014070//response to organic cyclic compound;GO:0016125//sterol metabolic process;GO:0040007//growth;GO:0044237//cellular metabolic process
scaffold2.t165	scaffold2.g165	quadrant7	791.07	180.37	-2.13287	3.28e-44	128.4	77.07	-0.736466	7.26e-07	FAS2	fatty acid synthase alpha subunit [Meyerozyma guilliermondii ATCC 6260]	Metabolism;Metabolism;Metabolism	Global and overview maps;Global and overview maps;Lipid metabolism	ko01100//Metabolic pathways;ko01212//Fatty acid metabolism;ko00061//Fatty acid biosynthesis	K00667;K00667;K00667	GO:0043231//intracellular membrane-bounded organelle;GO:0043234//protein complex;GO:0044444//cytoplasmic part	GO:0004312//fatty acid synthase activity;GO:0016408//C-acyltransferase activity;GO:0016780//phosphotransferase activity, for other substituted phosphate groups;GO:0036094//small molecule binding;GO:0046872//metal ion binding	GO:0042759//long-chain fatty acid biosynthetic process;GO:0043170//macromolecule metabolic process;GO:0051703//intraspecies interaction between organisms
scaffold9.t10	scaffold9.g10	quadrant7	3755.14	279.92	-3.74576	2.16e-93	129.43	77.87	-0.733131	6.72e-05	GPD	Glyceraldehyde-3-phosphate dehydrogenase [Pichia kudriavzevii]	Metabolism;Metabolism;Metabolism;Metabolism;Metabolism	Global and overview maps;Global and overview maps;Global and overview maps;Global and overview maps;Carbohydrate metabolism	ko01100//Metabolic pathways;ko01110//Biosynthesis of secondary metabolites;ko01230//Biosynthesis of amino acids;ko01200//Carbon metabolism;ko00010//Glycolysis / Gluconeogenesis	K00134;K00134;K00134;K00134;K00134	GO:0009277//fungal-type cell wall;GO:0016020//membrane;GO:0043231//intracellular membrane-bounded organelle;GO:0043232//intracellular non-membrane-bounded organelle	GO:0000166//nucleotide binding;GO:0005515//protein binding;GO:0016620//oxidoreductase activity, acting on the aldehyde or oxo group of donors, NAD or NADP as acceptor	GO:0006006//glucose metabolic process;GO:0006090//pyruvate metabolic process;GO:0012501//programmed cell death;GO:0031589//cell-substrate adhesion;GO:0052251//induction by organism of defense response of other organism involved in symbiotic interaction
scaffold1.t340	scaffold1.g340	quadrant7	46.87	22.26	-1.07443	2.01e-15	122.13	73.77	-0.727416	0.000881155	SPBPB7E8.02	PSP1-domain-containing protein, partial [Suhomyces tanzawaensis NRRL Y-17324]	-	-	-	-	-	-	-
scaffold2.t293	scaffold2.g293	quadrant7	79.15	12.57	-2.65428	2.63e-25	140.07	84.63	-0.726816	0.00262568	--	Stress protein DDR48 [Meyerozyma sp. JA9]	-	-	-	-	GO:0009277//fungal-type cell wall;GO:0044424//intracellular part	GO:0017111//nucleoside-triphosphatase activity	GO:0006259//DNA metabolic process;GO:0006979//response to oxidative stress;GO:0009607//response to biotic stimulus;GO:0033554//cellular response to stress;GO:0040007//growth;GO:0042594//response to starvation
scaffold2.t138	scaffold2.g138	quadrant7	1171.5	303.65	-1.94786	5.22e-55	117.1	71.73	-0.707025	8.31e-05	SPBC1703.13c	Mitochondrial phosphate carrier protein 2 [Meyerozyma sp. JA9]	-	-	-	-	GO:0031224//intrinsic component of membrane;GO:0043231//intracellular membrane-bounded organelle	GO:0005375//copper ion transmembrane transporter activity	GO:0006817//phosphate ion transport;GO:0006825//copper ion transport;GO:0007275//multicellular organism development;GO:0046916//cellular transition metal ion homeostasis
scaffold5.t373	scaffold5.g373	quadrant7	43.61	5.48	-2.99329	7.22e-48	128.8	79.43	-0.697316	0.000286531	--	mannosyltransferase [Scheffersomyces stipitis CBS 6054]	-	-	-	-	-	-	-
scaffold7.t66	scaffold7.g66	quadrant7	51.23	15.27	-1.74588	4.06e-38	117.43	73.33	-0.679301	2e-06	osm1	Fumarate reductase [Meyerozyma sp. JA9]	-	-	-	-	GO:0044424//intracellular part	GO:0016627//oxidoreductase activity, acting on the CH-CH group of donors;GO:0043169//cation binding;GO:0046906//tetrapyrrole binding	GO:0044710//single-organism metabolic process
scaffold8.t44	scaffold8.g44	quadrant7	5030.9	1240.77	-2.01958	3.76e-10	122.33	76.5	-0.677286	1.09e-05	XYL2	xylitol dehydrogenase [Meyerozyma guilliermondii]	Metabolism;Metabolism	Global and overview maps;Carbohydrate metabolism	ko01100//Metabolic pathways;ko00040//Pentose and glucuronate interconversions	K05351;K05351	GO:0009277//fungal-type cell wall	GO:0016616//oxidoreductase activity, acting on the CH-OH group of donors, NAD or NADP as acceptor;GO:0016746//transferase activity, transferring acyl groups;GO:0036094//small molecule binding;GO:0046914//transition metal ion binding	GO:0005997//xylulose metabolic process;GO:0019572//L-arabinose catabolic process
scaffold7.t324	scaffold7.g324	quadrant7	518.7	211	-1.29766	1.45e-31	120.87	76.9	-0.652361	1.52e-05	GOT2	Aspartate aminotransferase mitochondrial [Meyerozyma sp. JA9]	Metabolism;Metabolism;Metabolism;Metabolism;Metabolism;Metabolism;Metabolism;Metabolism;Metabolism;Metabolism;Metabolism;Metabolism	Global and overview maps;Global and overview maps;Global and overview maps;Global and overview maps;Amino acid metabolism;Amino acid metabolism;Global and overview maps;Amino acid metabolism;Amino acid metabolism;Amino acid metabolism;Amino acid metabolism;Amino acid metabolism	ko01100//Metabolic pathways;ko01110//Biosynthesis of secondary metabolites;ko01230//Biosynthesis of amino acids;ko01200//Carbon metabolism;ko00270//Cysteine and methionine metabolism;ko00330//Arginine and proline metabolism;ko01210//2-Oxocarboxylic acid metabolism;ko00250//Alanine, aspartate and glutamate metabolism;ko00220//Arginine biosynthesis;ko00400//Phenylalanine, tyrosine and tryptophan bi…	K14455;K14455;K14455;K14455;K14455;K14455;K14455;K14455;K14455;K14455;K14455;K14455	-	GO:0043168//anion binding;GO:0070546//L-phenylalanine aminotransferase activity	GO:0008652//cellular amino acid biosynthetic process;GO:0009066//aspartate family amino acid metabolic process;GO:0043648//dicarboxylic acid metabolic process
scaffold3.t532	scaffold3.g532	quadrant7	49.19	20.99	-1.22899	1.11e-16	113.8	72.63	-0.647797	0.00343186	NEM1	Nuclear envelope morphology protein 1 [Meyerozyma sp. JA9]	-	-	-	-	GO:0008287//protein serine/threonine phosphatase complex;GO:0031224//intrinsic component of membrane;GO:0043231//intracellular membrane-bounded organelle	GO:0016791//phosphatase activity	GO:0010923//negative regulation of phosphatase activity;GO:0031327//negative regulation of cellular biosynthetic process;GO:0044802//single-organism membrane organization
scaffold4.t445	scaffold4.g445	quadrant7	1754.95	750.91	-1.22471	7.33e-27	120.73	77.27	-0.643906	3.12e-06	Acot9	Acyl-coenzyme A thioesterase 9 mitochondrial [Meyerozyma sp. JA9]	-	-	-	-	-	-	-
scaffold1.t712	scaffold1.g712	quadrant7	139.91	29.61	-2.24018	2.89e-36	123.67	79.17	-0.643492	5.5e-06	ACC1	Acetyl-CoA carboxylase [Meyerozyma sp. JA9]	Metabolism;Metabolism;Metabolism;Metabolism;Metabolism;Metabolism;Metabolism	Global and overview maps;Global and overview maps;Carbohydrate metabolism;Global and overview maps;Carbohydrate metabolism;Lipid metabolism;Biosynthesis of other secondary metabolites	ko01100//Metabolic pathways;ko01110//Biosynthesis of secondary metabolites;ko00620//Pyruvate metabolism;ko01212//Fatty acid metabolism;ko00640//Propanoate metabolism;ko00061//Fatty acid biosynthesis;ko00254//Aflatoxin biosynthesis	K11262;K11262;K11262;K11262;K11262;K11262;K11262	GO:0005774//vacuolar membrane	GO:0016421//CoA carboxylase activity;GO:0016879//ligase activity, forming carbon-nitrogen bonds;GO:0032550//purine ribonucleoside binding;GO:0043169//cation binding	GO:0001676//long-chain fatty acid metabolic process;GO:0006886//intracellular protein transport;GO:0015937//coenzyme A biosynthetic process;GO:0044802//single-organism membrane organization
scaffold7.t181	scaffold7.g181	quadrant7	1276.31	24.54	-5.7005	0	119.37	76.63	-0.639356	0.0066245	AQY1	Aquaporin-2 [Meyerozyma sp. JA9]	-	-	-	-	GO:0031224//intrinsic component of membrane;GO:0044464//cell part	GO:0005372//water transmembrane transporter activity	GO:0006970//response to osmotic stress;GO:0022413//reproductive process in single-celled organism;GO:0042044//fluid transport;GO:0044763//single-organism cellular process;GO:0050826//response to freezing;GO:0051703//intraspecies interaction between organisms
scaffold3.t247	scaffold3.g247	quadrant7	507.14	231.43	-1.13178	2.6e-23	113.87	73.2	-0.63743	0.00173208	CTS1	Endochitinase [Meyerozyma sp. JA9]	Metabolism;Metabolism	Global and overview maps;Carbohydrate metabolism	ko01100//Metabolic pathways;ko00520//Amino sugar and nucleotide sugar metabolism	K01183;K01183	-	-	-
scaffold4.t113	scaffold4.g113	quadrant7	382.77	85.25	-2.16675	5.47e-31	122.43	78.83	-0.635119	0.000296739	STI1	Heat shock protein STI1 [Meyerozyma sp. JA9]	-	-	-	-	GO:0005737//cytoplasm	GO:0004857//enzyme inhibitor activity;GO:0031072//heat shock protein binding;GO:0044822//poly(A) RNA binding	GO:0044267//cellular protein metabolic process
scaffold1.t893	scaffold1.g893	quadrant7	159.92	42.57	-1.90958	9.33e-40	118.1	76.23	-0.631515	6.15e-05	LAP3	Cysteine proteinase 1 mitochondrial [Meyerozyma sp. JA9]	-	-	-	-	GO:0044424//intracellular part	GO:0004175//endopeptidase activity;GO:0043566//structure-specific DNA binding	GO:0019538//protein metabolic process
scaffold4.t136	scaffold4.g136	quadrant7	993.26	442.59	-1.16622	4.28e-27	117.4	75.97	-0.627994	2.9e-05	ERG11	Lanosterol 14-alpha demethylase [Meyerozyma sp. JA9]	Metabolism;Metabolism;Metabolism	Global and overview maps;Global and overview maps;Lipid metabolism	ko01100//Metabolic pathways;ko01110//Biosynthesis of secondary metabolites;ko00100//Steroid biosynthesis	K05917;K05917;K05917	GO:0031224//intrinsic component of membrane;GO:0043231//intracellular membrane-bounded organelle	GO:0016709//oxidoreductase activity, acting on paired donors, with incorporation or reduction of molecular oxygen, NAD(P)H as one donor, and incorporation of one atom of oxygen;GO:0016741//transferase activity, transferring one-carbon groups;GO:0046906//tetrapyrrole binding;GO:0046914//transition metal ion binding	GO:0006694//steroid biosynthetic process;GO:0008204//ergosterol metabolic process;GO:0031580//membrane raft distribution;GO:0042493//response to drug;GO:0070784//regulation of growth of unicellular organism as a thread of attached cells
scaffold5.t287	scaffold5.g287	quadrant7	49.62	18.42	-1.42965	2.25e-23	133.67	88.43	-0.595978	0.000712966	--	DEHA2C00704p [Debaryomyces hansenii CBS767]	-	-	-	-	-	GO:0003824//catalytic activity	GO:0034641//cellular nitrogen compound metabolic process;GO:0044710//single-organism metabolic process
scaffold5.t91	scaffold5.g91	quadrant7	111.31	50.52	-1.13952	4.32e-14	122.2	81.07	-0.592064	6.08e-05	--	CIC11C00000000081 [[Candida] intermedia]	-	-	-	-	-	-	-
scaffold2.t90	scaffold2.g90	quadrant7	1306.61	382.33	-1.77292	3.27e-44	124.13	82.83	-0.583607	2.12e-06	DAL2	Allantoicase [Meyerozyma sp. JA9]	Metabolism;Metabolism	Global and overview maps;Nucleotide metabolism	ko01100//Metabolic pathways;ko00230//Purine metabolism	K01477;K01477	GO:0044424//intracellular part	GO:0016813//hydrolase activity, acting on carbon-nitrogen (but not peptide) bonds, in linear amidines	GO:0000255//allantoin metabolic process
scaffold9.t2	scaffold9.g2	quadrant7	7.57	0.28	-4.75616	5.43e-53	126.1	84.23	-0.582105	0.000756706	--	Hydantoin utilization protein A [Meyerozyma sp. JA9]	-	-	-	-	-	GO:0003824//catalytic activity	-
scaffold4.t366	scaffold4.g366	quadrant7	1.09	0.41	-1.41063	0.00140769	109.27	73.7	-0.568117	0.0246545	--	Exodeoxyribonuclease 1 [Meyerozyma sp. JA9]	-	-	-	-	-	-	-
scaffold7.t299	scaffold7.g299	quadrant7	28.18	5.08	-2.47255	1.19e-32	125.17	85.63	-0.547606	0.00261337	PLT6	DEHA2C05874p [Debaryomyces hansenii CBS767]	-	-	-	-	GO:0031224//intrinsic component of membrane	GO:0022857//transmembrane transporter activity	GO:0006810//transport;GO:0044763//single-organism cellular process
scaffold4.t207	scaffold4.g207	quadrant7	740.58	306.34	-1.2735	2.59e-25	119.83	82.67	-0.535652	4.95e-05	YHR112C	Piso0_005111 [Millerozyma farinosa CBS 7064]	Metabolism;Metabolism;Metabolism;Metabolism;Metabolism;Metabolism	Global and overview maps;Global and overview maps;Global and overview maps;Amino acid metabolism;Energy metabolism;Metabolism of other amino acids	ko01100//Metabolic pathways;ko01110//Biosynthesis of secondary metabolites;ko01230//Biosynthesis of amino acids;ko00270//Cysteine and methionine metabolism;ko00920//Sulfur metabolism;ko00450//Selenocompound metabolism	K01739;K01739;K01739;K01739;K01739;K01739	GO:0043231//intracellular membrane-bounded organelle	GO:0003824//catalytic activity;GO:0043168//anion binding	GO:0044237//cellular metabolic process
scaffold8.t123	scaffold8.g123	quadrant7	27.59	3.38	-3.02922	2.04e-61	123.17	85.23	-0.531122	0.000291007	SPCC550.07	DEHA2C03454p [Debaryomyces hansenii CBS767]	Metabolism;Metabolism;Metabolism;Metabolism	Global and overview maps;Amino acid metabolism;Amino acid metabolism;Amino acid metabolism	ko01100//Metabolic pathways;ko00330//Arginine and proline metabolism;ko00380//Tryptophan metabolism;ko00360//Phenylalanine metabolism	K01426;K01426;K01426;K01426	-	GO:0016810//hydrolase activity, acting on carbon-nitrogen (but not peptide) bonds;GO:0016879//ligase activity, forming carbon-nitrogen bonds	-
scaffold7.t53	scaffold7.g53	quadrant7	153.42	31.81	-2.26993	6.88e-37	113.13	78.53	-0.526647	0.00036077	--	DEHA2C13288p [Debaryomyces hansenii CBS767]	-	-	-	-	-	-	-
scaffold1.t837	scaffold1.g837	quadrant7	40.79	6.57	-2.63498	2.63e-37	108.3	75.87	-0.513495	0.00338003	--	DEHA2F13354p [Debaryomyces hansenii CBS767]	-	-	-	-	-	-	-
scaffold1.t320	scaffold1.g320	quadrant7	8.68	3.11	-1.47868	0.005023	115.07	81.67	-0.494651	6.01e-05	--	DEHA2F22110p [Debaryomyces hansenii CBS767]	-	-	-	-	-	-	-
scaffold4.t396	scaffold4.g396	quadrant7	213.38	91.6	-1.22006	7.44e-20	104.87	75.23	-0.479112	0.000600707	--	DEHA2C10692p [Debaryomyces hansenii CBS767]	-	-	-	-	-	-	-
scaffold3.t573	scaffold3.g573	quadrant7	33.91	14.49	-1.22684	1.62e-13	115.7	83.03	-0.478626	9.92e-06	SGT1	CS domain-containing protein [Debaryomyces fabryi]	-	-	-	-	GO:0044424//intracellular part	GO:0005515//protein binding	GO:0006461//protein complex assembly;GO:0007049//cell cycle;GO:0007154//cell communication;GO:0042493//response to drug;GO:0044237//cellular metabolic process;GO:0044238//primary metabolic process;GO:0050794//regulation of cellular process;GO:0051716//cellular response to stimulus;GO:0071704//organic substance metabolic process
scaffold1.t568	scaffold1.g568	quadrant7	144.48	67.76	-1.09236	4.32e-18	112.83	81.33	-0.472275	0.00271952	--	CIC11C00000004188 [[Candida] intermedia]	-	-	-	-	-	GO:0003824//catalytic activity;GO:0032553//ribonucleotide binding	GO:0044710//single-organism metabolic process
scaffold1.t138	scaffold1.g138	quadrant7	4.42	1.2	-1.88503	6.76e-10	114.87	83.03	-0.468198	0.000448001	--	DEHA2A05258p [Debaryomyces hansenii CBS767]	-	-	-	-	-	-	-
scaffold1.t954	scaffold1.g954	quadrant7	153.13	68.33	-1.1641	1.02e-23	124.97	90.83	-0.46025	1.3487e-05	UAP1	UDP-N-acetylglucosamine pyrophosphorylase [Meyerozyma sp. JA9]	Metabolism;Metabolism	Global and overview maps;Carbohydrate metabolism	ko01100//Metabolic pathways;ko00520//Amino sugar and nucleotide sugar metabolism	K00972;K00972	GO:0043231//intracellular membrane-bounded organelle	GO:0070569//uridylyltransferase activity	GO:0006047//UDP-N-acetylglucosamine metabolic process
scaffold3.t690	scaffold3.g690	quadrant7	38.25	16.48	-1.21504	5.89e-19	115	83.73	-0.45776	0.000168545	CPS1	Carboxypeptidase S [Meyerozyma sp. JA9]	-	-	-	-	GO:0005775//vacuolar lumen	GO:0008235//metalloexopeptidase activity	GO:0006508//proteolysis
scaffold5.t211	scaffold5.g211	quadrant7	51.06	20.49	-1.31737	6.27e-18	116.97	85.17	-0.457737	0.00169169	--	Arylacetamide deacetylase [Scheffersomyces stipitis CBS 6054]	-	-	-	-	-	-	-
scaffold1.t556	scaffold1.g556	quadrant7	34.65	8.7	-1.99308	5.56e-28	110.53	80.57	-0.456227	0.000368133	NAG4	DEHA2A00506p [Debaryomyces hansenii CBS767]	-	-	-	-	GO:0031224//intrinsic component of membrane	-	GO:0007275//multicellular organism development;GO:0042493//response to drug;GO:0044763//single-organism cellular process;GO:0051704//multi-organism process
scaffold7.t52	scaffold7.g52	quadrant7	15.13	2.95	-2.35831	1.2e-19	115.17	84.4	-0.448408	0.00080696	NIT2	CIC11C00000001131 [[Candida] intermedia]	-	-	-	-	-	GO:0016787//hydrolase activity	GO:0008152//metabolic process
scaffold5.t47	scaffold5.g47	quadrant7	26.78	7.88	-1.76471	2.85e-22	116.4	85.53	-0.444532	9.84e-05	YNL134C	NAD(P)-binding protein [Hyphopichia burtonii NRRL Y-1933]	-	-	-	-	-	GO:0003824//catalytic activity	GO:0044710//single-organism metabolic process
scaffold7.t441	scaffold7.g441	quadrant7	0.95	0.43	-1.1375	0.0295821	114.43	84.33	-0.440332	0.000540834	CPS1	Carboxypeptidase S [Meyerozyma sp. JA9]	-	-	-	-	-	GO:0070011//peptidase activity, acting on L-amino acid peptides	GO:0019538//protein metabolic process
scaffold7.t73	scaffold7.g73	quadrant7	201.31	35.81	-2.49096	5.05e-38	102.43	75.53	-0.4395	0.00146342	CTT1	Catalase T [Meyerozyma sp. JA9]	Metabolism;Metabolism;Metabolism;Environmental Information Processing;Cellular Processes;Organismal Systems;Metabolism;Metabolism	Global and overview maps;Global and overview maps;Global and overview maps;Signal transduction;Transport and catabolism;Aging;Carbohydrate metabolism;Amino acid metabolism	ko01100//Metabolic pathways;ko01110//Biosynthesis of secondary metabolites;ko01200//Carbon metabolism;ko04011//MAPK signaling pathway - yeast;ko04146//Peroxisome;ko04213//Longevity regulating pathway - multiple species;ko00630//Glyoxylate and dicarboxylate metabolism;ko00380//Tryptophan metabolism	K03781;K03781;K03781;K03781;K03781;K03781;K03781;K03781	-	GO:0003824//catalytic activity;GO:0016209//antioxidant activity;GO:0043169//cation binding;GO:0046906//tetrapyrrole binding	GO:0006950//response to stress;GO:0044710//single-organism metabolic process
scaffold2.t377	scaffold2.g377	quadrant7	22.74	6.86	-1.72825	1.49e-25	121.5	89.6	-0.439386	0.000164133	FMP42	Protein FMP42 [Meyerozyma sp. JA9]	-	-	-	-	GO:0000322//storage vacuole;GO:0016020//membrane	-	-
scaffold7.t280	scaffold7.g280	quadrant7	143.67	54.15	-1.40769	2.67e-26	118.33	87.57	-0.434403	0.000484577	ITR1	myo-inositol transporter [Scheffersomyces stipitis CBS 6054]	-	-	-	-	GO:0005774//vacuolar membrane;GO:0031224//intrinsic component of membrane	GO:0015166//polyol transmembrane transporter activity	GO:0015791//polyol transport;GO:0016049//cell growth
scaffold6.t161	scaffold6.g161	quadrant7	18.3	7.71	-1.24615	9.96e-08	114.9	85.37	-0.428634	4.08e-06	ROD1	Protein ROD1 [Meyerozyma sp. JA9]	-	-	-	-	-	-	GO:0006897//endocytosis;GO:0042221//response to chemical;GO:0044763//single-organism cellular process;GO:0065007//biological regulation
scaffold7.t296	scaffold7.g296	quadrant7	105.55	47.91	-1.13953	5.85e-18	111.53	83.03	-0.425712	0.00382586	BNA4	Kynurenine 3-monooxygenase [Meyerozyma sp. JA9]	Metabolism;Metabolism	Global and overview maps;Amino acid metabolism	ko01100//Metabolic pathways;ko00380//Tryptophan metabolism	K00486;K00486	GO:0031966//mitochondrial membrane	GO:0016709//oxidoreductase activity, acting on paired donors, with incorporation or reduction of molecular oxygen, NAD(P)H as one donor, and incorporation of one atom of oxygen	GO:0009072//aromatic amino acid family metabolic process;GO:0009607//response to biotic stimulus;GO:0033554//cellular response to stress;GO:0034627//'de novo' NAD biosynthetic process;GO:0040007//growth;GO:0042594//response to starvation;GO:1901605//alpha-amino acid metabolic process
scaffold5.t445	scaffold5.g445	quadrant7	19.11	8.88	-1.10649	6.29e-07	115.63	86.23	-0.42324	0.000252608	OXR1	Oxidation resistance protein 1 [Meyerozyma sp. JA9]	-	-	-	-	GO:0044424//intracellular part	-	-
scaffold4.t489	scaffold4.g489	quadrant7	217.83	79.14	-1.46072	2.63e-18	141.1	105.23	-0.423126	0.00186573	CTR1	Copper transport protein CTR1 [Meyerozyma sp. JA9]	-	-	-	-	GO:0031224//intrinsic component of membrane;GO:0044464//cell part	GO:0005375//copper ion transmembrane transporter activity	GO:0006825//copper ion transport;GO:0034755//iron ion transmembrane transport
scaffold5.t79	scaffold5.g79	quadrant7	70.34	33.11	-1.08708	1.54e-10	109.2	81.8	-0.4168	3.15e-05	ERG5	Cytochrome P450 61 [Meyerozyma sp. JA9]	Metabolism;Metabolism;Metabolism	Global and overview maps;Global and overview maps;Lipid metabolism	ko01100//Metabolic pathways;ko01110//Biosynthesis of secondary metabolites;ko00100//Steroid biosynthesis	K09831;K09831;K09831	GO:0016020//membrane;GO:0043231//intracellular membrane-bounded organelle	GO:0016712//oxidoreductase activity, acting on paired donors, with incorporation or reduction of molecular oxygen, reduced flavin or flavoprotein as one donor, and incorporation of one atom of oxygen;GO:0016717//oxidoreductase activity, acting on paired donors, with oxidation of a pair of donors resulting in the reduction of molecular oxygen to two molecules of water;GO:0046906//tetrapyrrole bind…	GO:0006605//protein targeting;GO:0006694//steroid biosynthetic process;GO:0008204//ergosterol metabolic process;GO:0009607//response to biotic stimulus;GO:0016192//vesicle-mediated transport;GO:0033554//cellular response to stress;GO:0040007//growth;GO:0042594//response to starvation;GO:0051205//protein insertion into membrane
scaffold1.t11	scaffold1.g11	quadrant7	6.35	1.45	-2.12995	8.78e-13	115.6	86.63	-0.416147	0.000227753	fap2	fructosyl amino acid oxidase [Pichia sp. N1-1]	Metabolism;Cellular Processes;Metabolism;Metabolism	Global and overview maps;Transport and catabolism;Amino acid metabolism;Amino acid metabolism	ko01100//Metabolic pathways;ko04146//Peroxisome;ko00260//Glycine, serine and threonine metabolism;ko00310//Lysine degradation	K00306;K00306;K00306;K00306	-	GO:0016647//oxidoreductase activity, acting on the CH-NH group of donors, oxygen as acceptor	GO:0044710//single-organism metabolic process
scaffold4.t311	scaffold4.g311	quadrant7	1.09	0.21	-2.38027	1.41e-05	113.23	85.57	-0.404178	0.0159501	OPT2	Oligopeptide transporter 2 [Meyerozyma sp. JA9]	-	-	-	-	GO:0016021//integral component of membrane;GO:0031985//Golgi cisterna;GO:0042579//microbody	GO:0015198//oligopeptide transporter activity	GO:0006857//oligopeptide transport;GO:0007033//vacuole organization;GO:0019725//cellular homeostasis;GO:0033043//regulation of organelle organization;GO:0045332//phospholipid translocation;GO:0051512//positive regulation of unidimensional cell growth
scaffold2.t531	scaffold2.g531	quadrant7	24.33	9.97	-1.28639	2.9e-15	117.2	88.6	-0.403594	0.00267116	SPAC11D3.09	Piso0_002968 [Millerozyma farinosa CBS 7064]	Metabolism;Metabolism	Global and overview maps;Amino acid metabolism	ko01100//Metabolic pathways;ko00330//Arginine and proline metabolism	K01480;K01480	-	GO:0016813//hydrolase activity, acting on carbon-nitrogen (but not peptide) bonds, in linear amidines;GO:0043169//cation binding	-
scaffold2.t178	scaffold2.g178	quadrant7	8.76	3.38	-1.37336	4.39e-07	114.5	87.27	-0.391845	0.0137732	uaZ	DEHA2A07194p [Debaryomyces hansenii CBS767]	Metabolism;Metabolism;Metabolism	Global and overview maps;Nucleotide metabolism;Biosynthesis of other secondary metabolites	ko01100//Metabolic pathways;ko00230//Purine metabolism;ko00232//Caffeine metabolism	K00365;K00365;K00365	GO:0042579//microbody	GO:0016663//oxidoreductase activity, acting on other nitrogenous compounds as donors, oxygen as acceptor	GO:0009112//nucleobase metabolic process;GO:0044282//small molecule catabolic process
scaffold7.t268	scaffold7.g268	quadrant7	19.87	7.67	-1.37291	3.42e-20	110.93	85	-0.384158	0.00040367	GDB1	Glycogen debranching enzyme [Meyerozyma sp. JA9]	Metabolism;Metabolism;Metabolism	Global and overview maps;Global and overview maps;Carbohydrate metabolism	ko01100//Metabolic pathways;ko01110//Biosynthesis of secondary metabolites;ko00500//Starch and sucrose metabolism	K01196;K01196;K01196	-	-	-
scaffold1.t246	scaffold1.g246	quadrant7	130.69	59.05	-1.14606	3.37e-21	111.1	85.27	-0.381805	6.42e-05	--	DEHA2F19954p [Debaryomyces hansenii CBS767]	-	-	-	-	-	-	-
scaffold7.t401	scaffold7.g401	quadrant7	31.92	9.35	-1.77209	5.42e-19	111.5	86.03	-0.374076	3.22e-05	CG5902	AMME syndrome candidate gene 1 [Candida viswanathii]	-	-	-	-	-	-	GO:0042493//response to drug
scaffold3.t673	scaffold3.g673	quadrant7	42.51	12.85	-1.72577	4.55e-07	119.63	93.1	-0.361766	0.0321914	--	YDL085C-A [Zygosaccharomyces parabailii]	-	-	-	-	GO:0043231//intracellular membrane-bounded organelle	-	-
scaffold3.t494	scaffold3.g494	quadrant7	92.26	20.24	-2.18826	1	109.17	85.07	-0.359867	0.0015157	THI13	4-amino-5-hydroxymethyl-2-methylpyrimidine phosphate synthase THI5 [Meyerozyma sp. JA9]	Metabolism;Metabolism	Global and overview maps;Metabolism of cofactors and vitamins	ko01100//Metabolic pathways;ko00730//Thiamine metabolism	K18278;K18278	GO:0043231//intracellular membrane-bounded organelle;GO:0044444//cytoplasmic part	-	GO:0006772//thiamine metabolic process;GO:0009108//coenzyme biosynthetic process
scaffold2.t642	scaffold2.g642	quadrant7	206.61	74.96	-1.46265	3.88e-24	106.4	83	-0.358315	0.00421882	ATG8	Autophagy-related protein 8, partial [Meyerozyma sp. JA9]	Cellular Processes;Cellular Processes;Cellular Processes	Transport and catabolism;Transport and catabolism;Transport and catabolism	ko04138//Autophagy - yeast;ko04139//Mitophagy - yeast;ko04136//Autophagy - other eukaryotes	K08341;K08341;K08341	GO:0005774//vacuolar membrane;GO:0030659//cytoplasmic vesicle membrane;GO:0044425//membrane part	-	GO:0000746//conjugation;GO:0006623//protein targeting to vacuole;GO:0007033//vacuole organization;GO:0009267//cellular response to starvation;GO:0016237//lysosomal microautophagy;GO:0031503//protein complex localization;GO:0044804//nucleophagy
scaffold7.t423	scaffold7.g423	quadrant7	8.16	2.8	-1.54373	1.21e-08	117.2	92.03	-0.348744	0.00306884	BMT3	DEHA2G24838p [Debaryomyces hansenii CBS767]	-	-	-	-	-	-	-
scaffold1.t492	scaffold1.g492	quadrant7	41.72	17.83	-1.22616	1.66e-17	116.2	91.37	-0.34687	9.94e-05	CRL1	GTP-binding RHO-like protein [Meyerozyma sp. JA9]	-	-	-	-	GO:0005622//intracellular;GO:0005933//cellular bud;GO:0030427//site of polarized growth	GO:0017111//nucleoside-triphosphatase activity;GO:0032550//purine ribonucleoside binding	GO:0000912//assembly of actomyosin apparatus involved in cytokinesis;GO:0008104//protein localization;GO:0032956//regulation of actin cytoskeleton organization;GO:0035556//intracellular signal transduction;GO:0044087//regulation of cellular component biogenesis
scaffold3.t135	scaffold3.g135	quadrant7	46.42	17.73	-1.38839	6.11e-14	112.23	88.57	-0.341665	0.00120294	SSD1	Virulence protein SSD1 [Meyerozyma sp. JA9]	-	-	-	-	GO:0005933//cellular bud;GO:0036464//cytoplasmic ribonucleoprotein granule;GO:0043231//intracellular membrane-bounded organelle	GO:0003729//mRNA binding;GO:0004518//nuclease activity;GO:0030371//translation repressor activity	GO:0006403//RNA localization;GO:0006417//regulation of translation;GO:0016070//RNA metabolic process;GO:0051128//regulation of cellular component organization;GO:0051704//multi-organism process
scaffold4.t394	scaffold4.g394	quadrant7	103.11	28.87	-1.83637	5.16e-28	105.03	82.9	-0.341403	0.0294093	MPO1	hypothetical membrane protein [Scheffersomyces stipitis CBS 6054]	-	-	-	-	-	-	-
scaffold8.t205	scaffold8.g205	quadrant7	3.35	1.49	-1.16741	0.00725225	107.77	85.83	-0.328301	0.00877114	--	predicted protein [Meyerozyma guilliermondii ATCC 6260]	-	-	-	-	-	-	-
scaffold4.t10	scaffold4.g10	quadrant7	284.74	34.98	-3.02491	1.71e-70	118.23	94.27	-0.326817	0.0392147	FDH1	Formate dehydrogenase 1 [Meyerozyma sp. JA9]	Metabolism;Metabolism;Metabolism;Metabolism	Global and overview maps;Global and overview maps;Carbohydrate metabolism;Energy metabolism	ko01100//Metabolic pathways;ko01200//Carbon metabolism;ko00630//Glyoxylate and dicarboxylate metabolism;ko00680//Methane metabolism	K00122;K00122;K00122;K00122	GO:0044444//cytoplasmic part	GO:0000166//nucleotide binding;GO:0016614//oxidoreductase activity, acting on CH-OH group of donors;GO:0016620//oxidoreductase activity, acting on the aldehyde or oxo group of donors, NAD or NADP as acceptor;GO:0032550//purine ribonucleoside binding;GO:0043168//anion binding;GO:0046983//protein dimerization activity	GO:0006734//NADH metabolic process;GO:0015942//formate metabolic process;GO:0019695//choline metabolic process;GO:0055114//oxidation-reduction process
scaffold2.t757	scaffold2.g757	quadrant7	0.57	0.23	-1.33039	0.179162	108.97	87.2	-0.321487	0.000922659	HST2	NAD-dependent protein deacetylase HST2 [Meyerozyma sp. JA9]	Metabolism;Organismal Systems;Metabolism	Global and overview maps;Aging;Metabolism of cofactors and vitamins	ko01100//Metabolic pathways;ko04213//Longevity regulating pathway - multiple species;ko00760//Nicotinate and nicotinamide metabolism	K11121;K11121;K11121	GO:0005720//nuclear heterochromatin;GO:0005737//cytoplasm;GO:0098687//chromosomal region	GO:0000166//nucleotide binding;GO:0016763//transferase activity, transferring pentosyl groups;GO:0017136//NAD-dependent histone deacetylase activity;GO:0043168//anion binding;GO:0046914//transition metal ion binding	GO:0000019//regulation of mitotic recombination;GO:0006476//protein deacetylation;GO:0007569//cell aging;GO:0031936//negative regulation of chromatin silencing
scaffold2.t512	scaffold2.g512	quadrant7	9.51	2.6	-1.87228	4.03e-27	111.8	89.97	-0.313458	0.0115142	ECM21	Protein ECM21 [Meyerozyma sp. JA9]	-	-	-	-	GO:0043231//intracellular membrane-bounded organelle	-	GO:0006355//regulation of transcription, DNA-templated;GO:0071555//cell wall organization
scaffold2.t825	scaffold2.g825	quadrant7	3.23	1.3	-1.30933	0.00010666	113.3	92.07	-0.299397	0.000200557	FUN26	Nucleoside transporter FUN26 [Meyerozyma sp. JA9]	-	-	-	-	GO:0005774//vacuolar membrane;GO:0031224//intrinsic component of membrane	GO:0005337//nucleoside transmembrane transporter activity	GO:0015858//nucleoside transport;GO:0044763//single-organism cellular process
scaffold6.t235	scaffold6.g235	quadrant7	61.97	24.79	-1.32201	1.28e-15	106.87	87.93	-0.28133	0.010214	--	CIC11C00000002851 [[Candida] intermedia]	-	-	-	-	-	-	-
scaffold3.t261	scaffold3.g261	quadrant7	1.88	0.62	-1.59521	0.00536865	104.5	86.2	-0.277743	0.0315599	UGA3	Transcriptional activator protein UGA3 [Meyerozyma sp. JA9]	-	-	-	-	GO:0043231//intracellular membrane-bounded organelle	GO:0003677//DNA binding;GO:0003700//transcription factor activity, sequence-specific DNA binding;GO:0046914//transition metal ion binding	GO:0006357//regulation of transcription from RNA polymerase II promoter;GO:0044116//growth of symbiont involved in interaction with host;GO:0044699//single-organism process
scaffold2.t532	scaffold2.g532	quadrant7	20.89	4.84	-2.11096	3.63e-23	110.67	91.37	-0.276481	0.0141134	AAD16	DEHA2A14542p [Debaryomyces hansenii CBS767]	-	-	-	-	-	GO:0016616//oxidoreductase activity, acting on the CH-OH group of donors, NAD or NADP as acceptor	GO:0044710//single-organism metabolic process
scaffold4.t283	scaffold4.g283	quadrant7	7.79	2.56	-1.60486	5.63e-13	130.7	67.97	-0.94336	0.0757229	DGA1	Diacylglycerol O-acyltransferase 1 [Meyerozyma sp. JA9]	-	-	-	-	GO:0016020//membrane;GO:0043229//intracellular organelle	GO:0016747//transferase activity, transferring acyl groups other than amino-acyl groups	GO:0006629//lipid metabolic process;GO:0044237//cellular metabolic process;GO:0044763//single-organism cellular process
scaffold1.t179	scaffold1.g179	quadrant7	201.05	55.68	-1.85239	1.28e-28	126.03	83.9	-0.587063	0.0611065	BN863_21900	Unsaturated chondroitin disaccharide hydrolase [Meyerozyma sp. JA9]	-	-	-	-	-	GO:0016798//hydrolase activity, acting on glycosyl bonds	-
scaffold5.t272	scaffold5.g272	quadrant7	2.45	0.94	-1.38401	0.000135419	110.03	77.57	-0.504432	0.267101	ecdD	Nucleoside transporter FUN26 [Meyerozyma sp. JA9]	-	-	-	-	GO:0031224//intrinsic component of membrane	GO:0022857//transmembrane transporter activity	GO:0044763//single-organism cellular process;GO:0051234//establishment of localization
scaffold2.t677	scaffold2.g677	quadrant7	55.77	20.51	-1.44331	2.34e-23	113.57	85.3	-0.412922	0.081992	KSP1	Serine/threonine-protein kinase KSP1 [Meyerozyma sp. JA9]	-	-	-	-	-	GO:0004672//protein kinase activity;GO:0032550//purine ribonucleoside binding	GO:0006464//cellular protein modification process;GO:0044699//single-organism process
scaffold1.t1056	scaffold1.g1056	quadrant7	4.8	1.14	-2.06979	8.53e-10	101.83	83.23	-0.290977	0.266664	NRT1	Thiamine transporter [Meyerozyma sp. JA9]	-	-	-	-	GO:0016020//membrane	GO:0005337//nucleoside transmembrane transporter activity;GO:0045118//azole transporter activity	GO:0006862//nucleotide transport;GO:0015858//nucleoside transport;GO:0042886//amide transport;GO:0051180//vitamin transport
scaffold4.t562	scaffold4.g562	quadrant7	146.22	58.67	-1.31745	1.4e-19	105	86.7	-0.276285	0.238687	--	DEHA2C17402p [Debaryomyces hansenii CBS767]	-	-	-	-	GO:0043231//intracellular membrane-bounded organelle	GO:0003824//catalytic activity	GO:0044710//single-organism metabolic process
