# Supplementary material for: Salt stress perception and metabolic regulation network analysis of a marine probiotic Meyerozyma guilliermondii GXDK6
Source: Front Microbiol. 2023 Jul 17;14:1193352. doi: 10.3389/fmicb.2023.1193352 (PMC10387536; doi:10.3389/fmicb.2023.1193352)
Supplement: Supplementary file 2 [file Data_Sheet_2.zip › Table_S9.xlsx]

## Sheet: Table S9
Supplementary material Table S9. The 43 up-regulated DEGs/DEPs relevant to the translation of proteins in GXDK6. （The "--" means unknown gene name）
Protein ID	Gene ID	Quadrant	0% NaCl-Avg-Genes	10% NaCl-Avg-Genes	Genes_log2(fc)	Genes_P-value	0% NaCl-Avg-Proteins	10% NaCl-Avg-Proteins	Proteins_log2(fc)	Proteins_P-value	Gene name	Description	KEGG_A_class	KEGG_B_class	Pathway	K_ID	GO Component	GO Function	GO Process
scaffold2.t114	scaffold2.g114	quadrant3	21.63	72.9	1.75311	9.89e-22	88.23	113.1	0.358203	5.92e-07	MRPL1	54S ribosomal protein L1 mitochondrial [Meyerozyma sp. JA9]	Genetic Information Processing	Translation	ko03010//Ribosome	K02863	GO:0000315//organellar large ribosomal subunit;GO:0043231//intracellular membrane-bounded organelle	GO:0003676//nucleic acid binding;GO:0005198//structural molecule activity	GO:0006412//translation
scaffold4.t499	scaffold4.g499	quadrant3	49.96	121.88	1.28658	2.54e-15	80.43	119.4	0.569937	3.82e-06	--	Piso0_002369 [Millerozyma farinosa CBS 7064]	Genetic Information Processing	Translation	ko03010//Ribosome	K02895	GO:0005840//ribosome;GO:0043231//intracellular membrane-bounded organelle	-	-
scaffold6.t385	scaffold6.g385	quadrant3	199.88	480	1.2639	5.87e-13	90.67	116.3	0.359207	1.18e-05	RPL5	60S ribosomal protein L5 [Meyerozyma sp. JA9]	Genetic Information Processing	Translation	ko03010//Ribosome	K02932	GO:0015934//large ribosomal subunit;GO:0043231//intracellular membrane-bounded organelle	GO:0003824//catalytic activity;GO:0005198//structural molecule activity;GO:0019843//rRNA binding	GO:0006412//translation;GO:0022618//ribonucleoprotein complex assembly
scaffold2.t374	scaffold2.g374	quadrant3	654.67	2798.26	2.0957	1.97e-36	91.47	110.5	0.272728	1.51e-05	RPS3	40S ribosomal protein S3 [Meyerozyma sp. JA9]	Genetic Information Processing	Translation	ko03010//Ribosome	K02985	GO:0015935//small ribosomal subunit;GO:0030684//preribosome	GO:0003676//nucleic acid binding;GO:0004520//endodeoxyribonuclease activity;GO:0005198//structural molecule activity	GO:0006308//DNA catabolic process;GO:0006405//RNA export from nucleus;GO:0006412//translation;GO:0007275//multicellular organism development;GO:0042254//ribosome biogenesis;GO:1902582//single-organism intracellular transport
scaffold7.t125	scaffold7.g125	quadrant3	322.77	713.03	1.14345	3.38e-16	89.73	113.4	0.337705	1.58e-05	GRS1	Glycine--tRNA ligase 1 mitochondrial [Meyerozyma sp. JA9]	Genetic Information Processing	Translation	ko00970//Aminoacyl-tRNA biosynthesis	K01880	GO:0043231//intracellular membrane-bounded organelle;GO:0044444//cytoplasmic part	GO:0004812//aminoacyl-tRNA ligase activity;GO:0032550//purine ribonucleoside binding	GO:0006418//tRNA aminoacylation for protein translation
scaffold1.t441	scaffold1.g441	quadrant3	82.51	231.19	1.4865	4.54e-16	72.63	120.6	0.731526	1.81e-05	MRP2	CIC11C00000003436 [[Candida] intermedia]	Genetic Information Processing	Translation	ko03010//Ribosome	K02954	GO:0000314//organellar small ribosomal subunit;GO:0043231//intracellular membrane-bounded organelle	GO:0005198//structural molecule activity	GO:0009607//response to biotic stimulus;GO:0010467//gene expression;GO:0033554//cellular response to stress;GO:0040007//growth;GO:0042594//response to starvation
scaffold3.t541	scaffold3.g541	quadrant3	21.47	78.84	1.87689	1.68e-21	83.6	123.53	0.563326	3.44e-05	MRPL6	54S ribosomal protein L9 mitochondrial [Meyerozyma sp. JA9]	Genetic Information Processing	Translation	ko03010//Ribosome	K02933	GO:0000315//organellar large ribosomal subunit;GO:0043231//intracellular membrane-bounded organelle	GO:0003723//RNA binding;GO:0005198//structural molecule activity	GO:0006412//translation
scaffold6.t245	scaffold6.g245	quadrant3	213.12	728.74	1.77374	1.28e-22	88.27	114.57	0.376247	5.43e-05	MRPL32	54S ribosomal protein L32 mitochondrial [Meyerozyma sp. JA9]	Genetic Information Processing	Translation	ko03010//Ribosome	K02911	GO:0000315//organellar large ribosomal subunit;GO:0019866//organelle inner membrane;GO:0043231//intracellular membrane-bounded organelle	GO:0005198//structural molecule activity	GO:0006412//translation
scaffold1.t348	scaffold1.g348	quadrant3	104.28	233.41	1.16236	5.93e-08	77.57	117.27	0.596284	6.34e-05	RPS28B	40S ribosomal protein S28 [Meyerozyma guilliermondii ATCC 6260]	Genetic Information Processing	Translation	ko03010//Ribosome	K02979	GO:0015935//small ribosomal subunit	GO:0005198//structural molecule activity	GO:0006405//RNA export from nucleus;GO:0006412//translation;GO:0061014//positive regulation of mRNA catabolic process
scaffold4.t332	scaffold4.g332	quadrant3	855.59	2026.22	1.24381	1.5e-09	75.17	118.77	0.659965	0.000104084	RPL14B	60S ribosomal protein L14-B [Meyerozyma sp. JA9]	Genetic Information Processing	Translation	ko03010//Ribosome	K02875	GO:0015934//large ribosomal subunit;GO:0030684//preribosome	GO:0003676//nucleic acid binding;GO:0005198//structural molecule activity	GO:0006412//translation
scaffold3.t363	scaffold3.g363	quadrant3	22.3	104.55	2.22929	5.56e-38	88.03	114.2	0.375441	0.000107368	MRPS9	37S ribosomal protein S9 mitochondrial [Meyerozyma sp. JA9]	Genetic Information Processing	Translation	ko03010//Ribosome	K02996	GO:0000314//organellar small ribosomal subunit;GO:0043231//intracellular membrane-bounded organelle	GO:0005198//structural molecule activity	GO:0006412//translation
scaffold3.t730	scaffold3.g730	quadrant3	66	213.45	1.69326	5.6e-32	91	112.9	0.311107	0.000118848	MRPS5	37S ribosomal protein S5 mitochondrial [Meyerozyma sp. JA9]	Genetic Information Processing	Translation	ko03010//Ribosome	K02988	GO:0030529//intracellular ribonucleoprotein complex;GO:0043229//intracellular organelle;GO:0044444//cytoplasmic part	GO:0003676//nucleic acid binding;GO:0005198//structural molecule activity	GO:0010467//gene expression
scaffold1.t489	scaffold1.g489	quadrant3	389.38	1213.09	1.63944	7.63e-16	76.17	115.83	0.604819	0.0001435	RPS21	40S ribosomal protein S21 [Candida dubliniensis CD36]	Genetic Information Processing	Translation	ko03010//Ribosome	K02971	GO:0015935//small ribosomal subunit;GO:0043231//intracellular membrane-bounded organelle	GO:0005198//structural molecule activity	GO:0000479//endonucleolytic cleavage of tricistronic rRNA transcript (SSU-rRNA, 5.8S rRNA, LSU-rRNA);GO:0006412//translation;GO:0007275//multicellular organism development
scaffold7.t321	scaffold7.g321	quadrant3	18.82	58.23	1.62975	4.16e-20	89.53	114.9	0.359882	0.000143692	MRPS28	37S ribosomal protein S28 mitochondrial [Meyerozyma sp. JA9]	Genetic Information Processing	Translation	ko03010//Ribosome	K02956	GO:0030529//intracellular ribonucleoprotein complex	GO:0005198//structural molecule activity	GO:0010467//gene expression
scaffold2.t784	scaffold2.g784	quadrant3	10.65	27.28	1.35654	3.34e-09	89.07	118.93	0.417196	0.000155686	RSM10	mitochondrial 37S ribosomal protein RSM10 [Debaryomyces hansenii CBS767]	Genetic Information Processing	Translation	ko03010//Ribosome	K02946	GO:0000314//organellar small ribosomal subunit;GO:0043231//intracellular membrane-bounded organelle	GO:0005198//structural molecule activity	GO:0006412//translation
scaffold3.t304	scaffold3.g304	quadrant3	47.49	162.43	1.77399	1.16e-23	83.87	115.7	0.464219	0.000169987	MRPL23	54S ribosomal protein L23 mitochondrial [Meyerozyma sp. JA9]	Genetic Information Processing	Translation	ko03010//Ribosome	K02871	GO:0000315//organellar large ribosomal subunit;GO:0043231//intracellular membrane-bounded organelle	GO:0005198//structural molecule activity	GO:0006412//translation
scaffold6.t300	scaffold6.g300	quadrant3	16.64	40.2	1.27254	1.16e-07	92.13	113.2	0.297079	0.000240639	MRPS12	37S ribosomal protein S12 mitochondrial [Meyerozyma sp. JA9]	Genetic Information Processing	Translation	ko03010//Ribosome	K02950	GO:0043231//intracellular membrane-bounded organelle;GO:0044391//ribosomal subunit	GO:0005198//structural molecule activity	GO:0010467//gene expression
scaffold1.t329	scaffold1.g329	quadrant3	8.36	35.48	2.08499	7.96e-21	86.3	117.6	0.446456	0.000339333	YML6	54S ribosomal protein YmL6 mitochondrial [Meyerozyma sp. JA9]	Genetic Information Processing	Translation	ko03010//Ribosome	K02926	GO:0000315//organellar large ribosomal subunit;GO:0043231//intracellular membrane-bounded organelle	GO:0005198//structural molecule activity	GO:0006412//translation
scaffold1.t729	scaffold1.g729	quadrant3	438.01	1450.96	1.72796	1.42e-21	89.73	113.77	0.342362	0.000404474	RPL22B	60S ribosomal protein L22-A [Meyerozyma sp. JA9]	Genetic Information Processing	Translation	ko03010//Ribosome	K02891	GO:0015934//large ribosomal subunit	GO:0005198//structural molecule activity	GO:0006412//translation;GO:0007275//multicellular organism development
scaffold1.t387	scaffold1.g387	quadrant3	605.92	2054.18	1.76136	5.46e-26	69.5	130.43	0.908228	0.000899833	MNP1	54S ribosomal protein L12 mitochondrial [Meyerozyma sp. JA9]	Genetic Information Processing	Translation	ko03010//Ribosome	K02935	GO:0009295//nucleoid;GO:0030529//intracellular ribonucleoprotein complex;GO:0043231//intracellular membrane-bounded organelle	GO:0005198//structural molecule activity	GO:0010467//gene expression;GO:0045333//cellular respiration
scaffold1.t991	scaffold1.g991	quadrant3	18.61	64.15	1.7853	2.6e-13	88.47	115.7	0.387183	0.000907745	RSM18	37S ribosomal protein RSM18 mitochondrial [Meyerozyma sp. JA9]	Genetic Information Processing	Translation	ko03010//Ribosome	K02963	GO:0030529//intracellular ribonucleoprotein complex;GO:0043229//intracellular organelle;GO:0044444//cytoplasmic part	GO:0005198//structural molecule activity	GO:0010467//gene expression
scaffold3.t489	scaffold3.g489	quadrant3	17.21	95.88	2.47821	4.61e-34	84.37	119.33	0.500252	0.00103553	MRPS18	60S ribosomal protein L25 [Meyerozyma sp. JA9]	Genetic Information Processing	Translation	ko03010//Ribosome	K02948	GO:0005840//ribosome;GO:0043231//intracellular membrane-bounded organelle	GO:0005198//structural molecule activity	GO:0006412//translation
scaffold2.t180	scaffold2.g180	quadrant3	100.66	375.41	1.89898	1.39e-18	88.53	115.5	0.3836	0.00175391	RPL38	60S ribosomal protein L38 [Meyerozyma sp. JA9]	Genetic Information Processing	Translation	ko03010//Ribosome	K02923	GO:0015934//large ribosomal subunit	GO:0005198//structural molecule activity	GO:0006412//translation
scaffold4.t203	scaffold4.g203	quadrant3	12.83	28.07	1.13005	0.00544716	74.7	121.4	0.700588	0.00187424	NOP10	H/ACA ribonucleoprotein complex subunit 3 [Meyerozyma guilliermondii ATCC 6260]	Genetic Information Processing	Translation	ko03008//Ribosome biogenesis in eukaryotes	K11130	GO:0005732//small nucleolar ribonucleoprotein complex;GO:0044423//virion part;GO:0044452//nucleolar part	GO:0003723//RNA binding;GO:0003824//catalytic activity	GO:0000154//rRNA modification;GO:0001522//pseudouridine synthesis;GO:0090501//RNA phosphodiester bond hydrolysis
scaffold1.t343	scaffold1.g343	quadrant3	1.35	3.14	1.21984	0.0270497	86.07	108.57	0.335055	0.00188066	REX2	Oligoribonuclease mitochondrial [Meyerozyma sp. JA9]	Genetic Information Processing	Translation	ko03008//Ribosome biogenesis in eukaryotes	K13288	GO:0043231//intracellular membrane-bounded organelle;GO:0044444//cytoplasmic part	GO:0008408//3'-5' exonuclease activity;GO:0097159//organic cyclic compound binding	GO:0000459//exonucleolytic trimming involved in rRNA processing;GO:0007005//mitochondrion organization;GO:0034472//snRNA 3'-end processing
scaffold7.t353	scaffold7.g353	quadrant3	290.59	1234.31	2.08665	5.9e-32	81.2	114.77	0.499152	0.00192685	RPS10B	40S ribosomal protein S10-B [Meyerozyma sp. JA9]	Genetic Information Processing	Translation	ko03010//Ribosome	K02947	GO:0015935//small ribosomal subunit	GO:0005198//structural molecule activity	GO:0006405//RNA export from nucleus;GO:0006412//translation
scaffold3.t635	scaffold3.g635	quadrant3	52.84	175.72	1.73355	2.87e-24	89.3	113.07	0.340442	0.00250403	MRPL24	54S ribosomal protein L24 mitochondrial [Meyerozyma sp. JA9]	Genetic Information Processing	Translation	ko03010//Ribosome	K02902	GO:0000315//organellar large ribosomal subunit;GO:0043231//intracellular membrane-bounded organelle	GO:0005198//structural molecule activity	GO:0006412//translation
scaffold5.t388	scaffold5.g388	quadrant3	695.78	2105.97	1.59779	2.18e-24	92.8	116.43	0.327307	0.00313403	RPL6A	60S ribosomal protein L6-A [Debaryomyces fabryi]	Genetic Information Processing	Translation	ko03010//Ribosome	K02934	GO:0015934//large ribosomal subunit;GO:0043231//intracellular membrane-bounded organelle	GO:0003676//nucleic acid binding;GO:0005198//structural molecule activity	GO:0006412//translation;GO:0007275//multicellular organism development;GO:0009607//response to biotic stimulus;GO:0022618//ribonucleoprotein complex assembly;GO:0033554//cellular response to stress;GO:0040007//growth;GO:0042594//response to starvation
scaffold2.t39	scaffold2.g39	quadrant3	1392.23	3476.59	1.32027	8.54e-11	85.03	117.27	0.463693	0.00370141	rps1201	40S ribosomal protein S12 [Meyerozyma sp. JA9]	Genetic Information Processing	Translation	ko03010//Ribosome	K02951	GO:0015935//small ribosomal subunit;GO:0016020//membrane	GO:0005198//structural molecule activity	GO:0010467//gene expression;GO:0044238//primary metabolic process;GO:0044710//single-organism metabolic process
scaffold6.t459	scaffold6.g459	quadrant3	690.97	1695.91	1.29536	5.3e-17	91.6	114.77	0.325284	0.00379998	RPL11A	60S ribosomal protein L11-A [Meyerozyma guilliermondii ATCC 6260]	Genetic Information Processing	Translation	ko03010//Ribosome	K02868	GO:0015934//large ribosomal subunit;GO:0043231//intracellular membrane-bounded organelle	GO:0003723//RNA binding;GO:0005198//structural molecule activity	GO:0006412//translation;GO:0022618//ribonucleoprotein complex assembly
scaffold1.t328	scaffold1.g328	quadrant3	2033.37	6095.42	1.58385	3.17e-20	87.87	108.27	0.301201	0.00380625	RPS18A	40S ribosomal protein S18 [Meyerozyma guilliermondii ATCC 6260]	Genetic Information Processing	Translation	ko03010//Ribosome	K02964	-	-	-
scaffold3.t542	scaffold3.g542	quadrant3	128.4	355.5	1.46923	5.81e-21	92.3	112.1	0.280384	0.00408501	rplC	54S ribosomal protein L9 mitochondrial [Meyerozyma sp. JA9]	Genetic Information Processing	Translation	ko03010//Ribosome	K02906	GO:0000315//organellar large ribosomal subunit;GO:0043231//intracellular membrane-bounded organelle	GO:0005198//structural molecule activity	GO:0006412//translation
scaffold1.t600	scaffold1.g600	quadrant3	6.73	13.51	1.00642	0.033263	86.87	109.03	0.327895	0.00428147	--	54S ribosomal protein L33 mitochondrial [Meyerozyma sp. JA9]	Genetic Information Processing	Translation	ko03010//Ribosome	K02907	GO:0000315//organellar large ribosomal subunit;GO:0043231//intracellular membrane-bounded organelle	GO:0016853//isomerase activity;GO:0097159//organic cyclic compound binding;GO:1901363//heterocyclic compound binding	GO:0006261//DNA-dependent DNA replication;GO:0006325//chromatin organization;GO:0006412//translation;GO:0022402//cell cycle process;GO:0071103//DNA conformation change
scaffold2.t827	scaffold2.g827	quadrant3	14.39	36.14	1.32853	3.25e-11	90	115.13	0.355309	0.00446024	MRPS17	37S ribosomal protein S17 mitochondrial [Meyerozyma sp. JA9]	Genetic Information Processing	Translation	ko03010//Ribosome	K02961	GO:0000314//organellar small ribosomal subunit;GO:0043231//intracellular membrane-bounded organelle	GO:0005198//structural molecule activity	GO:0006412//translation
scaffold4.t85	scaffold4.g85	quadrant3	44.08	195.35	2.14795	2.2e-29	87.4	109.23	0.321708	0.00626864	MRP17	mitochondrial 37S ribosomal protein YmS16 [Debaryomyces hansenii CBS767]	Genetic Information Processing	Translation	ko03010//Ribosome	K02990	GO:0005840//ribosome;GO:0043231//intracellular membrane-bounded organelle	GO:0003723//RNA binding;GO:0005198//structural molecule activity	GO:0010467//gene expression
scaffold7.t275	scaffold7.g275	quadrant3	31.1	106.32	1.77363	3.78e-23	86.1	117.6	0.449803	0.00854295	MRPL10	54S ribosomal protein L10 mitochondrial [Meyerozyma sp. JA9]	Genetic Information Processing	Translation	ko03010//Ribosome	K02876	GO:0000315//organellar large ribosomal subunit;GO:0043231//intracellular membrane-bounded organelle	GO:0005198//structural molecule activity	GO:0006412//translation
scaffold7.t365	scaffold7.g365	quadrant3	1460.53	5139.62	1.81517	2.68e-31	88.7	111.97	0.336063	0.0085552	RPL20A	60S ribosomal protein L20-B [Meyerozyma sp. JA9]	Genetic Information Processing	Translation	ko03010//Ribosome	K02882	GO:0030529//intracellular ribonucleoprotein complex	GO:0005198//structural molecule activity	GO:0007275//multicellular organism development;GO:0010467//gene expression
scaffold4.t196	scaffold4.g196	quadrant3	33.06	186.3	2.49459	9.35e-36	94	117.43	0.321109	0.00887234	RPS27B	40S ribosomal protein S27-B [Meyerozyma sp. JA9]	Genetic Information Processing	Translation	ko03010//Ribosome	K02978	GO:0015935//small ribosomal subunit	GO:0003677//DNA binding;GO:0005198//structural molecule activity;GO:0046914//transition metal ion binding	GO:0000478//endonucleolytic cleavage involved in rRNA processing;GO:0006412//translation;GO:0010468//regulation of gene expression;GO:0022618//ribonucleoprotein complex assembly;GO:0030490//maturation of SSU-rRNA
scaffold1.t323	scaffold1.g323	quadrant3	48.28	195.26	2.0159	7.2e-33	88.87	113.27	0.350009	0.0187227	MRPS16	37S ribosomal protein S16 mitochondrial [Meyerozyma sp. JA9]	Genetic Information Processing	Translation	ko03010//Ribosome	K02959	GO:0000314//organellar small ribosomal subunit;GO:0043231//intracellular membrane-bounded organelle	GO:0005198//structural molecule activity	GO:0006412//translation
scaffold1.t795	scaffold1.g795	quadrant3	550.35	1658.24	1.59123	1.08e-29	93.03	112.5	0.274105	0.0199874	RPL32	60S ribosomal protein L32 [Meyerozyma sp. JA9]	Genetic Information Processing	Translation	ko03010//Ribosome	K02912	GO:0015934//large ribosomal subunit	GO:0005198//structural molecule activity	GO:0006412//translation;GO:0007275//multicellular organism development
scaffold2.t238	scaffold2.g238	quadrant3	796.7	2881.18	1.85455	1.47e-31	91.37	118	0.369047	0.0261802	RPS7A	40S ribosomal protein S7-A [Meyerozyma guilliermondii ATCC 6260]	Genetic Information Processing	Translation	ko03010//Ribosome	K02993	-	-	-
scaffold1.t210	scaffold1.g210	quadrant3	57.66	161.06	1.48187	4.5e-14	86.13	108.43	0.332165	0.0425324	NHP2	H/ACA ribonucleoprotein complex subunit 2 [Meyerozyma sp. JA9]	Genetic Information Processing	Translation	ko03008//Ribosome biogenesis in eukaryotes	K11129	GO:0030529//intracellular ribonucleoprotein complex;GO:0044423//virion part;GO:0044452//nucleolar part	GO:0030515//snoRNA binding	GO:0000154//rRNA modification;GO:0001522//pseudouridine synthesis
scaffold3.t746	scaffold3.g746	quadrant3	67.54	206.55	1.6127	4.23e-14	81.67	120.8	0.564801	0.0612079	RPL29	60S ribosomal protein L29 [Meyerozyma sp. JA9]	Genetic Information Processing	Translation	ko03010//Ribosome	K02905	GO:0015934//large ribosomal subunit	GO:0005198//structural molecule activity	GO:0006412//translation
